# Supplementary material for: Multi-label multi-class COVID-19 Arabic Twitter dataset with fine-grained misinformation and situational information annotations
Source: PeerJ Comput Sci. 2022 Dec 5;8:e1151. doi: 10.7717/peerj-cs.1151 (PMC9748819; doi:10.7717/peerj-cs.1151)
Supplement: Supplemental Information 1 [file peerj-cs-08-1151-s001.zip]

Archive with 33 entries (27 files):
- Dataset versions and code/Multi-Class Misinfo/
- Dataset versions and code/Multi-Class Misinfo/AraBERT.ipynb
- Dataset versions and code/Multi-Class Misinfo/AraBERTCOV.ipynb
- Dataset versions and code/Multi-Class Misinfo/arabertv02_twitter.ipynb
- Dataset versions and code/Multi-Class Misinfo/ArCOV19-MCM/
- Dataset versions and code/Multi-Class Misinfo/ArCOV19-MCM/Testing.csv
- Dataset versions and code/Multi-Class Misinfo/ArCOV19-MCM/Training.csv
- Dataset versions and code/Multi-Class Misinfo/MARBERTv2.ipynb
- Dataset versions and code/Multi-Class Misinfo/mBERT.ipynb
- Dataset versions and code/Multi-Class Misinfo/Random Forest.ipynb
- Dataset versions and code/Multi-Class Misinfo/SVM.ipynb
- Dataset versions and code/Multi-Class Misinfo/XGBoost.ipynb
- Dataset versions and code/Multi-Class Misinfo/xlm_roberta.ipynb
- Dataset versions and code/Multi-Label Misinfo/
- Dataset versions and code/Multi-Label Misinfo/ArCOV19-MLM/
- Dataset versions and code/Multi-Label Misinfo/ArCOV19-MLM/Testing.csv
- Dataset versions and code/Multi-Label Misinfo/ArCOV19-MLM/Training.csv
- Dataset versions and code/Multi-Label Misinfo/LinearCSV(BinaryRelevance).ipynb
- Dataset versions and code/Multi-Label Misinfo/LinearCSVl(Label_Powerset).ipynb
- Dataset versions and code/Multi-Label Misinfo/Random_Forest(BinaryRelevance).ipynb
- Dataset versions and code/Multi-Label Misinfo/Random_Forestl(Label_Powerset).ipynb
- Dataset versions and code/Situational/
- Dataset versions and code/Situational/ArabertCov19.ipynb
- Dataset versions and code/Situational/Arabertv02.ipynb
- Dataset versions and code/Situational/arabertv02_twitter.ipynb
- Dataset versions and code/Situational/ArCOV19-Sit/
- Dataset versions and code/Situational/ArCOV19-Sit/Test_situational.csv
- Dataset versions and code/Situational/ArCOV19-Sit/Train_situational.csv
- Dataset versions and code/Situational/MARBERTv2.ipynb
- Dataset versions and code/Situational/Random_Forest.ipynb
- Dataset versions and code/Situational/SVM.ipynb
- Dataset versions and code/Situational/XGboost.ipynb
- Dataset versions and code/Situational/xlm_roberta.ipynb
