# Supplementary material for: Multi-label multi-class COVID-19 Arabic Twitter dataset with fine-grained misinformation and situational information annotations
Source: PeerJ Comput Sci. 2022 Dec 5;8:e1151. doi: 10.7717/peerj-cs.1151 (PMC9748819; doi:10.7717/peerj-cs.1151)
Supplement: Supplemental Information 1 [file peerj-cs-08-1151-s001.zip › Dataset versions and code/Multi-Class Misinfo/AraBERT.ipynb]

# %% [markdown]
### **simpletransformers**

# %% [code]
!pip install simpletransformers

# %% [code]
# check installed version
!pip freeze | grep simpletransformers

# %% [code]
import shutil
shutil.rmtree('/content/runs')

# %% [markdown]
### **read data**

# %% [code]
import numpy as np
import pandas as pd
import argparse
import re
import string
import scipy
import scipy.sparse as sp

from sklearn.multiclass import OneVsRestClassifier
from sklearn.preprocessing import LabelEncoder
from sklearn import preprocessing
from sklearn.preprocessing import LabelEncoder
from sklearn.model_selection import GridSearchCV
from sklearn.pipeline import Pipeline

from sklearn.ensemble import RandomForestClassifier
import xgboost as xgb
from sklearn import svm

from sklearn.feature_extraction.text import CountVectorizer, TfidfVectorizer

# %% [code]
from sklearn.model_selection import KFold
from sklearn.metrics import accuracy_score
from sklearn.metrics import classification_report
from sklearn.metrics import confusion_matrix
from sklearn.metrics import f1_score
from sklearn.metrics import make_scorer
from sklearn.metrics import precision_score
from sklearn.metrics import recall_score

# %% [code]
#from google.colab import files
#uploaded = files.upload()

# %% [code]
train_Val_data = pd.read_csv(r"\ArCOV19-MCC\Training.csv")
test_data = pd.read_csv(r"\ArCOV19-MCC\Testing.csv")

# %% [markdown]
### **Preprocessing**

# %% [code]
emoji_pattern = re.compile("["     u"\U0001F600-\U0001F64F"  # emoticons
                                   u"\U0001F300-\U0001F5FF"  # symbols & pictographs
                                   u"\U0001F680-\U0001F6FF"  # transport & map symbols
                                   u"\U0001F1E0-\U0001F1FF"  # flags (iOS)
                                   u"\U00002500-\U00002BEF"  # chinese char
                                   u"\U00002702-\U000027B0"
                                   u"\U00002702-\U000027B0"
                                   u"\U000024C2-\U0001F251"
                                   u"\U0001f926-\U0001f937"
                                   u"\U00010000-\U0010ffff"
                                   u"\u2640-\u2642"
                                   u"\u2600-\u2B55"
                                   u"\u200d"
                                   u"\u23cf"
                                   u"\u23e9"
                                   u"\u231a"
                                   u"\ufe0f"  # dingbats
                                   u"\u3030"
                           "]+", flags=re.UNICODE)

# %% [code]
arabic_diacritics = re.compile("""
                             ّ    | # Shadda
                             َ    | # Fatha
                             ً    | # Tanwin Fath
                             ُ    | # Damma
                             ٌ    | # Tanwin Damm
                             ِ    | # Kasra
                             ٍ    | # Tanwin Kasr
                             ْ    | # Sukun
                             ـ     # Tatwil/Kashida
                         """, re.VERBOSE)  #r'\s*[A-Za-z]+\b'

# %% [code]
def cleaning_v1(tweet_lista):
    cleaned_feed_v1=[]
    for feed in tweet_lista:
        feed = re.sub(r'@\w+', ' ATxx ' ,feed)                         #replace mentions ----> ATxx
        feed = re.sub(r'(?P<url>https?://[^\s]+)', ' URLxx ',feed)     #replace URL ----> URLxx    #r'\s*[A-Za-z]+\b'
        feed = re.sub(r'#', ' HASHTAGxx ',feed)                        #replace hashtags ----> HASHTAGXX
        #remove longation (normalizeArabic)  
        feed = re.sub("[إأآا]", "ا", feed)
        #feed = re.sub('\d+' , ' ', feed)
        feed = re.sub("[إأٱآا]", "ا", feed)   #https://github.com/saobou/arabic-text-preprocessing/blob/master/Preprocess.ipynb
        feed = re.sub("ى", "ي", feed)
        feed = re.sub("ؤ", "ء", feed)
        feed = re.sub("ئ", "ء", feed)
        feed = re.sub("ة", "ه", feed)
        # remove Tashkeel
        feed = re.sub(arabic_diacritics, '', feed)
        feed = re.sub(emoji_pattern, ' EMOJIxx ', feed)
        #Remove punctuation except (#,@)
        feed = re.sub('['+string.punctuation+']', ' ', feed)
        feed = re.sub(r"[-()\"/;:<>{}`+=~|.!?,]", ' ', feed)
        feed = re.sub(r'(.)\1+', r"\1\1", feed) # Remove longation
        feed = re.sub('\s+', ' ', feed)   # remove extra whitespace
        cleaned_feed_v1.append(feed)
    return cleaned_feed_v1

# %% [code]
train_val = train_Val_data["Tweets"].tolist()
test  = test_data["Tweets"].tolist()

# %% [code]
train_Val_data["pre_tweets"] = cleaning_v1(train_val)
test_data["pre_tweets"]  = cleaning_v1(test)

# %% [code]
import nltk
from nltk.corpus import stopwords
nltk.download('stopwords')
stop_words = set(stopwords.words('arabic'))
train_Val_data["pre_tweets"] = train_Val_data["pre_tweets"].apply(lambda x: [item for item in x.split() if item not in stop_words])
test_data["pre_tweets"] =  test_data["pre_tweets"].apply(lambda x: [item for item in x.split() if item not in stop_words])

# %% [code]
train_Val_data["pre_tweets"] = [' '.join(map(str, l)) for l in train_Val_data["pre_tweets"]]
test_data["pre_tweets"] =      [' '.join(map(str, l)) for l in test_data["pre_tweets"]]

# %% [markdown]
### **Label Encoding**

# %% [code]
possible_labels = train_Val_data.Multi_Class.unique()
label_dict = {}
for index, possible_label in enumerate(possible_labels):
    label_dict[possible_label] = index
label_dict

# %% [code]
train_Val_data['Encoded_Multi_class'] = train_Val_data.Multi_Class.replace(label_dict)

# %% [code]
test_data['Encoded_Multi_class'] = test_data.Multi_Class.replace(label_dict)

# %% [markdown]
### **Prepare data**

# %% [code]
train_df = train_Val_data[['pre_tweets','Encoded_Multi_class']]
print(train_df.shape)

# %% [code]
test_df = test_data[['pre_tweets','Encoded_Multi_class']]
print(test_df.shape)

# %% [markdown]
### **AraBERT**

# %% [code]
from simpletransformers.classification import ClassificationModel

# define hyperparameter
train_args ={"reprocess_input_data": True,
             "overwrite_output_dir": True,
             "fp16":False,
             "num_train_epochs": 3
             }

# Create a ClassificationModel
model = ClassificationModel(
    "bert", "aubmindlab/bert-base-arabertv02",  #https://huggingface.co/bert-base-multilingual-cased
    num_labels=19,
    args=train_args
)

# %% [markdown]
### **BERT-10 fold cross validation**

# %% [code]
from sklearn.metrics import f1_score, accuracy_score, precision_score,recall_score
def f1_Mac(labels, preds):
      return f1_score(labels, preds, average='macro')

def rec_Mac(labels, preds):
      return recall_score(labels, preds, average='macro')

def pre_Mac(labels, preds):
      return precision_score(labels, preds, average='macro')

def f1_Mic(labels, preds):
      return f1_score(labels, preds, average='micro')

def rec_Mic(labels, preds):
      return recall_score(labels, preds, average='micro')

def pre_Mic(labels, preds):
      return precision_score(labels, preds, average='micro')

# %% [code]
from sklearn.model_selection import KFold
kf = KFold(n_splits=10,shuffle=True, random_state=42)

k_acc= []

K_pre_micro= []
K_rec_micro= []
K_f1_micro = []

K_pre_macro= []
K_rec_macro= []
K_f1_macro = []

for train_index, val_index in kf.split(train_df):
    train = train_df.iloc[train_index]
    val_df = train_df.iloc[val_index]
    #Defining Model
    model = ClassificationModel("bert", "aubmindlab/bert-base-arabertv02" ,num_labels=19, args=train_args)
    # train the model
    model.train_model(train)
    #validate the model
    result, model_outputs, wrong_predictions = model.eval_model(val_df, acc=accuracy_score, f1_mac=f1_Mac, rec_mac=rec_Mac,  pre_mac=pre_Mac, f1_mic = f1_Mic,  rec_mic =rec_Mic , pre_mic=pre_Mic )
    print(result['acc'])
    k_acc.append(result['acc'])
    K_pre_micro.append(result['pre_mic'])
    K_rec_micro.append(result['rec_mic'])
    K_f1_micro.append(result['f1_mic'])

    K_pre_macro.append(result['pre_mac'])
    K_rec_macro.append(result['rec_mac'])
    K_f1_macro.append(result['f1_mac'])


# %% [code]
from statistics import stdev
print('List of possible accuracy:', k_acc)
print('Overall Accuracy:', np.mean(k_acc)*100,'%')

print('\nStandard Deviation is:', stdev(k_acc))

print('\nList of possible micro precision:', K_pre_micro)
print('Overall micro precision:',np.mean(K_pre_micro)*100,'%')

print('\nList of possible micro recall:', K_rec_micro)
print('Overall micro recall:', np.mean(K_rec_micro)*100,'%')

print('\nList of possible micro f1_score:', K_f1_micro)
print('Overall micro f1_score:', np.mean(K_f1_micro)*100,'%')

# %% [code]
print('List of possible macro precision:', K_pre_macro)
print('Overall macro precision:', np.mean(K_pre_macro)*100,'%')

print('\nList of possible macro recall:', K_rec_macro)
print('Overall macro recall:', np.mean(K_rec_macro)*100,'%')

print('\nList of possible macro f1_score:', K_f1_macro)
print('Overall macro f1_score:', np.mean(K_f1_macro)*100,'%')

# %% [code]
print("results",result)
print("Mean-Precision: ", )

# %% [markdown]
### **Predict test**

# %% [code]
test = test_df['pre_tweets'].tolist()

# %% [code]
y_test = test_df['Encoded_Multi_class'].tolist()

# %% [code]
y_test

# %% [code]
predictions, raw_outputs = model.predict(test)

# %% [code]
accuracy_test = accuracy_score(y_test, predictions)
f1_test_macro = f1_score(y_test, predictions , average='macro')
precision_test_macro = precision_score(y_test, predictions, average='macro')
recall_test_macro = recall_score(y_test, predictions , average='macro')

print("accuracy ",accuracy_test *100,"%")
print("f1: ", f1_test_macro *100,"%")
print("precision:  " ,precision_test_macro *100,"%")
print("recall: ", recall_test_macro *100,"%")

# %% [code]
accuracy_test = accuracy_score(y_test, predictions)
f1_test = f1_score(y_test, predictions, average='micro')
precision_test = precision_score(y_test, predictions, average='micro')
recall_test = recall_score(y_test, predictions, average='micro')

print("accuracy: ", accuracy_test *100,'%')
print("f1:  ",f1_test*100,'%')
print("precision: ", precision_test*100,'%')
print("recall:  ", recall_test*100,'%')

# %% [markdown]
### **Confusion Matrix**

# %% [code]
import seaborn as sns
import matplotlib.pyplot as plt

# %% [code]
# Creating  a confusion matrix,which compares the y_test and y_pred https://www.analyticsvidhya.com/blog/2021/06/confusion-matrix-for-multi-class-classification/
cm = confusion_matrix(predictions, y_test)

# %% [code]
cm

# %% [code]
# Creating a dataframe for a array-formatted Confusion matrix,so it will be easy for plotting.
cm_df = pd.DataFrame(cm,
                     index = ['True Virus Origin and properties', 'False Virus Origin and Properties', 'True Governmental Measure', 'False Governmental Measure',
                                 'False Prevention Method', 'True Prevention Method', 'Fake Treatment or Cure', 'True Treatment or Cure', 'False Spread Method', 'True Spread Method',
                                 'Causing Anxiety and Fear', 'Conspiracy Theory', 'False Vaccine Info', 'True Vaccine Info', 'Hate and Exclusion', 'Marketplace Rumors', 'True Symptom',
                                 'Statistics', 'Irrelevant'] , 
                     columns =  ['True Virus Origin and properties', 'False Virus Origin and Properties', 'True Governmental Measure', 'False Governmental Measure',
                                 'False Prevention Method', 'True Prevention Method', 'Fake Treatment or Cure', 'True Treatment or Cure', 'False Spread Method', 'True Spread Method',
                                 'Causing Anxiety and Fear', 'Conspiracy Theory', 'False Vaccine Info', 'True Vaccine Info', 'Hate and Exclusion', 'Marketplace Rumors', 'True Symptom',
                                 'Statistics', 'Irrelevant'] )

# %% [code]
#Plotting the confusion matrix
plt.figure(figsize=(10,12))
sns.heatmap(cm_df, annot=True,cmap='Blues')
plt.title('Confusion Matrix')
plt.ylabel('Actal Values')
plt.xlabel('Predicted Values')
plt.show()

# %% [code]
#Plotting the confusion matrix
plt.figure(figsize=(15,15))
sns.heatmap(cm_df, annot=True,cmap='Blues')
plt.title('Confusion Matrix')
plt.ylabel('Actal Values')
plt.xlabel('Predicted Values')
plt.show()
