# Supplementary material for: Multi-label multi-class COVID-19 Arabic Twitter dataset with fine-grained misinformation and situational information annotations
Source: PeerJ Comput Sci. 2022 Dec 5;8:e1151. doi: 10.7717/peerj-cs.1151 (PMC9748819; doi:10.7717/peerj-cs.1151)
Supplement: Supplemental Information 1 [file peerj-cs-08-1151-s001.zip › Dataset versions and code/Multi-Class Misinfo/ArCOV19-MCM/Testing.csv]

	Unnamed: 0	ID	Tweets	Multi_Class
0	0	1.40E+18	@NoraIbrahim2030 @Alremaz2018 @meemo32 @al_al00al @azsemari سالفة القرش طبيعي يلزق حتى لو لم يكن مطعم و ذلك بسبب الشحنات المتكونه باللبس و العرق في المنطقه يسبب اللصق لو وضعتي بودرة أطفال على مكان الكتف لن يلصق لا قرش ولا مغناطيس و هذا ينفي وجود أي ماده في اللقاح تسبب اللصق. كلها خرافات و اشاعات لصد الناس عن الحق و الواقع و المنطق. طعمي!	True Vaccine Info
1	1	1.40E+18	جرعة فايزر لا فيها شرائح الكترونية ولا أجهزة تجسس ولا تعقب ولا تتحكم بجهازك العصبي وبإمكان أي جهة بحثية تفحص مكوناتها في أي مختبر كل اللي تسويه أنها تحفز جسمك لتكوين أجسام مضادة وخلايا ذاكرة اللقاحات تضعف المناعة؟ لا لازم تفحص قبل تأخذ اللقاح؟ لا فيك كورونا وأخذت اللقاح تموت؟ لا https://t.co/0wk53j2s57	True Vaccine Info
2	2	1.24E+18	❌مفهوم خاطئ : يمكن أن ينتقل فيروس كورونا المستجد (2019-nCov) عن طريق لدغات البعوض ✅حقيقة: فيروس كورونا المستجد (2019-nCov) لا يمكن أن ينتقل عن طريق لدغات البعوض فيروس كورونا المستجد هو فيروس من فيروسات الجهاز التنفسي ينتقل أساسا نتيجة مخالطة شخص مصاب. #وعينا_عن_كورونا @kau_HAC https://t.co/Tynz7WHkAZ	False Spread Method
3	3	1.25E+18	@News_Ejazah بهذي الساعه 09:56 علاج كورونا عن طريق ضفدع رتويت	Irrelevant
4	4	1.25E+18	#باريس || أعلنت الوكالة الوطنية لسلامة الأدوية في فرنسا (ANSM)، إن استخدام دواء "هيدروكسي كلوروكين" في علاج كورونا، قد يظهر آثارا سلبية على المرضى في مراحل لاحقة. https://t.co/HBqA82di9P	Fake Treatment or Cure
5	5	1.24E+18	شاهد قبل حذفه فيديو لصدام حسين يتحدث عن فيروس كورونا عندما هددوه الأمريكان به في التسعينات.. https://t.co/kOrYwLBao1	Irrelevant
6	6	1.40E+18	@Qwe24658625 @Mmalk74872892 @mus9199 @nsoory_02 @Raaaaiq @SaudiNews50 جهود فاشلة لإقناع الناس باللقاح ، دامك خايف يالملقح من الاختلاط فهذا يعني إن اللقاح اللي أخذته أي كلام وأنت كذا تثبت بنفسك إنه لقاح غير فعال لا يحمي من الإصابة .	False Vaccine Info
7	7	1.24E+18	الفوروس دا لو وصلنا حيجينا من جهة مصر اقفلو الحدود البرية ونحن بشمسنا دي بس محميين منه باذن الله #احتياطات_السودان_لمنع_كورونا	False Virus Origin and Properties
8	8	1.24E+18	هى حرب عالميه تالته بدأت بالفعل و الجوله الأولى كانت فى ووهان انت بقى مع المحور و لا مع الحلفاء ؟ .. انت ميزتك انك كنت دوله عدم انحياز 😎😎😎	Conspiracy Theory
9	9	1.24E+18	معلومات مغلوطة منتشرة (الغرغرة بأنواعها وشرب السوائل الدافئة) للحد ومنع الإصابة بفيروس الكورونا غير صحيحة وقد تم نفيهـا من كل الهيئات والمنظمات الصحة العالمية ويمكنكم التأكد من ذلك بالبحث في جوجل #coronavirus #كورونا_الجديد #كورونا_مصر	Fake Treatment or Cure
10	10	1.24E+18	*غسل الأيدي: يفتح صنبور المياه بمحارم وترميه ، تغسل اليدين بالصابون لمدة عشرين ثانية وتنشف اليدين ،وتقفل الصنبور بمحرمة ليس بيدك وترميها. * عند دخول بيتك ترك الحذاء خارج البيت ، ثم تدخل الحمام مباشرة تغسل يديك بنفس الطريقة المذكورة سابقاً . #عمان_تواجه_كرونا	True Prevention Method
11	11	1.25E+18	هل يمكن للبعوض أن ينقل فيروس #كورونا بالصيف القادم؟ https://t.co/kQHU0PpWP8	False Spread Method
12	12	1.23E+18	هل لاحظتم أن مناطق المسلمين الأيغور في الصين هي الوحيدة التي لم يصل إليها فيروس كورونا .	Irrelevant
13	13	951751214	طلبت وزارة الصحة الكويتية من شركة "فايزر" التعاقد المباشر لتوفير عقار "باكسلوفيد" المضاد لفيروس كورونا. وذكرت صحيفة "الأنباء الكويتية"إن الوزارة طلبت توفير كميات من العقار المخصص لعلاج مرضى كورونا بـ 9 ملايين دولار. و"باكسلوفيد" هو أول دواء يعطى عن طريق الفم لعلاج كورونا. https://t.co/M9kgmoOZOK	True Treatment or Cure
14	14	1.23E+18	@rooo772020 @hosyn369 @shawli_m وممكن الفايروسات ماتعيش في المناطق الجبلية والملاحظ في فيروس كورونا الحاضر والطاعون زمان أنه يصيب مدن يعنى قريبة من مستوى سطح البحر حيث درجة الحرارة والرطوبة والضغط والكربون والكائنات الحية الأخرى كلها عوامل تساعد على تكاثر الميكروبات وتتغذى وتنتشر	False Virus Origin and Properties
15	15	1.25E+18	#فيروس_كورونا #الصين منع الأفارقة من التسوق داخل السوبر ماركت في الصين https://t.co/ipZg6tLRM7	Hate and Exclusion
16	16	498779256	@motiongraphic_n أهلاً بك: يمكنك الدخول للاختبار إذا كان الوضع الصحي في تطبيق توكلنا "محصن" أكمل جرعات لقاح كورونا (كوفيد-19) بالتوفيق.	True Vaccine Info
17	17	1.24E+18	✍🏽،،،، صباح الخير،،،،،،ياوطن الخير 🇸🇦 صباح الخير،،،،،،للقيادة الرشيدة 🇸🇦 صباح الخير،،،،،،،لجنودنا البواسل الأبطال 🇸🇦 صباح الخير ،،،،،،لدفاعنا الجوي الملكي الأبطال 🇸🇦 صباح الخير،،،،،،ابطال الصحة جميعا 🇸🇦 صباح الخير،،،،،،،للجميع 🌴💞🌴💞 حفظنا الله واياكم من كل وباء وبلاء 🌺	Irrelevant
18	18	1.24E+18	#مهم سلسلة مقاطع قام بنشرها فريق بحثي فرنسي مكون من٥ اشخاص لكشف حقيقة فيروس #كورونا بالوثائق والادله ستجدون الاجابه على كل التساؤلات ماهو كورونا؟ كيف تمت صناعته جينيا؟ من وراء صناعته؟ والاجابه عن السؤال المهم الهدف من صناعته؟ انهم يستبيحون ارواح البشر من اجل المال مقاطع صادمه👇 ١ https://t.co/1Tum33fD21	Irrelevant
19	19	1.24E+18	@drassagheer قناة N12News الإسرائيلية: تنشر تأكيد خبر إصابة #محمد_بن_زايد بـ #ڤيروس #كورونا	Statistics
20	20	1.25E+18	العنصرية الصينية ضد الافارقة من مخاوف مزعومة من نشرهم الوباء فى الصين والعنصرية المضادة ضد الصينيين المتسببين فى نشر الوباء . هى ارهاصات لمشاكل مستقبلية كبرى قد تؤدى الى حروب .#فيروس_كورونا	Hate and Exclusion
21	21	1.24E+18	#الحجر_المنزلي #الحظر_الجزئي #خليك_بالبيت الحجر والحظر جاى فى احلى وافضل جو فى السنة😀😀 كان جا فى الصيف وقت الرطوبة منك لله يا كرونا تحرمينا من الجو دا.	Irrelevant
22	22	1.24E+18	صحيفة "إل ناسيونال" الفنزويلية بتؤكد إصابة باولو ديبالا لاعب #يوفنتوس بفيروس كورونا بعد ما اخد العدوى من دانييلي روجاني زميله في الفرقة، لكن مفيش أي إعلان رسمي من النادي حتى الآن، ولا مصادر إيطاليا أكدت أو نفت الخبر.	Statistics
23	23	1.40E+18	" كورونا خطير و اللقاح آمن " عليكم بالعافيه ، مناعتي الطبيعيه تكفيني عن المناعه المصنعه #لا_للتطعيم_الاجباري٢٢	False Vaccine Info
24	24	1.25E+18	29 دولار كلفة علاج كورونا المحتمل https://t.co/w2HEUnkAm5 #bladalnilin	Irrelevant
25	25	1.25E+18	وسائل الإعلام الجزائرية تنفي شائعة وفاة الشاب خالد بفيروس كورونا في باريس https://t.co/n41BDn1dqR https://t.co/pZ4BKiRCn5	Statistics
26	26	1.24E+18	د.عبداللطيف الخال-تطرق لموضوع مهم وهو مدى تأثر المدخن عندإصابته #فيروس_كورونا التدخين يعيق عمل الشّعب الهوائيةضد الفيروسات والميكروبات والمؤثرات البيئية،الأمر الذي يقلل كفاءتها وقدرتها على الدفاع،مما يسهل الوقوع ضحية لفيروس الكورونا. #لسلامتك_اترك_السيجارة #لسلامتك_الزم_بيتك https://t.co/qs7kLYDub3	True Virus Origin and properties
27	27	1.40E+18	@i555_02 شريكة حياتي في المستقبل من ترفض اللقاح ✋ وتختار مسار الحرية 🕊️ من حقنا انتاج جيل متعافي وكيوت ❤️ وقرة العين الموجودة في عالم ما.. من حقها تأخذ شريك الرحلة الطبيعي و الخالي من الجينات المعدلة وراثيا والذي سموه لقاح!!✋	False Vaccine Info
28	28	1.40E+18	تحذير من أطباء وعلماء: لقاح كوفيد19 غير آمن ولا فعّال https://t.co/DUA6ks76rr	False Vaccine Info
29	29	1.24E+18	هكذا يجب غسل الأيدي للوقاية من #كورونا .. شاهد فيديو لمدير منظمة الصحة العالمية #فيروس_كورونا .. #كرونا #Covid_19 #coronavirus #كوفيد_19 https://t.co/QyFAzklNGR	True Prevention Method
30	30	1.25E+18	التمهيد للحظر الكامل ٦٩ حاله ووصول الحالات ٧٧٩ اذا وصلت الحالات الي ١٠٠٠ حاله نبقي دخلنا في مرحله الخطر تجهيز ٢٩ مستشفي ميدانيه للحجر والايواء احنا داخلين علي المرحله الثالثه الخطيره كلها تصريحات وزاره الصحه ووزاره الازمات رؤيتي الشخصيه قرار بالحظر الكامل خلال ايام	True Governmental Measure
31	31	1.24E+18	في براءة الاختراع مذكور انه تم التحكم بالفيروس وهذا يعني ان اللقاح له موجود وصاحب البراءة هي فرنسا...منتظرين ضحايا اكبر ليبيعوا اللقاحات بالمليارات #كورونا_فيروس	Irrelevant
32	32	1.25E+18	@Flowery85025858 اكيد ده علاج لفيرس كورونا لأنه يرفع الحرارة وكورنا لاتعيش في حرارة فوق 56 درجة مئوية،،	False Virus Origin and Properties
33	33	1.24E+18	مو تقولون الكورنا يروح بدرجه حراره عاليه خلاص يخي حطو المرضى ف غرف درجه الحرارة خميسن وفكونا #كوفيد_19	False Virus Origin and Properties
34	34	1.24E+18	ابو الهول: ربنا يسترك ياشيخة دا انا بقالي سبع تلاف سنه قاعد فالشمس محدش فكر يديني بُق ميه أبل بيه ريقي بس انا كدا هيجيلى كرونا ⁦☠️⁩🤣🤣🤣#مباشر_قطر_اصابه_تميم_بكورونا https://t.co/47JeiQHnBm	Irrelevant
35	35	1.24E+18	هل اجرت أيران تجربه بيلوجية غير ناجحه أدت الى إنتشار فيروس كرونا ؟؟؟ وهل انتشر كرونا في ايران قبل الصين وصمتت ايران ؟؟؟ مجرد👉سؤال👉☝️	Irrelevant
36	36	1.25E+18	- البروفيسور حسان الحسيني يؤكد عبر #سكاي_نيوز_عربية : فيروس #كورونا لا ينتقل عبر الذباب أو البعوض #كوفيد_19 https://t.co/pb9qVDXpZf	False Spread Method
37	37	1.40E+18	@BYCg7I48NlGlY5u @Lebanon24 مافي مغناطيس ولا شي صح في اعراض غريبه بعد مااخذنا اللقاح بس مافي مغناطيس جربت ومافي شي	True Vaccine Info
38	38	1.25E+18	- من يلگون علاج #كورونا : Thanks god : 🇺🇸 🇸🇦 : الحمد لله 🇮🇶 : لا يا الله رسبت .	Irrelevant
39	39	1.24E+18	@fahadq6r6 وثيقة فاضحة من هيئة الطيران القطري. تبين سبب انتشار وباء كورونا في قطر بشكل خطير: منع السفر الى الكويت وعمان واستثناء ايران و تركيا ؟ من يقدم مصلحة اقتصاد بلده وتحالفاته الشيطانية على مصلح	False Governmental Measure
40	40	1.24E+18	العدوى تتم بالملامسة وليس بالهواء البسوا قفازات طبية وليس كمامات https://t.co/t0oUPCM3dK	True Spread Method
41	41	1.24E+18	ايها العرب لقد وصلت قافلة بني هذيل على البعران والان هم تحت جسر المشاه امام الجامعة التكنلوجية والحمد لله لم تتعرض الى هجوم من خلية الأزمة ولا الى منع الدخول من سيطرة مداخل بغداد . سوف يتم مقايضة فايروس كورونا في ساحة الإمام بالذهب والفضة بعد مغيب الشمس يوم غد . . https://t.co/bJcciuaqq1	Irrelevant
42	42	1.23E+18	علاج لـ #كورونا.. من «بلازما» مرضى تعافوا من الفيروس! • شركة أدوية صينية: #البلازما.. فيها أجسام مضادة قوية • الشركة تدعي أن هذا الخط من #العلاج.. هو الأكثر فاعلية https://t.co/4WzHfTl34o	Fake Treatment or Cure
43	43	1.25E+18	البعوض ، الدم لا ينقل #فيروس_كورونا #استشر_طبيبك https://t.co/o1EVEYhajF	False Spread Method
44	44	1.25E+18	💢 #عاجل : صحة دبي: قرار استخدام بلازما الدم لعلاج #كورونا بعد ثبوت الكفاءة السريرية للعلاج ( العربية) لمتابعة سناب مفتاح لبن اضغط هنا ⇩ https://t.co/qdx99WJitB #مفتاح_لبن #ضاحية_لبن #غرب_الرياض	Fake Treatment or Cure
45	45	1.36E+18	@flaan3lan2 @SaudiNews50 اخذنا الجرعتين والحمد لله ماجانا شي البعض يقول مستحيل اخذ لقاح مصنع اجل الادويه واللقاحات والحبوب والابر كيف جابوها اكيد كلها مصنعه ومجربه على الفئران ثم على الانسان وكل علاج وكل عقار وكل لقاح له اثار جانبيه كذا مكتوب حتى في اي علاج تاخذه من الصيدليه	True Vaccine Info
46	46	1.24E+18	أصبحنا على شفير الانهيار المالي والاقتصادي والانهيار الصحي ليس ببعيد مؤسسات الدولة تلفظ انفاسها الاخيرة وتراجع اسعار النفط مخيف بل مرعب سوريا تغلق حدودها مع دول الجوار سبيلنا الوحيد الوعي والتكاتف وتحمل المسؤولية بعيدا عن كل الخلافات لان السفينة ستغرق بنا جميعاً.. #فيروس_كورونا	Causing Anxiety and Fear
47	47	1.24E+18	#عاجل القناة العبرية ١٢: إصابة محمد بن زايد بفيروس #كورونا https://t.co/tmNFoyN4c8	Statistics
48	48	1.24E+18	معلومة : الشباب إذاً انا لدي مناعه ضد ال #الكورونا ! هذا كلام خاطئ يمكن للفيروس ان يصيب كل الاعمار ، ويمكن ان يضعك في المستشفي لأسابيع و يمكن ان يقتلك حتي اذا لم تكن تعاني من اَي مرض قد تكون الخيارات في اتخاذها هي الفرق بين الحياه والموت . هذا ماقاله الدكتور @DrTedros #Covid_19	True Virus Origin and properties
49	49	1.25E+18	طبيب روسي يصور فيديو داخل مشفى لعلاج كورونا حتى يتعظ البشر #كورونا #روسيا #شاهد #اسأل_أكثر #أخبار #فيديو #RT_Arabic #viral #video #Viralvideos #explore #explorepage https://t.co/iEJCA1uHNs	Irrelevant
50	50	1.25E+18	في هذه الفترة من السنة يزداد البعوض والذباب في مختلف أنحاء العالم وتزامنًا مع تفشي #فيروس_كورونا ، هل ينقل الذباب عدوى #فيروس_كورونا للبشر؟🦟 ▪أجابت منظمة الصحة العالمية على ذلك بالتالي 👇 https://t.co/ouvnBPBjGz	Irrelevant
51	51	1.25E+18	أصدر بيل غيتس دعوة عاجلة إلى قادة العالم للعمل معاً على مكافحة فيروس كورونا وضمان توزيع المعدات الوقائية والعلاجات الجديدة بشكل عادل. وكتب غيتس في صحيفة تلغراف محذراً من ترك الفيروس ينتشر في الدول النامية، مشيراً إلى أن ذلك سوف "يزدهر" ويتفشى ويضرب الدول الغنية في موجات لاحقة https://t.co/o7YB5eWfND	True Prevention Method
52	52	1.24E+18	@iElm9 الزكمة مالها دخل بكورونا وترا هالاسام اغلب الناس مزكمين من تغير الجو 👍🏼	Irrelevant
53	53	1.24E+18	@AJArabic أنباء في دولة #قطر تتحدث عن إصابة تميم بفيروس #كورونا المستجد .. افيدونا هل هذا صحيح؟ #مباشر_قطر_اصابه_تميم_بكورونا	Statistics
54	54	1.24E+18	الحمد لله 99٪ من الشعب التزم بتعليمات الدولة و #وزارة_الصحة والأطباء في إجراءات #الحظر_المنزلي و #منع_التجول الدور الحين على الاطباء البيطريين في اقناع الباقي #شكرا_الدفاع_الجوي #الرياض_الان #شمال_الرياض #فيروس_كورونا #خليك_بالبيت #حظر_التجول	True Prevention Method
55	55	1.24E+18	الحلق الذي يستقر فيه الفايروس 3 أيام قبل أن ينتقل إلى الجهاز التنفسي 7ـ غسل اليدين بصابون له رغوة كل 20 دقيقة 8 تناول فيتامين سي مع الزنك،والإكثار من تناول الفاكهة والخضار 9 الحيوانات لا تنشر المرض للبشر، البشر هم من ينقلون المرض لبعضهم 10ـ حاول أن تتفادى الإصابة بالبرد #كورونا	False Virus Origin and Properties
56	56	1.24E+18	احرص على تعقيم الأدوات والأشياء التي يتداولها الأفراد للوقاية من فايروس #كورونا #نصائح_طبية #طبيب_عيون #COVIDー19 #coronavirus #CoronaOutbreak #SocialDistancingNow #StaySafe #كوفيد_19 #الحجر_المنزلي #فيروس_كورونا #السعودية #جدة_الان https://t.co/dE7tbvcxWT	True Prevention Method
57	57	1.24E+18	رسميا تم إعلان اغلاق مستشفى ووهان التي تم انشاؤها لعلاج وانعاش مرضى الكورونا . الخطر داهم الصين فجأه وبدون مقدمات فأثبتت انها قادرة على التعامل مع الازمات بدون تخبط وبخطوات ثابته فأتمت المهمه بنجاح . #فيروس_كورونا_المستجدّ #ووهان_الصينية https://t.co/hXqO35iQWO	True Governmental Measure
58	58	1.23E+18	يابه كثرو من اكل البصل والثوم هليام يقوي المناعه ويمنع الاصابه ب #كورونا	Fake Treatment or Cure
59	59	1.24E+18	اخوانا في ايطاليا لو مش عارفين ازاي بعالجو الكورونا العلاج اهو #كورونا https://t.co/rM9xYMjc0s	Irrelevant
60	60	1.23E+18	مصر اول دوله تكتشف علاج لفيروس الكورونا وهو التجاهل....😂😂💔 #إحنا_أقوي_من_كورونا #ملوك_الدعم_سهرتنا_صباحي	Irrelevant
61	61	1.24E+18	معلومة: إستخدام شاشات الخدمة في الاماكن العامة مثل شاشات البنوك قد تسهم بنقل الفايروس وذلك لقدرة الفايروس على البقاء حياً فوق هذه الأسطح لمدة من يومين إلى ثلاث أيام، لذلك ينصح بالتعقيم وغسل الأيدي بعد كل استخدام. #كورونا_الجديد https://t.co/QRFZ8ghLt8	True Spread Method
62	62	1.24E+18	@AljawazatKSA السلام عليكم ورحمه الله وبركاته زيارة زوجتي انتهت واجيت بجددها لقيت الجوازات مغلقه بسبب فيروس كورونا واقامتي باقي 10ايام تنتهي. ابغى حل لمشكلتي الرجاء افادتي وشكرا	Irrelevant
63	63	1.24E+18	الحكومة مشكوره برجالها أرسلت احد طائرات الخطوط الجويه الكويتيه الي الصين لجلب ٤٠٠ الف جهاز كشف لفايروس كورونا سيتم بعدها بعون الله اجلاء طلبتنا في البعثات الخارجية تباعاً	True Governmental Measure
64	64	1.40E+18	ملف لقاح كورونا غير آمن 1- الشركة لا تتحمل المسؤلية عن الاثار الجانبية و الوفيات 2-الاصابات و الوفيات التي نشرت عن الذين تلقوا اللقاح و تضرروا 3-مازال اللقاح في المرحلة التجريبية الي عام 2023 4- تحذيرات الاطباء والباحثين من مخاطر لقاح كورونا بتقنية mRNA ليس لقاح انما علاج جيني	False Vaccine Info
65	65	8.57E+17	الصحة العالمية تحدّث إرشاداتها العلاجية لتضمينها دواء مولنوبيرافير لعلاج كورونا https://t.co/fekbLBUHHa https://t.co/ZkSGy94xM1	True Treatment or Cure
66	66	1.24E+18	في ظل تفشي فيروس #كورونا (كوفيد-19) تحثنا المنظمات الصحية على اتخاذ تدابير وقائية لحماية أنفسنا، كغسل اليدين بالماء والصابون لمدة 20 ثانية أنفوجرافيك عن أفضل الطرق الصحيحة لغسل اليدين الوقاية_تحمينا #انفوجرافيك_كورونا #الوقايه_من_كورونا @8pixelco @WaelDesigner https://t.co/TlOmHS1Q0y	True Prevention Method
67	67	1.40E+18	ساهم في تحقيق المناعة المجتمعية لنعود إلى حياتنا الطبيعية ✅ #خذ_الخطوة خذ اللقاح عبر تطبيق صحتي👇🏼 https://t.co/SL4WjxVPKd	True Vaccine Info
68	68	1.25E+18	@gallllag @SaudiNews50 ابقى كذب الصحه العالميه الأول	Irrelevant
69	69	1.24E+18	#فيروس_كورونا #السعودية عاجل : لبنان تنهي العام الدراسي للمدراس والجامعات واعتماد درجات الفصل الاول بعض الطلّاب: https://t.co/tJouiHvt3o	False Governmental Measure
70	70	1.25E+18	علاج #كورونا قد يتوفر بدولار واحد فقط https://t.co/crS6IiD3uh	Irrelevant
71	71	1.24E+18	الاطفال ونفسياتهم في الحجر المنزلي د.عبدالله شمساه - استشاري طوارئ الأطفال ورئيس جمعية طب الأطفال #الكويت_تتصدى https://t.co/GDlM6gDP4Y	Causing Anxiety and Fear
72	72	1.24E+18	@minazekri بغض النظر عن نظرية المؤامرة بس مش ممكن فعلاً يكون الفيروس ده مخلق معمليا وخرجت الأمور عن السيطرة خاصة أن أمريكا استدعت السفير الصيني على خلفية اتهام الصين للولايات المتحده بنشر الفيروس وأيضا اعلان الهند أن الفيروس مخلق	Conspiracy Theory
73	73	1.24E+18	لم نرى من العالم المتقدم الغربى سوى صناعة الاسلحةوتصديرها وانتشار الاؤبيئة منهم والفقر والمجاعات وثلوت البيىة وهبك طبقةةالاوزون كل هذا قاموا به الا انتاج لقاح لفيروساتهم القاتلة التى نشروها فى العالم من الايدز الى كارونا	Irrelevant
74	74	1.25E+18	@khzaatar أنا اعتقد علاج كورونا الزعتر	Fake Treatment or Cure
75	75	1.24E+18	الاجتماع استعرض عدد من الرؤى والافكار الهادفة للتعاطي مع انعكاسات جائحة كورونا على الاقتصاد الوطني والتدابير الاستثنائية المطلوب اتخاذها بالتشاور مع فخامة رئيس الجمهورية، لتلافي الآثار المحتملة، في مختلف الجوانب وفي مقدمتها الموازنة العامة والتضخم وأسعار السلع والمواد الغذائية..	Irrelevant
76	76	1.23E+18	الجو فيه شي غير الكورونا؟ عيوني ذبحتني حساسية تحكني.	Irrelevant
77	77	1.25E+18	طبيب "الشلولو": مفيش أكلة تحمي من فيروس كورونا #احمى_نفسك_احمى_بلدك #كورونا #فيروس_كورونا #COVID2019 https://t.co/g3YXbnBjRf	Fake Treatment or Cure
78	78	1.24E+18	#الكويت توقف الرحلات الجوية مع #مصر و #الفيلبين و #سورية و #لبنان و #سريلانكا و #بنغلاديش و #الهند وقف الرحلات سيستمر لمدة #أسبوع لتوفير الأجهزة الضرورية لإجراء الفحوصات اللازمة على الوافدين القادمين إلى البلاد لضمان الأمن الصحي وعدم تفشي الفيروس في الكويت. https://t.co/dokp1pcjS0	True Governmental Measure
79	79	1.22E+18	كوريا الشمالية : اعدام أي شخص يصاب بفيروس #كورونا منعا لانتشاره بالبلد https://t.co/uRFnUAiRZm	Causing Anxiety and Fear
80	80	1.24E+18	@antoinesaad12 أية مقاومة نتكلم عنها مقاومة مدخولها من المخدرات وتجارة الأدوية الفاسدة أو مقاومة ضد الشعب السوري ضد نظامه الفاسد أم مقاومة استباحة الحدود البرية والجوية كلمة مقاومة كبيرة عليها مع السماح للإيرانيين بالتغلغل بالشعب ناشرين الكورونا خسئتم يا مقاومة إيرانية على ارض لبنان الحبيب	Irrelevant
81	81	1.40E+18	لكل من صدّعوا رؤوسنا بكلمة : آمن و فعال و خذ اللقاح . جأكم الإعتراف بأنه لقاح خطير و قاتل ، و غير آمن 👺👹👿😡#لا_للتطعيم_الاجباري٢٠ #لا_للتطعيم_الاجباري٢١ #لا_للتطعيم_الاجباري19 #لقاح_كورونا #لن_تجبروني #خلونا_نختار #لا_لربط_الوظيفه_بالتطعيم #لا_لربط_السفر_بالتطعيم # https://t.co/IxYxgH1TRF	False Vaccine Info
82	82	1.24E+18	لا مؤاخذه ف السؤال؟ لا مؤاخذه ف ايه؟ ف السؤال.. هو الفيروس بيخاف من الشمس مثلا عشان حظر التجول يبقي من 7 المغرب ل 6 الصبح !!! طالما الناس معندهاش وعى وكله لسه مالى الشوارع ميبقي حظر التجول ده طول اليوم لمدة اسبوعين ويبقي في عقاب او غرامه للى ينزل..احنا شعب بيجي بالغصب دايما.	Irrelevant
83	83	1.22E+18	#القره_داغي يحاصرون مدن المسلمين #الايغور ويمنعون خروج أو دخول أي شخص ويبدأ وباء #كورونا بالانتشار في #الصين فتصاب أغلب المدن بالفايروس نظراً لتنقل الناس إلا مناطق المسلمين لأنها محاصرة فلا تصاب بالفايروس سبحانك ربي ما أعظمك وما أعظم أقدارك	False Spread Method
84	84	1.24E+18	🔵 بخلاف الأعراض التي كانت معروفة سابقاً عند الإصابة بفيروس #كورونا_الجديد، مثل إرتفاع درجة الحرارة والسعال الجاف والشعور بالإرهاق، كشف أطباء عن وجود أعراض جديدة تميز المرض وهو فقدان حاستي الشم والتذوق. #covid_19 #كوفيد_19 #الوقاية_من_كورونا #السعودية #الرياض #صباح_الخير https://t.co/oS5Zyi5W9X	True Symptom
85	85	1.25E+18	@ouladoma5 عند الإصابة بفيروس كورونا COVID-19 يعاني المريض من اربع أعراض أساسية : 1- ارتفاع درجة الحرارة 2- سعال جاف 3- ضيق بالتنفس 4- وهن عام	True Symptom
86	86	1.23E+18	هام وخطير: أنباء عن وفاة طفل بـ #فيروس_كورونا في مشفى #المجتهد في #دمشق،وإصابة خالة الطفل التي كانت برفقته، وتم عزل القسم التي توجد فيه الخالة،وشوهد الطبيب المعالج يبكي خوفاً بسبب سعال الطفل بوجهه، قبل أن يتم تشخيص المرض!!! وتكتم شديد من قبل الأمن والمشفى.#إيران #دمشق #كورونا	Causing Anxiety and Fear
87	87	1.23E+18	#الصين دعت المتعافين من #كورونا المستجد إلى التبرع بالبلازما لاستخدامها علاجا https://t.co/r3XpbxVSoj	Fake Treatment or Cure
88	88	498779256	@R594362 مرحباً: توافقاً مع الاحترازات الصحية المعتمدة، يجب ارتداء الكمام وتحميل تطبيق توكلنا عند حضورك لمقر الاختبار، كما يجب أن يكون الوضع الصحي في تطبيق توكلنا محصن أكمل جرعات لقاح كورونا (كوفيد-19). بالتوفيق.	True Vaccine Info
89	89	1.25E+18	الأنشطة الأساسية مثل الغذاء الصحه وتطبيق منع التنقل بين المدن بل الكامل.	Irrelevant
90	90	1.24E+18	@alitawati فيروس كورونا لايبقى بالهواء فيروس ثقيل نوعاً ما ويسقط على الأسطح على العموم المختبرات الأمريكية والصينة والروسية والأوربيه أخذوا الفيروس لتطويره كما تفعل أيران في تخصيب كورونا كـسلاح جرثومي امريكا أساس الشر يوماً ما سوف يكشف حقيقة كورونا كما كشفت حقيقة داعش القاعده 11سمتمبر	True Spread Method
91	91	1.24E+18	@Mohamed51077754 @monznomad بيتعالجوا في المترو ...اصل الشحنات الكهربائية بتقتل الكورونا	Fake Treatment or Cure
92	92	1.24E+18	باختبار منزلى بسيط يستغرق 10 ثواني.. كيف تتأكد من عدم إصابتك بـ #كورونا ؟ التفاصيل: https://t.co/6V93zEK29v… https://t.co/RNot7Mr4As	Irrelevant
93	93	1.24E+18	@imOmvr القرار نزل عشان كورونا ، ذولا عشان الهواء يقولون لاتجون	Irrelevant
94	94	1.24E+18	البصرة خلية الازمات فرضت علينا الحجر المنزلي ! انوب الجوارين رح واحد يعزم الثاني كل يوم ! حجريش 😅😂 #نطالب_بحظر_التجوال #الخير_في_ماحصل	Irrelevant
95	95	1.24E+18	@ReemAlIraq1 اذا مو كورونا دهس شمسوين بالدنيا حتى تبتلون هذا البلاء .	Irrelevant
96	96	1.23E+18	أحمي نفسك من فيروس كورونا من خلال: -مداومة غسل اليدين بالماء والصابون -استخدام معقم خلال تواجدك خارج المنزل -عند التعرض لنزلات البرد أو السعال أو الحمى تجنب مخالطة الآخرين حتى لاتنتشر العدوى المنسقة الإعلامية / نوف الحوتان رائدة النشاط / هند الحصيني قائدة المدرسة / أميمة سالم https://t.co/SfNcdNNLt9	True Prevention Method
97	97	2215886886	‘الصحة’ تعلن تقديم 19,527 جرعة من لقاح ‘كوفيد-19’ خلال الـ 24 ساعة الماضية https://t.co/JDgmrfa2ZN	True Vaccine Info
98	98	1.24E+18	(٢) طيب هذا بيقول انه "فايروس كورونا كذبة صنعتها امريكا و صدقها العالم بأكمله" (هو في الحقيقة ڤايروس مصطنع) هو نوع من أنواع الغازات تم تجربته في احد المختبرات البيولوجية الأمريكية موجودة في أفغانستان و تم تسريبه من الجنود و الأطباء العاملين في المختبر غاز السارين (المطور) [ ]	Conspiracy Theory
99	99	1.24E+18	باولو ديبالا هو ثاني لاعب في الدوري الإيطالي يعاني من فيروس كورونا 💔💔💔 https://t.co/IWaOnL8lLZ	Statistics
100	100	1.25E+18	@soomy0123 ههههه قصده تبرع لعلاج كورونا احسنوا النيه😂😂	Irrelevant
101	101	1.23E+18	اهم نصائح للوقاية من #كورونا تجنب الزحام والمخالطة للمصابين تغطية الأنف والفم عند السعال والعطاس غسل اليدين بشكل متكرر بالماء والصابون عدم لمس الوجه تجنب لمس الأشياء العامة كأزرار المصعد ومقابض الأبواب والمصاحف الا بواقي كمنديل او عازل تجنب زيارة المستشفيات الا عند الضرورة	True Prevention Method
102	102	1.23E+18	مقطع فيديو 🎥 بعنوان مضلل ❌❌ الحكومة الصينية تسمح للمسلمين بإقامة الصلاة في الميادين العامة والتضرع لله تعالى برفع بلاء فيروس كورونا عنهم والحقيقة ✅✅ المقطع صور عام 2019 ويظهر أداء صلاة عيد الفطر في مدينة Yiwu الصينية https://t.co/xhTMwAFz89	False Governmental Measure
103	103	1.25E+18	اخر دراسه المانيه لفايروس كورونا تقول بعد فحص منازل المتوفين بكورونا وجدنا الفايرس ميت على ارضيات منازلهم ومن الموكد ان الفايرس ينتقل بالهوى والرذاذ اكثر منه بالاسطح صحيفة سبق/ "#كورونا لا يعيش على الأسطح".. اكتشاف مهم لكن كيف تحدث العدوى؟ https://t.co/cka8068jGd	True Spread Method
104	104	1.24E+18	@MOISaudiArabia السلام عليكم ، هل تطبيقات الجوال للتوصيل السريع مستثناه من قرار حظر التجول ؟	Irrelevant
105	105	1.25E+18	تسلسل الاحداث لا يدل ان اميركا وراء تصنيع #الكورونا .. بقيت الصين لوحدها المتهمة سواء صنعت الفيروس بالمختبر وخرج عن السيطرة او انتقل للانسان من اكل الوطاويط.. والله لا يوفق اول واحد اكل الوطواط زربونا كلنا اخوات الذين 😂😂 #COVIDー19	Conspiracy Theory
106	106	1.24E+18	كيفية الوقاية من انتشار ڤيروس كورونا 1-غسل اليدين بالماء والصابون بإنتظام 2-تغطية الفم والأنف عند السعال والعطاس 3-تجنّب مخالطة أي شخص تظهر عليه أعراض أمراض الجهاز التنفسي 4-الامتناع عن السفر إلى المناطق الموبوءة بالمرض اللهم اني اعوذ بك من البرص والجنون والجذام ومن سيء الاسقام	True Prevention Method
107	107	1.25E+18	البروفسور الفرنسي لوك مونتانييه (حائز على جائزة نوبل 2008 ومكتشف ڤيروس الايدز) يُصرح بأن فريقه اكتشف أن #كورونا_الجديد هو الڤيروس الأصلي وقد أضيف له جزء من ڤيروس الايدز بمخبر صيني بهدف صناعة لقاح لكنه انتشر من المخبر بسبب انعدام الإحتياطات الصحية https://t.co/ueyaS5dZZY	Conspiracy Theory
108	108	1.24E+18	#صوره_من_العزل_المنزلي أبد والله بنعمه ياربي لك الحمد 🤲🏻✨ والجو هاليومين صاير يجنن 🖤 https://t.co/jxgREwOJGg	Irrelevant
109	109	1.24E+18	السجون زي القبور لا شمس بتدخلها ولا فيها اي منفذ تهوية في الصيف حر موت وفي الشتا تلاجة والمعتقلين بيمرضوا فيها ومافيش علاج طب مع وجود فيروس زي #كورونا متخيلين الوضع هيبقى ازاي؟! #سجون_مصر_كورونا_موقوتة https://t.co/y6ZLu897iC	Irrelevant
110	110	1.23E+18	RT @fahedalemadi: احصائية صادرة من سفارتنا في بكين توضح وان الفيروس تحت السيطرة من خلال اتباع طرق الوقاية #كورونا https://t.co/j2sUGL8Jwq	True Prevention Method
111	111	1.24E+18	المضادات الحيوية لا تعالج #covid_19 لأنها لا تقتل الفيروسات. #كورونا #كورونا_الجديد #كيف_نوقف_كورونا	Fake Treatment or Cure
112	112	1.24E+18	@alwafdportal واضح أن الحرب البيولوجية بين أمريكا والصين اشتغلت وان معمل الصين الb4 بيخرج إنتاجه.. الله يلعنكم (ولا يحيق المكر السيء إلا بأهله )	Conspiracy Theory
113	113	1.40E+18	@Yuumunnn لا صح لعاد كيف في مغناطيس بلزق في يدك بس توخذي اللقاح يلا	False Vaccine Info
114	114	1.24E+18	في هذه الأيام انتشار الحشرات والبعوض والناموس الناقل لبعض الأمراض التي تصيب الإنسان في الشوارع والمنازل والمزارع أتمنى ان يكون هناك تكثيف بالرش لانه ممكن تكون احد أسباب نقل عدو كورونا https://t.co/wCVi8Iqqep	False Spread Method
115	115	1.25E+18	@AlarabyTV @DrHeba_Boba أحد فوائد #النقاب -الذي منعته الكثير من الدول- والتي أظهرها #كورونا_الجديد أو #فيروس_كورونا_سريع_الانتشار أنه يقلل من إنتشار العدوى بين الناس https://t.co/qewc5ml1s8 https://t.co/xDsa9EjjJe @Ibrahim_3eissa @jaafarAbdulKari @mayssalounF24 @Raseef22 @DrlaylaH @alnassar_kw https://t.co/vPii8lKfdv	Irrelevant
116	116	1.24E+18	@Drhanannoor @miss14tweety الجبن يادكتورة دول احرص الناس على حياة ملك الأردن مثلا كان بيتحرك في الهواء الطلق بأريحية في حين الحاشية لابسين كمامات	Irrelevant
117	117	1.24E+18	ماتخافو ياشبابز اكيد الكورونا ماحتستحمل الشمس دي وحتهرب من السودان	False Virus Origin and Properties
118	118	1.25E+18	الصحة الروسية تجدد قائمة الأدوية الممكنة لعلاج كورونا قامت وزارة الصحة الروس... https://t.co/pC97GdPHQO	Irrelevant
119	119	1.24E+18	الغرغرة بالماء والملح لا تقتل فيروس كورونا في الحنجرة #صحة #فيروس_كورونا #Covid_19 #خلك_في_البيت #CoronaVirusUpdate #الصحة #نصايح_لتفادي_كورونا https://t.co/dY9nXfMDOJ	Fake Treatment or Cure
120	120	1.24E+18	الاسطورة روماريو : العزلة الاجتماعية هي الطريقة الأكثر فعالية لاحتواء فيروس كورونا. أولئك الذين يبتعدون ينقذون أنفسهم وينقذون الآخرين أيضًا. ستأتي أيام مشمسة أخرى ، ويمكن تأجيل الاجتماعات مع الأصدقاء ويمكن إعادة جدولة الرحلات. https://t.co/Nc8gSUknhK	True Prevention Method
121	121	1.24E+18	#تعاوننا والالتزام الصارم مع #تعليمات حكومتنا مطلوب من خلال👇🏼 ١/ #عدم_المصافحة #والقبلات ٢/ استمرارية #غسل_الأيادي #بالماء_والصابون ٣/ #تجنب_اجتماعات أفراد العائلة والأصدقاء ٤/ #عدم_الخروج من المنازل إلا للضرورة القصوى 👆👇🏼 #بكم_ومنكم نستطيع #تجاوز الأزمة #فيروس_كورونا #كوفيد_19	True Prevention Method
122	122	1.25E+18	أصحاب الفتاوي الكفتجية مثل علي جمعة والآخرون لعلاج كورونا بالشاي او الفول او الشولولو امام بحر البحوث العلمية بيفكرني بهذا التوكتوك👇 في بلد العجائب التوكتوك مصمم ان الاتوبيسات ترجع و هو اللي يعدي😂 فعلا مابيخربش الطاحون الا ابو قدح https://t.co/1Ao0aHUuV9	Fake Treatment or Cure
123	123	9.12E+17	لقاح #كوفيد_19 يوفّر الحماية من الأعراض المتوسطة والحادة للفيروس وبالتالي يخفّف نسبة الوفيّات ودخول المستشفى لكنه لا يمنع الإصابة بفيروس كوفيد-19. أخذ اللقاح والتقيد بالإجراءات يحمينا من الاصابة بكوفيد-19 ومتحوراته. التسجيل لأخذ اللقاح: https://t.co/35R31MQJFR @LebaneseVaccine https://t.co/vJkDY2TAoY	True Vaccine Info
124	124	1.24E+18	الدولة بذلت مابوسعها لمحاصرة وباء الكرونا فعلّقت المدارس والجامعات والرحلات الجوية والبرية وعلقت الصلوات والجمع في المساجد واغلقت المنتزهات وقصور الافراح وغيرها مما قد يكون مظنة لانتشار الفيروس. والسؤال اليست الاستراحات الشبابية مظنة لانتشار الفيروس؟ الا يعي روادها خطورة المرحلة؟	True Governmental Measure
125	125	1.25E+18	@A______1000000 ويشفوا من المرض لان القات علاج كورونا	Irrelevant
126	126	1.24E+18	اسعدالله صباحكم سبحان الله مضاد #كورونا_فيروس حبه موز كل يوم تقيك من فيروس كورونا بعون الله https://t.co/IjYVYVBPEs	Fake Treatment or Cure
127	127	1.24E+18	هل أصاب المجرم محمد بن زايد ما أصاب الملعون الحجاج بن يوسف الثقفي. أنباء تتوارد عن إصابة الصهيوني بن زايد ب #فيروس_كورونا_COVID19 وعقبال المجرم بن سلمان، وليس ذلك على الله بعزيز، فقد أهلك من قبل فرعون وهامان وأمثالهما من المجرمين والطغاة.	Statistics
128	128	1.24E+18	@ham4ad @Faeq1Aljanabi إنت من كل عقلك هالحچي؟ روح شوف شسووا! ، حتى معمل مال خياطة كمامات شغلوا... صدگ ناس ما تستحي!! شگد سخيف إنتَ و ما حاس بروحك لعد!!!	Irrelevant
129	129	1.24E+18	@mohamed57039054 @mohamed63555 متهيالك شوف اقتصاد الصين نزل لفين ودي اهم حاجة فاي دولة وسيبك انت من ان في قيادات أمريكية اتصابت ومش عارفين يعالجوهم لان امريكا اصلا عندها المصل بس قدام العالم احنا كمان بندور علي علاج ومش لاقين	Irrelevant
130	130	1.24E+18	جاء الحل فإن #البطة هي العلاج الوحيد للتخلص من #كورونا بدل الحجر والعلاج والرعاية الصحية المسألة جداً سهلة نقل المصاب في #البطة وتصفيته خلف #السدة بهذه الطريقة نتخلص منه ومن إنتشاره!	Fake Treatment or Cure
131	131	1.25E+18	القرض وزيت السمسم نفع 😂😂 #كورونا_السودان https://t.co/vEwm9BngYH	Fake Treatment or Cure
132	132	1.25E+18	المضادات الحيوية فعَّالة في الوقاية من #فيروس_كورونا_المستجدّ وعلاجه؟ لا تقضي المضادات الحيوية على الفيروسات، بل تقضي على الجراثيم فقط، يعد فيروس كورونا المستجد-2019 من الفيروسات، لذلك يجب عدم استخدام المضادات الحيوية في الوقاية منه 🧤🦠🧼	Fake Treatment or Cure
133	133	1.22E+18	المهمة أنجزت ! والصين انتهت من بناء المستشفى. يُظهر مقطع الفيديو بناء مستشفي في مدينة يوهان في الصين خلال 10 أيام لعزل و علاج المصابين بفيروس #كورونا https://t.co/kt8E7PXrw4	True Governmental Measure
134	134	1.24E+18	#كورونا_الجديد آخر تصريح للرئيس الصيني : يقول إن كورونا ليست فيروس .. وإنما هو غاز السارين السام أطلقته أميركا من مختبراتها الموجودة في أفغانستان .. https://t.co/Eq29ce1gAv	False Virus Origin and Properties
135	135	1.24E+18	اخر تحديث لمنظمة الصحة العالمية فيروس كورونا المستجد سينتقل داخل الأجواء الحارة تماما مثل الأجواء الباردة https://t.co/a0zQYfb2q1	True Virus Origin and properties
136	136	1.24E+18	شاهد قبل حذفه فيديو لصدام حسين يتحدث عن فيروس كورونا عندما هددوه الأمريكان به في التسعينات..وقاعدين الوزرا عكراسي بلاستيك...!!! https://t.co/5d3fNE1ZHY	Irrelevant
137	137	1.23E+18	@cooka222 @aamix3 @SaudiMOH بشكل عام من المعروف أن فيروسات كورونا العامة لا تعيش لفترة طويلة على أسطح الأشياء مثل الرسائل أو الطرود، وبناء على نتائج الدراسات الأولية فإن الفيروس لاينتقل عن طريق البضائع والطرود القادمة من الصين. عافاكم الله	False Spread Method
138	138	1.23E+18	كتبت عام 1981.. رواية "عيون الظلام" تنبأت بفيروس #كورونا https://t.co/MfEYSiXzNr	Irrelevant
139	139	1.23E+18	#كورونا_السعوديه فايروس كورونا : عدد الوفيات أقل من الف انسان في شهرين ! الجوع : عدد الوفيات اكثر بكثير ولكن لا يغطيه الإعلام ! https://t.co/zTqmte5ZzA	Irrelevant
140	140	1.40E+18	#لا_للتطعيم_الاجباري٢٢ الإخوة الذين تلقوا اللقاح من المرجح أن تصنع الدول المعادية مغناطيس عملاق "يشفط" كل الذين طعموا 🙂	False Vaccine Info
141	141	1.24E+18	@YifiMouh @Elotmanisaad الكمامات العادية لا تسمن ولا تغني من جوع يا اخي، ممكن الهواء يدخل من الاطراف، هناك كمامات خاصة تتنفس من خلالها فقط ويصعب الاستمرار بها لمدة طويلة. كما ان العين غير محمية والتي هي بعض الاماكن التي يمكن ان ينفذ منها الفيروس. دور الكمامات محدود فقط.	False Prevention Method
142	142	1.24E+18	الدوسري لمنع الرحلات الجوية من وإلى الدول الموبوءة بـ«كورونا» https://t.co/8a7U9i8KS3	True Governmental Measure
143	143	1.24E+18	الاعدام رأيي الشخصي، تسميني داعشي، باعشي داحشي، useless. جاي من دولة منتشر فيها الوباء، وإنسان عاقل، ومسؤول الجوازات خلاه يمر بدون اي اجراءات، وفي الاخير ينشر وباء مميت في بلدك؟ هذا الارهاب بعينه. الغريب اللي يقولي والله لو جاي من تل ابيب، الرابط العجيب 😓 #جريمة_عدم_ختم_الجواز	True Spread Method
144	144	1.49E+18	متوفر لقاح كوفيد ١٩ جرعة اولى جرعة ثانية جرعة ثالثة بدون حضور العميل للتواصل اخوكم عبدالله الشمري واتساب 594194589 #المملكة_العربية_السعودية #السعوديه_عمان	True Vaccine Info
145	145	1.25E+18	كأنني ارى ان علاج كورونا قد اقترب بعون الله تعالى ؛ مابين غمضة عين وانتباهتها. يغير الله من حال الى حال🌹	Irrelevant
146	146	1.24E+18	@ladyattorny أبشرچ مصر في طريقها للإعتراف بكورونا فايروس عندهم: إيقاف مفاجيء لفعاليات مسرح الأقصر 😊 و وزير تربيتهم يبي يوقف المدارس الخميس لسوء الأحوال الجوية 😎	True Governmental Measure
147	147	1.24E+18	عندما تشاهد تعقيم الطرقات و الشوارع في بعض الدول يأتيك الشك بان الوباء هذا بيولوجي لأنه ببساطه ما الحاجه من تعقيم الشوارع وهناك حظر و الفيروس لا يعيش في الهواء لفترات طويله 🤔	Conspiracy Theory
148	148	1.25E+18	@NawalElZoghbi 😂😂الحرارة تموت كرونا بلاش حجج فاضيه	False Virus Origin and Properties
149	149	1.24E+18	أصدر أمير منطقة الجوف قراراً بتشكيل لجنة مركزية برئاسة وكيل إمارة منطقة الجوف وعضوية عدد من مديري الإدارات الحكومية تُعنى برصد ومتابعة تداعيات الإجراءات الوقائية والاحترازية المتخذة للحد من انتشار فيروس كورونا المستجد التي تعمل على عقد اجتماعاتها عن بُعد بشكل أسبوعي. https://t.co/QVdWEcG2bX	True Prevention Method
150	150	1.22E+18	بالصور:الصين تنجز بناء مستشفى جديد لمكافحة فيروس كورونا الجديد خلال 10 أيام https://t.co/0q6rSyPJ5r	True Governmental Measure
151	152	1.26E+18	@UDHMED مشكورين عالمعلومات صحيح ان الثوم يقوي المناعه ومطهر للجسم ولكنه لايقضي عالفيروس كورونا	Fake Treatment or Cure
152	153	1.24E+18	تجنب لمس العينين والأنف والفم بيديك قبل غسلهما بالماء والصابون منعا لانتقال الفيروسات #الوقاية_من_كورونا https://t.co/qRmBuU8wr1	True Prevention Method
153	154	1.25E+18	مستشفيات الهند رفضت تعالج مرضى #كورونا من المسلمين. الدولة المعفنة وصلت لهالدرجة 😠😠 كلاب يعطيهم العمى #COVIDー19 https://t.co/wUMHQDsZXz	Hate and Exclusion
154	155	1.24E+18	بدلاً من حملة اغسل يديك لمواجهة #فيروس_كورونا فلتكن حملة #الوضوء بإذن الله ينجيك	Irrelevant
155	156	1.25E+18	العالم لا يحتاج مطعوم #كورونا ولا دواء. بل الإلتزام بالحجر. فالمطعوم قبل المرض. والدواء لن يغير من سرعة الانتشار (وبالتالي الحاجة لعدد فلكي من أجهزة التنفس لو لم نلتزم ثم إنه مرض غير قاتل. ما نسمع عنه في الإعلام مجرد تسويق مبكر. تجارة حتى لا يحصل كما حصل مع فيروس زيكا. #الكورونا	True Prevention Method
156	157	1.40E+18	28 مايو 2021 DR DAMIAN WOJCIK طبيب من نيوزيلندا خبرته ٢٧ سنة في الطب قلق من لقاح كورونا مرضاي ليسوا حقل تجارب واللقاح غير آمن https://t.co/naP2YBnBqy	False Vaccine Info
157	158	1.24E+18	الإمارات.. إصابة محمد بن زايد بـ”كورونا” !!!! https://t.co/8ybHLGOdTM https://t.co/y0RVPdQpjH	Statistics
158	159	1.25E+18	1 بيل قيتس (شيطان في هيئة بشر) في 2015 يحذر و يطالب بتقليص عدد سكان الارض و يعلن عن مشروع لتحقيق هدفه. وفي سبتمبر الماضي يعلن عن فكرة شريحة رقمية تزرع في الانسان للسيطرة على اي وباء. بعدها بكم شهر العالم صار يسمع بكورونا. #خليك_في_البيت #كورونا https://t.co/vESiuHv7jy	Conspiracy Theory
159	160	1.24E+18	أعراض فيروس كورونا يحدث ارتفاع في درجة حرارة الجسم، ولكن لا تزيد الحرارة عن 39 درجة. الشعور بالسعال الجاف والشديد. وجود التهاب في الحلق. من الممكن أن يتطور المرض وصولًا إلى حدوث التهاب رئوي حاد، يؤدي بعد ذلك للوفاة.	True Symptom
160	161	1.24E+18	نصيحتي للمدخنين في هذه الفترة ان يتوقفون عن التدخين حتى لا يؤثر تدخينهم على مناعة الرئة للتصدي لهذا الفايروس د.عبداللطيف الخال. #كورونا_الجديد #قطر	True Virus Origin and properties
161	162	1.23E+18	الصين فيها 5G وفيها افضل الكمرات في العالم سواء المتخصصة او اللي في النقالات ! عليش كل الصور والفيديوات بخصوص فايروس #كرونا زي الزفت ودقتها كأنها من 1995 مش في 2020 !؟¡¿	Irrelevant
162	163	1.25E+18	دراسات علمية تؤكد أن المتشافين من #فيروس_كورونا_المستجد يمكن الاستفادة من #بلازما_الدم الخاصة بهم في علاج المصابين بالفيروس . https://t.co/5r0KbkiAcw	Fake Treatment or Cure
163	164	1.25E+18	علي جمعة: "5Gوراء #كورونا،والكهرباء وراء الإنفلونزا الإسبانية ١٩١٨" لكنه ينسب هذا لعلماء محققين!. طب ممكن تقولنا اسم عالم أو محقق منهم شيخنا؟ للأسف هذا كلام شعبوي لا علاقة له بالعلم، والثابت علميًا للآن أنه لا شأن للموجات الكهرومغناطيسية بالفيروس. https://t.co/vBiClD2X1o	Conspiracy Theory
164	165	1.40E+18	@hamedharizi @OmanVSCovid19 خبر مفرح يؤكد ان الملايين الذين اصيبوا بالفيروس لا يحتاجون الى اللقاح وان الدراسات العلمية تشير الى ان المناعة الطبيعية لديهم كافية لوجود اجسام مضادة تمتد طول أعمارهم https://t.co/BEHQrAQie8	False Vaccine Info
165	166	1.24E+18	رعاية شخص مريض😷 الأكل🥜🥖🍛 إستخدام المرحاض🚽 لمس الأسطح في الأماكن العامة✋🏾 هذه هي كل الأوقات التي يجب فيها غسل الأيدي لوقف فيروس كورونا و غيره من الأمراض #فيروس_كورونا #كرونا_السودان #كورونا_الوقاية_خير_من_العلاج https://t.co/repdUsMe8k	True Prevention Method
166	167	1.24E+18	أنصحكم بقعدة السطح مع هالجو و الوضع! مطارتك اجبالك تلفونك بيدك واذا مسى الوقت شب الفحم ويمعك أهلك وتبادلوا أطراف الإشاعات قصدي الحديث وترى الليله قمره 🌚 #لا_داعي_للهلع #اقضب_بيتك #الكويت_تتصدى_لكورونا #كورونا #الحجر_المنزلي_واجب_وطني	Irrelevant
167	168	1.23E+18	@OJahdli وعليكم السلام ماتم ذكره غير صحيح ، فبناء على المعلومات المتوفرة لا يوجد خطر الإصابة بفيروس كورونا الجديد عن طريق الطرود و البضائع المستوردة من الصين مع تمنياتنا للجميع بالصحة والعافية	False Spread Method
168	169	1.23E+18	#وزارة_التربية #وزير_التربيه #نعم_للدمجِ #العام_الدراسي في أمريكا رئيسة مجلس النواب نانسي تطلب اجتماع للكونغرس لإعلان ان فايروس كورونا يمثل تهديداً.انه وباء سريع ويعتبر كارثه من الكوارث لابد من إنهاء العام الدراسي والاكتفاء بالفصل الأول مثلما فعلت لبنان.	False Governmental Measure
169	170	1.24E+18	الاسعاف الجوي فريق حاصل على دورات و تدريب لنقل الحالات الحرجة و غيرها(جهاز تنفس الصناعي،جهاز مراقبة العلامات الحيوية و تخطيط القلب و الصدمات الكهربائية،جهاز إعطاء الادوية،جهاز شفط السوائل من الفم و غيره،جهاز قياس تحليل الدم الفوري،بإلاضافة الى أكسجين) #كورونا_الجديد #كوفيد_19 https://t.co/SWH0epybKW	Irrelevant
170	171	1.23E+18	السابعة: لا يعرض تسلم الطرود القادمة من الصين للإصابة بفيروس كرونا كما يعتقد البعض. #كورونا #فيروس_كورونا	False Spread Method
171	172	1.24E+18	#وهج_الخليج | سلاح الجو السلطاني العماني يسير رحلته الثانية إلى جمهورية الصين https://t.co/GEBhv7NcBW	Irrelevant
172	173	1.24E+18	فيديو| د. بسام البطحي: دراسة اميركية تقول ان هناك تلازم بين المناطق الباردة وسرعة انتشار كورونا، ورأت ان المناطق الحارة سرعة الانتشار قليلة - هناك عوامل بيئية قد تؤثر على الفيروس مع الاستمرار في الاحتياطات الصحية وتوفيق من الله هذا يؤدي الى الانتصار @albu67e #كورونا_الجديد https://t.co/4L7rYXUKSE	False Virus Origin and Properties
173	174	1.24E+18	للوقاية من كورونا عليكم بالصلاة فأنتم تتطهرون 5 مرات في اليوم للصلاة وهناك خبراء الصحة أجانب دعوا الى الوضوء كالمسلمين لأن غسيل الأيدي والمضمضة والاستنشاق ثلاث مرات ذلك يقي بشكل كبير من الفيروس .. #كورونا #فلسطين #غزة	Irrelevant
174	176	1.25E+18	الخليج: «خليفة الطبية» بأبوظبي تبدأ علاج كورونا بالبلازما https://t.co/YCUCBJodNb https://t.co/Aa985X7u8t	Fake Treatment or Cure
175	177	1.25E+18	الثوم مفيد لرفع مناعتك، ولكن لم يثبت علميًا أنه يقي من #فيروس_كورونا_المستجد 🦠	Fake Treatment or Cure
176	178	1.24E+18	أعراض كورونا تبدأ في الظهور خلال خمسة ايام من التعرض للفيروس وتتطور على امتداد 12 يوما من الإصابة به ...الأعراض : الحرارة والسعال وضيق التنفس ..بحسب دراسة طبية جديدة أعدتها كلية الأطباء الاميركية استندت على تحليل 181 حالة من عدة مناطق في الصين https://t.co/EpbJdzUMJG	True Symptom
177	179	1.43E+18	@5o_xt حلو يعني تطلعين لان ماتم لك 3 اشهر. هذا نص القرار أولاً: اشتراط أخذ الجرعة التنشيطية الثالثة من لقاح كوفيد-19 للمواطنين الراغبين بمغادرة البلاد ممن أمضوا ثلاثة أشهر من تلقي الجرعة الثانية، ويستثنى من ذلك الفئات العمرية ممن هم أقل من (16) عاماً، أو الفئات المستثناة	True Vaccine Info
178	180	1.22E+18	• #رئيس كوريا الشمالية كيم يونغ يؤكد أن فيروس كورونا لن ينتشر في بلاده لأنه سيتم إعدام اي شخص يصاب به 😶 • (صاحب الحلول السريعة ) 🤷‍♂️😌	Causing Anxiety and Fear
179	181	15054135	الحبس والغرامة المالية لرافضي اللقاحات في أوغندا #صحة #كورونا #كوفيد 19 #لقاح #غرامات @elaph https://t.co/TqkuEWSucH	True Vaccine Info
180	182	1.23E+18	@DrReham___R____ تقريبا فى وباء تنظير فى الجو و ناس كتير اتعدت	Irrelevant
181	183	1.40E+18	ارجوكم لاتجبروننا علي اي لقاح حتي لو فعال وامن هاذي حريه شخصيه دول اوربا وامريكا الدول المصنعه لم تجبر شعوبها #لا_للتطعيم_الاجباري25	False Vaccine Info
182	184	1.24E+18	#شمال_الرياض في هذه الظروف العصيبه اللتي اجتاحت العالم بأكمله بسبب فايرس كارونا الحوثي يتجرد من انسانيته ويقذف صواريخه بشكل عشوائي ولاكن ابطال الدفاع الجوي له بالمرصاد ونقول له خسئت ايها الجرذ المتشرد ، المملكه قويه بالله ثم بولاه امرها وشعبها الوفي. https://t.co/ZVxQZnfp0B	Irrelevant
183	185	1.24E+18	الأشهر الحرم ذو القعدة وذو الحجة ومحرم ورجب، المعصية والطاعة فيهن أعظم من غيرهن (فلا تظلموا فيهن أنفسكم) وإذا عظمت المعصية فيهن فالطاعة أعظم #الجوكر_المصري #السيسي_يقتل_المصريين_بكورونا #خرجوا_المعتقلين_كورونا_جوه_السجون https://t.co/yyOCBneMeT	Irrelevant
184	186	1.24E+18	ما هي الطرق للوقاية من فيروس كورونا؟ 1- غسل اليدين جيداً بالماء و الصابون او الكحول المعقم و تجنب لمس العين و الفم و الأنف 2- تجنب الاتصال المباشر مع أي شخص تظهر عليه أعراض الجهاز التنفسي مثل السعال و العطاس 3-تجنب مخالطة الحيوانات #وعينا_عن_كورونا @kau_HAC	True Prevention Method
185	187	1.26E+18	@mabnksr_h ماضن معك سالفه 😅😂😂🤦🏻‍♀️🤦🏻‍♀️🤦🏻‍♀️ هذ الصدز .👇🏻 أولاً: اشتراط أخذ الجرعة التنشيطية الثالثة من لقاح كوفيد-19 للمواطنين الراغبين بمغادرة البلاد ممن أمضوا ثلاثة أشهر من تلقي الجرعة الثانية، ويستثنى من ذلك الفئات العمرية ممن هم أقل من (16) عاماً، أو الفئات المستثناة	True Vaccine Info
186	188	1.22E+18	بالأبيض والأزرق.. تعرف على لون الكمامة المناسبة لحمايتك من فيروس #كورونا #صدى_البلد #البلد https://t.co/MIWQiH6i0q	Irrelevant
187	189	1.23E+18	الشرطة الصينية تقتل المصابين با #كورونا في حال عدم التجاوب معهم. https://t.co/Egq78KlRWM	Causing Anxiety and Fear
188	190	1.25E+18	برفسور عميد أطباء مجرة التبانة عبدالسلام الضمين يعكف هو الآخر على إنتاج علاج كورونا 🙃	Irrelevant
189	191	1.24E+18	الرعاية الذاتية من داء كورونا لا يعني انه دواء💉إذا كنت مصاباً بأعراض خفيفة، امكث في المنزل حتى تتعافى. ويمكنك التخفيف من حدة الأعراض عن طريق ما يلي: الراحة والنوم الدفء الإكثار من شرب السوائل دام جهاز ترطيب الهواء أو الاستحمام بماء دافئ للمساعدة على تخفيف ألم الحلق والسعال	Irrelevant
190	192	1.24E+18	أبشرك يارواد الحبيبة ( بانكوك ) يمكنكم السفر اليها الان وأنتم مطمئنين من فايروس كورونا ، بعد رش ماء مقرؤ فيه من قبل أكبر مشايخ تايلند من الجو 😁👍 https://t.co/cmJkleJf4S	False Prevention Method
191	193	1.25E+18	#امل_الانصاري الخبله هذي سلوى المطيري الفرع الثاني ،المشكلة انتشرت فديوهاتها عندنا بالسعودية على انها لقت علاج كورونا ،مثل هذي لازم يحجر عليها بالطب النفسي	Irrelevant
192	194	1.24E+18	كورونا فايروس وباء خطر لتقوية جهاز المناعة ١) استعملو فيتامين سي و فيتامين دي ٣ و زنك. ٢) مشروبات ساخنة مثل( ليمون شرائح وقرفة وكركم وماء مغلي يترك ١٥ دقيقة ثم يشرب) ٣) شوربات ساخنة ٤) تناول الخضراوات وخاصة الورقية ٥) تقليل من تناول السكريات فقرة ١ و ٢ قد تكون مضرة للحوامل	Fake Treatment or Cure
193	195	1.25E+18	💡 معلومة غرد الحساب الرسمي لوزارة الصحة الإماراتية (@mohapuae) منشوراً يحوي على معلومة تنص على أن المدخن أكثر عرضة من غيره لعدوى #فيروس_كورونا موضحةً الأسباب في مجموعة صور. https://t.co/I4Xcmzlh1G	True Virus Origin and properties
194	196	1.40E+18	كتمت كلمة مؤمره وكلمة لقاح وكلمة كورونا قرفوني اصحاب نظرية اللقاح غير امن 😡😡	False Vaccine Info
195	197	1.25E+18	الجزيرة عاجل: عاجل | وسائل إعلام إسرائيلية: إصابة وزير الصحة الإسرائيلي يعقوب ليتسمان بفيروس كورونا https://t.co/UTOaDPl9OQ	Irrelevant
196	198	1.23E+18	@zjeran_kw عليكم بالثوم اقوى علاج للفيروسات #كورونا	Fake Treatment or Cure
197	199	1.24E+18	احيانا القدر يبدع بتصفية الحسابات وسائل إعلام اسرائيله تكشف إصابة محمد بن زايد بفيروس #كورونا وسط تكتم إعلامي غير مسبوق	Statistics
198	200	1.17E+18	الكويت تشتري عقار «باكسلوفيد» أول دواء لعلاج «كورونا» بـ 9 ملايين دولار https://t.co/Q82OHdwyTu	True Treatment or Cure
199	201	1.40E+18	أثبت اللقاح -بفضل الله- أنه فعّال وآمن، #خذ_الخطوة لتحافظ على نفسك من المضاعفات التي تنتج عن الوباء ✅ #لقاح_كورونا #عش_بصحة #أملج https://t.co/zdM2cUWzJP	True Vaccine Info
200	202	1.24E+18	إصابة ولي عهد ​أبو ظبي​ محمد بن زايد ب​فيروس "كورونا​" https://t.co/BroLEYA074	Statistics
201	203	1.24E+18	#الفريق_UFM عبدالعزيز الجوهر: الدور التوعوي الكبير حول فايروس #كورونا مطلب من الرياضيين. @AAljohar https://t.co/j75azEC0yO	Irrelevant
202	204	1.23E+18	السعودية توقف تصدير أي منتج طبي يستخدم للوقاية من «كورونا» | الشرق الأوسط https://t.co/j4oc41DA3I	True Governmental Measure
203	205	1.24E+18	الجوع سيكون أشد فتكاّ من فيروس كورونا إن لم تتحرك السلطة السياسية والدينيه وتقوم بواجباتها تجاه المواطنين خصوصاً المياومين كونهم لا مصدر رزق لديهم في الظروف الراهنة...	Irrelevant
204	206	1.24E+18	@AmanyElShennawy @officialamro1 العلم في الأدوية اللي جربوها ونفعت و ناس كتيرة شفيت ودلوقتي بلاد زي مصر وايران وايطاليا بياخدو معلومات عن اللي استخدمته الصين عشان يعالجو الناس اللي عندهم ،وهم نشرو ابحاثهم لمنظمة الصحة العالمية ،وألمانيا بتعالج المرضى عندها وفي طور تطوير لقاح	Irrelevant
205	207	1.25E+18	@News_Ejazah بإذن الله من سيكتشف علاج كورونا طبيب سعودي وبنفتخر فيه دائما وابدا بإذن المولى عزو وجل 🇸🇦❤️	Irrelevant
206	208	1.23E+18	رئيس قسم المناعة بطب عين شمس: الوقاية من #كورونا بالثوم مالوش فايدة https://t.co/wdWGj6Ya94	Fake Treatment or Cure
207	209	1.23E+18	الوافدون من ايران ممنوعون من دخول العراق... والسبب فيروس كورونا قرر العراق الخميس منع الوافدين من إيران من دخول أراضيه عبر كافة المنافذ الحدودية. #العراق #إيران #حظر #سفر #كورونا_الجديد https://t.co/XQdB7xbyy9	False Governmental Measure
208	210	1.25E+18	الجواب: طبعاً..ونشارك في علاج الحالات فطبيب القلب جزء لا يتجزأ من فريق علاج كورونا ويجب أن يعرف جميع التفاصيل الدقيقة عن هذا المرض الجديد فبعض مرضى كورونا لديهم أمراض قلب سابقة *وأخطر مضاعفات كورونا تحدث للشرايين التاجية وعضلة القلب *وأدوية كورونا قد تؤثر على القلب..الخ. https://t.co/orUy9CKKrD	True Symptom
209	211	1.25E+18	الدكتور وصفي حمد استشاري أمراض الرئة بمستشفى #الخور يوجه عبر برنامج #المسافة_الاجتماعية رسالة للمدخنين للتوقف عن التدخين و يقدم نصائح عامة لمرضى الجهاز التنفسي في ظل انتشار #فيروس_كورونا https://t.co/XLrHUdDOnG	True Symptom
210	212	1.25E+18	@firasalsarrai اخر التقارير والبحوث الطبية تؤكد ان المدخنين هم الاقل عرضة للاصابة بڤايروس كورونا وان نسبة الشفاء عندهم عالية جدا تصل الى اعلى من 80٪ وان النيكوتين يحد بشكل كبير من حركة ونشاط الڤايروس بل وقد يكون افضل علاج ضده https://t.co/NkLgD1t6Wt	False Virus Origin and Properties
211	213	1.25E+18	مع عدوة كورونا كوفيد ١٩ لا يجب تناول أدوية ضد الالتهاب والالم الا باراسيتامول فيتامين سي هو الوحيد مسموح تناولهhttps://t.co/335wHastFt	Fake Treatment or Cure
212	214	1.25E+18	لافتة بمدينة #شيكاغو تحمل تعاليم النبي محمد للتعامل مع جائحة #كورونا https://t.co/szR5TAivKq #احمى_نفسك_احمى_بلدك #كورونا #كورونا_الجديد #فيروس_كورونا	True Prevention Method
213	215	1.24E+18	اهل الجواخير اللتزمو في الحظر ترا الحكومه على حق لايسحبون جاخورك اقعد في بيتك وقت الحظر #حظر_التجول https://t.co/vcur7aXWBW	True Prevention Method
214	216	1.25E+18	*من إبداعات الشرطة الهندية:* ألقت الشرطة القبض على عدد من الأشخاص المخالفين لحظر الخروج من المنازل، ووضعتهم في سيارة إسعاف مع مريض وهمي بفيروس كورونا لجعلهم يدركون خطأهم 😂👇 https://t.co/CjWAJLtR6s	Causing Anxiety and Fear
215	217	2552352710	الصحة العالمية تحدّث إرشاداتها العلاجية لتضمينها دواء مولنوبيرافير لعلاج كورونا https://t.co/UhlCfYPD0C https://t.co/iLGnTTAQ0b	True Treatment or Cure
216	218	1.24E+18	#كورونا تلمسوا حاجات الضعفاء حولكم فبعضهم يجمع قوت كل يوم بيومه وقد تعطلت مصالحه بعد الحجر المنزلي ومنع العمل والبيع تصدقوا لعل الصدقات تجلو الغمة تصدقوا بخفاء ولاتتبعوها منّاً ولا أذى أسألوا عن الجار وعن عامل المسجد وعن فراش المدرسة فكم من متعفف وجاره يسرف في الشراء خشية الجوع	Irrelevant
217	219	1.24E+18	ووهان : تم التنبؤ بفيروس كورونا منذ 40 عامًا في رواية "عيون الظلام" كتب الكاتب الأكثر مبيعًا "دين كونتز" رواية الإثارة "عيون الظلام" في عام 1981 ، ومقتطفات منها أذهلت الجميع مؤخرًا. ولفت انتباه مستخدمي الإنترنت إلى الرواية بعد بضعة أشهر فقط من تفشي وباء #فيروس_كورونا في الصين. https://t.co/K3JCCcdxe2	Irrelevant
218	220	1.24E+18	هل مجففات الأيدي فعَّالة في القضاء على مرض فيروس كورونا-2019 (كوفيد-19)؟ كلا، مجففات الأيدي ليست فعَّالة في القضاء على مرض كوفيد-19. لحماية نفسك من هذا الفيروس، يجب المداومة على تنظيف اليدين بفركهما بمُطهِّر كحولي أو غسلهما بالماء والصابون. وبعد تنظيف اليدين، يجب تجفيفهما تمامًا https://t.co/YdnUEOEUhs	False Virus Origin and Properties
219	221	1.25E+18	شنو علاقة البلازما بـ #علاج #فيروس_كورونا ؟ رابط المداخلة https://t.co/I442BkmZux @drcharizmaa #قناة_atv | #أزمة_وتعدي| #كرونا_الكويت https://t.co/1nqxVMPl7b	Fake Treatment or Cure
220	222	1.24E+18	ارشادات وزارة الصحه: تتخذوزارة الصحة العامة كل التدابير اللازمة لمكافحة فيروس كورونا (كوفيد 19)، وتدعو الجميع للمحافظة على غسل اليدين بالماءوالصابون بانتظام أو استخدام المطهرات وتجنب مخالطة المرضى الذين تظهر عليهم أعراض عدوى تنفسية ومتابعة الإرشادات التي تصدرهاوزارة الصحة العامة	True Prevention Method
221	223	1.25E+18	علاج كورونا العالم يتجه عقار الملاريا مو قلنا لا تطولونها وهي قصيره . علاج الملاريا الان تم اعتماد استخدامه بأكثر من دوله أوروبيه و أمريكية خلصونا الهند تفرج عن شحنه تصدير 14 مليون قرص من الهيدروكسي كلوروكين الي 13 دولة منها امريكا و المانيا و اسبانيا و البرازيل و البحرين https://t.co/GjPkYob93l	Fake Treatment or Cure
222	224	1.24E+18	العمرة❌ الدراسة❌ المناسبات❌ التجمعات❌ الرحلات الجوية❌ المنافذ❌ مراسم العزاء❌ الحضور الجماهيري❌ الفعاليات الثقافية❌ الدورات التدريبية❌ قصور الأفراح❌ الاستراحات❌ إذا لم تستشعر خطر #كورونا مع كل هذه الاجراءات التي قامت بها الدولة فأنت تستهين بحياتك وحياة عائلتك👍	True Prevention Method
223	225	1.26E+18	المتحدث باسم وزارة الصحة الهندية: علاج #كورونا ببلازما الدم لم يثبت فعاليته بعد ومازال في مرحلة التجربة #الهند https://t.co/4OvR6AXUnc	Fake Treatment or Cure
224	226	1.23E+18	أخبار جيدة كورونا فيروس أوهان يمكن معالجته بماء الثوم الطازج المغلي طبيب صيني مسن اثبت فعاليتها وكذلك عدة مرضى استخدموها واثبتوا فعاليتها خذ ٨ فصوص ثوم كبيرة واهرسها اضف ٧ كؤوس ماء ثم أغلى الخليط كل الثوم واشرب من الماء المغلي. بين ليلة وضحاها في غمضة عين ستشعر بالتحسن والشفاء	Fake Treatment or Cure
225	227	1.24E+18	منظمة الصحة العالمية: "لا يُعرِّض استلام الطرود من الصين الناس إلى خطر الإصابة بفيروس كورونا المستجد. ونعلم، من تحليل أجريناه مسبقًا، أنَّ فيروسات كورونا لا تعيش لفترة طويلة على الأشياء، مثل الرسائل أو الطرود". #الصين #كورونا #COVID2019	False Spread Method
226	228	1.24E+18	أكد خبير صيني ان استنشاق بخار الماء وهو يغلي يقتل فيروس كورونا ١٠٠%، في كل انحاء الجسم بإذن الله تعالى #بيضتوا_الوجه	Fake Treatment or Cure
227	229	1.24E+18	. الأنف والفم والعين بوابة عبور الفيروسات والبكتيريا للجسم لذا تجنب فرك عينيك وحك الانف وقضم الاظافر وواظب على غسل يديك بالماء والصابون. #كرونا_الجديد #كرونا .	True Spread Method
228	230	1.24E+18	الجهود مشكورة لكن يجب التركيز اكثر على المناطق السكنية و الشعبية لضبط خروقات حظر التجول من حركة السيارات والتجمعات عن طريق استخدام دوريات راجلة و المراقبة الجوية بالدرون و الحزم بخصوص المخالفين @OmarRazzaz @Police_Jo @DrSaadJaber @PrimeMinistry	True Prevention Method
229	231	2429649724	#عاجل الكويت تشتري عقار «باكسلوفيد» أول دواء لعلاج «كورونا» بـ 9 ملايين دولار https://t.co/bVqxtOjarw	True Treatment or Cure
230	232	1.25E+18	@mshinqiti لا توجد دراسة علمية تربط ظهور #كورونا بالجيل الخامس G5. لذلك علي كل من انخدع ب #علي_جمعة ان يراجع نفسه بعد ان تأكد انه لا يملك علما حقيقيا بل مجرد كوبي بيست من المواقع ههههه #كورونا	Conspiracy Theory
231	233	1.24E+18	عاجل : إصابه الاعب الارجنتيني باولو ديبالا لاعب يوفنتوس الايطالي بيفروس كورونا #ديبالا #كورونا #يوفنتوس	Statistics
232	234	1.22E+18	كيف أنهت #الصين بناء مستشفى لعلاج #كورونا بمساحة 60 ألف متر مربع وبسعة 1000 سرير في وقت قياسي امتد لـ 10 أيام فقط؟ https://t.co/URlGaApYB6	True Governmental Measure
233	235	1.23E+18	هل يمكن أن ينتقل فيروس كورونا المستجد (2019-nCov) عن طريق البعوض؟ الإطلاع على الرابط https://t.co/yNUIesldxn مع تحيات: اللجنة الإشرافية COVID19 كلية الطب - قسم الصحة العامة #جامعة_الإمام https://t.co/vrJTmWUjgC	False Spread Method
234	236	596764899	#الكويت تشتري عقار «باكسلوفيد» أول دواء لعلاج «#كورونا» بـ 9 ملايين دولار https://t.co/CVsaqeOrYb	True Treatment or Cure
235	237	1.24E+18	في بعض حالات كوفيد -١٩ جاهم أعراض الجهاز الهضمي من إسهال قبل حدوث الكحة والحرارة . https://t.co/xXZtRJQ8Cq	True Symptom
236	238	1.24E+18	غسل اليدين بالماء والصابون بشكل متكرر ولمدة لا تقل عن ٤٠ثانية على الأقل للوقاية من فايروس #كورونا #نصائح_طبية #طبيب_عيون #COVIDー19 #coronavirus #CoronaOutbreak #SocialDistancingNow #StaySafe #كوفيد_19 #الحجر_المنزلي #فيروس_كورونا #السعودية #جدة_الان https://t.co/siwIchbYdm	True Prevention Method
237	239	1.25E+18	#الصين تعتمد عقارا يابانيا لعلاج #كورونا يحول نتائج التحليل إلى سلبية فى 4 أيام #اليابان #فيروس_كورونا #COVIDー19 https://t.co/TXW2uu1nj9	Fake Treatment or Cure
238	240	1.17E+18	الصحة العالمية تحدث إرشادات علاج كورونا لتشمل عقار مولنوبيرافير وأدوية أخرى – اليوم السابع https://t.co/PvPrRmpAyu	True Treatment or Cure
239	241	1.24E+18	علاج فيروس كورونا هو الوضوء يقوم المسلم بالوضوء بغسل اعضاء جسمه خمس مرات يوميا فهل يبقى من درنه شيء كما قال رسول الله صلى الله عليه وسلم الوضوء هو النظافة المطلقة ...	Irrelevant
240	242	1.24E+18	#اول_شي_تسويه_اذا_خلص_الحجر بروح أمشي عيالي وألعبهم راحمتهم قد أيش كنت اتمنى يكون معاي سطح او حوش في ذي الفترة من الحجر الصحي يلعبون فيه ونشوف الشمس ونشم الهواء بس الحمدلله ☹️	Irrelevant
241	243	895201069	الكويت تشتري عقار «باكسلوفيد» أول دواء لعلاج «كورونا» بـ 9 ملايين دولار https://t.co/8ZuRBrobl4	True Treatment or Cure
242	244	1.40E+18	@shd12000 @kBQubShxpzOZyyj @mzszhy32 @popopo9093 اللي سبق وأصيب بالمرض راح تتكون عنده المناعة الطبيعية، ليش اللقاح؟	False Vaccine Info
243	245	1.25E+18	#عاجل | " #التعليم_العالي ": نُجري اختبارات لأدوية يابانية لعلاج #كورونا https://t.co/CE6CDUCe3A #احمى_نفسك_احمى_بلدك #كورونا #كورونا_الجديد #فيروس_كورونا	Irrelevant
244	246	1.25E+18	أطباء أتراك يكتشفون مادتين متوفرتين في كل منزل تساعدان بشكل كبير في علاج كورونا - سوشال https://t.co/o94kj5TXx0	Irrelevant
245	247	1.25E+18	الحملة التوعوية لوزارة الصحة كانت استباقية، اراجع رسائل الجوال المرسلة من وزارة الصحة وكانت بتاريخ ١٧ فبراير، بينما أول حالة تسجل داخل المملكة كانت بتاريخ ٢ مارس.. عظيمة أنت يا بلدي.. https://t.co/s72NKRq4Uw	Irrelevant
246	248	1.24E+18	#كيف_نكون_قدوة في #انهاء_الوباء #كرونا #كوفيد_19 •عدم الخروج الا للضرورة •الصلاة في المنازل •ترك مسافة متر حين مخالطة الأخرين وعدم ملامسة الاخرين ومصافحتهم •تعقيم اليد بصورة مستمرة •تغطية الفم والانف في حال العطس والكحة هذا #تحدي لمجتمعنا ليرى العالم بأننا #مجتمع_واعي 💪🏻🇸🇦	True Prevention Method
247	249	1.23E+18	لون الكمامة الطبية الأبيض والأزرق مختلفا الاستعمال: فالجهة البيضاء مسؤولة عن التعقيم فإن كنت مصابا وأردت أن تحمي الناس يجب أن تضع الجهة البيضاء إلى الداخل أما الجهة الزرقاء فهي لتجنب العدوى وحماية نفسك من الآخرين لذا تكون الجهة البيضاء إلى الخارج. #فيروس_كورونا #وزارة_التعليم https://t.co/NezRU4m0I3	Irrelevant
248	250	1.25E+18	@Ania27El الكرونا تحب هذا الصبيب والجو البارد.ادعين لنا افندينا بالحرارة الشديدة لان للكرونا غشاء ذهني يغلفها يذوب مع الحرارة وتختفي الست كرونا الى السنة القادمة .	False Virus Origin and Properties
249	251	1.40E+18	@_me2o21 في خاطري أنوي أن أجد شريكة حياتي في المستقبل من ترفض اللقاح ✋ وتختار مسار الحرية 🕊️ من حقنا انتاج جيل متعافي وكيوت ❤️ وقرة العين الموجودة في عالم ما.. من حقها تأخذ شريك الرحلة الطبيعي و الخالي من الجينات المعدلة وراثيا والذي سموه لقاح!!✋ أقول اللي في خاطري لو سمحت 🙂	False Vaccine Info
250	252	1.23E+18	عاااجل:وزارة الصحة مركز الابحاث الطبي يصل الى لقاح ضد فيروس كورونا وتم تجربة اللقاح على خمس مصابين اربعة ماتوا و واحد يعني خلاص هجيب لكم خبره😂	Irrelevant
251	253	1.25E+18	بعد إعلانه عن علاج كورونا بشرب الفودكا واللعب مع الماعز، رئيس بيلاروسيا "تم العثور على علاج للفيروس" https://t.co/h1l7rG6zLf	Fake Treatment or Cure
252	254	1.40E+18	شفت ڤيديو عالفايسبوك، جايبين ال airpods وعم يحطوها محل ما حدا آخد اللقاح ولانو فيها مغناطيس عم تلزق، وعم تفرجينا بغير مطرح عالجسم كيف ما بتلزق. س س سلام.	False Vaccine Info
253	255	1.24E+18	8- المساجد التى بها ساحة تنقل الصلاة الى الساحة مع استمرار تعقيم الحصير بعد كل صلاة ونشره في الشمس. 9- أي شخص مريض بأي مرض معدي حتى لو كان إنفلونزا عادية يصلي في المنزل حتى يُشفى. 10- عدم مصافحة أي شخص نهائياً والإكتفاء بتحية الإسلام هذه الفترة.	True Prevention Method
254	256	1.24E+18	مع احترامي لد. جواد خليفة، فيروس الكورونا ممكن ينتقل عبر الرذاذ بالهواء و بمسافة تتراوح لمترين. هناك بعض الحالات في الصين و ايطاليا انتقلت الفيروس عبر مسافة أربعة أمتار. اغلب المقالات العلمية ترجح فترة استمرار تواجد و فعالية الفيروس في الهواء بهذا الشكل لمدة ٣ ساعات على الأقل. https://t.co/wgq7T55KKH	False Spread Method
255	257	1.40E+18	@assiriama طيب ممكن تشرح ليش مايشتغل اللقاح ويؤدي وظيفته بمنع الإصابه او على الاقل يمنع نقل العدوى؟ اول لقاح يطورونه بهالسرعه ونقول انه آمن!!و مايقوم بوظيفته ونقول انه فعال!!! #لا_للتطعيم_الاجباري24	False Vaccine Info
256	258	1.24E+18	«#الصحة» تفرض 14 يومًا حجرًا صحيًا منزليًا على القادمين إلى #المملكة للتفاصيل يرجي الاطلاع على الرابط التالي : https://t.co/YzqFe2Lsqw #مجلة_الجوهرة @SaudiMOH #كورونا #COVID19 #coronavirus	True Governmental Measure
257	259	1.24E+18	@TurkiShalhoub كشفت مصادر محلية في الإمارات، عن إصابة ولي عهد أبوظبي محمد بن زايد، بفيروس كورونا القاتل، مشيرة إلى أن اجتماعات عقدت على أعلى المستوى لبحث محاولة السيطرة على تفشي الفيروس في الإمارات بعد تفاقم أعداد المصابين. https://t.co/lqKEpkuWH0	Statistics
258	260	1.25E+18	على شركات الادويه الخليجيه أن تخطط جديا في البدأ بتصنيع العقار المرشح لعلاج كورونا( أفيجان) وخصوصا أن الشركه المصنعه اليابانيه قد منحت حقوق التصنيع خارجيا. #الحظر_الشامل #COVIDー19 #كوفيد١٩ #وزارة_الصحة #كورونا https://t.co/W9hCU8M0CF	Fake Treatment or Cure
259	261	1.23E+18	وزارة #الصحة: لا توجد خطورة في التعامل مع الشحنات والطرود البريدية والبضائع الواردة من #الصين وغيرها من الدول التي يتفشى فيها فيروس #كورونا الجديد #coronavirus #ChinaVirus https://t.co/OZ7iF5gCaV	False Spread Method
260	262	1.24E+18	الحمام في اسبانيا تلاحق المارة بسبب الجوع ، بعد ايام من تطبيق حظر التجول 👏🏻 اللهم ارحمنا برحمتك https://t.co/gXd3fyqepp	Irrelevant
261	263	1.24E+18	السؤال ١٣: هل نستطيع في فترة الحجر المنزلي الخروج مع العائلة لشراء حاجات المنزل؟ الجواب القرآني : فابعثوا أحدكم بورقكم هذه إلى المدينة فلينظر أيها أزكى طعاماً فليأتكم برزق منه السؤال ١٤: لماذا لا يراعي بعض الافراد التوصيات الصحية؟ الجواب القرآني : ذلك بأنهم قومٌ لا يفقهون	Irrelevant
262	264	1.24E+18	#الكورونا مجرد وهم وهي تجربة #الغازالسارين تقول الراوية أن 67 جنديا أمريكيا أصيبوا بغاز السارين في شهر جانفي في مختبر في أفغانستان، تكتمت عليه الولايات المتحدة وتم ارسال الجنود للصين للمشاركة في العرض العسكري في فيفري في يوهان لإبعاد شبهات وفاتهم	False Virus Origin and Properties
263	265	762189552	#فيديو | #المسافة_الاجتماعية | الدكتور كاميار آلاي خبير في الأمراض المعدية ورئيس مشارك لمعهد الصحة والتعليم الدولي بنيويورك: كل لقاح له آثار جانبية، وفي السنتين الماضيتين عرفنا أن الآثار الجانية للقاح #كورونا خفيفة ولم تكن هناك أي خطورة للقاح #جريدة_الراية #قطر @MOPHQatar https://t.co/0HAQJW3NUE	True Vaccine Info
264	266	1.24E+18	١- فيروس الكورونا كبير في الحجم لذلك اي قناع واقي يستطيع ان يمنعه ٢- فيروس الكورونا لا يستقر في الهواء بل يهبط للارض لذلك فهو لا ينتقل بالهواء ٣- فيروس الكورونا يبقى على الاسطح المعدنية لمدة ١٢ ساعة وغسل اليدين بالماء و الصابون سيكون كافي ٤- فيروس الكورونا يبقى على الاقمشة ٩ س	True Virus Origin and properties
265	267	1.22E+18	عملية بناء المستشفى الذي أعلنت ⁧#الصين⁩ إنها ستنجزه خلال 6 أيام وسيتم تشغيله في 3 فبراير لعلاج فيروس ⁧#كورونا⁩ https://t.co/I8fZIjPjvM	True Governmental Measure
266	268	1.24E+18	إصابة رئيس وزراء بريطانيا بوريس جونسون بفيروس الكورونا #pandemic #COVID19 #Corona #وباء_كورونا #كورونا #بريطانيا #StayHome #StayHomeStaySafe #خليك_بالبيت	Statistics
267	269	1.24E+18	@malooozz @MazinAsma طيب كلام جميل 😂😂🖤 اول شي الكورونا ده عندو انواع ما نوع واحد و بصيب الحيوانات اكتر حاجه و بيصيب الانسان بالجو ولا الافرازات ولا الملامسه و اخطر نوعين من الكوروناا : 1-sars 2002-2003 2-mers 2012 (متلازمة الشرق الاوسط التنفسيه)	False Virus Origin and Properties
268	270	1.22E+18	شاهد.. الصين تنتهي من بناء مستشفى لعلاج المصابين بـ #فيروس_كورونا في مدينة #ووهان خلال 10 ايام. https://t.co/vTl98mygX3	True Governmental Measure
269	271	1.22E+18	#انقذوا_الطلبه_اليمنيين_في_الصين #سلطنة_عمان وبامر من السلطان #هيثم_بن_طارق ترسل طائرة لإجلاء الطلاب اليمنيين من #ووهان الصينيه لإنقاذ حياتهم من #فيروس_كورونا فعلا #هيثم_وقابوس_مسيرة_واحدة https://t.co/RvlyOSQYRu	False Governmental Measure
270	272	1.25E+18	@PoliticalGulf أي حفره وأي وقع لا تصير مدرعم مع بعض البقم اللي يقولون كارونا انتاج امريكي زرعوه في الصين ثم عاد عليهم غاز السارين	Conspiracy Theory
271	273	1.40E+18	حشرت موضوعين بتغريدة وحدة بس لا جد تعبوني لما يجي نقاش عن لقاح كورونا يظلّون يقولون انه يسبب عقم 😐 like ok?? احسن	False Vaccine Info
272	274	1.24E+18	أين صانعو صفقة القرن أين الجبابرة ؟ هل منعهم فيروس كورونا من التنفيذ ؟ طالما انتم ضعفاء اتقوا النار التي وقودها الناس والحجارة #الجوكر_المصري	Irrelevant
273	275	1.24E+18	منظمة الصحة العالمية تأكد بشكل رسمي عدم استخدام بروفين (ادفيل او مورتين) اذا كان فيه شك ان الاعراض بسبب كوفيد-١٩ او كورونا فايروس. افضل استخدام باراسيتامول (بنادول او تايلنول) عند الحاجة. https://t.co/T5lR9EJUGN	True Treatment or Cure
274	276	1.24E+18	@Assssa04 م تحب الشمس الكورونا	False Virus Origin and Properties
275	277	1.24E+18	#إمارة_الجوف تعلن إمارة منطقة الجوف عن تأجيل موعد #مهرجان_زيتون_الجوف_الدولي الثالث عشر ، و #مهرجان_تمور_الجوف السابع ، لأسباب وقائية تتعلق بفيروس كورونا “covid-19” ، وذلك بتوجيه سمو أمير المنطقة، وكإجراء احترازي حرصاً على سلامة الجميع . https://t.co/j9bvty72j4	True Governmental Measure
276	278	1.24E+18	أطلق #مستشفى_الملك_خالد_بالخرج بالتعاون مع إدارة المساجد والدعوة والإرشاد حملة توعوية عن فيروس #كورونا الجديد "COVID19" في عدد من الجوامع الكبرى على محافظة #الخرج حيث تم تثقيف المصلين بعدة لغات ( العربية - الأنجليزية - الأردو ). https://t.co/2i7Gn4udac	True Prevention Method
277	279	1.24E+18	@enayah_5056 أعراض الاصابة بفيروس كورونا كوفيد-19، تمرّ غالبا بثلاث مراحل: 1-المرحلة الأولى: اعراض بسيطة:ارتفاع في الحرارة، كحة جافة،صداع واسهال. 2-المرحلة الثانية:ضيق في التنفس، وانخفاض الاكسجين نتيجة التهاب الرئة. المرحلة الثالثة:فشل الرئتين والقلب. @msn_500 @may__666 @055tnt	True Symptom
278	280	1.24E+18	#الفاتيكان ينفى إصابة #البابا_فرانسيس ومساعديه بـ #فيروس_كورونا المستجد لمزيد من التفاصيل.. https://t.co/w5FVyggZUA https://t.co/LoKFlaNu6b	Statistics
279	281	2320319165	@SaudiNews50 االأنسان يفعل السبب وهم افعلو السبب المرض والموت كله من الله احمدو الله على النعمه كفاكم من التحلطم الدوله ماراح تدخل شي يضر الناس وهذى اللقاح زي اي لقاح حتى المواليد يلقحون شي طبيعي يكون له اثار جانبيه حتى البندول يفشل الكلا اتكلو على الله كل شي مكتوب	True Vaccine Info
280	282	1.24E+18	الصين: نجحنا في عزل الفايروس ايران: نحاول صنع مضادات للفايروس من دم شخص تعافى امريكا: نختبر لقاحاً جديد للفايروس العرب : الحين بس شوي الجو يصير حار يموت بروحه 🤣🤣 مغثة ويا هلمرض استغفر الله العظيم، الله يحفظ الجميع ان شاء الله!!	Irrelevant
281	283	1.40E+18	@assiriama سبحان الله سنين وفي كل علم ان المناعه الطبيعيه اقوى من المناعه المصنعه الا في دين كورونا لا زم تاخذ لقاح يادكتور خلاص خلاص والله ما ناخذ هذا اللقاح وكل مادافعت عنه كل مازادنا نفور عنه	False Vaccine Info
282	284	1.40E+18	يحتوي لقاح كورونا على مادة MRC-5 وهي مسؤولة عن تغيير جينات DNA للمتعاطي، وتشكيلها وفق معطيات الجينات المضافة للقاح. الخلاصة: أن حجة اللقاح هي مكافحة كورونا، لكن غايته الحقيقة تحويلك الى كائن متحول جينياً خلال عشر سنوات. مادمتم بصحتكم لستم بحاجة للقاحاتهم #لا_للتطعيم_الاجباري٢٢	False Vaccine Info
283	285	1.40E+18	@ZakAlBalushi خبر مفرح يؤكد ان الملايين الذين اصيبوا بالفيروس لا يحتاجون الى اللقاح وان الدراسات العلمية تشير الى ان المناعة الطبيعية لديهم كافية لوجود اجسام مضادة تمتد طول أعمارهم https://t.co/jSGlgusNHU	False Vaccine Info
284	286	1.24E+18	@SaudiMOH السلام عليكم ما مدى فائدة فيتامين سي الفوّار الموجود في الصيدليات في الوقاية من الكورونا بعد مشيئة الله وشكراً لكم	Fake Treatment or Cure
285	287	565435235	"حصلت على اللقاح لأنه يسمح لي أن أكون قريباً من عائلتي، وأصدقائي ومرضاي من دون قلق. حصولي على اللقاح يساهم في الحدّ من انتشار الجائحة" د.معتصم الخالد . سارعوا في الحصول على لقاح #كوفيد_19 من أجل سلامة الجميع. #وطن #إدلب #كوفيد_19 #أوميكرون	True Vaccine Info
286	288	1.24E+18	مُصيبة تحلّ على الإمارات.. إصابة محمد بن زايد بـ”كورونا” وقرار عاجل بتأجيل اكسبو دبي 2020 - https://t.co/5bFGOdLHMT https://t.co/AjUDQO5bn4	Statistics
287	289	1.23E+18	🚨 متابعة المؤسسة الصحية في جنوب استراليا مغردةً عبر حسابها الرسمي " لن تنتقل لك عدوى #فيروس_كورونا ان استلمت طروداً بريدية من الدول الأخرى حتى من #الصين ، " https://t.co/Upxii5gXPv	False Spread Method
288	290	1.25E+18	اكثر فيديو مفزع ممكن تشوفه خلال هالازمة حتى الان في الاكوادور بسبب انهيار النظام الصحي و قلة الموارد و ايضا فساد وضعف المسؤولين يتم رمي جثث المصابين بفايروس كورونا في الشوارع وفي المستشفيات يتم وضعها باكياس الزبالة ورميها لدرجة ان الغربان والطيور اصبحت تنهشها #كورونا_الجديد https://t.co/7FtC166CpJ	Causing Anxiety and Fear
289	291	1.25E+18	من صفائح الدم إلى "الشلّولّو"... أين وصلت الدول بعلاج #كورونا؟ #اندبندنت_عربية_تغنيك	Fake Treatment or Cure
290	292	1.25E+18	▶️ وزير الصحة: #السلطنة لديها مخزون كاف من الأدوية المستخدمة في علاج #كورونا في الوقت الراهن https://t.co/1Bzdu3MEt3 #مركز_الأخبار https://t.co/APnKuNESay	Irrelevant
291	293	1.24E+18	#عاجل إصابة تميم بن حمد @TamimBinHamad امير #قطر بفيروس #كورونا ومصادرهم الخاصة بقصر الوجبة يؤكدون ان اميرهم طريح الفراش له يومين ودرجة حرارته مرتفعة جدا ويتناوب عليه حاليا عدد كبير من الاطباء #طرف_علم https://t.co/h7jWzQPGeD	Statistics
292	294	1.25E+18	المضادات الحيوية هل تقي من أو تعالج كورونا ؟ متحدث الصحة يجيب #متحدث_الصحه #كورونا #كوفيد١٩ #السعودية - https://t.co/HOMNETtCuQ	Fake Treatment or Cure
293	295	1.23E+18	وثيقة مسربة من الطيران المدني القطري بخصوص مرض كورونا تثير الجدل بعد منع استقبال المسافرين من دولة مصر والكويت وعمان واستثناء دولتي : ايران و تركيا ! رغم انتشار مرض كورونا إلا أن قطر مازالت تساوم على شعبها تحت وطأة العمامة الايرانية والطربوش التركي. خوش سيادة 😄 https://t.co/Vh5lEuaMuz	False Governmental Measure
294	296	1.23E+18	#كررونا اللي يقول ما ينتقل فيروس كورونا من البضائع الصينية كذاب تحذير تحذير عاجل ينتقل فيروس كورونا من البضائع الصينية بصق ينقل الفيروسات يجب توخي الحذر	False Spread Method
295	297	1.24E+18	تفادياً للإصابة بفيروس كوفيد-19، من المهم للغاية تنظيف فلاتر المكيفات أسبوعيًا، باستخدام الماء بدرجة حرارة الغرفة مع الصابون والمطهرات. #يورك #نصائح_يورك #خلك_بالبيت #كُلنا_مسؤول #خليك_بالبيت https://t.co/3dGPPVU27h	True Prevention Method
296	298	1.23E+18	أخطر من الفيروسات.. دراسة: وباء تلوث الهواء يقصر أمد الحياة 3 سنوات https://t.co/JRMGcCendI	Irrelevant
297	299	1.25E+18	أزمة وتعدي | #فزعه_المتشافين لعلاج #كورونا وضحايا تجار الاقامات رابط الحلقة https://t.co/B6S19q8JLF تقديم الاعلامي صالح جرمن #قناة_atv https://t.co/Qcq6mzhLy6	Irrelevant
298	300	1.24E+18	#عرق_سعودي اختبار ڤايروس كورونا في المنزل من خلال عملية التنفس استنشاق الهواء داخل الرئه نفس عمييييق وحبسه لمده ١٠ ثواني في حال حدوث تشنجات او عدم ارتياح عليك مراجعة المستشفى فوراً والله يشفي كل مريض ويعدي ازمة الوباء والبلاء على خير	Irrelevant
299	301	1.24E+18	١- تجنب المصافحة بالكامل #السلام_نظر ٢- غسل وتعقيم اليدين باستمرار ٣- تجّنب التجمعات بأنواعها ٤- إذا كنت قادم من خارج المملكة، اعزل نفسك في غرفتك وبعيد عن اهلك لمدة ١٤ يوم من نصائح وزير الصحة لـ #الوقايه_من_كورونا #كوفيد_19 https://t.co/pHqtXZFECM	True Prevention Method
300	302	1.24E+18	@3l_ghamdi مساءك صحة بناء على المعلومات المتوفرة حاليا من نتائج الدراسات الوبائية فإنه لايوجد خطر من إنتقال فيروس كورونا الجديد عبر البضائع والطرود القادمة من الصين ، كما أن غسل اليدين بالماء والصابون كفيل بالقضاء على الفيروسات التنفسية عامة مع تمنياتنا للجميع بالصحة والعافية	False Spread Method
301	303	1.22E+18	ماهي أعراض المرض التي يُسببها فيروس الكورونا الجديد؟ أعراض المرض التي يُسببها فيروس الكورونا الجديد تشبه تلك التي للإنفلونزا: ارتفاع في درجة الحرارة, السعال, ضيق في التنفس وصعوبة في التنفس.. #تعليم_جده #الشؤون_الصحيه_المدرسيه_بتعليم_جده #وزارة_التعليم #فيروس_كورونا	True Symptom
302	304	1.25E+18	علاج كورونا ينطبق عليه قول أمل دنقل هي أشياء لا تشترى	Irrelevant
303	305	1.24E+18	بعد إصابة #ولي_عهد_أبو_ظبي محمد بن زايد بفيروس كورونا سيتم إ=اتهام #فيروس_كورونا أنه تابع لفصائل محور المقاومة… https://t.co/Yv2viNrKmd	Statistics
304	306	1.25E+18	حينما سئل البروفيسور يوهان غيساكى عضو مجموعة #فيروس_كورونا #COVID19 فى السويدهل الصيام يؤدى للإصابة بالفيروس قال:"على العكس تمامًا الصيام يقلل من خطر الإصابة بالفيروس لدى الصائم لأن الحلق الجاف لا يساعدالفيروس لكن الحلق الرطب هو الذى يوفر بيئة حاضنة للفيروس	Irrelevant
305	307	1.22E+18	الصين انتهت من بناء أضخم مستشفى خلال عشرة أيام على شان يواجهوا هذا المرض الجديد ( فيروس كورونا ) الذي أصاب بعض أبنآء شعبهم !!!!! ، ذكرني بجسر مذبح ١٥ سنه وما كملوه وقالك نترحم على عفاش وعهده وخلايفه منقول https://t.co/HlHQ9SHGMI	True Governmental Measure
306	308	1.22E+18	لون الكمامة الطبية الأبيض و الأزرق يختلف فالجهة البيضاء مسؤولة عن التعقيم فإن كنت مصاب وأردت أن تحمي الناس من حولك يجب أن تضع الجهة البيضاء إلى الداخل أما الجهة الزرقاء فهي لتجنب العدوى وحماية نفسك من الاخرين الجهة البيضاء إلى الخارج و الزرقاء على فمك #فيروس_كورونا https://t.co/CC3tY4ao0n	Irrelevant
307	309	1.23E+18	أكد رئيس كوريا الشمالية كيم جونغ أون : فيروس "كورونا" لن ينتشر في بلاده لأنه سيتم إعدام أي شخص يصاب به للوقاية من إنتشار المرض. شوفوا الطبيب الى الواقف خلفه مدكم الزرار بالغلط لعد شكد خايف😂😂😂😂 https://t.co/NuhowfbPF7	Causing Anxiety and Fear
308	310	1.24E+18	الإصلاحي في الشرعية اليمنية يد ممدوده في جيب #السعودية_العظمى ويده الأخرى تطعنها من الخلف... وعينيه تشع غراماً وعشقاً ل #قطر. اذا استمر التحالف يعتبر ان الإصلاحي الاخواني شريك سياسي وخيار استراتيجي للشرعية.. فلن نفلح ابدا #عاجل_السعودية #ولي_العهد #كوفيد_19 #خليك_في_البيت #الجوف	Irrelevant
309	311	1.25E+18	هذا ديفيد ليك من المشاهير اللي يحلفون ان كورونا مؤامره و خدعه..و ان المرض هو شبكات ال 5G..و بيل جيتس قاعد يمول بحوث التطعيم عشان يحط فيهم شرائح دقيقه للتحكم بالبشر..ديفيد نفسه صاحب نظرية ان زعماء العالم عباره عن زواحف متحوله و يجتمعون سراً مره بالسنه .. عاد انا شاك بإثنين فيهم .. https://t.co/XdnJ2JRjHN	Conspiracy Theory
310	312	1.24E+18	@Ashemr1 هذا وباء ينتشر في الهواء واهل الشرقيه ومدنها كلهم متادخلين فيما بعضهم البعض في اعمالهم وتجارتهم ومدارسهم .... الخ والايام القادمه سوف تشكف لنا اعداد كثيره حامله لهذا المرض من مناطق متفرقه بالشرقيه الذي نسأل الله أن يكفينا شره ويبعده عنا وعن بلدنا وبلاد المسلمين انه سميعا مجيب .	False Spread Method
311	313	1.24E+18	فيلم امريكي يتنبأ بمرض #كورنا من عشر سنوات بالاضافه للبلد #الصين_كورونا ومصدر المرض الخفافيش.. هي هذه صدفه ام حرب مدبره.. https://t.co/IpJcFZ10gP	Conspiracy Theory
312	314	1.24E+18	@j0o0dd الامارات تقريبا اول دولة عربية اعلنت تسجيل حالات كورونا وفيها جنسيات عربية واجنية كتير جدا ومع ذلك مشفناش ولا واحد اماراتى بيشتم فى والوافدين او بيطلب بتريحلهم الحقيقة شعب زايد اثبت انه شعب محترم ومثقف✋🏼	Irrelevant
313	315	1.24E+18	السلام عليكم نداء عليكم بالحمامات البخارية عالية الحرارة للقضاء على فيروس كورونا للمصابين وغير المصابين ومن الله الشفاء https://t.co/ZaEpPWn5V4	False Virus Origin and Properties
314	316	274962019	"الصحة" تعلن تقديم 17,879 جرعة من لقاح "كوفيد-19" خلال الساعات الـ24 الماضية.. والإجمالي حتى اليوم 24,105,247. #وام https://t.co/2jqDK1KT60	True Vaccine Info
315	317	1.24E+18	شرب الماء باستمرار يقتل الفيروس ، و الحقيقة أنه لا يتم قتله سواء كان الماء ساخنا أو بارد فيروس كورونا لا يؤثر على الخصيتين، و الحقيقة أن ارتفاع درجة الحرارة الشديدة الناتجة عن الإصابة بالفيروس قد تسبب تلف في الخصيتين تجميد الملابس يقضي على الفيروس، و هذا كلام غير دقيق	Fake Treatment or Cure
316	318	1.24E+18	للوقاية من #كورونا ١- الاكثار من غسل اليدين بالماء والصابون وخصوصا قبل لمس الوجه بعد لمس اي شي ٢-اداب السعال والعطاس (اعطس وكح بمنديل اوغط انفك وفمك بكمك وليس بيدك) ٣-البس الكمام فقط في حالة اصابتك باعراض انفلونزا من كحه او عطاس او كنت تعتني باحد عنده هالاعراض غير كذا لا+ بلغ ٩٣٧	True Prevention Method
317	319	9.57E+17	@mimi41475604 @gWZKRv0KwE75nfT @SaudiNews50 اي دواء له اثار جانبية ... ماجات على لقاح استفاد منه ناس كثير بعد امر الله عز وجل	True Vaccine Info
318	320	1.40E+18	حط فلوسك علي الطاولة كدليل ان لقاحك فعال وأمن سالفة اروج وحث علي لقاح انت مو عارفة شنو تركيبته ولا عارف شي عنه كلام فاضي قبل اللقاح وجب عليك ان تثبت وجود المرض الوباء الجائحة الكورونا!! انا وغيري نرفض واقعك الكاذب كفاكم غرور بأنفسكم كونكم دكاترة https://t.co/P6G0hJPyFQ	False Vaccine Info
319	321	1.25E+18	@ahmed262007 @IbrahimsaidAdam البنت دي مش حيجلها كرونا لان الفيروس مش بينتشر مع الحرارة	False Virus Origin and Properties
320	322	1.40E+18	كيف يمكن استخدام تكنولوجيا انتاج لقاح مرسال الحمض النووى mRNA ضد #كورونا أن تساهم فى تغيير الطب كما نعرفه وذلك بانتاج مشابه يحفز الجسم البشرى على مقاومة السرطان https://t.co/wXMgC3BvGR	False Vaccine Info
321	323	1.23E+18	🔴عاجل || #لبنان تنهي العام الدراسي ٢٠٢٠ حرصاً على سلامة الطلاب للحد من انتشار #فيروس_كورونا #الكويت_كورونا #عاجل #سكوب_نيوز #سكوبHD https://t.co/XpuJZOy551	False Governmental Measure
322	324	1.24E+18	معلومة مهمة جداً عن عدم فعالية الشماغ أو النقاب عند إستخدامهما كلثام، في الوقاية من #فيروس_كورونا ، أو من غيره من الفيروسات. https://t.co/mkvynaaucI	Irrelevant
323	325	1.23E+18	1720 طاعون - أوروبا 1820 كوليرا - آسيا 1920 إنفلونزا - اوربا 2020 كورونا - آسيا كل مئة عام يقضى على آلاف من البشر هل تساءلتوا من وراء هذا الفعل ضد البشرية ؟؟؟ وإذا كان مرتبط هذا الفايروس برقم 20 فهذا العام يوجد فيه 20 مكرره مرتين.. #كورونا #كورونا_فيروسكورونا_فيروس	Conspiracy Theory
324	326	1.40E+18	@SSSSsilem @KSAEJ3 ليس له فائدة سوى كلمة محصن في توكلنا المناعة الطبيعية أقوى منه بالاضافة إلى أنه لايمنع نقل الفيروس او الاصابة وكثير ممن اخذوا اللقاح اصيبوا بالمرض او مضاعفاته وقد يعطى لمن سبقت له الاصابة دون أن يفحص فيكون ضرره أكثر من نفعه والشركات المصنعة قد أخلت مسؤوليتها منه لن آخذه لست متردد	False Vaccine Info
325	327	9.10E+17	لقاح عبد الله آمن للغاية، عالي المناعة ، يتسم بالكفاءة والفعاليةلدى الأطفال والمراهقين. يحفز على ارتفاع نسبة الأجسام المضادة IgG anti-RBD والاستجابة المناعية، ويثبط مستقبلات ACE-2 ويحفز النشاط المعادل ضد SARS-CoV-2. #CubaEsSalud https://t.co/DEiigvWhRp	True Vaccine Info
326	328	1.23E+18	@SaudiPrinces9 صباحك صحة بناء على المعلومات المتوفرة حاليا لايوجد خطر من إنتقال فيروس كورونا الجديد عبر البضائع والطرود المستوردة من الصين مع تمنياتنا للجميع بالصحة والعافية	False Spread Method
327	329	1.24E+18	2 من أجل سلامتك وطرق الوقاية من 🦠فيروس كورونا ( كوفيد -19 ) 🦠 ٥- الإبتعاد عن التجمعات 👨‍👩‍👧‍👦 ٦- الاستئذان من الكبار قبل الخروج لأمر معين 🙋🏻 ٧- طبخ الدجاج واللحم والبيض جيداً 🍳🥘🍖 ٨- تعقيم اليدين بشكل صحيح 🧴👐🏻 #كورونا @edushamli1 @spokesp_moe @moe_gov_sa @HAIL_EDU https://t.co/wrHqFNqfKL	True Prevention Method
328	330	1.25E+18	التوصيات الصحية واضحة للمدخنين من بداية #كورونا للإقلاع عن التدخين بصورة عاجلة فما الأسباب؟ وما الدلائل على مضار كورونا على المدخن؟ الإجابة في الرابط: https://t.co/j8SpVDht8C #COVID19 #فيروس_كورونا #الامارات #السعودية #البحرين #الكويت #الاردن #أعراض_كورونا #Coronavirus	Irrelevant
329	331	1.24E+18	عايزه اقول الله أكبر الله اكبر نجاح المصل المصري لعلاج مصابي كورونا في الصين بجد ❤️	Irrelevant
330	332	1.25E+18	لا توجد أي علاقة بين شبكات الجيل الخامس ونشر عدوى #فيروس_كورونا #كوفيد_19. يجب التحقق دائما من مصادر المعلومات، خصوصا في ظل وجود الكثير من حملات التضليل والمعلومات الخاطئة عبر الإنترنت ووسائل التواصل الاجتماعي https://t.co/x7P2gKEhgv	Conspiracy Theory
331	333	1.24E+18	يقول المختصون في علم الفيروسات أن الأجواء الحارة والرطوبة العالية تقضي عليها ومن فضل الله أننا في منطقتنا بدأنا ندخل على الأجواء الحارة نسبياً وتدريجياً وستقضي على سرعة إنتشار فيروس كورونا بالحرارة والرطوبة	False Virus Origin and Properties
332	334	1.25E+18	@sghaseer لو كان الفيروس يتوقف انتشاره بسبب ارتفاع الحرارة لكانت جيزان والمحافظات التابعة لها ما اصابهم الفايروس بسبب ارتفاع الحرارة لديهم ع مدار السنة واتوقع ارتفاع الحرارة لايحد من انحسار كرونا	True Virus Origin and properties
333	335	1.23E+18	العراق اهون الدول بالنسبه لكورونا لان فيروس ينشط بالاجواء البارده بينما يموت بالاجواء الحاره واتصور مراح يكون اله تداعيات مثل باقي الدول بسبب جو العراق الحار مع ذلك أخذو احتياطتكم الصحيه اهم شي النظافه #معا_لعراق_بلا_كورونا	False Virus Origin and Properties
334	336	1.40E+18	وهذا ما نقوله دائما ان الرسول MRna هو اسكريبت تصنيع سموم الى RNA ! ولذلك تظهر حالات سريعة التدهور حسب عدة عوامل منها الجينات وتحمل الجسم نفسه وهكذا . وليس معنى انك لم تتأثر مباشرة هي ان اللقاحـ آمن . https://t.co/Qp2877fKG8	False Vaccine Info
335	337	1.25E+18	سباق التجارب على البشر لعلاج كورونا https://t.co/g6dSxKcJqn	Irrelevant
336	338	1.24E+18	غسل اليدين جيداً يعد من أهم ما تحمي به نفسك ضد البكتيريا والفيروسات - وينصح بإطالة الغسيل لمدة ٤٠ ثانية 🔁 #كوفيد_19 #منع_التجول #كورونا https://t.co/3NszCotCdu	True Prevention Method
337	339	1.24E+18	🚨هذا وقت المبادرات الوطنيةالمشرفة🚨 نحن بحاجةماسةلأنواع من التقنيات الحديثةوالتي أثبتت فاعليتهاضدالجراثيم🦠بمافيها الفايروسات وهي غاز الأوزونO3 في تعقيم الأسطح والمنشآت الصحية وتنقيةالهواء معالي وزيرصحة@tfrabiah @SaudiMOHلم تتوانا برفع مستوى الصحةالوقائيةوالطبية لوطناالغالي🇸🇦 https://t.co/iRyXUldou9 https://t.co/iT97RtJZdK	False Prevention Method
338	340	1.40E+18	@bebesalem3 أنا شخصيا ، إنسان حر : وأشوط بقدمى ، من يحاول التدخل فى حريتى ، اللقاح أصلا لتدميرك ، فلاتسمح لمخلوق أن يدمرك ، إختار الحرية المطلقة ، واعمل على تقوية جهاز المناعة ، بالأعشاب الطبيعية ، والطعام الصحى ، لايخدعونك ، ولاتنخدع بالإعلام الحقير ، لاتنخدع بالكهنوت الطبى الأحمق ،،،	False Vaccine Info
339	341	1.24E+18	🔴 #عاجــل | توجهت مساء اليوم إحدى طائرات سلاح الجو السلطاني العماني إلى جمهورية #الصين الشعبية لاستيراد مواد وأجهزة طبية متنوعة وذلك في إطار الجهود الوطنية الحثيثة والمتواصلة التي تبذلها السلطنة لمكافحة جائحة #فيروس_كورونا_المستجد .. https://t.co/MMD9D2JrY5	True Governmental Measure
340	342	1.23E+18	أمين عام الأطباء العرب: «#الوضوء» أفضل طريقة للوقاية من «#كورونا المستجد» https://t.co/y5YbnYUz0h https://t.co/0SPWaGAYa1	Irrelevant
341	343	1.24E+18	استثماراً لأوقات أبناءنا وبناتنا خلال فترة #الحجر_المنزلي هذه لوحة لتشجيعهم على حفظ جزء عم، يمكنكم طباعتها أو استخدامها إلكترونياً من خلال شاشة الجوال أو الأيباد. شاركونا النتائج أسفل التغريدة لتشجيع الآخرين على الاستثمار المفيد رابط التحميل: https://t.co/knZzjIT5E5 @stu_guide https://t.co/EW8pifdwRt	Irrelevant
342	344	1.40E+18	عاصفة المناعة الذاتية هي احد المضاعفات و الاضرار المتوقعة من لقاح كورونا لقاح كورونا غير آمن اليكم ما نشره موقع FDA عن الاعراض الجانبية المتوقعة من بينها الموت و عندنا يقولون اللقاح آمن آمن/ وايضا تبليغات منظمة الصحة العالمية عن الاثار الجانبية https://t.co/nNFb049dnA	False Vaccine Info
343	345	1.24E+18	لن يقضي رش الجسم بالكحول أو الكلور على على مرض فيروس كورونا-2019 (كوفيد-19)، بل سيكون ضارًا بالملابس أو الأغشية المخاطية (أي العينين والفم). ومع ذلك، قد يكون الكحول والكلور مفيدين في تعقيم الأسطح، ولكن ينبغي استخدامهما وفقًا للتوصيات الملائمة. #صحة #كورونا #coronavirus #corona	Fake Treatment or Cure
344	346	1.40E+18	@N11yi نتزوج في المستقبل من ترفض اللقاح ✋ وتختار مسار الحرية 🕊️ من حقنا انتاج جيل متعافي وكيوت ❤️ وقرة العين من حقها تأخذ شريك الرحلة الطبيعي و الخالي من الجينات المعدلة وراثيا والذي سموه لقاح ✋	False Vaccine Info
345	347	1.24E+18	@thniaan الجو غبار وهوى. أفضل وادق تعقيم وصحي شمس اول النهار يعقبها غبار وهوى	Irrelevant
346	348	1.24E+18	من قراءتي المتعدده والغير المحدد ان فيرؤس كرونا covid19يقتل الناس فى جميع الاعمار اطفال شباب وكبار فى السن ويقتل الاصخاء الخاليين من الامراض مثلما يقتل المرضي المليانين بالعاهات صحيه خلي بالك من نفسك وخاف على غيرك #فيروس_كورونا_المستجد	True Virus Origin and properties
347	349	1.23E+18	عاجل جدا جدا جدا انباء عن انتشار فيروس كورونا بالمدارس المصرية الطف يارب وسلم يارب وابعد الشر والسوء عن اهل مصر https://t.co/UqAIybvWlH	Causing Anxiety and Fear
348	350	251069109	#البحرين | القحطاني: لقاح + إصابة بأوميكرون = مناعة ضد تكرار الإصابة بأية متحورات https://t.co/oTTEWzypvG https://t.co/YU4ta2CGhq	True Vaccine Info
349	351	1.24E+18	@biorasib11 صحيح سيد بيوراسب .. الفايروس كورونا له ساعات محددة للعيش على الأسطح الصلبة ، والمعقمات تُسرع بموته والقضاء عليه .. وخطورته اذا أصاب الأنسان حيث يصعب علاجه لعدم توفر المصل المضاد له . تحياتي	True Spread Method
350	352	1.23E+18	التدخين يمنع فيروس كورونا من الدخول لجسم الإنسان	False Prevention Method
351	353	1.22E+18	ملك ال infection control 👌 رئيس كوريا الشمالية يقول ان فايروس كورونا لن ينتشر في بلادة ، لأنه سيتم اعدام اي شخص يصاب بهذا المرض https://t.co/Ag1LoSKdpX	Causing Anxiety and Fear
352	354	1.40E+18	@ABU_HKM في خاطري أنوي أن أجد شريكة حياتي في المستقبل من ترفض اللقاح ✋ وتختار مسار الحرية 🕊️ من حقنا انتاج جيل متعافي وكيوت ❤️ وقرة العين الموجودة في عالم ما.. من حقها تأخذ شريك الرحلة الطبيعي و الخالي من الجينات المعدلة وراثيا والذي سموه لقاح!!✋ أقول اللي في خاطري لو سمحت 🙂	False Vaccine Info
353	355	498779256	@whfc__ أهلاً بك: يمكنك الدخول للاختبار إذا كان الوضع الصحي في تطبيق توكلنا "محصن" أكمل جرعات لقاح كورونا (كوفيد-19) بالتوفيق.	True Vaccine Info
354	356	1.23E+18	معالي عبدالرحمن بن محمد العويس وزير الصحة ووقاية المجتمع في مؤتمر صحفي حول مواجهة فيروس كورونا: #الإمارات أول دولة عربية أعلنت وجود حالات إصابة بكورونا ترسيخا لمبدأ الشفافية. #فيروس_كورونا #وقاية_وأمان @mohapuae https://t.co/aZeGW6Xknq	Irrelevant
355	357	1.24E+18	هل المضادات الحيوية فعالة في الوقاية من فيروس كورونا المستجد وعلاجه؟ #كورونا #فيروس_كورونا #COVID19 https://t.co/SuQJF3wfbI	Fake Treatment or Cure
356	358	1.23E+18	ترامب: كورونا سوف يختفي في نيسان بسبب درجة الحرارة العالية https://t.co/MFTHYzIJqB	False Virus Origin and Properties
357	359	1.24E+18	@di5ics طيب يا اختي هنادي الفالحه الي مخك يوزن بلد فايروس ماهو شي عظيم وباء ينتشر في الجوء ولا له علاج وينتشر بين الناس برمشه عين ذا شي عادي يعني الغبار شي عظيم نعلق الدراسه فايروس ماله علاج ومهدد العالم اجمع شي عادي الله واكبر عليك وعلى الوزير التعليم اذا مكه معلقين العمره جت على دراسه	Irrelevant
358	360	1.25E+18	ملاحظة للمرضى المصابين بفيروس كرونا وهم في الحجر المنزلي : تجنب إستخدام مخفضات الحرارة والآلام مثل البروفين والبونستان و الفولتارين وغيرها (إلا في الحالات القصوى) وذلك لأنها ربما تؤدي إلى تدهور حالتك. أستخدم الأدول فقط. #عمان_تواجه_كرونا https://t.co/4pwtKr0Vvl	True Treatment or Cure
359	361	1.24E+18	#كارونا_السعوديه الواعظ الصامت ، اشتغل الناس من بعده بالاستغفار واللجوء إلى الله ، رجعوا لفطرتهم السوية ، قرّوا في بيوتهم ، خالف كل الأهواء ورضخوا له	Irrelevant
360	362	1.25E+18	الروبوت علّام 🤖 شبكات الجيل الخامس لا تساهم في انتشار #فيروس_كورونا #بوبساي #العلوم_للعموم https://t.co/ilVujQFouO	Conspiracy Theory
361	363	1.24E+18	▪ الغرغرة بماء دافئ وملح يقتل جراثيم اللوزتين ويمنعها من التسرب إلى الرئتين . ▪ الالتزام بهذه التعليمات يفي بالغرض للوقاية من الفايروس . ⭕انشرها لعلك تكون سبب بإنقاذ روح⭕ #فيروس_كورونا_المستجدّ #كورونا_السودان #كوفيد١٩	Fake Treatment or Cure
362	364	1.23E+18	دعا خبير من ووهان المتعافيين من فيروس كورونا الجديد (كوفيد-19) للتبرع بالبلازما في المستشفيات، حيث تم تحديد الأجسام المضادة في بلازما بعض المرضى. النتائج الأولية أشارت إلى فعالية نقل االبلازما في علاج المرضى الذين تم تشخيصهم بعدوى كوفيد-19. #معا_ضد_كورونا https://t.co/7ub78X0e7C	Fake Treatment or Cure
363	365	1.22E+18	@tabuk_edu نظرا لانتشار فايروس كورونا نهب بالجميع من طالبات وأولياء الامور اخذ الحيطة والحذر واتباع اساليب الوقاية منه وعليهم التقيد بالاحتياطات الوقائية للالتهابات التنفسية عامة التي تشمل: ١_ المداومة على غسل اليدين بالماء والصابون، ٢_ تغطية الفم، والأنف عند السعال والعطس	True Prevention Method
364	366	2944751161	الصحة العالمية تحدّث إرشاداتها العلاجية لتضمينها دواء مولنوبيرافير لعلاج كورونا https://t.co/p1zKwZEeM0 https://t.co/o7cCeD3vqQ	True Treatment or Cure
365	367	1.24E+18	الله اكبر الصين تعلن رسمياً منذ ساعات نجاح المصل المصرى الذى قدمته وزيرة الصحة المصرية لعلاج فيرس كورونا أثبت نجاحه وشفاء الحالة بعد 48 ساعة منه #وزاة_الصحة_المصرية 🇪🇬 https://t.co/TQaGDge6RK	Irrelevant
366	368	498779256	@XN7715 أهلاً بك: يمكنك الدخول للاختبار إذا كان الوضع الصحي في تطبيق توكلنا "محصن" أكمل جرعات لقاح كورونا (كوفيد-19) بالتوفيق.	True Vaccine Info
367	369	1.24E+18	أصدقاؤنا الأعزاء مصدر الجوال للإتصالات بالجبيل الصناعية . تماشيا مع القرارات الاحترازية بشأن فايروس كورونا حمانا الله وإياكم من كل مكروه فقط تغير موعد التوصيل داخل الجبيل الصناعية من الساعة 2 ظهرا إلى 6 مساءا دمتم ودامت بلادنا بخير للتواصل عبر الواتساب https://t.co/tG1XgslHMP	Irrelevant
368	370	1.25E+18	#عاجل بشري ساره 🛑✋️خبر مفرح بخصوص علاج #كورونا تحياجمهورية مصرالعربية 🇪🇬 👇👇 https://t.co/2CUQw2SgTa	Irrelevant
369	371	1.22E+18	كوريا الشمالية: اي شخص يصاب ب #فيروس_كورونا سيتم اعدامه 🥴 ما يتفاهم بو غنوز https://t.co/EDfPEKQpKy	Causing Anxiety and Fear
370	372	1.24E+18	اهم علاجين على مر التاريخ الثوم والبصل #كورونا_الجديد #كورونا #ظل_بالبيت https://t.co/tXLyVkz8pX	Fake Treatment or Cure
371	373	1.24E+18	#فيروس_كورونا: الخطوط الجوية الجزائرية تعلق رحلاتها مؤقتا "من و إلى" ميلانو (ايطاليا )https://t.co/Qo1rtyPk1L https://t.co/T72anwLKeJ	True Governmental Measure
372	374	1.25E+18	وزير الصحة الفرنسي السابق .. يقول ان #فيروس_كورونا .. سلاح بيولوجي .. ويخبر عن صفات غير التي يتم نشرها ⚠️ https://t.co/EzNwRKKCzF	Conspiracy Theory
373	375	7.59E+17	@AlMamlakaTV الناس اللي اخذت لقاح بدأت تظهر عليهم اثار جانبيه في القلب هذي نقطه يجب ذكرها	True Vaccine Info
374	376	1.24E+18	لا لقاح ولا دواء.. بول البقر هو الحلّ لعلاج فيروس كورونا أو هكذا يرى بعضهم فما قولكم؟ https://t.co/5ZvDjr0MJK #فيروس_كورونا #وباء #الهند #الهندوس #كوفيد_19	Irrelevant
375	377	1.24E+18	مرهق جدا انك تكون سوداني... وقفو الزيارات الاجتماعيه وقفو سلام الايادي والاحضان والبوس في سلام البنات وقفو المناسبات الاجتماعيه وقفو التريقه ع اللابسين كمامات.... استعملو المعقم غسلو ايديكم كل شويه خشو من باب البيت ع الحمام غيرو هدومكم ختوها ف الشمس واستحمو بالديتول....	False Prevention Method
376	378	1.22E+18	رئيس كوريا الشمالية : ان فايروس #كورونا لن ينتشر في بلادي وسيتم إعدام أي شخص يصاب به.. امحق رئيس..	Causing Anxiety and Fear
377	379	1.24E+18	#جريمه_عدم_ختم_الجواز الحل الوحيد اللي يروحون لإيران إيران دولة معادية للسعودية بشكل خاص وللاسلام بشكل عام بغض النظر عن انك شيعي لكن سفرك لبلد وانت تعلم مسبقا بأنه يوجد فيه كورونا وادعائك بانك جاي من البحرين مو من إيران هذي خيانة عظمى يجب أن تنتهي بالإعدام https://t.co/2RQ8PS6nod	Irrelevant
378	380	1.23E+18	@Lailla88 متخفيش الكورونا اللى العالم كله خايف منها احنا هنعالجها بالزنجبيل والينسون😂	Fake Treatment or Cure
379	381	1.25E+18	🇴🇲🇮🇳▫️ - وزارة الصحة تتمكن من شراء مليون حبة من دواء هايدروكسي كلوروكوين من #الهند #فيروس_كورونا #عمان_تواجه_كورونا https://t.co/dZR6ckZsCc	Fake Treatment or Cure
380	382	1.40E+18	أثبت اللقاح -بفضل الله- أنه فعّال وآمن، #خذ_الخطوة لتحافظ على نفسك من المضاعفات التي تنتج عن الوباء ✅ #لقاح_كورونا #عش_بصحة https://t.co/sNpCoELPXJ	True Vaccine Info
381	383	1.25E+18	أحلى شيء في أزمة كورونا كل واحد يمدح مسؤول او كاتب او ناشط من نفس فئته او طائفته او كتلته الحزبية ويستلمه رتويت وتطبيل وطايحين ترشيحات له وكيل وزارة وزير قادم والمصيبة كل واحد معاه ذبابة وشبيحته !! خوش والله وتبون البلد يتعدل بعد الازمة ! #الكويت_نعمة #علامة_تعجب	Irrelevant
382	384	522154603	الدكتور كاميار آلاي خبير في الأمراض المعدية ورئيس مشارك لمعهد الصحة والتعليم الدولي بنيويورك: كل لقاح له آثار جانبية، وفي السنتين الماضيتين عرفنا أن الآثار الجانية للقاح كورونا خفيفة ولم تكن هناك أي خطورة للقاح #المسافة_الاجتماعية #تلفزيون_قطر https://t.co/INNnF5dvvH	True Vaccine Info
383	385	1.24E+18	@dxb_l1 @Neven18418371 @M__albugaily اخي المشكله كلها تكمن في عدم اعلان حكومتكم المرض كما فعلت ايران بالتكتم لاسباب اقتصاديه بحته في مصر او سياسيه في ايران بسبب الانتخابات ما ادى تفشي المرض وتصديره الى دول الجوار وهذه جريمه بحق الانسانيه الشعب المصري اخوانا واهلنا ولكن الكلام للحكومات الفاسده اللي تسببت بالكارثه	False Governmental Measure
384	386	1.24E+18	@Mahdy_45 لا انا عاوز بس اكيد مش هنزل في الجو دا يجيلي كورونا تاني 😂😂	Irrelevant
385	387	1.25E+18	علاج كورونا السواك الرسول صلى الله عليه وسلم يقول لولا أشق على أمتي لامرتهم بسواك	Irrelevant
386	388	1.24E+18	🎈(الحوكمة الادارية في توفير الجهود الطبية) تحتاج الادارة الحكومية الطبية الى ترشيد تدفق المرضى للمستشفيات عن طريق سياسات ادارية تساهم في بطئ وتاخير عملية انتشار الوباء ومنها (الحجر المنزلي)حتى تستطيع توفير جهودها للحفاظ على استمرارية الخدمات الطبية بالجودة العالية.#فخورين_فيكم	True Governmental Measure
387	389	1.24E+18	⭕️ انباء تتحدث عن اصابة "محمد بن زايد" بكورونا https://t.co/Cah699IrkL #الامارات #كورونا #فيروس_كورونا #محمد_بن_زايد https://t.co/po13tR9Ap3	Statistics
388	390	1.22E+18	علاج كورونا : فنجان قهوة عصير ليمون طازج مع ملعقة زيت زيتون ثلاث مرات باليوم	Fake Treatment or Cure
389	391	1.24E+18	🔴 #عاجل BBC : إصابة رئيس الوزراء البريطاني بوريس جونسون بفيروس كورونا. #فيروس_كورونا_المستجدّ	Statistics
390	392	1.24E+18	أعلنت مؤسسة حمد الطبية عن تخصيص مستشفى حزم مبيريك العام كمرفق لعلاج مرضى فيروس كورونا (كوفيد-19 ) وذلك اعتباراً من اليوم بهدف تمكين المؤسسة من توفير رعاية عالية الجودة لهؤلاء المرضى في مرفق متكامل. #سلامتك_هي_سلامتي https://t.co/NoQULCIzVV https://t.co/iovP2jmV2e	True Governmental Measure
391	393	49257599	#فيديو الدكتور كاميار آلاي خبير في الأمراض المعدية ورئيس مشارك لمعهد الصحة والتعليم الدولي بنيويورك: كل لقاح له آثار جانبية، وفي السنتين الماضيتين عرفنا أن الآثار الجانبية للقاح كورونا خفيفة ولم تكن هناك أي خطورة👇 https://t.co/anaffy41PH https://t.co/kepaQTtyFc	True Vaccine Info
392	394	1.24E+18	لا تنسى غسل اليدين #غسل_اليدين #كوفيد_19 https://t.co/LXkLfA89oD	True Prevention Method
393	395	1.24E+18	#الرياض_الان العالم كله مستنفر بسبب فايروس كورونا ودول عظمى انهارت بسببه واهتز اقتصادها والسعوديه بفضل الله ونعمته في ظل قيادتها شامخه يقوم رجال الصحه بالعلاج والرعاية للمرضى. ويقوم رجال الدفاع الجوي بصد هجمات الحوثيين أذناب إيران. والشعب في أتم راحه وأمن وأمان . فلله الحمد .	True Governmental Measure
394	396	1.25E+18	كلوريكس ترند في أمريكا بعد أن اقتراح #ترامب على اهل الطب تجربة استخدام المنظفات والمطهرات وادخالها إلى الرئة لعلاج #كورونا 🤨🤨🤨😷	Fake Treatment or Cure
395	397	1.24E+18	الثريد دا بيثبت ان الدوله كان معاها حق لما خافت من الجو اكتر من كورونا https://t.co/8qujpZWc2v	Irrelevant
396	398	1.23E+18	فيروس كورونا يضرب إنتر أليكسيس سانشيز https://t.co/6QHBnL8d8F… https://t.co/DxqWxVC4u8	Statistics
397	399	1.24E+18	@RaneemRwashdeh What’s app : اليانسون علاج كورونا	Fake Treatment or Cure
398	401	1.24E+18	@meso5515 الطيارات بترش معقمات من الجو بدا من الاسكندرية لان الطيارات علي ارتفاع منخفض في المنطقة دي وعشان كده بشعرو او بتشموها ربنا يحرس جيشنا	Irrelevant
399	402	1.24E+18	@Ask_jeddeh1 اذا لم تخالط مصاب ولاكنت برى المملكة ان شاء الله مو كورونا من تقلبات الجو وممكن حساسيه ...بكل الاحوال استشر على رقم٩٣٧ او تطبيق موعد،،	Irrelevant
400	403	1.24E+18	@Yusra__7 بهالوقت مع #كورونا بقوله ارجوك ابعد ابعد ترا بالجو فايروس 😂	Irrelevant
401	404	1.24E+18	إعلام العدو : إصابة محمد بن زايد حاكم ابو ظبي بفيروس #كورونا #الامارات #دبي #ابوظبي	Statistics
402	405	1.40E+18	@AlizzyMays وين منو تحجين واحدهم خشمه طوله متر ويكلج ما أخذ لقاح خاف يغير الجينات، ع اساس هوا براد بيت وخايف الأغم	False Vaccine Info
403	406	1.24E+18	أ.د.عادل الحنيان : اظهرت دراسه حديثه لازالت قيد النشر ان استمرار فايروس #Covid_19 في العيش على الأسطح والهباء الجوي (الرذاذ) يشابهSARS-CoV-1: ▪️٣ ساعات في الرذاذ ▪️٤ ساعات علي النحاس ▪️٢٤ ساعه علي الكرتون ▪️٢-٣ ايام علي اسطح البلاستيك و الستيل👈 #كورونا #الكويت #coronavirus https://t.co/fv5LDOGYoW	False Spread Method
404	407	1.24E+18	حرصك على نظافتك و غسل يديك يقيك بعد مشيئة الله من انتقال فيروس كورونا ( كوفيد 19 ) . #اليوم_العالمي_لمحاربه_كورونا #الحجز_المنزلي https://t.co/V3GkIP4aoM	True Prevention Method
405	408	1.24E+18	@ksagaca بالأمس شاهدت في المجال الجوي لمدينة الرياض طائرة مدنية تطير فوق قصر الملك عبدالله متجهه شمال شرق بعد دخول وقت منع التجول بساعات والمطارات مغلقة لكن ربما الهيئات الدبلوماسية مسموح لها بالدخول و الخروج من البلد حتى في وقت الحظر كما هو معمول به في دول عدة بعد حظر السفر	Irrelevant
406	409	1.24E+18	لكي أواصل وصف مخاطر كورونا على البشر سأعود لأشخص الإجراءات الأمنية الشاملة التى يجب على بلادى أن تتخذها عاجلا دون الانتظار لان بلادى تقع فى مثلث ارتكاز كورونا او بما يسمى الترانزيت لان ايطاليا تعرضت لهجوم بيولوجي عبر النقل الجوى انطلاقا من مركز التحكم فى الكورونا .... https://t.co/VNJCUO3a2X	Irrelevant
407	410	1.24E+18	صدام حسين يتحدث عن فيروس #كورونا عندما هددوه الأمريكان به في التسعينات .. 🤔🤔 https://t.co/ag3fPPLocx	Irrelevant
408	411	1.24E+18	كبير المستشارين الطبيين في الحكومة البريطانية: التدخين "نقطة ضعف إضافية" أمام كورونا 👇 #فيروس_كورونا #تونس https://t.co/FpCVXOeQOz	True Virus Origin and properties
409	412	1.23E+18	تعرف ازاي ان عندك #كورونا..؟ إختبار بسيط لمعرفة #كورونا خلال عشر ثواني بدون مراجعة إلي طبيب أو مختبر ، قد لا يظهر كورونا في البداية اي علامات العدوي ، لحد ٢٨ يوم من ظهور الأعراض فيرس #كورونا يقدم أطباء اليابانيون إختبار بسيط يمكننا القيام به كل صباح خذ نفساً عميقاً وأمسك تابع	Irrelevant
410	413	1.40E+18	@hamoody19641 الغرب دّيتنافسون بمنو يلگي اللقاح اول والعراقيين كل شغلهم يفكرون انها لعبة جديدة و امريكا تريد تزرع شرائح من خلال اللقاح وتسيطر ع العالم 😹	False Vaccine Info
411	414	1.22E+18	المسلم الذي يغسل يديه ويرطب حلقه وفمه وأنفه عدة مرات في اليوم عن طريق الوضوء يخفف من إحتمالات إصابته بفيروس #كورونا بإذن الله. (تعليمات منظمة الصحة العالمية تتطابق مع الوضوء) https://t.co/z7VVBI1VZW	Irrelevant
412	415	1.23E+18	@SamarDJarrah Common sis , ترمب يسأل هل تعتقد لو استخدمنا لقاح الانفلونزا ممكن يساعد او يأثر في كورونا فايروس ؟ والجواب كان لا فسكت الرجل ، النقطة هنا عندما يقول عنكم ترمب انكم FAKE NEWS لم يكذب ، وهذا مثال واضح على تزييفكم للحقائق !!	Fake Treatment or Cure
413	416	1.25E+18	@1listar الغريب انه قبل العزل كنت اداوم مواصل من الارق الحين دجاجه من تغرب الشمس انا بفراشي	Irrelevant
414	417	1.24E+18	@gestenksa تجنب لمس العينين والأنف والفم بيديك قبل غسلهما بالماء والصابون منعا لانتقال الفيروسات #الوقاية_من_كورونا - مع تحيات وزارة الصحة https://t.co/sD1HkNMoX3	True Prevention Method
415	418	1.23E+18	الوقائية، اطلع على النصائح الصادرة عن المنظمة على الرابط التالي: https://t.co/90ONg7LE8z…/novel-coronavirus-2…/advice-for-public هل من الآمن استلام الرسائل أو الطرود من الصين؟ نعم، آمن. لا يُعرِّض استلام الطرود من الصين الناس إلى خطر الإصابة بفيروس كورونا المستجد. ونعلم،	False Spread Method
416	419	1.24E+18	تدور رسالة تزعم ان هذا الوباءهو غاز السارين هذاغير صحيح ولا يمكن ابداً ان يكون ذلك الغاز مختلف،الغازمحدود المكان ويقتل بسرعة، لكن الذي نراه الان فيروس له تحاليل وفحص واضح بالمختبر وينجو منه بإذن الله٩٩٪ من المصابين معظمهم لايدخلًون المستشفيات #يحدث_الآن #كورونا	True Virus Origin and properties
417	420	1.23E+18	الجوكز الي تحطوا فيها كورونا بتقرّف ومش حلوة وما بتضحك ومش من قليل لو ربنا سخطنا ومتنا كلنا بالفايروس	Irrelevant
418	421	1.25E+18	إجراء دراسة سريرية محكمة دولية لعلاج كورونا في 5 مستشفيات سعودية https://t.co/epCcUxY8L5	Irrelevant
419	422	1.24E+18	@AljawazatKSA السلام عليكم ياخي انا خارج المملكة في اليمن وكان عندي تأشيرات خروج وعوده 90يوم ورحت قبل انتهى المده ولكن بسبب فيروس كورونا اغلاقة المنافذ البرية والجوية ورجعت من المطار والآن انتهت التاشيره الخروج والعوده لها 5ايام افيدونا بالله عليك كيف نسوي ونحنا خارج المملكة هل في تمديد آليا	True Governmental Measure
420	423	1.40E+18	اللهم سلمهم يارب و احفظ البحرين وأهلها هل يعقل أن التطعيمات تجاوزت ٩٠٪ في البحرين و تدخل في هذه المرحلة الصعبه لا تقولي دراسات اثبتت ولا لقاح فعال عندك مثال حي أمامك الله يحفظهم من كل شر https://t.co/dUuYUJN1VW	False Vaccine Info
421	424	1.24E+18	كورونا يضرب القصر الاميري القطرى تقرير يكشف تفاصيل إصابة تميم بن حمد بالفيروس والدوحة تلغى مهرجان قمرة السينمائى 2020 بعد انتشار المرض. وعائلة ابورغال تستثنى أنقرة وطهران من حظر السفر لقطر الشعب القطري ليس له أي اهتمام لدى تنظيم الحمدين أعان الله المواطن القطري #قطر_هي_كورونا	Statistics
422	425	1.24E+18	هل يُعتبر إرضاع الأم لطفلها آمناً إذا كانت مصابة بالفيروس التاجي؟ يجب على جميع الأمهات في المناطق المعرضة للخطر أو اللاتي يعانين من أعراض كالحُمى أو السعال أو صعوبة التنفس أن يتوجهن للحصول على رعاية طبية في مرحلة مبكرة، والالتزام بتعليمات مزود الرعاية الطبية.#وعينا_عن_كورونا	True Symptom
423	426	1.24E+18	أثبتت الدراسات ان فيروس #كورونا ينتقل بالهواء عاد احنا جونا مايحتاج على طريف !! يعني إنتشاره مؤكد سريع وخطير لامحاله .. ف ياليت الجميع يفهم ويقدر الوضع اللي احنا فيه ويلتزم ويحس بالمسؤوليه الوطنيه ...🙏 #حظر_التجوال #الحجر_المنزلي_واجب_وطني #الكويتيون_يد_واحدة_ضد_كورونا	False Spread Method
424	427	1.40E+18	سيعرف اللقاح ما إذا كان لديه أجسام مضادة أم لا في حالة وجود نتيجة إيجابية خلال فترة مراقبة ما بعد التطعيم فلن يحتاج بعد ذلك إلى تحديد موعد لحقنة ثانية وسيكون قد أكمل دورة التطعيم الخاصة به لأننا ندخل مرحلة تستهدف الشباب المعرضين لأشكال غير مصحوبة بأعراض	False Vaccine Info
425	428	1.22E+18	س. هل تحمي اللقاحات المضادة للالتهاب الرئوي من #فيروس_كورونا المستجد؟ ج. لا. لقاحات الالتهاب الرئوي لا تحمي من فيروس كورونا المستجد. هذا الفيروس جديد ومختلف ويحتاج لقاحاً خاصاً به. الباحثون يعملون على تطوير لقاح مضاد لهذا الفيروس. #اعرف_الحقائق #حلوها https://t.co/B1MkJD2yW0	Fake Treatment or Cure
426	429	1.24E+18	كيف ينتشر مرض كوفيد – 19؟ ينتقل من شخص إلى آخر عن طريق تناثر قطرات صغيره من الأنف أو الفم للشخص المصاب عند السعال ، أو عند ملامستهم لها عند تساقطها على الأسطح ثم يتم لمس العين أو الأنف أو الفم. #مستشفى_العائلة_في_الكويت #مستشفى_سدرة #الكويت #kuwait #كورونا #corona #فيروس	True Spread Method
427	430	1.24E+18	- الله أكبر الله اكبر ، نجاح المصل المصري لعلاج مصابي كورونا في الصين وخروج 7 حالات من مستشفي ووهان بعد تجربته عليهم بيوم واحد = معقول ! اتحسنوا في يوم واحد -لأ ماتوا وخرجوهم من المستشفي	Irrelevant
428	431	1.20E+18	[معلومة] 📍 إعلان شركة بيغهيت عبر ويفيرس قبل قليل : تم اختبار ڤي 🐻 إيجابيًا لـ كوفيد-19 الليلة بعد أن عانى من التهاب خفيف في الحلق. لقد أكمل جرعتين من اللقاح ولم تظهر عليه أي أعراض غير عادية. .☘ #AlgerianARMY @BTS_twt https://t.co/isruS97lDA	True Vaccine Info
429	432	1.25E+18	@mansourHarbi بيل قيتس طاغية البشر هو اداة زيه زي اتباعه والخطة واضحة لكن هل بيدنا شيء غير رفض لقاح كورونا ؟ هل بيتم فحص اللقاح وتحليل مكوناته وعرضها على الناس او بناخذها اجباري ؟ بيتم فرض عقوبات ومنع للسفر ؟ هل الحكومات تعلم بالمخطط هذا وتاركته يستمر ؟ لاحول ولاقوة الا بالله	Irrelevant
430	433	1.24E+18	طرق انتقال كورونا الجديد/ ١-العطس ٢-السعال ٣-ملامسة أو مصافحة شخص مصاب بالفيروس. ٤-عدم غسل اليدين و فرك العينين، أو الأنف، أو الفم بعد ملامسة شخص أو سطح ملوث بالفيروس. ٥- ملامسة الأسطح أو الأشياء الملوثة بالفيروس دون غسل اليدين ٦- لا ينتقل عبر الهواء❌ #التجمع_الصحي_بمكه_المكرمه	True Spread Method
431	434	1.24E+18	القناة 12 العبرية: إصابة محمد بن زايد بفيروس #كورونا عقبال عند كل حكامنا الطواغيت والمجرمين	Statistics
432	435	1.24E+18	#السعودية | إغلاق الحرمين بعد صلاة العشاء وإعادة فتحهما قبل صلاة الفجر احترازيا من #كورونا #الكويت #كورونا_الكويت #كورونا_في_الكويت https://t.co/0NOL2Yxjxj	True Governmental Measure
433	436	1.24E+18	كورونا فيروس انتشر بشكل سريع ...لكن ما يعلن عليه أن الفيروس حجمه كبير لا ينتشر في الهواء ..من وجهة نظري العلمية أن الدقائق التي حجمها اقل من 10ميكروميتر تبقى في الهواء مدة طويلة لذا اقول إن الفيروس هو من ضمن هذا وهو اعتقد أنه ينتشر في الهواء و بسهولة. لذا استخدم الكمامات دائما.	False Spread Method
434	437	1.24E+18	القناة الثانية عشر العبرية تعلن إصابة زعيم الإمارات المتحدة محمد بن زايد بفيروس كورونا https://t.co/gSABpk16H2	Statistics
435	438	1.24E+18	🔴☠️ تحذير هام☠️🔴 مع توقعات هطول الأمطار سوف تزيد نسبة الرطوبة في الجو؛ كل ذلك يزيد من عمر فايروس #كورونا. في تلك الفترة بالأخص نرجو منكم أن تلزموا منازلكم وتجنبوا الخروج للتنزه أو الجلوس في الأودية وتجمعات المياه. 🔴 أنت تقرر سلامتك 🔴	True Prevention Method
436	439	1.25E+18	#فيروس_كورونا "وَمَا أَرْسَلْنَاكَ إِلَّا رَحْمَةً لِّلْعَالَمِينَ" لافتة توعوية بخصوص فيروس كورونا على احدى الطرق المؤدية من وإلى مطار شيكاغو مكتوب فيها: -اغسل يديك باستمرار. -لا تترك مكانك لو انتشر المرض. -لا تخرج او تذهب إلى أماكن المرض. اللهُمَّ صلَّى على سيدنا ونبينا محمد https://t.co/IwUxURRo02	True Prevention Method
437	440	1.23E+18	@Z2TJCcLrjlirkHa @RTarabic خبر جيد كورونا فيروس أوهان يمكن معالجته بماء الثوم الطازج المغلي طبيب صيني مسن اثبت فعاليتها وكذلك عدة مرضى استخدموها واثبتوا فعاليتها خذ ٨ فصوص ثوم كبيرة واهرسها..اضف ٧ كؤوس ماء ثم أغلى الخليط..كل الثوم واشرب من الماء المغلي. بين ليلة وضحاها (في غمضة عين) ستشعر بالتحسن والشفاء https://t.co/EzSPZywalO	Fake Treatment or Cure
438	441	1.40E+18	@D_Abdullah_1 @89____R @SaudiNews50 اشوا هذي شيء سهل حسبتك بتقول ان اللقاح شرائح 5G بيزرعونها فينا عشان يسيطرون علينا	False Vaccine Info
439	442	1.24E+18	التنمّر على شكل هند البحرينية بعد إصابتها بكورونا يُبكي مذيعة على الهواء https://t.co/qQgApdwm56 #LBCI #LBCINews #LBCILebanon	Hate and Exclusion
440	443	1.24E+18	أعلنت الكويت، وقف الرحلات الجوية إلى 7 دول لمدة أسبوع؛ في إطار التدابير الاحترازية لمواجهة تداعيات فيروس “كورونا الجديد”. #افريقيا_يا_اهلي https://t.co/TaiPTKiord	True Governmental Measure
441	444	1.24E+18	@NASEER_OB احس كورونا مرض وهمي نشر وجوده على حد الصين لاغراض سياسيه كورونا ما هو فايرس يجيك بمجرد اللمس او السلام هاذا الكلام غير منطقي الفايروسات الاقوى منه والافتك مثل الايدز و الكبد فقط الي تنتقل عن طريق المعاشره المباشره واستخدام ادوات المريض معرف بس حاسه ان فلم كورونا بينتهي قريب	Conspiracy Theory
442	445	1.24E+18	@AlmanarBreaking خبر عاجل ع المنار الآن : اصابة محمد بن زايد ب فيروس ال #كورونا 🙏🏻🙏🏻🙏🏻 ما في حدا فوق راسه غيمة حتى لو كنا في قصور عالية	Statistics
443	446	1.22E+18	والصحيح هو أن وفي كل الأحوال يجب ارتداء الكمامة والجانب الأزرق إلى الخارج والأبيض إلى الداخل. حيث أن الجزء الأزرق مزود بخاصية مضاد للماء وبالتالي يمنع تسرّب الرطوبة أو رذاذ الماء إلى الداخل. والجانب الأبيض مزود بخاصية الامتصاص لمنع انتشار الجراثيم إلى الجو. #فيروس_كورونا	Irrelevant
444	447	1.25E+18	لحد من انشار #كورونا_الجديد الاشباح ترعب سكان اندونيسيا لي بقائهم في بيوتهم #خليك_في_البيت #كوفيد19 https://t.co/ODElXBq6h7	Causing Anxiety and Fear
445	448	1.40E+18	@balharithy عدة منشورات تحذرمن استخدام لقاح الكورونا لانه يهدم الجهازالمناعي ويعمل على تخثرالدم والتلاعب في الجينات الوراثيه للانسان وتكون النهايه هي المووت والاعماربيدالله الامارات والسعوديه لاتحب اليمنيين لكي تهتم بهم وتدخل هذااللقاح لاستخدامه لوكان الموت بايديهم لارسلوه لنادون اكتراث!!!	False Vaccine Info
446	449	1.23E+18	@IraqFree38 يقال إن #الوضوء للصلاة كافي في مكافحة #فيروس_كورونا والله اعلم	Irrelevant
447	450	1.24E+18	س؛ هل تساعد الغرغرة بغسول الفم على الوقاية من العدوى بفيروس #كرونا المستجد (#Covid_19) ؟ ج: لا توجد أي بينة على أن إستخدام غسول الفم يقي من العدوى بفيروس #كرونا المستجد (#Covid_19 ). @om1live @royalhospital_ @OmanVSCovid19 @OmanTVGeneral @WHOEMRO @Omantel @omaninfo1 https://t.co/t3X45xb240	Irrelevant
448	451	1.23E+18	@nooood483 شركة ألبان المراعي السعودية بعد تقارير عن وجود إصابات بفيروس كورونا المستجد جرى التعتيم عليها . #قاطعوا_المنتوجات_السعودية	Marketplace Rumors
449	452	1.24E+18	أيام #حظر_التجول ظروف جبرية لكي تكتشف نفسك، وترتب أولوياتك.. تعلم أن تقلل الجلوس أمام الجوال أو القنوات والأفلام لساعات لأجل الترفيه فقط! درب وعود نفسك على الجلوس وحيداً لأجل ماينفعك(عبادة، قراءة، رياضة، بحث علمي، تخطيط للحياة..إلخ حتى لاتعاني إذا ما مرت بك تجارب أقسى(لاقدر الله)	Irrelevant
450	453	1.24E+18	الاستشوار يمكن أن يعالج من #كورونا دراسة علمية: استنشاق هواء بدرجة حرارة 56 درجة مئوية وما فوق لمدة 5 دقائق كافية لقتل فيروس #كرونا https://t.co/jm0AfXXWB9	Fake Treatment or Cure
451	454	1.24E+18	#كورونا أبشركم الان مباشر ترمب أعلن ان شركة روش الطبية الأحد القادم تطرح اللقاح وصار جاهز منه ملايين الجرعات ..!! . . . انتهت الازمة المُفتعلة https://t.co/wmgHfBzUBm	Irrelevant
452	455	1.35E+18	الكويت 🇰🇼 تشتري عقار «باكسلوفيد» أول دواء لعلاج «كورونا» بـ 9 ملايين دولار https://t.co/z1rDdGwjxZ	True Treatment or Cure
453	456	1.25E+18	#الزمالك والله اخبار الزمالك النهارده زى علاج كورونا بالنسبة للمصاب حقيقي الضحك فى زمن الكورونا بابيه واخد كل مستحقاته يا بيه	Irrelevant
454	457	1.24E+18	للوقاية من «كورونا» تجنب لمس عينيك وأنفك وفمك..لماذا؟ • لأن اليدين تلمسان العديد من الأسطح ويمكنهما التقاط الفيروسات. • إذا تلوثت اليدان فإنهما قد تنقلان الفيروس إلى العينين أو الأنف أو الفم. • يمكن للفيروس أن يدخل الجسم عن طريق هذه المنافذ ويصيبك بالمرض. https://t.co/MlIAWViltU	True Prevention Method
455	458	1.22E+18	انتهت السلطات الصينية الأحد من بناء وتجهيز المستشفى الخاص بعلاج المصابين بفيروس #كورونا في ٧ أيام كما وعدت 👌👌 الأزمات ، تصنع المستحيلات في كل مكان ... إلا أزمه مستشفيات جازان ووضعها الكارثي يامعالي الوزير @tfrabiah لاتصنع شئ ابداً😊 https://t.co/0KqdqUODIE	True Governmental Measure
456	459	1.40E+18	@AJELNEWS24 طيب اللقاح مصنوع على الفايروس قبل التحورات نفسه نفس المناعه الطبيعيه	False Vaccine Info
457	460	1.25E+18	#جريدة_الرؤية | أعلنت الوكالة الوطنية لسلامة الأدوية في فرنسا (ANSM)، أن استخدام دواء "هيدروكسي كلوروكين" في علاج كورونا، قد يظهر آثارا سلبية على المرضى في مراحل لاحقة. https://t.co/F5oioQlDMz	Fake Treatment or Cure
458	461	1.24E+18	#COVID19 #كورونا لحد دلوقت ملهوش علاج بس انا شخصيا تعبت وروحت لدكتور وقولتله أن اول ما تعبت اخدت فيتامينات منها فيتامين سي عشان اقوي المناعه والدكتور كان مبسوط مني جدا اني عملت حاجه زي كدا واني ماخدتش مضاد حيوي عشان مضعفش المناعه	Fake Treatment or Cure
459	462	1.24E+18	#عاجل القناة العبرية ١٢: إصابة محمد بن زايد بفيروس #كورونا	Statistics
460	463	1.24E+18	هل هذه صورة لفايروس #كورونا المستجد (كوفيد-19) بعد تكبيره 2600 مرة؟ إليك تحقق #مسبار: https://t.co/ipwpkK5pmh… https://t.co/wVAZxP2Ein	Irrelevant
461	464	1.22E+18	أول إصابة مؤكدة في الدول العربية بفيروس كورونا في بلد خليجي الإمارات تتأ... https://t.co/6uCpwDM2QI عبر @YouTube	Irrelevant
462	465	1.24E+18	أخبرتنا الأرصاد بسوء الأحوال الجوية فخاف الجميع واستعدوا .. وأخبرنا القرآن بأهوال يوم القيامة ولم نخف ولم نستعد😢 #العاصفه_الترابيه #عاصفة_التنين #منخفض_التنين #خليك_بالبيت #فيروس_كورونا https://t.co/GaXCRpCXQv	Irrelevant
463	466	1.24E+18	@kareem_jouda @Ozz__96 طبيعة ايه هو زلازل او تسونامى او بركان دا فيروس مطور مصنع معملياً والهند قالت كدا من اول اسبوع وامريكا سلختها ولسه من كم يوم الصين اتهمت امريكا بتصنيعه ، الناس مش بتتكلم ولا تتهم حد من فراغ بس احنا اللى اعلامنا عرص وشغلهم التطبيل	Conspiracy Theory
464	467	1.24E+18	#صور: التسوق الآمن والالتزام بتعليمات السلامة في أم السماق غرب #عمان #الغد #الأردن #كورونا #حظر_التجول https://t.co/5OBHLy4Oj6	Irrelevant
465	468	1.24E+18	كل الدول التي تقع على خط العرض من 30 إلى 45 من الكرة الارضية زيادة في إعداد الإصابات لفيروس كرونا وتأخر الشفاء لفترة أطول من الدول جنوب خط 30 بسبب زيادة الحرارة وقلة في الرطوبة ونوعية الفيروس وتفاعله مع البيئة المناسبة له	False Virus Origin and Properties
466	469	1.24E+18	@gabarotus ايه علاقة الكورونا بال 5G https://t.co/G5xmXqu4cw	Conspiracy Theory
467	470	1.25E+18	احس الحربي يبي يلقى علاج كورونا https://t.co/GTM6oaso4r	Irrelevant
468	471	1.23E+18	#الامارات71_ابوظبي | في تغريدة عبر حسابها .. وزارة الصحة ووقاية المجتمع تؤكد أنه لا يوجد دليل علمي على أن تناول الثوم يحمي من فيروس كورونا المستجد، مشيرة إلى أن الالتزام بعادات النظافة الشخصية تساعد على الوقاية من المرض | #الامارات #الامارات71 #ابوظبي @mohapuae https://t.co/zefgOBzG00	Fake Treatment or Cure
469	472	8.79E+17	إضافة خدمة جديدة في منصة احتراز حيث تتيح الخدمة تسجيل طلب للحصول على اعتماد لقاح كوفيد-19 من خارج دولة قطر للمواطنين و المقيمين #قطر_قروب | @MOPHQatar https://t.co/DMJ6IZE0iT	True Vaccine Info
470	473	2215886886	‘الصحة’ تعلن تقديم 21,350 جرعة من لقاح ‘كوفيد-19’ خلال الـ 24 ساعة الماضية .. والإجمالي حتى اليوم 24,087,368 https://t.co/0Lmv5pQqI2	True Vaccine Info
471	474	1.40E+18	@assiriama فعال وهو اول لقاح مايحمي من الاصابه ولاحتى يمنع نقل العدوى!آمن كيف وماكمل التجارب ولا خذ فتره زمنيه تؤهله يكون آمن؟ اعتقد هناك مركب مؤيدين اللقاح الي لايسمن ولايغني من جوع ومركب مؤيدين المناعه الطبيعيه وتقويتها ومن حقي اختار المركب واتحمل قرار اختياري #لا_للتطعيم_الاجباري٢٣	False Vaccine Info
472	475	1.24E+18	@MohdAlfateh7 @Aleisir مش بالضبط ياعزيزي...الجميع تقريباًيملكون آراء تجاه اي موضوع..وعندك مثال فيروس كورونا..شوف الآراء بخصوص العلاج مثلاً..من اللالوب لزيت السمسم للكوركوين"وده قالو ترمب"فهل لهذه الآراء قيمة؟ المتخصصين بقولو مافي علاج لكن الناس شغاله تقدم في الآراء. #تحديات_الفترة_الانتقالية #السودان	Fake Treatment or Cure
473	476	1.25E+18	الروضان: نظرًا لكون أبنائنا العاملين في الصفوف الأمامية أكثر عرضة لخطر الاصابة، قرر مجلس الوزراء تسليم المخزون من الكمامات الطبية إلى وزارة الصحة وذلك في إطار الجهود الحكومية لمواجهة أزمة فيروس كورونا وسنبدأ فورًا ببناء مخزون جديد من الكمامات الطبية خلال الفترة القادمة https://t.co/ZdjZAQ22Od	True Prevention Method
474	477	1.40E+18	كل يلي بقول اللقاح بخلي جسمك يصير مغناطيس فرجوهم ع الفيديو https://t.co/hm69xac4M0	False Vaccine Info
475	478	1.24E+18	كورونا أخطر من الانفلونزا العادية بمئات المرات والنسبة المئوية في حالات الوفيات تفوقها بمراحل الصين تستخدم بلازما الدم الخاصة بالمتعافين لعلاج الحالات المصابة وكانت النتيجة مبشرة جدا وفعالة على عدد كبير الكورونا الجديدة نوعين L و S والنوع L أخطر وكان يصيب أغلب الصينيين في البداية	Fake Treatment or Cure
476	479	1.24E+18	احنا هنعطل الدراسه بسبب سوء الأحوال الجويه *فيرس الكورونا* : انتوا جايبني هنا تهزقوني ولا ايه https://t.co/KUq8wE2PMW	Irrelevant
477	480	1.23E+18	#فيروس_كرونا_المستجد أحمي نفسك من فيروس كورونا من خلال: -مداومة غسل اليدين بالماء والصابون -استخدام معقم خلال تواجدك خارج المنزل -عند التعرض لنزلات البرد أو السعال أو الحمى تجنب مخالطة الآخرين حتى لاتنتشر العدوى #تثقيف_صحي #صحتكم_تهمنا #وزارة_الصحة #سلطنة_عمان https://t.co/B9EMKCTb4S	True Prevention Method
478	481	1.25E+18	جثث ضحايا فيروس #كورونا في شوارع #الإكوادور وتوابيت من الكرتون للموتى بعد نفاذ توابيت الخشب .. اللهم الطف بنا ورفع عنا الوباء برحمتك يامغيث ارحم عبادك #Coronavid19 #الحظر_الكلي #فيروس_كورونا #Covid_19 #الحظر_المناطقي https://t.co/yorRAU4ovp	Causing Anxiety and Fear
479	482	1.25E+18	فيديو | د. وائل باجهموم: كل الأدوية التي تستخدم في علاج #كورونا لم تثبت حتى الآن نجاحها لكن قد تفيد #هنا_الرياض https://t.co/PTVJgBwXzB	Irrelevant
480	483	498779256	@TheHad_ مرحباً: توافقاً مع الاحترازات الصحية المعتمدة؛ يجب ارتداء الكمام وتحميل تطبيق "توكلنا" عند حضورك لمقر الاختبار، كما يجب أن يكون الوضع الصحي في تطبيق "توكلنا": محصن أكمل جرعات لقاح كورونا (كوفيد-19). بالتوفيق.	True Vaccine Info
481	484	567884304	وزارة الصحة طلبت التعاقد المباشر لتوفير عقار «باكسلوفيد» أول دواء لعلاج كورونا بقيمة 9 ملايين دولار https://t.co/KA5zWW45Sg	True Treatment or Cure
482	485	1.40E+18	@HaFa_7 نتزوج في المستقبل من ترفض اللقاح ✋ وتختار مسار الحرية 🕊️ من حقنا انتاج جيل متعافي وكيوت ❤️ وقرة العين من حقها تأخذ شريك الرحلة الطبيعي و الخالي من الجينات المعدلة وراثيا والذي سموه لقاح ✋	False Vaccine Info
483	486	1.24E+18	.. يقول احدهم : أول مرة أحط منبه بالجوال علشان أروح للبقالة ، الشكوى لله 🤭 #حظر_التجول	Irrelevant
484	487	1.40E+18	السلام عليكم سمعت انه لقاح فايزر يسبب العقم تكون بكل امانه اذا تعرفون احد اخذ اللقاح وبعدها حملت بعد اللقاح بفتره يعني حملت بصراحه انا اخذت الاولى امس ومتنكده من هذا الخبر وبعرف لو اشاعه ليش كذا يقولون ويخرعون الناس — يارب تكوني تمزحي🙂 https://t.co/cIvia6YmKp	False Vaccine Info
485	488	1.24E+18	الصين رغم انها مصدر المرض و اكثر الحالات عندهم تعالجو تماما يعني نقطه ايجابيه بما انه بؤره المرض وقفت بس شس متوقع بالنسبه لدوله مثل الصين الرعايه الطبيه عندهم فائقه عقبالنا يارب https://t.co/Meilu2KhnG	Irrelevant
486	489	1.24E+18	@Essa_Hussain_KW @KUWAIT_MOH ٣٠ معتدله الحراره واضف لها الرطوبه لكن مع الجو الحار الجاف الذي يتخطى ٤٥ أملنا أن لايعيش وعلى العموم العزل المنزلي أنجع وسيله	False Virus Origin and Properties
487	490	1.25E+18	دكتور الفايد : "الغرغرة بماء القرفة و العطرية ثلاث مرات في اليوم تطهر الانف من فيروس كورونا." الى تبعتي هاد السيد غايجيك إسهال أنفي من حيث لا تدري 🤥	Fake Treatment or Cure
488	491	1.25E+18	@m_maleh ما تدرين يمكن علاج كرونا من هالبعوضة اهتمي فيها ولا تقصرين ...خليها تمص دمج لين تصير فيل !	Fake Treatment or Cure
489	492	1.22E+18	" #الثوم يساعد على الوقاية من المرض".. خرافات حول فيروس #كورونا https://t.co/5qdqwXZTe1	Fake Treatment or Cure
490	493	1.24E+18	ابن زايد يصاب بالـ كورونا من عاملة فلبينية أكدت مصادر طبية إصابة ولي عهد أبو ظبي الشيخ محمد بن زايد بفيروس كورونا المستجد...تفاصيل هامة على الرابط التالي: https://t.co/wdkmRSXGub	Statistics
491	494	1.25E+18	الشماغ او الغترة او الشال للرجل العربي يقية من الشمس والغبار والان "#فيروس_كورونا_المستجدّ" وهذا الأمر يشمل بكل تأكيد المرأة المحجبة، فحجابها يحفظها شرعياً وطبياً من كل شر وفيروس. https://t.co/95VleiTy08	False Prevention Method
492	495	1.25E+18	شاشة عملاقة في مدينة شيكاغو الأمريكية كتب عليها: النبي "محمد" صلى الله عليه وسلم نصحنا بما يلي: - اغسل يديك بإستمرار. - لا تغادر المنطقة إذا انتشر فيها المرض. - لا تدخل منطقة ينتشر فيها مرض. #فيروس_كورونا #الزم_بيتك https://t.co/jOhZPwZk90	True Prevention Method
493	496	1.40E+18	@Dr_R_Kreaz @hassanh20881712 التحضير للمؤامره كوونا منذ بدايه الالفيه حروب بيولوجيه لتقليل عددسكان العالم كما صرح رئيس المنتدى الاقتصادى كلاوس شواب عام2018بالنظام العالمى الجديد والسيطره على العالم باستخدام اللقاح والتكنولوجيا الحديثه وتركيب شرائح النانو للوصول الى الانسان الالى الذكى	False Vaccine Info
494	497	1.24E+18	@Hanzalapal @Maalbar1Mohd الغرب غاضب من الصين بسبب كذب الصين عن عدد الموتى ، الاموات فوق 500 الف ، كان المفترض اوروبا اغلقت المجال الجوي قبل مدة كافية ايضا الصين كانت تعلم بالفيروس وتأخرت لتعلن عنه	Irrelevant
495	498	1.25E+18	الشركه الأول بالمملكه لتنظيف الوحدات السكنيه شقق فلل بالرياض تنظيف شامل بكل ما يحتاج البيت السعودي تنظيف مجالس سجاد موكيت زوليات تنظيف مكيفات تنظيف خزانات مع التعقيم شركة رش مبيدات ومكافحة حشرات بالرياض بالضمان #توقع_اول_من_يكتشف_علاج_كورونا #وزاره_الصحه_السعودي https://t.co/lwsBRn7BQr	Irrelevant
496	499	1.25E+18	@redha_bouzidi أين الشائعات إذن الصحيفة موجودة وأنت حسب ردك تقر بدلك و تعتبره عادي بين الدول خبر الصينيين أيضا صحيح ولقد أكده وزير الصحة و هذا ما قالته فرانس 24 أما إذا كان موجها لعين النعجة أم لا لا أحد يمكن إثباته أو نفيه	Irrelevant
497	500	1.24E+18	#اقعد_في_بيتك لا يُعرف على وجه اليقين فترة استمرار الفيروس المسبب لمرض كوفيد-19 حياً على الأسطح، قد تظل حية على الأسطح لبضع ساعات أو لعدة أيام. وقد يختلف ذلك باختلاف الظروف (مثل نوع السطح ودرجة الحرارة أو الرطوبة البيئية).	True Spread Method
498	501	1.24E+18	إصابة تميم بفايروس كورونا بعد زيارته ايران | الحلقة 448 - طارق المحياس. https://t.co/wAlwoU45lO	Statistics
499	502	1.24E+18	أسماء محلات الأكل في الصين سحالي التحرير فران الجوهرة كلاب البرنس صراصير ابو نسمة	Irrelevant
500	503	1.24E+18	أهم قرارات الرئيس #تبون لمحاربة تفشي فيروس #COVID19 في الجزائر : 1)غلق الحدود البرية مع الدول المجاورة. 2)تعليق جميع الرحلات الجوية والبحرية. 3)منع التجمعات و المسيرات كيفما كان شكلها وتحت أي عنوان كانت. 4)محاربة و فضح المضاربين و ناشري الأخبار الكاذبة.	True Governmental Measure
501	504	1.23E+18	احد الاطباء الصينيين القائمين على مكافحة وباء #كورونا يدلي بنصيحة عن فعالية فيتامين سي في معالجة المرض.. المواقع الاجتماعية المشهورة تحذف هذه المعلومات ما اجل مصالح شركات الادوية @wassilaoulmi https://t.co/epf8X5yLK5	Fake Treatment or Cure
502	505	1.25E+18	لم يصدر حتى الآن أي قرار رسمي عن #إلغاء_الحج لهذا العام بسبب #فيروس_كورونا, والخبر المتداول مفبرك وغير صحيح, واخر تصريح من وزير الحج السعودي هو التريث في إبرام عقود #الحج حتى يتضح مسار وباء كورونا خوفاً على سلامة ضيوف الرحمن. #إشاعة_وحقيقة https://t.co/KY2HXjWPLN	True Governmental Measure
503	506	1.22E+18	رئيس كوريا الشمالية يقول ان فايروس كورونا لن ينتشر في بلادة ، لأنه سيتم اعدام اي شخص يصاب بهذا المرض… صاحب الحلول السريعة #فيروس_كورونا https://t.co/KAsgjvUayi	Causing Anxiety and Fear
504	507	1.22E+18	#الصين تعلن التوصل لدواء مضاد لـ #فيروس_كورونا https://t.co/V0viJ3SLI7	Irrelevant
505	508	1.24E+18	@M_BinTheneya #إصابة_محمد_بن_زايد_بكورونا : أنباء عن اصابة محمد بن زايد بفيروس كورونا حسب ناشط حقوقي إماراتي #محمد_بن_زايد #ولي_عهد_ابو_ظبي #الامارات	Statistics
506	509	1.26E+18	لم يتم إجراء أي دراسات أو أبحاث طبية حول #الصيام وخطر الإصابة بـ #فيروس_كورونا_المستجدّ ، وبالتالي فإنه لا يوجد ما يمنع الأصحاء من أداء هذه الفريضة بسلامة خلال جائحة كوفيد19 🧤🦠🧼	Irrelevant
507	510	1.24E+18	أكملت الصين أبحاثها السريرية على دواء Favilavir مضاد لـ #كوفيد_19 ذكر مسؤول بوزارة العلوم والتكنولوجيا يوم الثلاثاء إن العقار اختصر وقت الحمى للمرضى من 4.2 إلى 2.5 يوم دون أي ردود فعل سلبية، فيما باشر باحثون أمريكيون أول تجربة بشرية للقاح فيروس #كورونا https://t.co/6tVo4uAIE5	Irrelevant
508	511	1.25E+18	وأضافت أنه لا يوجد في الوقت الحالي أي بيانات تؤكد أن #فيروس_كورونا_المستجدّ ، أو الفيروسات التاجية المماثلة مثل «سارس»، تنتشر عن طريق البعوض أو الناموس والجراد https://t.co/vKzq9SSJVx	False Spread Method
509	512	498779256	@shosho7_ مرحباً: توافقاً مع الاحترازات الصحية المعتمدة؛ يجب ارتداء الكمام وتحميل تطبيق "توكلنا" عند حضورك لمقر الاختبار، كما يجب أن يكون الوضع الصحي في تطبيق "توكلنا": محصن أكمل جرعات لقاح كورونا (كوفيد-19). بالتوفيق.	True Vaccine Info
510	513	1.24E+18	الصين فيها حالات جديدة ووهان الما فيها و ايطاليا اتعالجو ٤٠٠ https://t.co/2RNXlIASrT	Irrelevant
511	514	1.24E+18	- وزير التعليم يقرر تعطيل الدراسة يوم الخميس المقبل بكافة انجاء الجمهورية لسوء الاحوال الجوية و ليس بسبب الكورونا الكورونا : ... https://t.co/V7n29GXxu0	Irrelevant
512	515	1.24E+18	@sam92er اخر اختبار عملو علماء الصين ع مصابين ادوهم جرعات ضخمه من فيتامين سي ولقو انو قادر يكبح الفايروس ف اظن للوقاية الناس تاخذ فوارات فيتامين سي كوقاية احترازية ..	Fake Treatment or Cure
513	516	1.40E+18	@NedaaAlkhamis لو انتي دكتوره فمن واجبك توعية الناس بدون خزعبلات وبدون كلام فارغ.لا يوجد مغناطيس ولا نووي. أظن أن جل متابعيك عندهم شك فيوجود فيروس يسبب وباء عالمي،وبين اللقاح الذي تحوم حوله شبهات كثيرة نظرا لسرعة تصنيعه ومحاولة اجبار العالم على أخذه. كل من يكذب وجود الفيروس فهو غبي./.	True Vaccine Info
514	517	1.29E+18	@Science13319579 اخذت لقاح فقط جرعتين شو اي اثار جانبيه ماكو لا صخونه ولا نحول ولا اي شي ابد	True Vaccine Info
515	518	1.24E+18	انتهاء كورونا في الصيف ؟ الصحة العالمية تحسم الجدل أكدت منظمة الصحة العالمية أن لاصحة للأخبار التي تقول ان فيروس كورونا(كوفيد-19) ستتراجع خطورته في فصل الصيف بالتزامن مع ارتفاع درجات الحرارة على غرار الأنفلونزا الشتوية.	True Virus Origin and properties
516	519	1.24E+18	#عاجل .. إصابة رئيس الوزراء البريطاني #بوريس_جونسون بفيروس #كورونا . #فيروس_كورونا_المستجدّ #كوفيد_19 https://t.co/jCzYlkQK3U	Statistics
517	520	1.40E+18	@M1983m32 في خاطري أنوي أن أجد شريكة حياتي في المستقبل من ترفض اللقاح ✋ وتختار مسار الحرية 🕊️ من حقنا انتاج جيل متعافي وكيوت ❤️ وقرة العين الموجودة في عالم ما.. من حقها تأخذ شريك الرحلة الطبيعي و الخالي من الجينات المعدلة وراثيا والذي سموه لقاح!!✋	False Vaccine Info
518	521	1.24E+18	لاحظ في اللقاء أثر النقل الجوي الخطير في نشر الأوبئة بين دول العالم ، ودور معهد أبحاث ووهان المحتمل في انفجار كورونا https://t.co/6FO4I3irca	Irrelevant
519	522	1.24E+18	#كلمه_تخسي_لمن_تقولها لإيران 👺 #ايران_تصدر_كورونا_للخليج #جريمه_عدم_ختم_الجواز	Irrelevant
520	523	1.25E+18	بين الملح والليمون والثوم والملوخية من ناحية.. وسخرية #الشلولو من ناحية أخرى.. تضيع #مصر في متاهةٍ باهتةٍ من الهراء والعبث والكوميديا السوداء في التعامل مع فيروس #كورونا..! أي نحسٍ أصاب مصر في عصر #السيسي وعسكره...!؟!؟!	Fake Treatment or Cure
521	524	1.40E+18	إنه ليس حتى لقاح لفيروس كورونا إنه جزء من المجموعة الأحدث من(mRNAs) التي يُزعم أنها "لقاحات"يعيد mRNA برمجة الحمض النووي الريبي الطبيعي والحمض النووي والذي يبدأ في صنع بروتين آخر. بمعنى آخر ، لا علاقة له باللقاحات التقليدية! بمعنى آخر ، إنها أداة للتأثير الجيني. إنه سلاح جيني!	False Vaccine Info
522	525	1.23E+18	فيديو متداول الصين بدأت في قتل المصابين بمرض كورونا ...! #كورونا #الصين https://t.co/3cRG0CcWkD	Causing Anxiety and Fear
523	526	1.40E+18	#لا_للتطعيم_الاجباري٢١ من يريد اخذ اللقاح اقترح عليه اخذ مغناطيس ووضعها قرب عبوة اللقاح اذا انجذبت أخبر الممرض بتبديل العلبة واعادة التجربة مرة أخرى	False Vaccine Info
524	527	1.24E+18	يحكى انو ما يسمى العاصفة (dragon) اللي ناطرينها ممكن تحد من انتشار فيروس #كورونا لأن كمية الغبار اللي فيها ممكن يكون غير ملائم للبيئة التي تحضن الفيروس وتساعطه على الانتشار والتكاثر على امل يكون صح بتكون الطبيعة قدرت تخلصنا من تقصير وجهل دولتنا #لبنان #لبنان_ينتفض #healthNerds	False Prevention Method
525	528	1.40E+18	@Yahia_Mjery @BANDERA25894600 وماهو ذي الشريحه يعني انتم في بريطاني اللقاح عندكم فيه شرايح خلاص تتصل من كتفك😁	False Vaccine Info
526	529	1.24E+18	@rashed_alajmi24 @M__albugaily الصين كمانات انتم طعام علشان متمتوش م الجوع لان مفيش عندكم غير رمل وصحراء جرداء فهمت ولا نقول كمان https://t.co/ovgvlKQyIi	Irrelevant
527	531	1.25E+18	ٱخر الابحاث في مجال علاج كورونا .. نقترب من نهاية المأساة بحول الله https://t.co/PjdvBiYVeh	Irrelevant
528	532	1.25E+18	أزمة كورونا.. #بيل_غيتس يقدم أخبارا إيجابية وأخرى "صادمة" https://t.co/HArdf7j3EY #كورونا https://t.co/Wi5zX8S1T0	Irrelevant
529	533	1.24E+18	( يظهر لي أن هذا الذكر بعد صلاة الفجر وقبل غروب الشمس نافع بإذن الله في التحرز من وباء كورونا : • سورة الفاتحة ( سبع مرات ) • آية الكرسي • المعوذتان • قول ( بسم الله الذي لايضرّ مع اسمه شيء في الأرض ولا في السماء وهو السميع العليم ) ثلاث مرات . #صالح_المغامسى	Irrelevant
530	534	1.25E+18	أميركيون يسخرون من أقتراحات ترامب الاخيرة بأستخدام المنظفات لعلاج #كورونا https://t.co/eKeEgOXLAP	Fake Treatment or Cure
531	535	1.25E+18	اعزل_نفسك⁩ عن عائلتك! فهي أول خطوة عند شعورك بأعراض ⁧#كورونا⁩ " كحة، ارتفاع في الحرارة، ضيق بالتنفس" وكلم الصحة 937 #فيروس_كورونا #أعراض_كورونا⁩ #كلنا_مسؤول #وزارة_الصحة_السعودية #موسوعة_المسافر https://t.co/ZpHeMysent	True Prevention Method
532	536	1.24E+18	#الصين تعد بدخول لقاح ضد "#كوفيد-19" مرحلة التجربة السريرية والاستخدام الطارئ قريبا قال مسؤول إن اللقاح المرتكز على العوامل الناقلة للإنفلونزا الفيروسية، يتم تجربته الآن على الحيوانات من أجل اختبارات السلامة والفعالية ومن المقرر أن يخضع للتجربة السريرية في نهاية أبريل المقبل. https://t.co/9IOAgN2blb	Irrelevant
533	537	1.24E+18	الكنائس والجوامع والمراقد كلها مغلقة...لكن الله موجود اذا كان فايروس كورونا رساله من الرب فهذه هي اهمها	Irrelevant
534	538	1.25E+18	@Welloo___ @nawaranegm اذن في الحالة دي الاغلاق مش هيكون له تأثير وده حسب كلام منظمة الصحة العالمية بس اعتقد انهم هيبدأوا يغيروا الاسلوب ده لأنهم نبهوا على المستشفيات إنها تستقبل أي حالات عندها اشتباه في الاصابة بكورونا	Irrelevant
535	539	1.23E+18	الكلام ده مفبرك. الصين لم تتهم أمريكا أو أي دولة تانية بالمسؤولية عن انتشار فيروس كورونا على أراضيها، ولم تعلن الحرب النووية أو غير النووية على أي دولة.✅✅ #متصدقش https://t.co/0z0KKKfwlH	False Governmental Measure
536	540	1.24E+18	@nesrlbikaa @ra3yme3za 😂😂 بدنا نكد الجو ربيع وما في ولا وباء	Irrelevant
537	541	1.24E+18	@gbadkook كلنا ندعوا الله ان يعجل بقدوم الجو الحر و مع الحر سيقف الانتشار الجنوني لهذا الفيروس اللعين بس نفسي اعرف من اين جاء و لماذا في مدينا ووهان اللي بيها الصناعات الالكترونية الدقيقة ووهان مقابلة لكوريا الجنوبية و اليابان وهم الاثنان بهم صناعات الكترونية دقيقة ايضا	False Virus Origin and Properties
538	542	1.24E+18	الأعراض: يتسم مرض فيروس كورونا (كوفيد-19) بأعراض خفيفة تشمل الرشح وألم الحلق والسعال والحمى. ويمكن لبعض الأشخاص أن يصابوا بمرض أشد وخامة قد يؤدي إلى الالتهاب الرئوي أو صعوبة التنفس.وفي حالات نادرة يؤدي المرض إلى الوفاة. وقد يكون المسنون والأشخاص المصابون بحالات طبية أخرى .	True Symptom
539	543	1.40E+18	@Dandoun36674198 اذا لقاح كورونا هاد بيكون لقاح ليعمل عقم ونشالله يكون كلامي مانو صحيح والله يحمي الجميع	False Vaccine Info
540	544	1.24E+18	شاهد قبل حذفه فيديو لصدام حسين يتحدث عن فيروس كورونا عندما هددوه الأمريكان به في التسعينات..وقاعدين الوزرا عكراسي بلاستيك...!!! https://t.co/hJEMse11OY	Irrelevant
541	545	1.24E+18	في دراسة صينية..الحرارة و الرطوبة قد تحد من انتشار فايروس #كرونا فزيادة درجة مئوية واحدة يقلل الانتشار بمعدل R 0.0383 و الرطوبة R 0.0224 علما ان معدل الانتشار حاليا هو (1.5-3.5) فالمتوقع في صيفنا الحار ان يقل الانتشار بنسبة 30-50٪ حسب الرطوبة رابط تحميل https://t.co/S7Zxjt9T0d https://t.co/AHjTOs52XA	False Virus Origin and Properties
542	546	1.24E+18	🔴فيديو لرئيس وزراء #المملكة_المتحدة-بوريس جونسون أول زعيم في العالم يصاب ب #فيروس_كورونا..بعدما تفاخر بأنه سيستمر بالمصافحة واعتماد خطة مناعة القطيع Herd Immunity بإصابة أكبر عدد بالفيروس لتحصين المجتمع.. وتأخره بتطبيق خطط احترازية بالحجر المنزلي وإغلاق المدارس والمحال.حتى أصيب! https://t.co/EFWY22opMD	Statistics
543	547	1.25E+18	🔴#عاجل متحدث #الصحة: المضادات الحيوية لا جدوى منها في العلاج والوقاية من #كورونا https://t.co/fxhWi7rR6M… https://t.co/MLDpJNdgLX	Fake Treatment or Cure
544	548	1.24E+18	تحدث عن الصين والخفافيش.. فيلم «كونتيجن» تنبأ بـ«#كورونا» قبل 9 سنوات (فيديو) https://t.co/7NOAg8DYNO https://t.co/Eu3v6JqPKH	Conspiracy Theory
545	549	1.25E+18	#فيديو يوضح خطر التدخين وعلاقة مع مرض فيروس #كورونا #Covid19 انتبه ❗️ يرجى الإقلاع عن التدخين حتى لو الفترة الحالية من أجل سلامتك #الصحة #فيروس_كورونا_المستجدّ https://t.co/1kyXTgfzvJ	True Virus Origin and properties
546	550	1.23E+18	"@fdeet_alnssr شركة ألبان المراعي السعودية بعد تقارير عن وجود إصابات بفيروس كورونا المستجد جرى التعتيم عليها . #قاطعوا_المنتوجات_السعودية"	Marketplace Rumors
547	551	1.24E+18	أحمي نفسك و أسرتك من خطر الفيروسات واعرف اكتر عن فيروس كورونا و أتبع التعليمات 👇 1- الفيروس لايستقر في الهواء بل على الأرض لذا لا ينتقل بواسطة الجو. 2- عند سقوطه على سطح معدني فإنه سيعيش 12 ساعة لذا غسل اليدين بالصابون والماء بشكل جيد يفي بالغرض. #COVID19 #منتصف_الليل https://t.co/ocf0csgxbN	True Spread Method
548	552	1.22E+18	أعراض فيروس كورونا: إرتفاع الحرارة .. تسارع نبضات القلب .. قلق .. توتر .. اصفرار .. إسهال .. ألم.. عاد يقولون نفس الأعراض لما مرتك تمسك تلفونك ..😎	True Symptom
549	553	2429649724	#الكويت تشتري عقار «باكسلوفيد» أول دواء لعلاج «كورونا» بـ 9 ملايين دولار https://t.co/3IwnXhkVwO	True Treatment or Cure
550	554	1.23E+18	حادثة الغربان والبعوض بعد #فيروس_كورونا في جمهورية #الصين https://t.co/q6cEIeibxg	Irrelevant
551	555	1.24E+18	@RobertMeelham اربيل فارغه من البشر والسيارات تقريبا قبل فرص حضر التجول وساعه ١٢:٠٠ قبل ياعه بده رسميا الحال الجوي مطر خفيف وهوى عالي نوعا ما	Irrelevant
552	556	1.24E+18	https://t.co/t3h01EIZbw مُصيبة تحل على الإمارات.. إصابة محمد بن زايد بـ”كورونا” وقرار عاجل بتأجيل اكسبو دبي 2020	Statistics
553	557	1.25E+18	عطّار الواتس لا احد يسألني وشو كراع الجني سمعت احد المرات عطار يقول اسمه بالمحل 🙈 الوكاد علاج #كورونا اللي يدوره يركد بالبيت https://t.co/PSFVY30M6z	Fake Treatment or Cure
554	558	1.24E+18	@Mar1Sallam @Dr_balsoliman الصين استثمرت بشكل كبير في الابتكار والجودة في التعليم الإلكتروني وهذا مقال عن المقررات الإلكترونية هائلة الالتحاق MOOCs في الصين https://t.co/C7hrm2EfX8	Irrelevant
555	559	1.40E+18	@itstoolate_q8 @lola43568478 @MajidMohammedM1 @NedaaAlkhamis #لا_للتطعيم_الاجباري22 ارجو إلغاء التطعيم الإجباري نحن لسنا فئران تجارب ويقولون أن لقاح فايزر يسبب العقم والشركة نفسها لا تنكر ذلك .	False Vaccine Info
556	560	1.23E+18	#فيروس_كورونا ثلاث رسائل من سلسلة صغيرة خاصه بمرض فيروس كورونا: 1. قد يبقى المرضى المصابون ونقلهم بدون أعراض ، مما يجعل التتبع والاحتواء أكثر صعوبة. 2. فترات حضانة متغير طويل (تصل إلى 3 أسابيع +) موجودة. 3. نحن بحاجة إلى مزيد من البيانات. # COVID1 https://t.co/UlLNn4lLC9	True Virus Origin and properties
557	561	1.23E+18	دسمان | نافذة أمل .. شفاء 10 مصابين بالكورونا كانوا في العناية المركزة بـ #الصين ، وناشدت السلطات الصحية في الصين كل من أصيبوا بفيروس #كورونا COVID-19 التبرع ببلازما دمائهم لاحتوائها على بروتينات قيمة يمكن استخدامها في #علاج المرضى ، خصوصا ذوي الحالات الطارئة . https://t.co/S7fVXG2SgK	Fake Treatment or Cure
558	562	1.24E+18	#شكرا_الدفاع_الجوي الله يعزّكم ويقويكم ويحفظكم من كل شر #شكراً لكم من قلوبنا بحجم الأمان الذي نعيشه بوجودكم بفضل الله ثم بشجاعتكم فأنتم فخر الوطن ونبضه 🇸🇦❤🌹 #شمال_الرياض #الرياض_الان #خليك_في_البيت #حظر_التجول_في_السعودية https://t.co/bJZqIwWlBG	Irrelevant
559	563	1.24E+18	فصيلة الدم A أكثر عرضة للإصابة بفيروس كورونا ! توصلت دراسة صينية إلى أن الأشخاص الذين يحملون فصيلة الدم A قد يكونون أكثر عرضة للإصابة بفيروس كورونا الذي تسبب في وباء عالمي يعرف باسم كوفيد-19. https://t.co/RNGLoNnIWI% https://t.co/VguU0HdTRF	False Virus Origin and Properties
560	564	1.23E+18	@_llllllix 😂😂😂 حطي معاهم زنجبيل عشان الكورونا	Irrelevant
561	565	1.24E+18	إلى أهل الطبقة المتوسطة والكادحة من أبناء وطني ساهموا في دعم هذا الهاشتاق #عيب_عليكم_يابنوك_الكويت_استحوا وذلك لتأجيل الأقساط بسبب انتشار فايروس #كورونا_الكويت حيث الاسوة الحسنة في بنوك دول الجوار	Irrelevant
562	566	1.25E+18	رئيس أوروبي يُكذّب "وفيات كورونا" ببلاده ويزعم التوصل لعلاج https://t.co/Pjn67EuIAl #كورونا	Irrelevant
563	567	1.23E+18	بعد عملية بناء استمرت 10 أيام ، بدأ مستشفى هوهشنشان الذي تم إنشاؤه في ووهان ، مركز تفشي فيروس كورونا الجديد في الصين ، في استقبال المصابين بهذا الفيروس يوم الثلاثاء . أعجبت "سرعة الصين" المدهشة العالم https://t.co/wcSaKZRf5r	True Governmental Measure
564	568	1.40E+18	أثبتت الدراسات التي أجريت في كاليفورنيا أن 38 بالمائة من سكان كاليفورنيا لديهم أجسام مضادة في مارس قبل أن يبدأ اللقاح حقًا. حوالي نصف البلاد لديها مناعة طبيعية ". وتابع مكاري أن هذه "المناعة الطبيعية تعمل وتستمر بشكل أفضل من مناعة اللقاح".	False Vaccine Info
565	569	1.22E+18	@miskalakhbar هيه حرب بيلوجية واضحه غير معلنة ومن قام بضرب الصين بفايروس مطور من هذا النوع الفتاك لابد أن له هدف سياسي بحت وأتوقع أن العدو الذي يقصده الرئيس الصيني سيظهر خلال التطورات السياسيه القادمة قريباً.	Conspiracy Theory
566	570	1.23E+18	لا يوجد دليل علمي على أن تناول الثوم يحمي من فيروس كورونا المستجد. ولكن الالتزام بعادات النظافة الشخصية كغسل اليدين بالماء والصابون باستمرار تساعد على الوقاية من المرض. #فيروس_كورونا_المستجد #فيروس_كورونا https://t.co/nCCoWc1Nrp	Fake Treatment or Cure
567	571	1.24E+18	استشاري الأمراض المعدية عبد الله الحقيل: "الصحة العالمية" لا تملك معلومات دقيقة عن كورونا.. وليس صحيحا أن الحرارة المرتفعة تقتله https://t.co/iAnJP9yQW2	True Virus Origin and properties
568	572	1.25E+18	@CelebsArabic الثرية والمليارديرة الاولى بيكون اللي يطلع علاج كورونا وان شاء الله أكون انا بإذن الله وقتها بإعلن افلاسي بيومه😂.	Irrelevant
569	573	1.24E+18	@nohaslam انهارده سمعت انه بيقع علي الارضاو اي سطح و مبيستمرش في الهوا ... طيب فعلا الوقايه بالكمامه و الجوانتي حيقضوا عليه تماما .. زي الصين	True Prevention Method
570	574	1.22E+18	1720 ضرب الطاعون العظيم مدينة مارسيليا الفرنسية 1820 ضرب طاعون الكوليرا خاصة اندونيسيا تايلاند الفلبين 1920 طاعون الشر الانفلونزا الاسبانية الضحايا بالملايين 2020 طاعون #كورونا #كورونا_الصيني #الصين	Conspiracy Theory
571	575	1.24E+18	سبحان المنتقم الجبار جل عظمة الخالق فيما خلق صورة متداولة لفيروس #كورونا بعد تكبيره 2600 مرة https://t.co/TVlOCVGhmD	Irrelevant
572	576	1.23E+18	#الصين تدعو المتعافين من #كورونا للتبرع بالبلازما لاستخدامها علاجا رابط تخطي الحجب: https://t.co/JuYeaQLsev للمزيد: https://t.co/L5XHZ0Nhem	Fake Treatment or Cure
573	577	1.24E+18	عاجل(واتس اب) : اكتشفت منظمة الصحة العالميةWHO أن الطريقة المثلى للوقاية من فيروس كورونا هي تعقيم الجسم بطريقة مشابهة للوضوء والتي نعمل بها ٥ مرات يوميا. سبحان الله 💛 الوالده: https://t.co/usODrMNsSm	Irrelevant
574	578	1.24E+18	لا أهوّن من أمر #كورونا #كوفيد_19 ولكني أزرع الأمل في القلوب.. وبين الأمرين -لكيلا ينتشر الفيروس- حاجز بسيط وممتع ولكنه صلب؛ وهو أن تبقى في بيتك وتتمتع بوجود أسرتك معك، وتداوم على غسل يديك بالصابون. والحافظ الله. ||🌹||	True Prevention Method
575	579	1.24E+18	الي نشر مقطع للرئيس الصيني انه يزعم بان غاز السارين هو سبب ما يحدث بالعالم.. هذا الفيديو الأصلي والذي بث من سنة ورد السفارة الصينية في العراق.. #كورونا_الجديد #CoronavirusOutbreak #CONVID19 https://t.co/BmhkJZMWgD	False Virus Origin and Properties
576	580	1.24E+18	#الكورونا الطريقة الصحيحة لاستخدام الكمامات لاحظت عامة الناس ماتعرفهاش 👇 مالفرق ان لبسناها ( الكمامة ) من الجهة البيضاء او الجهة الزرقاء ؟؟ الجهة البيضاء تكون مسؤولة عن الفلترة او التعقيم .... لذلك 👇 https://t.co/Zt37SlNA6T	Irrelevant
577	581	1.24E+18	@mkalattiyah أتمنى من حكومتنا الموقرة التدخل الفوري وإصدار قرار بتعليق جميع الرحلات الجوية وخاصة من الدول التي تم الإعلان عن تفشي الوباء فيها، وإغلاق مطار حمد الدولي وخاصة منطقة الترانزيت. وكلّي ثقة في حكمة القيادة الرشيدة والمسؤولين وخوفهم على أمن الوطن وصحة المواطن والمقيم 🇶🇦	True Governmental Measure
578	582	1.23E+18	وعلى نفس المنوال كانت رواية "عيون الظلام" للكاتب الأمريكي دين كونتز التي صدرت عام 1981، وتنبأت بكارثة فيروس كورونا. #الرؤية_بلا_حدود https://t.co/yQ3D7KE980	Irrelevant
579	583	1.22E+18	من أجل الصين نصلي 😞 صورة مسربة من مدينة #ووهان في الصين تظهر حجم الناس الذي تنهار في الشوارع بسبب #فيروس_كورونا 😷 https://t.co/8rzbpFjQRQ	Causing Anxiety and Fear
580	584	1.40E+18	#لا_للتطعيم_الاجباري26 حذرت عالمة الجينات دولوريس كاهيل عند وصول اللقاحات التجريبية الحالية عن كارثة تقنية mRNA و خطورتها على البشرية . https://t.co/cjWymSxfJJ	False Vaccine Info
581	585	9.93E+17	الكويت تشتري عقار #باكسلوفيد أول دواء لعلاج #كورونا بـ 9 ملايين دولار https://t.co/cfjH2K5ms5	True Treatment or Cure
582	586	1.25E+18	8.3 ملايين يقعون في شباك الفقر في المنطقة العربية بسبب #فيروس_كورونا، ونتيجةً لذلك، من المتوقع أن يزداد أيضًا عدد الذين يعانون من نقص في التغذية بحوالي مليوني شخص 👈دراسة جديدة لـ @UNESCWA https://t.co/idnRLHtO5D https://t.co/GjB5M8vlAJ	Statistics
583	587	1.40E+18	#لا_للتطعيم_الاجباري٢٢ الشريحة الموجودة في اللقاح مؤكدة وحقيقية هنا يتم تأكيده رسميا نفس الأشخاص إللي قالوا لا توجد شرائح في اللقاحات يقولون الآن إن الشريحة لا تتعقب معلوماتك الشخصية. كل ما يفعلونه خداع وكذب https://t.co/8lde1OQDuO	False Vaccine Info
584	588	1.24E+18	#توعية كيفية الوقاية من الإصابة بفيروس #كورونا المستجد :- •غسل اليدين بالماء والصابون بانتظام. •تغطية الفم والأنف عند السعال والعطس. • طهي الطعام جيداً. •تجنب الاتصال المباشر مع أي شخص تظهر عليه أعراض أمراض الجهاز التنفسي مثل ( السعال والعطس). #تعليم_الليث https://t.co/yttNEg4Tft	True Prevention Method
585	589	1.25E+18	خذ العلم : جميع الأعمار يمكن أن يصيبها #فيروس_كورونا! لكن كبار السن وأصحاب الأمراض المزمنة والحوامل هم أكثر عُرضه للإصابة. - #وزارة_الصحة	True Virus Origin and properties
586	590	1.24E+18	ايه بقا حوار حالة الكورونا اللي فالمنصورة دي علشان حلوين وشبه الاجانب يعني 😂🤷‍♀️ اكيد اختلط عليكم الامر يا جماعة وتلاقوه دور برد عادي متهولوش الموضوع ارجوكم كفاية تحذيرات الجو اعصابنا مبقتش مستحملة يعني دا لو لسه فينا اعصاب يعني 🤦🏻‍♀️..	Irrelevant
587	591	1.24E+18	@alshammaryfahd1 الشفاء بامر الله هو الشافي ولم يخلق الله فصول السنه الا لمصلحة ابن ادم وفيروسات الشتاء تنتهي مع حرارة الجو لهذا السبب امريكا اعلنت توصلها للقاح قبل حلول فصل الصيف ومن المؤكد ان هذا القاح لديها قبل تفشي الوباء مع العلم انها لم تصل لمرادها بتفشي هذا الوباء	False Virus Origin and Properties
588	592	1.40E+18	@salrashed نتزوج في المستقبل من ترفض اللقاح ✋ وتختار مسار الحرية 🕊️ من حقنا انتاج جيل متعافي وكيوت ❤️ وقرة العين من حقها تأخذ شريك الرحلة الطبيعي و الخالي من الجينات المعدلة وراثيا والذي سموه لقاح!!✋ خلينا نشوف شكل نسل المدرعمين لأنهم قالوا آمن آمن آمن وكأنهم يملكون سمع واحد 👂👀	False Vaccine Info
589	593	1.23E+18	"شاهد .. فيديو لآلاف "الغربان" تحلق فوق ووهان الصينية "بؤرة كورونا" يثير الرعب .. والكشف عن حقيقته • صحيفة المرصد" https://t.co/sr9CWcz5z9	Irrelevant
590	594	1.25E+18	@MohamadAhwaze هههههههه هذا مثل درويش اليمن الاصلاحي عبدالمجيد الزنداني وابنه قالو معاهم علاج كورونا	Irrelevant
591	595	1.40E+18	لقاح تجريبي غير مرخص ، غير آمن و غير فعال . اهربوا منه و لا تلقوا بأيديكم الى التهلكة #لا_للتطعيم_الاجباري24 #لا_للتطعيم_الاجباري٢٣ #لا_للتطعيم_الاجباري٢٢ #لا_للتطعيم_الاجباري٢١ #أطفالنا_خط_أحمر #أطفال_الكويت_خط_أحمر https://t.co/UoQel3z1Sc	False Vaccine Info
592	596	1.23E+18	وزارة الشؤون الإسلامية تقرر إيقاف العمل بنظام البصمة لوقاية الموظفين من فايروس كورونا. . #كورونا #السعودية . https://t.co/XjKeMSAvhU	True Governmental Measure
593	597	1.23E+18	@alhurranews هو في البداية فيروس نقص مناعة عادي .. راح علماء السي أي إيه جابوه وحطوه مع فيروس الانفلونزا العادي !؟ وبكذا صار هذا الفيروس لا يمتلك بصمة معروفة على غرار فيروس نقص المناعة !؟ وينتقل بالهواء كفيروس الأنفلونزا !؟ هذه القصة ببساطة !؟ ايوه صح وبعدين اطلقوه على الصين والباقي تحابيش؟	False Virus Origin and Properties
594	598	1.24E+18	المضادات الحيوية لا تعمل ضد الفيروسات، المضادات الحيوية فقط تعمل ضد البكتيريا. to حتى الآن، لا يوجد دواء محدد أوصى لمنع أو علاج. لـ #كورونا_فيروس #يوم_الجمعة #كورونا #حظر_تجول_اجباري_ينقذنا #جمعة_مباركة	Fake Treatment or Cure
595	599	1.23E+18	ورد الآن: الصين تعلن الحرب النووية على أمريكا وتتوعد بمسح واشنطن من على وجه الأرض وتتهمها رسميا بالوقوف وراء فيروس كورونا https://t.co/U0Ykqnsl1y	False Governmental Measure
596	600	1.24E+18	باولو #ديبالا نجم #يوفنتوس يروي قصة معاناته مع فيروس #كورونا منذ الإصابة وحتى اقترابه من التماثل للشفاء https://t.co/Fs78jHMkw7	Statistics
597	601	1.25E+18	5 مليارات ريال قيمة توصيل الاشخاص والاطعمة عبر التطبيقات... #التطبيقات #الهواتف #وزارة_الصحة #فيروس_كورونا https://t.co/y4jYhvhpda	Irrelevant
598	602	1.23E+18	بعد فايروس #كورونا أسراب من طايور الغربان و الباعوض الكبير تهاجم الصين ظاهرة قل نظيرها ولم تحدث من قبل في دولة الصين الشعبية ... شاهد ... https://t.co/YncX7kmRcN	Irrelevant
599	603	1.24E+18	الباعة بيبيعوا الكمامات والجوانتيات في رمسيس مكشوفه ومسكها بايديه كده ولا تعقيم ولا نيله لمنتج لازم يتباع معقم شكرا مصر 🙄🙄🙄👏🏻👏🏻👏🏻	False Prevention Method
600	604	1.25E+18	تقرير الماني مهم جدا عن الكورونا فايروس وكيفية انتقالها ، اصل التقرير باللغة الإنجليزيةموجود في أسفل الخبر وهو مهم جدا ويستحق القراءة. مفاجئة من العيار الثقيل البروفيسور الالماني هندريك شتريك عالم #الفيروسات متخصص في #كورونا ، في مقابلة مع قناة ز د اف الالمانية :	Irrelevant
601	605	1.23E+18	أطباء: المضادات الحيوية لا تحمي من «كورونا» https://t.co/O2PGhKc2vK #الإمارات_اليوم	Fake Treatment or Cure
602	606	1.24E+18	@magdi_halim يادكتور جامعة ووهان عملت دارسه وقالت زيت السمسم السودانيين جاتكم مدردقه كل العلاجات عندكم هههههههه	Fake Treatment or Cure
603	607	1.24E+18	💢عودة الأطباء الصينين من ووهان التي كانت ضربت البداية لفيروس كورونا الذي زعزع العالم أجمع بعد إنتصارهم على الفيروس المدمر، و هم يتلقون تحية مجد و تقدير من الجيش الصيني على الجهد العالي المقدر و الغالي و النفيس من أجل محاربة هذا العدو شاب معلم . #فيروس_كورونا_المستجدّ https://t.co/mynU9ORv4d	True Governmental Measure
604	608	1.24E+18	هل يساعد تناول الثوم في الوقاية من العدوى بفيروس كورونا المستجد؟ يعد الثوم طعامًا صحيًا، ويتميز باحتوائه على بعض الخصائص المضادة للميكروبات. ومع ذلك، لا توجد أي بيّنة تثبت أن تناول الثوم يقي من العدوى بفيروس كورونا المستجد. https://t.co/gRJXfWGBeT	Fake Treatment or Cure
605	609	1.23E+18	وزارة الصحة: تم تجهيز أكثر من 1400 غرفة للعزل التنفسي ومنع انتقال العدوى. . #السعودية #الصحة #فيروس_كورونا_الجديد . https://t.co/Me1Xnn1JAZ	True Governmental Measure
606	610	1.24E+18	نجم #يوفنتوس باولو ديبالا يعلن إصابته بفيروس #كورونا #أورينت #رياضة https://t.co/ZGkk7GZWTA	Statistics
607	611	1.24E+18	@1alkh1 الفيروس متحور وجديد ولا يمكن الجزم بأنه يموت بارتفاع درجة الحرارة، كما أن #منظمة_الصحة_العالمية تحذر من أن #فيروس_كورونا قد يقاوم درجات الحرارة المرتفعة. حفظ الله الجميع.	False Virus Origin and Properties
608	612	1.40E+18	@aspirin16 @SaudiNews50 أنا لا أثق بالصحة وأستقي معلوماتي من مصادر طبية عالمية مستقلة، وثانياً المناعة الطبيعية تدوم أكثر ولا زالت مخاطرة اللقاح أكبر من مخاطرة الإصابة بالمرض، حيث نسب الوفيات بالرغم من كل التضخيم الإعلامي لا زالت منخفضة جدا، فايس مرضا خطيراً أبداً	False Vaccine Info
609	613	1.23E+18	@Ali_Albukhaiti كورونا اتأ من اكلهم للكلاب والظفادع والحشرات بجميع انواعها ياذماري	False Virus Origin and Properties
610	614	1.24E+18	@AlmaranAmina @lli41_ @Biology1802 هل يعقل دكتورة بلد به مليار و400 مليون عدد وفياته فقط 3الاف وشي بفيروس هم لا يعلمون طبيعته وتمحوره وتحوله. يكفي كدلالة على انه معملي قتل الطبيب اللي صرح عن المرض وقالوا انه اصيب به وتخلصوا منه وتكتم الصين على الفيروس. الصين كممت الافواه وقتلت و اخفت صحفيين لقولهم الحقيقة للحين	Causing Anxiety and Fear
611	615	7.50E+17	الكويت تشتري عقار باكسلوفيد أول دواء لعلاج كورونا بـ 9 ملايين دولار. https://t.co/vIz7H3IeQG	True Treatment or Cure
612	616	1.24E+18	#Coronavirus أفادت دراسة جديدة بأن الفيروس التاجي يمكن أن يظل معديًا في الرذاذ في الهواء لساعات وعلى بعض الأسطح حتى ثلاثة أيام. ينتشر الفيروس بين الأشخاص الذين هم على اتصال وثيق مع بعضهم البعض من خلال قطرات الجهاز التنفسي ، مثل الكثير من نزلات البرد أو الأنفلونزا ،	False Spread Method
613	617	1.24E+18	شاهد قبل حذفه فيديو لصدام حسين يتحدث عن فيروس كورونا عندما هددوه الأمريكان به في التسعينات..وقاعدين الوزرا عكراسي بلاستيك...!!! https://t.co/NDQRo67xoK	Irrelevant
614	618	1.25E+18	#عاجل نجاح أول حالة علاج كورونا بالبلازما المناعية بتركيا https://t.co/DJGfdbCPY9 https://t.co/WLYW9NfuTO	Fake Treatment or Cure
615	619	1.40E+18	أثبت اللقاح -بفضل الله- أنه فعّال وآمن، #خذ_الخطوة لتحافظ على نفسك من المضاعفات التي تنتج عن الوباء ✅ #لقاح_كورونا #عش_بصحة https://t.co/j68aKCcUk4	True Vaccine Info
616	620	1.25E+18	بعد تجربة أدوية عدة لعلاج #كورونا.. متى ينتهي الفيروس؟ الإجابة مع دكتور جهاد سعادة - اختصاصي الأمراض المعدية https://t.co/m4rqKnJl8k	Irrelevant
617	621	1.24E+18	@mouradhachimi4 @5ersito @yosomaka7 لاغامض لا والو الامور واضحة جدا لمن يعي ذالك(حرب بيلوجية)ابتدتها امريكا وردتها الصين وهذا حق مشروع للصين لانه عندما تعرض الشعب الصيني الصديق للموت والمرض خرجت امريكا عبر اعلامها وحلفائها وتصوير الامر على انه بسبب المأكولات الشعبية و على مايحدث لمسلمي الايغور والان كشف القناع	Conspiracy Theory
618	622	1.36E+18	@SarahAlOtaib42 @sayidatynet 🤣 والله عايشين دور المؤامره ياعالمة الذره لو اللقاح فيه اي ضرر على الانسان ماراح تعتمده الدوله فيه مختبرات وفيه ابحاث ويشوفون تركيبته واثاره ثم يعتمدونه اما مسألة كل شخص جاه مرض لصقه باللقاح دا يسمى وسواس المعروف ان اللي تجيه كورونا تصاحبه اعراض مستقبليه فهمتي يابقره	True Vaccine Info
619	623	1.24E+18	الشمس والماء والصابون..إرشادات يونيسيف الوقائية للأطفال في مواجهة “كورونا” https://t.co/brgkrlgWMi https://t.co/lAJ8Oz9PS8	True Prevention Method
620	624	1.24E+18	وزارة الصحة العامة كل التدابير اللازمة لمكافحة فيروس كورونا (كوفيد 19)، وتدعو الجميع للمحافظة على غسل اليدين بالماء والصابون بانتظام أو استخدام المطهرات وتجنب مخالطة المرضى الذين تظهر عليهم أعراض عدوى تنفسية ومتابعة الإرشاداتhttps://t.co/P5h7cHTqC3	True Prevention Method
621	625	1.24E+18	القناة العبرية ١٢: تعلن إصابة ولي عهد أبو ظبي محمد بن زايد بفيروس #كورونا #فريق_نبض_الأقصى #ثائرون_فلسطينيون	Statistics
622	626	1.24E+18	#شكراً_الدفاع_الجوي الله يحميهم ويحفظهم ويحفظ مملكتنا من كل شر وكل وباء 🇸🇦💚	Irrelevant
623	627	1.24E+18	إيقاف مؤقت لمباريات كوبا ليبرتادوريس 2020 بدءا من الجولة الثالثة المقررة الأسبوع المقبل بسبب فيروس كورونا. https://t.co/b1vrrXMg3u	True Governmental Measure
624	628	2581210278	@rahla22 @Bandrr_sa @yreiwom @talzlami @SaudiNews50 يا هند هو كورونا حتى قبل اللقاح كان يصيب ٨٠% اعراض خفيفة يعني اللقاح ماله علاقة https://t.co/GjqopnNkjd	True Vaccine Info
625	629	1.25E+18	⭕️ توضيح التصريح الكامل للدكتورة منى المسلماني بشأن نتائج العلاج بالبلازما خلال 3 أيام #الوطن #الدوحة #قطر #فيروس_كورونا https://t.co/4mCx1UErY4 https://t.co/2STz4cqbga	Fake Treatment or Cure
626	630	1.24E+18	@CNBCArabia هذا التعقيم لشوارع ولهواء ولمتنفسات. وممنوع احد يخرج واذا خرج ضروري كمامه وتعقيم لليدات دليل على ان هناك استخدام لسلاح بيولوجي. وإلا لما استدعاء هذا كله اذا هو مجرد انفلونزا	Conspiracy Theory
627	631	1.23E+18	@MUT_1878 ترجمة العنوان ليس لها علاقة بسانشيز الترجمة من الإسبانية فيروس كورونا يضرب انتر ميلان أليكسيس سانشيز موقع تشيلي ينسب الفريق لنجم منتخبهم مثل ليفربول صلاح وسيتي محرز	Statistics
628	632	1.23E+18	#كورونا الحكومة الصينية تسمح للمسلمين بإقامة الصلاة في الميادين العامة والتضرع لله تعالى برفع بلاء فايروس كرونا عنهم الملاحظ تراكض المسلمين للحاق بالصلاة ومشاركة غير المسلمين لهم بمد الفرش والصلاة ولو كان لغير القبلة وعلى غير طهارة رب ضارة نافعة لعل الله يريد بالاسلام خيرا 🤲🏻🙂 https://t.co/ojNBN10wNK	False Governmental Measure
629	633	1.24E+18	أعلنت الباحثة السعودية نهلة إسحاق، المتخصصة في مجال تقنية النانو في الطب والمتواجدة ضمن الفريق الدولي لتطوير لقاح فيروس "كورونا" المستجد، أنه تم تطوير لقاح فعال ضد الفيروس وإرساله إلى منظمة الصحة العالمية، وقد تم إنجاز هذا اللقاح خلال 42 يوماً فقط	Irrelevant
630	634	1.40E+18	@mmr066062 عندي مغناطيس. قوته 65 ليبرة.. وضعته على مكان اللقاح. انفتح مكان الابره و طلع اللقاح من كتفي، 😒😒😒	False Vaccine Info
631	635	1.24E+18	#نردها_كوفيد_على_الحوثي شكراً #وزارة_الدفاع_الجوي https://t.co/X7QUvm9yWk	Irrelevant
632	636	1.24E+18	تأكد الخبر .. الله أكبر ... الإعلام الإسرائيلي يؤكد إصابة شيطان العرب (محمد بن زايد) بفيروس كورونا . كما كشفت مصادر محلية في الإمارات، عن إصابة ولي عهد أبوظبي محمد بن زايد ، بفيروس كورونا القاتل . https://t.co/4VfEKKN4Wx	Statistics
633	637	1.22E+18	خطوات الوقاية من #فيروس_كورونا 1️⃣غسل اليدين بالماء والصابون مراراً وتكراراً(٢٠ثانية) 2️⃣تجنب التجمعات بالأماكن المغلقة 3️⃣لبس أقنعة واقية بالتجمعات بالأماكن المغلقة 4️⃣تطهير الأسطح المستخدمة بمناديل معقمة 5️⃣تجنب مخالطة المرضى #وزارة_التعليم @westoffice1 @madinaedu https://t.co/JecnSuoFZN	True Prevention Method
634	638	1.23E+18	@salimhezam الغبار نعمة من الله للقضاء على الفيروسات بالذات أن فيروس كورونا دخل الكويت. الحمدلله.	False Prevention Method
635	639	1.40E+18	@SaudiMOH937 فيه اشاعات ان لقاح كورونا يسبب عقم لدى الرجال	False Vaccine Info
636	640	1.24E+18	#أسئلة_عن_كورونا 23- هل رش الجسم بالكحول يساعد في الوقاية من الفيروس؟ لا، لا يجدي هذا الأمر نفعًا في مواجهة الكورونا بل حذرت منظمة الصحة العالمية منه نظرًا لأنه قد يسبب أضرارًا بالغة على الجلد، بدلًا من ذلك اغسل يديك جيدًأ بالماء والصابون. #توعية	True Prevention Method
637	641	1.40E+18	@Kuwait_DGCA والشخص الصحي الي مناعتة قوية من الله بالطبيعة؟ انتوا من صجكم تبون الناس كلها تعيش دور المريض؟ الحمدلله على الصحة والعافية وعلى المناعة القوية الطبيعية بدون لقاحات ولا تطعيمات انا لا اعيش الدور الي بمخهم، يبونك تعيش دور المريض الى يوم القيامة، لكن #معصي #اللقاح_مرفوض	False Vaccine Info
638	642	1.25E+18	#البحرين تُطلق تطبيق اسمه BeAware خاص بمتابعة المصابين بالفايروس واللي عليهم حجر صحي فكره ممتازه تسهل عليهم متابعة المصابين #كورونا_البحرين #وزارة_الصحة #الحرير_نيوز #اللهم_ارفع_عنا_البلاء_والوباء https://t.co/iht9vsBAEz	True Governmental Measure
639	643	1.25E+18	د. فريدة: #فيروس_كورونا_المستجد يعيش ويرتكز بالأساس في الجهاز التنفسي، وليس فالدم، لذلك غير وارد انتقاله عن طريق الحشرات أو من خلال لدغة البعوض. #الإمارات_اليوم	True Virus Origin and properties
640	644	1.26E+18	@Ibrahim_3eissa @yhm776 الاخونجي محمد عبدالمجيد الزنداني من اليمن اكتشف علاج كورونا انت نايم في العسل يامولانا 😂	Irrelevant
641	645	1.25E+18	أجعلتم سقاية الحاج و عمارة المسجد الحرام كمن آمن بالله و اليوم الآخر و جاهد في سبيل الله لا يستوون عند الله و الله لا يهدي القوم الظالمين * الذين آمنوا و هاجروا و جاهدوا في سبيل الله بأموالهم و أنفسهم أعظم درجة عند الله و أولئك هم الفائزون صدق الله العظيم #كورونا	Irrelevant
642	646	1.24E+18	@okaz_brk #الكورونا الليمون يقطر بالحنجره اربع مرات في اليوم للمدة اسبوع كامل وايضا البرتقال واقراص البرتقال الفوار من الصيدليه للرفع مناعة الجسم ومقاومة الفايروس الزنجبيل البصل الثوم الكركم اليناسون الكمون الفلفل الرومي بألونه البروكلي السبانخ الليمون الأسود مايسمى للدى العراقيين باللومي	Fake Treatment or Cure
643	647	1.24E+18	الجواب الذي يريد الكثير سماعه للسؤال: هل سيختفي فايروس كورونا مع ارتفاع درجات الحرارة؟ https://t.co/svmmC6RDH6	Irrelevant
644	648	1.24E+18	#الوعي_وقايه تستخدم الكحول على نطاق واسع للتعقيم، فهي قاضية على الفيروسات والجراثيم بأنواعها #كرونا_السعودية #كورونا #COVIDー19 #تقيم #غسل_اليدين @WorldMSDay @MSIntFederation @SaudiMOH @Mhrsd_sa https://t.co/a1GH4uGMUs	True Prevention Method
645	649	1.23E+18	البدء بقتل المصابين بفيروس #كورونا فى #الصين https://t.co/OgGVocP4wp	Causing Anxiety and Fear
646	650	1.24E+18	الجواب بسيط تم الغاء كل قاعات الافراح والاتجمعات لذالك شرائكم للثياب والعطور والاحذية صار ماله قيمة َخسارة بالنسبة للتجار حظر بعض الانشطة واحتمال حطر التجول بيخلي خطر افلاس مشروعك التجاري محقق انا اتكلم بناء علي ان التصريحات ان المرض بيطول لاشهر https://t.co/lVsE8WwXe3	True Prevention Method
647	651	1.24E+18	حقيقة فيديو لصدام حسين يتحدث عن فيروس كورونا منذ سنين.. شاهد #صدى_البلد #البلد https://t.co/uTomzHw3Ke	Irrelevant
648	652	1.25E+18	#كورونا وشبكات الجيل الخامس.. الصحة العالمية تحسم الجدل https://t.co/AFzUjprdiz	Conspiracy Theory
649	653	1.25E+18	الغرغرة بالماء والملح تقضي علي الفيروس ❌ ليس للملح تأثير علي الفيروس ✔ #EPSF_O6U #فيروس_كورونا	Fake Treatment or Cure
650	654	1.24E+18	🔴عاجل - حسب El Nacional : اللاعب باولو ديبالا أُصيب بفيروس #كورونا https://t.co/iEQ23FjeFo	Statistics
651	655	1.25E+18	ابتداء من نهار الخميس ٢ نيسان سيصبح الخط الساخن للتبليغ عن حالات فيروس كورونا في وزارة الصحة العامة 01594459 الرجاء التعميم	True Governmental Measure
652	656	1.23E+18	أخبار جيدة كورونا فيروس أوهان يمكن معالجته بماء الثوم الطازج المغلي طبيب صيني مسن اثبت فعاليتها وكذلك عدة مرضى استخدموها واثبتوا فعاليتها خذ ٨ فصوص ثوم كبيرة واهرسهااضف ٧ كؤوس ماء ثم أغلى الخليطكل الثوم واشرب من الماء المغليبين ليلة وضحاهافي غمضة عين ستشعر بالتحسن والشفاء	Fake Treatment or Cure
653	657	1.25E+18	السفيرالصيني في بيروت لـ @mashhadiya : العلماء أكدوا بأن #فيروس_كورونا منشأه من الحيوانات ولكن انتقاله للبشر تم عبر الجهاز التنفسي وليس عبر أكل لحومهم @MedawarLana #COVID19	True Virus Origin and properties
654	658	1.25E+18	مخاطر استخدام مضادات الالتهاب مع كورونا يعد ارتفاع درجة الحرارة و التهابات الجهاز التنفسي من اهم الاعراض المصاحبة للاصابة بفيروس كورونا, تابع المقال من خلال مجلة المجتمع اونلاين https://t.co/rOF41lgIGh https://t.co/nXOlDbUR78	True Symptom
655	659	1.25E+18	الرئيس الفرنسي يزور البروفيسور ديدييه راوول أول من اقترح استخدام الكلوروكين لعلاج #كورونا... كما تعرّف على الطاقم الذي يعمل على الأبحاث ليتفاجأ بأنهم كلهم من الفئة الشابة، لا تتعدى أعمارهم 30 عاماً، كما أنهم من أصول مختلفة، من لبنان، تونس، المغرب، الجزائر، السنغال.. https://t.co/R0CYNWKhEE	Fake Treatment or Cure
656	660	1.22E+18	فيديو | لمواجهة تفشي #كورونا.. #الصين تسابق الزمن لبناء مستشفى في #ووهان خلال مدة زمنية قصيرة #الإخبارية https://t.co/tN0AZvcyh9	True Governmental Measure
657	661	1.25E+18	التعافي علي مستوي العالم ٢١.٥٪ واللي توفو ٤.٩٪ و٧٤٪ يتعالجون. الامور جيده بأذن الله وهذا بدون علاج بل بفضل ورحمة الله سبحانه. '#كورونا_الجديد	Irrelevant
658	662	1.24E+18	#فعاليات_الحجر_المنزلي سينمااا منزليه شفت الجوكر....ومرضت😢😢😢	Irrelevant
659	663	25628242	الصحة' تعلن تقديم 21,350 جرعة من لقاح 'كوفيد-19' خلال الـ 24 ساعة الماضية .. والإجمالي حتى اليوم 24,087,368 https://t.co/pwkrIWKYPJ	True Vaccine Info
660	664	1.24E+18	كيف تحمي نفسك والآخرين من العدوى بفيروس كورونا ؟ ▪️اغسل يديك بالماء الجاري والصابون عند اتساخهما ▪️تواصل مع أقرب مقدم خدمات صحية إذا شعرت بحمى يصحبها سعال أو كنت قد سافرت لبلد موبوء ▪️غط الأنف والفم بمنديل وحيد الاستعمال عند السعال أو العطس #كورونا_الوقاية_خير_من_العلاج https://t.co/koIDmTTH3K	True Prevention Method
661	665	1.24E+18	@ftero5 @SaudiMOH ,وعليكم السلام بناء على المعلومات المتوفرة حاليا من نتائج الدراسات الوبائية فإنه لايوجد خطر من إنتقال فيروس كورونا الجديد عبر البضائع والطرود ، كما أن غسل اليدين بالماء والصابون كفيل بالقضاء على الفيروسات التنفسية عامة مع تمنياتنا للجميع بالصحة والعافية	False Spread Method
662	666	1.24E+18	هل استنشاق البخار يفيد في علاج #كورونا ؟ "هذه الوسيلة قد تكون مؤذية، فبخار الماء الساخن قد يحرق العيون والوجه ومجاري الهواء وقد تُسبّب الحروق إذا كانت بالغة، مضاعفات خطيرة وطويلة الأمد" #فيروس_كورونا #COVID2019 . https://t.co/hIAvuzRPe0	Fake Treatment or Cure
663	667	1.24E+18	عزيزي المسافر .. حفاظاً على سلامتك واحترازاً لوقايتك، احرص على غسل وتعقيم يديك فور إتمام كافة إجراءات السفر. #ترانزُم #كورونا #كوفيد_19 https://t.co/e2P2nsbs78	True Prevention Method
664	668	1.24E+18	إنفاذاً لتوجيهات القيادة الرشيدة في بذل كافة الجهود لمنع إنتشار فايروس كورونا وبناء على توجيه معالي وزير الشؤون الإسلامية بإقامة صلاة الجمعة في المساجد غير الجوامع وذلك تخفيفاً للزحام وتعزيزاً للإجراءات الوقائية لسلامة للمصلين يتبع	True Governmental Measure
665	669	1.25E+18	مقويات الرئه مزيج كوب من الشاي والشيح البري والليمون توخذ لمدة 7 ايام ستلاحظ تحسن في التنفس #كورونا_السعوديه #كوفيد١٩	Fake Treatment or Cure
666	670	1.24E+18	عاجل .. تفاصيل إصابة باولو #ديبالا بفيروس #كورونا التفاصيل 👈https://t.co/PgoEnutJy8 https://t.co/wXNpx1X4DG	Statistics
667	671	1.22E+18	معلومة هامة🔴 سؤال / هل ينتقل فيروس #كورونا_الجديد عبر الشحنات القادمة من الصين؟ الجواب / لا لعدم قدرة الفيروس على العيش في أجواء معينة لفترات طويلة خارج جسم الانسان ولذلك البضائع ليس من وسائل نقل الفيروس من إنسان لاخر .. https://t.co/Sza0CXyQPw	False Spread Method
668	672	1.23E+18	هل ينقل البعوض فيروس كورونا؟ #عمون https://t.co/L6SBb8aTi9 https://t.co/zwe9iSZzmu	Irrelevant
669	673	1.24E+18	الصين أرسلت فريق طبي حق ايران علشان يعالجونهم شوف الصيني شنو اتعلم خلال أسبوع👇🏼 https://t.co/BvR1gceQU6	True Governmental Measure
670	674	1.28E+18	لقاحات #كوفيد١٩ مصممة لتوفير المناعة دون مخاطر الإصابة بالمرض. ولا يصاب الجميع بأعراض جانبية، ولكن من الشائع أن يشعر المرء بأعراض جانبية بين بسيطة ومتوسطة تتلاشى خلال الايام الاولى بعد اللقاح من تلقاء ذاتها. #وزارة_الصحة_العراقية #اوميكرون #كمامتك_وقايتك #كورونا #كوفيد_19 https://t.co/qX6fIQfqrj	True Vaccine Info
671	675	1.24E+18	#عاجل #السعودية تقرر تعليق الرحلات الجوية الدولية لمدة أسبوعين اعتباراً من يوم غد لمواجهة تفشي فايروس #كورونا.	True Governmental Measure
672	676	1.23E+18	أخبار جيدة.. #كورونا فيروس أوهان يمكن معالجته بماء الثوم الطازج المغلي، طبيب صيني مسن اثبت فعاليتها وكذلك عدة مرضى استخدموها واثبتوا فعاليتها -الطريقة:خذ ٨ فصوص ثوم كبيرة واهرسها.. اضف ٧ كؤوس ماء ثم أغلى الخليط.. كل الثوم واشرب من الماء المغلي.أيضا شاهد بالفيديو وصفة أخرى. https://t.co/CJfTxErCKl	Fake Treatment or Cure
673	677	1.25E+18	يا اخي الاخوان دول بيكرهوا ماسر اوي ميعرفوش ان ماسر انتجت دواء لعلاج كورونا وادت سره لليابان؟!! ده لسه وزير التعليم العالي قايل كده لاحمد موسى من شوية بس مكشفوش سر الخلطة لكن فيه انباء انه خليط من الشلولو مع الفول مع لمون عالي وكمون عالي ورشة شطة يا محسن https://t.co/J6FZB9twRN	Fake Treatment or Cure
674	678	1.25E+18	أستاذ الفيروسات الياباني تاسوكو هونجو قال، فيروس #كورونا غير طبيعي ولو كان كذلك لما اثر على العالم هكذا ولتأثر بدرجة الحرارة، ولن ينتشر في موطنه كما ينتشر في سويسرا او المناطق الحارة.انا واثق ١٠٠٪ انه ليس من الخفافيش، اذا كنت مخطأ إسحبوا جائزة نوبل مني حتى بعد موتي. الصين تكذب.	False Virus Origin and Properties
675	679	1.23E+18	شركة ألبان المراعي السعودية بعد تقارير عن وجود إصابات بفيروس كورونا المستجد جرى التعتيم عليها . #قاطعوا_المنتوجات_السعودية	Marketplace Rumors
676	680	1.24E+18	بافتراض ان ما تقوله الصين صحيح وهو ما تم بناء هذا السؤال عليه فالجواب هي الإجراءات الصارمه والعزل الاجباري للأماكن الموبوءه بالنسبه لباقي العالم فقد انتشر عن طريق الصين من خلال المطارات والدول الاخري لم تتخذ اجراءات حمايه ووقايه طبعا ووهان لم ينزلو للشوارع حتي الان ! https://t.co/khV0YU8Axd	True Prevention Method
677	681	1.25E+18	@moabdaulah @ashraf1seif @Naglaa00004329 فعلا الليمون، والليمون الأخضر خاصة نسبة الحموضة فيه عالية جدا تصل إلى9.9 وهو فعال جدا لعلاج فيروس كرونا اما الليمون الأصفر فتصل نسبة الحموضة فيه 8.2 ،كما ان «التوم» الذى يعلوه بدرجات 13أعلى فائدة ...فتناول الأغذية التى نسبة القلوية بها عالية مفيد جدا..ويا حبذا لو فيه جرجير 22	Fake Treatment or Cure
678	682	1.24E+18	أصبح الناس بين خوفين : خوف من الجوع، وخوف من الموت ! أخذوا في أسباب الوقاية ، وافزعوا إلى الله، ملبين قوله سبحانه وتعالى : (فَلْيَعْبُدُوا رَبَّ هَذَا الْبَيْتِ الَّذِي أَطْعَمَهُمْ مِنْ جُوعٍ وَآمَنَهُمْ مِنْ خَوْفٍ) #فيروس_الكورونا #خليك_في_البيت	Causing Anxiety and Fear
679	683	1.24E+18	#خرجوا_المساجين السجون المصرية هي الأماكن الأكثر جاهزية لأن تصبح بؤرا لاتتوقف عن نشر فيروس كورونا في كل ربوع مصر التكدس داخل الزنازين، عدم التعرض الكاف لأشعة الشمس، سوء التهوية، عدم النظافة، انعدام الرعاية الصحية، سوء التغذية.. وغيرها؛ https://t.co/JHTB6u1Juf	True Spread Method
680	684	1.40E+18	@NedaaAlkhamis عاد كانت تظحك وتقول ان المقاطع جذب ومافي مغناطيس قلت لها خليني اجرب ووافقت . دكتوره شوفي لنا شنو موضوعه هالمغناطيس اللي يحطونه عن طريق،اللقاح انا اظنها الشريحه بس نبي نعرف اكثر .	False Vaccine Info
681	685	1.24E+18	#الكورونا_VS_الجواز الاتنين خطر على الرجال	Irrelevant
682	686	1.25E+18	“الصحة السعودية” تحث على إستخدام تطبيقات التوصيل للتسوق https://t.co/0EGRYij9kZ	True Prevention Method
683	687	1.24E+18	🔴 عاجل | اصابة لاعب يوفنتوس " باولو ديبالا " بفيروس #كورونا وهو ثالث لاعب في الدوري الإيطالي حتى الآن https://t.co/1ZT4tqSuyI	Statistics
684	688	1.25E+18	Echo Airdoctor ما يعقم الجو ما راح يحميك من فيروس #كورونا ما تم تصريح بفعاليته من اي مؤسسه طبيه مو صح مقولة قيمته ١٠ دنانير احنا قاعد نقط على خرابيط ثانيه مو صح مقولة اذا ما راح ينفعك ما يضرك #مقصه انتهى https://t.co/RzzRa4j4V9	Fake Treatment or Cure
685	689	1.24E+18	صلاحيه السارين المتسبب في كوفيد19..ثلاثه شهور بالجو..	False Spread Method
686	690	3032835180	الكويت تشتري عقار «باكسلوفيد» أول دواء لعلاج «كورونا» بـ 9 ملايين دولار https://t.co/0S5NGkzEAc	True Treatment or Cure
687	691	1.40E+18	لا يحتاج الأشخاص ذوو المناعة الطبيعية إلى لقاح ، وليس لديهم أي زيادة في خطر الإصابة بجهاز المناعة الطبيعي. المناعة الطبيعية أقوى من مناعة اللقاح. https://t.co/XdxCcnCfGO	False Vaccine Info
688	692	1.24E+18	@alhashmii_99 أمنية هيئة تدمير الشام هي من حاولت اغتيال سهيل أبو التاو رمياً بالرصاص وسط مدينة #ادلب وقد أصيب منهم أبو عمر #بنش أحد المنفذين خلال العملية فيروس الجولاني أخطر من وباء كورونا في أوساط المناطق المحررة	Irrelevant
689	693	1.25E+18	عزيزي المدخن قد تكون بالفعل تمارس التباعد الاجتماعي ، وتغسل يديك كثيراً وتتجنب لمس وجهك. لكن لابد ان تعلم بأن الإقلاع عن التدخين يعد جانباً مهماً جداً في ترسانة الوقاية والشفاء من فيروس #كورونا. #كوفيد١٩ #سلامتك_هي_سلامتي #لأجل_قطر_كلنا_في_البيت #صحة #الدوحة #قطر https://t.co/HlhETrHmjX	True Prevention Method
690	694	1.24E+18	٧:قد يسبب الحجر المنزلي اضرار اقتصادية على اصحاب العمل نتيجة توقفه. الجواب القرآني : وان خفتم عيْلةً فسوف يغنيكم الله من فضله. (التوبة ٢٨) ٨:البعض ينشر الإشاعات وبث روح الخوف للناس،فماذا يطلق عليهم؟ الجواب القرآني:المنافقون والذين في قلوبهم مرض والمرجفون في المدينة (الاحزاب ٦٠)	Irrelevant
691	695	1.23E+18	علاج الكورونا بالثوم .... #كورونا	Fake Treatment or Cure
692	696	1.24E+18	#السعوديه تغلق جميع منافذها البريه مع #الكويت و #البحرين و #الامارات والسماح لهم بالدخول من المنافذ الجويه فقط بسبب تفشي مرض #كورونا حفظ الله جميع المسلمين من الامراض والاوبئه وشفى الله جميع المصابين	True Governmental Measure
693	697	1.24E+18	أصدر معالي وزير الشؤون الإسلامية تعميماً فورياً لكافة فروع الوزارة بالمملكة بإقامة صلاة الجمعة في المساجد غير الجوامع ، إذا كان الجامع القريب يزدحم بالمصلين وذلك تخفيفاً للزحام وتعزيزاً للإجراءات الوقائية لسلامة المصلين من فايروس #كورونا .	True Governmental Measure
694	698	1.24E+18	@AlMamlakaTV السؤال المهم لا سمح الله وندعوا ألله عز وجل أن يحفظ القيادة والوطن والشعب من كل وباء وبلاء ان يصاب معلم او معلمة اوطالب او طالبة او أحد موظفين مدرسة معينة بفيروس كورونا ما هو الجواب عند المسؤولين اللهم إنا نعوذ بك من البرص والجنون والجذام وسيء الاسقام وان تحفظنا جميعا من كل شر	Irrelevant
695	699	1.24E+18	كورونا غاز وليس فايروس! استنشاق الهواء الحار يقتل كورونا! ..الخ والكثير من الجهل الي دينتشر لجذب انتباه الناس وجمع اللايكات #كافي_عاد 😒	False Virus Origin and Properties
696	700	1.24E+18	جربوا هالشيء مع الدعاء والتوسل بفاطمة الزهراء ع ان شاء الله الكل راح يشفى وهو استنشاق بخار الماء سوف يقتل ڤيروس كورونا ١٠٠٪ اذا كان موجود بالرئتين او الحنجرة او الانف فالفيروس لا يحتمل درجة حرارة بخار الماء الدافئة .. #كورونا https://t.co/bVzUthGNwv	Fake Treatment or Cure
697	701	1.24E+18	الخطر أن يصل الفيروس لكبار السن الذين يعانون من أمراض مزمنه ، اذا كنتم تحبونهم أبتعدوا عنهم لمدة أسبوعين فقط #عمان_تواجه_كورونا https://t.co/8oVMzp7DyL	True Virus Origin and properties
698	702	1.22E+18	يحاصرون مدن المسلمين #الايغور ويمنعون خروج أو دخول أي شخص ويبدأ وباء #كورونا بالانتشار في #الصين فتصاب أغلب المدن بالفايروس نظراً لتنقل الناس إلا مناطق المسلمين لأنها محاصرة فلا تصاب بالفايروس سبحانك ربي ما أعظمك وما أعظم أقدارك	False Governmental Measure
699	703	1.23E+18	@amel11ra @AbouAmmarr يقال - والله أعلم - أن طبيباً صينياً مسناً أثبت فعالية معالجة فيروس كورونا بشرب ماء الثوم المغلي . وطريقته أن تهرس 8 فصوص كبيرة من الثوم ويضاف لها 7 كؤوس من الماء ويغلى الخليط ثم يؤكل الثوم ويشرب الماء المغلي فيه . شافاكم الله وعافاكم .	Fake Treatment or Cure
700	704	1.23E+18	لا يوجد دليل علمي على أن تناول الثوم يحمي من فيروس كورونا المستجد. ولكن الالتزام بعادات النظافة الشخصية كغسل اليدين بالماء والصابون باستمرار تساعد على الوقاية من المرض. #فيروس_كورونا_المستجد #فيروس_كورونا #وزارة_الصحة_ووقاية_المجتمع_الإمارات https://t.co/JrUR4sgmvQ	Fake Treatment or Cure
701	705	1.24E+18	#السعودية | #وزارة_الصحة: طرق الوقاية من فيروس #كورونا Covid-19 يمكن اختصارها في عدد من الخطوات:- 1- غسل اليدين بالماء والصابون بانتظام 2- تغطية الفم والأنف عند الكحة والعطاس 3- طهي اللحوم والبيض جيدًا 4- تجنب الاتصال المباشر بشخص تظهر عليه أعراض المرض https://t.co/LbAm2AHomm	True Prevention Method
702	707	1.23E+18	هل المضادات الحيوية فعالة في الوقاية من فيروس #كورونا وعلاجه ⬇️ https://t.co/ce2wX0IRvr	Fake Treatment or Cure
703	708	1.40E+18	افتح عينيك جيدًا يا من تعتقد أن اللقاح آمن وانظر حولك وابحث سترى الحقيقه . ابحث عن كورونا وما بعد ٢٠٢٠ ابحث عن النظام العالمي الجديد ابحث عن شرائح النانو ابحثوا وانظروا ماذا يُجهّز لكم من مصائب #لا_للتطعيم_الاجباري٢٢ https://t.co/R0KTbNImyG	False Vaccine Info
704	709	1.40E+18	@OmaniMOH @DrRLawati @WeAreOxy خبر مفرح يؤكد ان الملايين الذين اصيبوا بالفيروس لا يحتاجون الى اللقاح وان الدراسات العلمية تشير الى ان المناعة الطبيعية لديهم كافية لوجود اجسام مضادة تمتد الى عقود https://t.co/JfkaXcwFOH	False Vaccine Info
705	710	1.23E+18	#مبتدا| حقيقة إصابة #البابا_فرنسيس بـ فيروس كورونا #كرونا_مين_احنا_مصريين #الصين #الحجر_الصحي https://t.co/AfBO4r3m8N	Statistics
706	711	1.23E+18	في حال كان الراغب في دخول المملكة مواطناً سعودياً أو مقيماً فيها فيتم إشعار السلطات السعودية عند المنفذ بأنه كان قادما إلى تلك الدولة الخليجية من الخارج خلال الـ14يوما الماضية مع إيضاح الدولة التي سافر إليها وأن يتم اتخاذ الإجراءات الصحية الاحترازية في المنفذ #فيروس_كورونا_الجديد	True Prevention Method
707	712	1.24E+18	إصابة رئيس الوزراء البريطاني #بوريس_جونسون بفيروس #كورونا . #فيروس_كورونا_المستجدّ #كوفيد_19 https://t.co/Z4FVGBDyaK	Statistics
708	713	1.24E+18	من موقع ال CDC العالمي المعروف للوقاية من الأمراض للي مصر انه لازم معقم ولا ما ينفع في حال لا سمح الله ما وجدت معقم.. حسب كلام ال CDC الغسل بالماء والصابون هو الأفضل ولكن في حال عدم توفرهم يمكن استخدام المعقم... يعني الرسالة ليس بالضرورة وجود المعقم #كورونا #كرونا_السعوديه https://t.co/oo9dbxvjyp	True Prevention Method
709	714	1.24E+18	ناحية إيجابية ونقطة مضيئة في طبيعة وحياة فيروس كرونا سيئ الذكر تتلخص بأن هذا الفيروس لايعيش في جو منطقتنا وذلك لارتفاع درجة حرارتها وخاصة في الصيف لهذا يجد بيئة خصبة للتكاثر في البلاد الباردة ذات درجات الحرارة المنخفظة التي لاترى الشمس الا لساعات قليلة وطقسها اقرب مايكون للشتاء	False Virus Origin and Properties
710	715	1.40E+18	#لا_للتطعيم_الاجباري٢٢ ١٤ شخص من عائلتي جميعهم ماخذين اللقاح البعض فايزر والبعض استروزنيكا وجميعهم نتيجة ايجابية وثلاثه منهم مكملين ٢٨ يوم بالمستشفىٰ اسأل الله لهم الصحة والعافية والوالدة جتها جلطة بعد اسبوعين من اللقاح بإذن الله تتجاوزها وتقوم بالسلامة .	False Vaccine Info
711	716	245052110	#النوخذة| #الكويت تشتري عقار «باكسلوفيد» أول دواء لعلاج «#كورونا» بـ 9 ملايين دولار https://t.co/sTG1QO1wTp	True Treatment or Cure
712	717	1.24E+18	تجنب لمس العينين والأنف والفم بيديك قبل غسلهما بالماء والصابون منعا لانتقال الفيروسات .. #الوقاية من كورونا - مع تحيات وزارة الصحة https://t.co/JE3aWVKNGJ #كرونا_السعوديه	True Prevention Method
713	718	1.23E+18	بسبب #كورونا.. #لبنان ينهي العام الدراسي https://t.co/fjV1d5gITI	False Governmental Measure
714	719	1.23E+18	الفرق بتلوث الهواء قبل كرونا وبعده في الصين ..! https://t.co/gFz9TMp9Jj	Irrelevant
715	720	1.24E+18	انهارده نزلت وكدا وكنت لابس كمامه والغريبه ان الناس مكنتش بتبص او تتريق زي الاول لا وكمان ناس كتير اوي لابسه كمامه وجونتيات وحقيقي الشعب ابتدي يتوعي حلو جدا بس نخف تخلف شويه يعني مشلش الكمامه ونحط الجوانتي ع وشنا منبوظش الللي بنعمله بحاجه متخلفه الله يخليكوا	Irrelevant
716	721	1.24E+18	@mo_o_n0 طيب يتسرب هواء الكورونا من تحت مو مغلق محكم	Irrelevant
717	722	1.25E+18	@KnQzm اذا التصريح المنقول عنه صحيح اعتقد انه يرمي لمعنى آخر ببن السطور ولا يقصد ان الفايروس ينتقل عبر الموجات بل يقصد ان الفايروس نتيجة للحرب الاقتصادية على شبكات الجيل الخامس ...قبل ايام انتشر خبر ان الصين اشترطت على فرنسا تشغيل شبكة 5g مقابل مساعدتها في مواجهة كورونا	Conspiracy Theory
718	723	1.24E+18	إصابة رئيس وزراء بريطانيا بوريس جونسون بفيروس #كورونا . اللهم احفظنا جميعا.. #كورونا_السعوديه #كوفيد_19 #اجلاء_طلبة_بريطانيا #بريطانيا #كورونا_الجديد #المملكة_المتحدة https://t.co/LOpK1E2qyN	Statistics
719	724	1.25E+18	إنجاز 75% من أبحاث إنتاج علاج كورونا في مصر https://t.co/efKibGGoK8	Irrelevant
720	725	1.24E+18	#يتيم_المجد #قطر_هي_كورونا_العصر .. #قطر بس نمنع الطيران مع #مصر .. #ايران شريفه ... https://t.co/E0w6JwcO9z	False Governmental Measure
721	726	1.48E+18	خدمة جديدة في منصة احتراز تتيح تسجيل طلب للحصول على اعتماد لقاح كوفيد-19 من خارج دولة #قطر للمواطنين و المقيمين. @HMC_Qatar https://t.co/omrnCSoHGT	True Vaccine Info
722	727	1.25E+18	#الإمارات العاشرة عالميا في كفاءة علاج #كورونا https://t.co/WL03TNsuZp	True Governmental Measure
723	728	1.24E+18	الحكومة الشرعية في اليمن تقرر تمديد إغلاق كل المنافذ اليمنية "البرية والبحرية والجوية" مدة 14 يوما إضافيا إعتبارا من 1 إبريل بسبب مخاطر وباء كورونا. ــــــــــــــــــــــــــــــــ لمتابعة "اليمن نت" عبر الفيسبوك. https://t.co/16mEfggKWv للإشتراك بقناة "اليمن نت" .	True Governmental Measure
724	729	1.23E+18	هجوم اسراب من الغربان والبعوض على الصين شي عجيب #كورونا #الصين https://t.co/0C0NIH2Gea	Irrelevant
725	730	1.22E+18	10 ايام فترة بناء المستشفى الجديد لمصابين #فايروس #كورونا بـ #الصين https://t.co/qN5rtkU6PZ	True Governmental Measure
726	731	1.25E+18	الان خلطة ام صالح لعلاج #كورونا متوفرة في الاسواق😂	Irrelevant
727	732	1.24E+18	تجنب لمس العينين والأنف والفم بيديك قبل غسلهما بالماء والصابون منعا لانتقال الفيروسات #الوقاية_من_كورونا - مع تحيات وزارة الصحة https://t.co/HNizJIOqoa	True Prevention Method
728	733	1.24E+18	ابتعد عن كورونا واقترب من الله بالدعاء... ابتعد عن كورونا واقترب من عائلتك... ابتعد عن كورونا واقترب ممن يخاف من كورونا ومن الجوع... ابتدا بجيرانك، شاطرهم ما لديك، ولن ينساك الله، فرحمته تسع الجميع... ابتعد عن كورونا و #ظل_بالبيت	Irrelevant
729	734	1.23E+18	وما هو تعريف المدينة المقدسة؟ الكهنوت الديني الإيراني والتبجيل الهوائي.. عصف به فايروس كورونا.. ونثره في الهواء... هباء. https://t.co/sQYcVRYGSf	Irrelevant
730	735	1.24E+18	الصباح ولادة للأمل، ومبعث للتفاؤل ومشرق للعمل، لا تدري به إلّا إذا استيقظت فيه، ولا تحس به إلّا إذا شاهدت بياضه وشممت هواءه، وملأت أجواء روحك بصوت عصافيره ونقاء أساريره وصمت هدوئه. #صباح_الخير #حظر_التجول	Irrelevant
731	736	1.24E+18	تؤيد #منظمة_الصحة_العالمية بشدة نداء بعثة #الأمم_المتحدة للدعم في #ليبيا من أجل وقف إطلاق النار في ليبيا للسماح للسلطات الصحية الوطنية والشركاء الصحيين بالاستجابة للانتشار المحتمل لـ مرض #كوفيد19 #COVID19 في البلاد. التقرير بالكامل 👇🏽👇🏽👇🏽 https://t.co/zrZDCbi9dU https://t.co/bJgsh1Jn3a	Irrelevant
732	737	1.25E+18	هل يمكن لفيروس #كورونا المستجد الانتقال عن طريق البعوض ؟ #نصائح #فيروس_كورونا #قطر #الدوحة #خليك_بالبيت #COVIDー19 #StaySafe #رتويت https://t.co/wh4zD4RSZS	False Spread Method
733	738	1.25E+18	@ajmubasher scientific research... Corona treatment and cancer علاج كورونا و مرض السرطان لتقوية المناعة في الجسم بالامكان حقن الاجسام الضعيفة المناعة او التي تملك مناعة عادية بدم مأخوذ من اشخاص مصابين بمرض فرط المناعة الذاتية و بهذه الطريقة من العلاج يصبح لدى الناس العاديين مناعة خارقة https://t.co/FiRjeVTiyR	Fake Treatment or Cure
734	739	1.24E+18	كيف تنبأت رواية عيون الظلام للكاتب دين كونتز بظهور كورونا في ووهان بالذات ومن ثم انتشاره لباقي دول العالم!!! #فيروس_كورونا https://t.co/wdyjl93i9k	Conspiracy Theory
735	740	1.24E+18	الحكومة الكويتية بنفسها اعلنت ان الوافدين من مصر غير مصابين بكورونا وان الجالية المصرية ليس بها احد مصاب بالفيروس او حامل له وان كل المصابين بالفيروس اتوا من دولة إيران ، يقوم النواب الكويتيون يطالبون بوقف الرحلات الجوية مع مصر 🤔🙄	True Governmental Measure
736	741	1.24E+18	احرص على تغطية الفم والأنف بثني المرفق أو بمنديل ورقي عند السعال أو العطس، ثم تخلص من المنديل الورقي فوراً بإلقائه في سلة مهملات مغلقة ونظف يديك بمطهر كحولي أو بالماء والصابون. لماذا؟ تغطية الفم والأنف عند السعال والعطس تمنع انتشار الجراثيم والفيروسات. #كورونا #كوفيد-١٩ #WHO	True Prevention Method
737	742	1.40E+18	@layan12388 نتزوج في المستقبل من ترفض اللقاح ✋ وتختار مسار الحرية 🕊️ من حق العرسان انتاج جيل متعافي وكيوت ❤️ وقرة العين من حقها تأخذ شريك الرحلة الطبيعي و الخالي من الجينات المعدلة وراثيا والذي سموه لقاح ✋	False Vaccine Info
738	743	2654906557	الكويت تشتري عقار «باكسلوفيد» أول دواء لعلاج «كورونا» بـ 9 ملايين دولار https://t.co/INkQ2oRtwF	True Treatment or Cure
739	744	1.40E+18	@c4st4w4y88 @RealityToday3 و لكن الكثير ممن اخذوا اللقاح لم يلصق بهم اي مغناطيس . واضح ان اللقاحات مختلفة ، و ليست كلها متشابهة ، و بعضها بلاسيبو	False Vaccine Info
740	745	1.23E+18	غير صحيح ما يتداول عبر "التواصل الإجتماعي" عن اكتشاف اصابات بـ"كورونا" بمصنع المراعي • أولًا الصحة السعودية تؤكد عدم وجود اصابات في #السعودية بـ #كورونا • ثانيا شركة المراعي نفت هذا الموضوع • ثالثًا السلطات الكويتية لم تمنع شئ لأن الموضوع "إشاعة" https://t.co/Ds28Xe9NzP	Marketplace Rumors
741	746	1.23E+18	#كورونا الان تعرفون الله الحكومة الصينية تسمح للمسلمين بإقامة الصلاة في الميادين العامة والدعاء لله تعالئ برفع بلاء كرونا عنهم بعد ما كان يلحق العذاب من يصلي ويصوم الملاحظ تراكض المسلمين للصلاة ومشاركة غير المسلمين لهم بمد الفرش والصلاة لا ملجأ ولا منجئ منه الا اليه https://t.co/redICG8JpU	False Governmental Measure
742	747	1.25E+18	#طعم_تذوقه_فبيتك #فلوه_القحطاني #كورونا طريقه علميه لعلاج #كورونا باذن الله لان الفيروس اول ما يدخل في جسم الانسان يمكث في منطقة الحلق والانف يومين او ثلاثه وبعدها ينزل للرئتين ولكي يتم الخلاص منه قبل النزول للرئتين وتدارك الوضع باذن الله هذه طريقه علميه ونسأل الله الاجر 👇🏻 https://t.co/IBaqks7og0	False Virus Origin and Properties
743	748	1.24E+18	@Eyaaaad ١- ايطاليا و الصين فيها تلوث الهواء عالي جدا فا بأثر على شدة المرض. ٢-ايطاليا فيها اعداد كبيرة من كبار السن.	Irrelevant
744	749	1.25E+18	#وزارة_الصحة_العمانية تعلن عن شراء مليون حبة من دواء هايدروكسي كلوروكوين من #الهند، والذي اعتمدته الوزارة كأحد الأدوية المستخدمة لعلاج مرض #كوفيد١٩. #صحيفة_الخليج https://t.co/51uAXtGODE	Fake Treatment or Cure
745	750	1.24E+18	بما انه الكورونا صار منتشر عندنا و في البلدان العربية الثانية و بما انه الكورونا يموت من مناعة الجسم هادي بعض المأكولات اللي تقوي المناعة : - الحمضيات / الكركم / اللوز / الدواجن / السبانخ و البروكلي / الشاي الأخضر / الثوم / الفلفل الأحمر / الزنجبيل . كثروا منها الله يعافيكم🥰	Fake Treatment or Cure
746	751	47301285	"الصحة" تعلن تقديم 19,527 جرعة من لقاح "كوفيد-19" خلال خلال الساعات الـ 24 الماضية.. والإجمالي حتى اليوم 24,066,018 . #الامارات_اليوم https://t.co/3siRd9nZkD	True Vaccine Info
747	752	1.24E+18	الحقيقة انا أشعر أن الجولة الأولى من الحرب العالمية الأولى انتصرت فيها الصين على أمريكا ولكنني أظن أن الحرب لازالت في بداياتها ومن نوع جديد من حرب بيولوجية قذرة اكثر بكثير من حرب الطائرات والصواريخ والدبابات	Conspiracy Theory
748	753	1.22E+18	الكثير يسأل عن امكانية انتقال فيروس كورونا عن طريق الطرود البريدية القادمة من الصين ، منظمة الصحة العالمية تقول ان استلام الطرود من الصين آمن #فيروس_كورونا https://t.co/w4CrYgkZOV	False Spread Method
749	754	1.24E+18	إصابة ولي عهد أبو ظبي محمد بن زايد بفيروس #كورونا #في_فمي_ماء😷	Statistics
750	755	1.40E+18	@Chasing47142296 @alumu0 جاهل مرة ثانية .. التطعيم يتطلب مناعة قوية أصلا لكي يعمل وليس العكس .. الmRNA لا يدخل النواة أصلا لكي يتلاعب في الجينات + ما فيه شيء اسمه شامل لكل خلايا الجسم 😂😂 والله لو إنه جالون لقاح .. ملايين تلقوا اللقاح وفي أتم الصحة والعافية والحمدلله .. مردكم بتاخذونه	True Vaccine Info
751	756	1.25E+18	#فرنسا.. تحذير من استخدام الكلوروكين في علاج #كورونا https://t.co/UW8fAaUu0I https://t.co/83oefR25h1	Fake Treatment or Cure
752	757	1.24E+18	مُصيبة تحلّ على الإمارات.. إصابة محمد بن زايد بـ”كورونا” وقرار عاجل بتأجيل اكسبو دبي 2020 via @SadaTunisia https://t.co/8cIbOqVkw6	Statistics
753	758	1.25E+18	@BABRIA2 بل يقول بعض... على شاشات فضاىيات مصر بانهم اكتشفوا علاج كرونا منذ زمن الفراعنة و اساسه: اكلة الفول بحسب طريقة الاعداد الفرعونية و اكل الملوخية بالثوم و الليمون! قلبي مع شعبنا الحبيب شعب مصر!	Fake Treatment or Cure
754	759	1.25E+18	٣)فيروس كورونا يمكن يصاب الاشخاص من جميع الاعمار ولكن الاكثر عرضه هم كبار السن والمصابين بامراض مزمنه مثل(الربو والسكري وامراض القلب) ٤)لايوجد اي مواد محدد موصى به للوقايه من فيروس كورونا #الأيام_القادمة #فوضى_الجوع_بتركيا #الحمراني_داعشي_سابق #تثق_بالحب #فيروس_كورونا (٢)	True Virus Origin and properties
755	760	1.40E+18	انا ماخذ الجرعة الاولى لللقاح كورونا(فايزر) ومكان الابرة كأن في مغناطيس، حطيت معادن مثل مفتاح وشوكة وملعقة وكانت تجذب ايدي. اعتقد هذا السبب لعدم التفتيش بأجهزة التشويش. اللي ماخذين اللقاح ممكن تجربوها ؟؟؟!!! والله خايف... 😬😬😬اول مرة ماكنت مصدق...#انا_ضد_الاختبارات_الورقيه	False Vaccine Info
756	761	1.24E+18	وعشان نقدر نحمي نفسنا واحبابنا من كورونا لازم كلنا نتبع طرق وقاية معينة وبسيطة بيها ان شاء الله المرض ما يصيبنا.. وهي: 🔹 لازم نغسل أيدينا بإنتظام بالموية والصابون لمدة ٢٠ ثانية على الاقل. 🔹 تجنب ملامسة الفم والعين والأنف قبل غسل يديك. 🔹 تجنب الأماكن المزدحمة. https://t.co/3hLnrQuRgL	True Prevention Method
757	762	1.24E+18	@er__82 @v3v66 الظاهر انه عطلان لوجود فيروس كرونا بداخله عليك بتنظيف بموية أسيد	Fake Treatment or Cure
758	763	276960505	@amliaaaa4444 نؤكد على أهمية الالتزام بالإجراءات الاحترازية ويجب عند حضور الاختبار أن تكون حالة الطالب في تطبيق توكلنا (محصّن) أكمل جرعات لقاح كورونا (كوفيد-19) .. ah	True Vaccine Info
759	764	1.24E+18	#إفرضوا_حظر_التجول_في_لبنان صحّتنا اليوم قضيّة طارئة، وطن بكاملو يا بموت يا بعيش منشان هيك قبل كل شي، الأهم بهالمرحلة هو أنو نبقى بالبيت تنبقى عايشين نحن اللبنانيي اللي ما هزمتنا الحروب ولا القلة والجوع ما رح يهزمنا وباء #كورونا #خليك_بالبيت @LBpresidency @Hassan_B_Diab https://t.co/QfIYbpKo00	True Prevention Method
760	765	1.25E+18	جدل واسع بسبب ممثلة سعودية دعت إلى استخدام السجناء كفئران تجارب لعلاج #كورونا مارأيكم؟ https://t.co/N11Vgoqm2u	Irrelevant
761	766	1.23E+18	يساعد تناول الثوم في الوقاية من العدوى بفيروس كورونا المستجد؟ يعد الثوم طعامًا صحيًا، ويتميز باحتوائه على بعض الخصائص المضادة للميكروبات. ومع ذلك، لا توجد أي بيّنة من الفاشية الحالية تثبت أن تناول الثوم يقي من العدوى بفيروس كورونا المستجد. هل يحول وضع زيت السمسم على البشرة	Fake Treatment or Cure
762	767	1.25E+18	@Bioosh_99 @SaudiNews50 حسب مفهومي للمعلومه ان الفيروس كورونا يعيش في المناطق البارده اكثر اما المناطق الحاره يستبعد منها لدرجة الحراره العاليه وهذا علاج الفيروس الاساسي اشعة الشمس هي القاتله للوباء	False Virus Origin and Properties
763	768	1.24E+18	عاجل/مُصيبة تحل على الإمارات.. إصابة محمد بن زايد بـ”كورونا” وقرار عاجل بتأجيل اكسبو دبي 2020 https://t.co/BHvfeSce0M https://t.co/Ivx7iXEnlk	Statistics
764	769	1.24E+18	@SaudiMOH937 هل بقاء#فيروس_كورونا في الجو لمده ٣ ساعات صحيح ؟	Irrelevant
765	770	498779256	@Nourahrm أهلاً بك: يمكنك الدخول للاختبار إذا كان الوضع الصحي في تطبيق توكلنا "محصن" أكمل جرعات لقاح كورونا (كوفيد-19) بالتوفيق.	True Vaccine Info
766	771	1.25E+18	@M_Municipality طايرين من كرونا حشرنا البعوض وهو الناقل الأساسي لكرونا ( مستقع العينين)	False Spread Method
767	772	1.40E+18	@SPAregions وقفوا ياولاد الكلب اذيتو العالم بلقاحاتكم القذرة اتقو الله في الناس لماذا لم تلتفتو للمتضررين باللقاح لماذا لا تسجلون حالات وفيات لقاح كورونا لماذا لايتم تطبيق الحرية باللقاح بل تجبرون بشكل غير مباشر لقاح لايحميك وربما قد يميتك ولازالتم ترددون كالببغاء امن امن فعال فعال اخررط	False Vaccine Info
768	773	1.24E+18	معلومات خاطئة: يمكن لتناول الثوم، الوقاية من الإصابة بـ #فيروس_كورونا❗️ 🚫كفى للشائعات https://t.co/a9WgmrG6gU	Fake Treatment or Cure
769	774	1.24E+18	ارتفاع درجة الحرارة والسعال الجاف ليست الأسباب الوحيدة التي تتطلب العزل المنزلي، منظمة بريطانية كشفت عن أعراض جديدة لفيروس كورونا. تعرَّفها. https://t.co/11Igx03Kfl	False Virus Origin and Properties
770	775	1.24E+18	ماهي المدة التي يعيشها #فيروس_كورونا على الأسطح: على الزجاج .. 5 ايام على الخشب .. 4 ايام على الفولاذ.. 3 ايّام على البلاستيك.. 3 ايام على الكرتون.. 24 ساعة في الهواء .. 3 ساعات كحد أقصى المصدر : صحيفة لو باريسيان https://t.co/RxZ8DrvPI8	True Spread Method
771	776	1.24E+18	#فيروس_كورونا لا ينتقل في الهواء اذا بقيت في البيت وبمعزل عن المرضى. إنه ليس #ملاريا، ولا ينتقل بالبعوض، وليس #طاعون لينتقل في منزلك من البراغيث التي تعيش على #الفئران. الحذر و #البقاء_في_المنزل والالتزام بالنظافة ينقذ حياتك وحياة الآخرين ويوقف سلسلة انتشار العدوى. #COVID19	False Spread Method
772	777	1.24E+18	@abdulrahman_uyg انكشف العدو يا أوروبا ابحثوا عن المريض صفر واهلة وتعرفون الحقيقة هل تم حقنه ام تعريضه ام دخولة غرفه محصنه أو في معمل أصيب .ان اخفت دولة الصين المريض صفر فالحرب البيلوجيه قد تمت عليكم يا حيوانات	Conspiracy Theory
773	778	1.23E+18	"⚠️#تبيه_هام | “واتساب” تحذر من انتشار رسالة خادعة حول مزاعم علاج الثوم لفيروس #كورونا. #بوابة_الأخبار https://t.co/0n4B0TKmdQ"	Fake Treatment or Cure
774	779	1.24E+18	#إنتهي_الدرس_يا_غبي .. 👈( كورونا ) ✋✋✋ 👈 ترامب يقدم مدير شركة ( روش الطبية ) والذي بدوره أعلن أن الشركة الأمريكية ستطرح يوم الأحد القادم اللقاح وانه أصبح جاهز منه ملايين الجرعات ليسدل الستار عن المسرحيه الهزلية إخراج وتمثيل بني صهيون واليوم الكشف عن أول جرعة تجريبية بأمريك	Irrelevant
775	780	1.40E+18	لقاح mRNA الجديد يمكنه أن يتسبب في مهاجمة الخلايا المناعية لخلايا المشيمة، مما يسبب العقم لدى النساء أو الإجهاض أو العيوب #لا_للتطعيم_الاجباري٢١ https://t.co/Y67jxUKL7Q	False Vaccine Info
776	781	1.24E+18	هل تغسل يديك بالطريقة الصحيحة؟ تحدٍ جديد للحث على الاهتمام بنظافة اليدين لمكافحة انتشار فيروس كورونا (كوفيد-19) https://t.co/45aT3rnc9g	True Prevention Method
777	782	1.25E+18	قلنا سابقا ان فيروس كرونا لا يوجد دليل علمي على تأثره بدرجة الحرارة او البرودة وآلان تأكد انه بالفعل لا يتاثر بالطقس وهذا يعني ان الذين يتوقعون تراجعه مع دخول الصيف لا دليل علمي عندهم فعليكم بوسائل الوقاية الأخرى حتى يتم ايجاد لقاح له	True Virus Origin and properties
778	783	1.24E+18	أحيانًا، قد يكون الجوال بنفس خطر #كورونا @Arfaj1 https://t.co/6CIdYwTp6B	Irrelevant
779	784	1.24E+18	#كرونا #كورونا_السعوديه #الكويت_تتصدى_لكورونا من الواضح ان فيروس كورونا ينتقل بعده طرق غير اللمس كالهواء أيضا وطرق لم تكشف بعدوهذا تحذير للجميع بالالتزام بالمنازل والنظافه وتعقيم المشتروات وحذف اغلفتها قبلادخالها المطبخ وعدم طلب اطعمه جاهزه من المطاعم حتى زوال الآفه حفظكم الله https://t.co/rIaWowp9ZZ	True Spread Method
780	785	1.24E+18	-غسل اليدين دائما بالماء والصابون والمضمضه والغرغره والاستنشاق كلما سمحت الفرصه. -الاعتماد علي الاطعمة والمشروبات الطبيعيه التي ترفع وتقوي الجهاز المناعي مثل فيتامين سي والسوائل الدافئه كالنعناع والينسون. يتبع #COVID19	False Prevention Method
781	786	1.24E+18	#شكرا_وطني_الحبيب #شكرا_الدفاع_الجوي #السعوديه_خط_احمر وصلت الخسة بالحوثي الايراني ان يستغل استنفار العالم مع الكورونا ليرسل صواريخة البائسة لرياض المجد مسكين مسكين مسكين يالي تحسب الجيش ودفاعنا الجوي بالحجر مشغولة 🇸🇦	Irrelevant
782	787	1.26E+18	#تأكد المغردون الكرام ترا البروفسور الياباني الحائز على #نوبل بالطب -تاسوكو هونجو- ما قال ان #فيروس_كورونا مصنّع ب #الصين مثلما هو منتشر بالواتساب 👇 https://t.co/YVLqhLAOwW #تأكد	Conspiracy Theory
783	788	1.24E+18	أهمية الصابون في الوقاية من #كوفيد_19 #عمان_تواجه_كورونا #خليك_في_البيت_وهديتك_ايفون11 #قروب_دار_السلاطين https://t.co/svbMbkp2fv	True Prevention Method
784	789	1.49E+18	توضيح ارمي تاي متعداش من حد او اتنقل ليه العدوه الشركه قالت انه واخد الجرعتين وحس بعديها ب احتقان والاعراض دي ف متخافوش دي كورونا بس على خفيف لان دي اعراض اللقاح مش اكتر والحمدلله في الحاله دي هيتعافى ومش هيحس بالم بس ده ميمنعش انه احنا ندعيله اتمنى ان احنا مش نقلق بس احنا ندعيله https://t.co/FLJEmB6hYF	True Vaccine Info
785	790	1.23E+18	- الغرغرة بماء دافئ وملح او Betadine sore throat يقتل جراثيم اللوزتين ويمنعها من التسرب الى الرئتين اضافة الى شرب الماء بكثرة..7️⃣ Unicef# #كورونا	Irrelevant
786	791	1.24E+18	باالبلدي ليقيكم من خطر #كورونا_فيروس عليكم باالموز بعدالله وبأذن الله لن يصيبكم شي واليمن والحمدلله غنيه باالموز #الموز https://t.co/Lly01zdZYm	Fake Treatment or Cure
787	792	498779256	@Nzm215 مرحباً: توافقاً مع الاحترازات الصحية المعتمدة؛ يجب ارتداء الكمام وتحميل تطبيق "توكلنا" عند حضورك لمقر الاختبار، كما يجب أن يكون الوضع الصحي في تطبيق "توكلنا": محصن أكمل جرعات لقاح كورونا (كوفيد-19). بالتوفيق.	True Vaccine Info
788	793	1.40E+18	@tamrh2016 @zz32x @mR_jAl6H @saramss132 @g320q @amtar0303 @see_moone بس لقاحك ماهو عملية قلب لقاحك هو الجلطة ياافندي! لقاحك تجريبي غير آمن وغير مضمون لايمنع الإصابة ولا نقل العدوى ولايمنع دخول العناية المركزة ويسبب جلطات ووفيات ! البروتوكول السريري للتجلطات والتخثر ونقص الصفائح الناتج عن لقاح كورونا من موقع وزارة الصحة 👇🏻 https://t.co/afrscRKAOa	False Vaccine Info
789	794	1.22E+18	#كورونا ( الحروب البيلوجية ) 1-كنا ندرسها ونبحثها مناهجياً والآن أراها رأي العين تنتشر في عدد من دول شرق آسيا وبعض الدول ولن تتوقف عند هذا الحد ستستنفر جميع الجهات الدوليه للحد من إنتشارها ولن تستطيع ذلك! لكن قبل ذلك ماهي الحرب البيلوجية؟ https://t.co/fNfiJ8C9sF	Conspiracy Theory
790	795	1.25E+18	هل يمكن فعلا نقل فيروس #كورونا عن طريق شبكات اتصال الجيل الخامس؟ شاهدوا الإجابة من عالم في الأوبئة https://t.co/knFX90ad9S	Conspiracy Theory
791	796	1.23E+18	@aha129 وعليكم السلام لاينتقل فيروس كورونا الجديد عبر البضائع والطرود القادمة من الصين مع تمنياتنا للجميع بالصحة والعافية	False Spread Method
792	797	1.24E+18	إن تعذر تعقيم السجاد بعد كل صلاة فالحل البديل في رأيي طي سجاد جميع الجوامع والمساجد سيما في المدن الكبيرة والمكتظة بالمصلين لأنها قابلة لنقل الفيروس،ثم التأكيد على تعقيم البلاط بعد كل صلاة في صفوف المصلين فقط، ولكل مصلي إحضار سجادته الشخصية للمسجد إن رغب ذلك، وجهة نظر .	True Prevention Method
793	798	1.40E+18	@i3z_l صباحك صحة لقاح فايروس كورونا لا يجعل نتيجة المسحة إيجابية، وعند ظهورها إيجابية فقد تكون الإصابة بسبب التعرض للفايروس قبل أو بعد تلقي اللقاح مباشرة مع تمنياتنا للجميع الصحة والعافية	True Vaccine Info
794	799	1.25E+18	هل الغرغرة بالماء والملح تقي من كورونا؟ #غرغرة #صحة #فيروس_كورونا #فيروس_كورونا_المستجدّ https://t.co/Dq89sAis2j	Fake Treatment or Cure
795	800	1.40E+18	@_sara0014 في خاطري أنوي أن أجد شريكة حياتي في المستقبل من ترفض اللقاح ✋ وتختار مسار الحرية 🕊️ من حقنا انتاج جيل متعافي وكيوت ❤️ وقرة العين الموجودة في عالم ما.. من حقها تأخذ شريك الرحلة الطبيعي و الخالي من الجينات المعدلة وراثيا والذي سموه لقاح!!✋ أقول اللي في خاطري لو سمحت 🙂	False Vaccine Info
796	801	1.24E+18	@A3lanTV هذه المرة لا يا أخي فيروس كورونا انتقل من اكل الحيوانات المحرمة في الصين كالفأران والأفاعي وغيرها نطلب من الله السلامة قلت سابقا انه من صنع الانسان لكن ذلك طبيعي	False Virus Origin and Properties
797	802	1.24E+18	اجراءات وزارة الصحة والدولة في طريقة مكافحة الكورونا والحد من انتشاره والسرعة في اتخاذ القرار من ارسال رسائل توعويه على الجوال ومنع حضور الجمهور واخلاء الحرم شي خورافي محسودين عليه	True Prevention Method
798	803	1.25E+18	السودان › وزير الصحة "أكرم علي التوم" يُعلن ترقب بدء الإنتشار لفيروس "كورونا" داخل البلاد مناشداً المواطنين الإلتزام بالتدابير و الإجراءات الصحية و التعاون بالإبلاغ عن الحالات المشتبه إصابتها عبر الأرقام المخصصة و الإبتعاد عن التجمعات	True Governmental Measure
799	804	1.23E+18	سكاي نيوز:الصين تعلن التوصل لعلاج كورونا وشفاء 960 مصاب. #south24	Irrelevant
800	805	1.24E+18	#السعودية الشيخ د.عبدالرحمن السديس إغلاق الحرمين الشريفين بعد انتهاء #صلاة_العشاء بساعة وإعادة فتحهما قبل #صلاة_الفجر بساعة لمنع انتشار العدوى. وأخبر رسول الله ﷺ: أنه (إذا كان الوباء في بلد فلا يُدخل إليها وإذا كان أهلها مصابين فلا يخرجوا منها. #كورونا https://t.co/LdhePf7G1j	True Governmental Measure
801	806	1.25E+18	أظهَرت دراسة أن تأثير ارتفاع درجة الحرارة هو أقوى تأثيراً في تقليل نشاط #فيروس_كورونا من ارتفاع درجة الرطوبة. المزيد في لارابط: https://t.co/kabOuFCTDK #COVIDー19 #فيروس_كورونا #الامارات #السعودية #البحرين #الكويت #الاردن #أعراض_كورونا #Coronavirus	False Virus Origin and Properties
802	807	1.25E+18	فايروس #كورونا خطير جداً وسريع في الانتشار ولا يعرف الأجواء الحاره أو الباردة أو غيره يتنقل في الكرة الأرضية من الشمال الى الجنوب ومن الشرق الى الغرب بسرعة هائله وبقائك في البيت والابتعاد عن التجمعات هي منظومتك الدفاعية حماك الله يا #وطني #COVID2019 #فيروس_كورونا	True Virus Origin and properties
803	808	1.40E+18	@SaudiNews50 الحياة الطبيعية ماهي عند الحصول على اللقاح الصناعي وتقوية المناعة بالطب النبوي وحبة البركة وفيه اشياء كثيرة انبته الله منها البرتقال فيه اشياءك كثيرة غير اللقاح والحياة والممات بأمر الله والى الله مرجعكم	False Vaccine Info
804	809	1.22E+18	▪آلية الوقاية من فيروس كورونا: •غسل اليدين جيدًا بالماء والصابون لتجنب الإصابة بـ #فيروس_كورونا خاصة بعد الذاهب للأماكن العامة. •تجنب لمس الأنف، والعينين، والفم دون تنظيف اليدين. • استخدام معقم اليدين لتنظيفها. #تعليم_الطائف @TaifEduGov @Media_M_E https://t.co/6iSCGZ4jzw	True Prevention Method
805	810	1.40E+18	@all_amira @l__kt @La_gon92 @Bedor47705525 @teacheres2020 @Tawarrow متحدث وزارة الصحه انفى الخبر اصلا الواحد يفكر بالمعقول شوفي انا معكم ان اللقاح تجريبي وانه احتمال فيه اضرار مستقبليه وانه له اثار جانبيه مانتوقعها بس مغناطيس 🧲😕لاتعليق	False Vaccine Info
806	811	1.24E+18	@Bompour9 @Haya_Hatem ازاي مش شايفه الوضع!! وايه العلاقه انت عارف وضع بلدك اكيد عامل زي اللي بيقولوا في فيروس الجوع و حله موجود لا ياشيخ جبت التايهه !! دا وباء وفي كتير ماتوا منه انتشاره سريع هيلط الكل بتقارن ايه بايه ثم ان محدش اعترض على النقد بس اللي بتعملوه دا اسمه خرا و بيأذي الكل ومفيش شعب عمله	Irrelevant
807	812	1.25E+18	@Rahmon83 أحسنت علينا طرد هذا الإرهابي أليس ارهابي ذلك الذي ضرب النساء والأطفال بالسارين بدعوى انهم ارهابيين هل هؤلاء الأطفال ارهابيين ياعمر أليس قتل المدنيين في السجون بالتعذيب حتى الموت ارهاب ياعمر فمن هو الإرهابي الذي يحتاج للطرد!! #كورونا #COVID19 https://t.co/UiDwKYxGlF https://t.co/v9zBxaVX39	Irrelevant
808	813	1.24E+18	#مباشر | نشرة #أخبار_كورونا .. هل يقضي الثوم على فيروس #كورونا المستجد؟ #أورينت https://t.co/lSKXKxjE2y	Irrelevant
809	814	1.40E+18	@raedalfulaij جون بيل المشرف على انتاج لقاح كورونا استرازينيكا يسبب العقم https://t.co/T1qS10fpET	False Vaccine Info
810	815	1.24E+18	#صدام_حسين يتكلم عن فيروس #كورونا_الجديد وكيفية التعامل معه https://t.co/f0x8MkFogh	Irrelevant
811	816	1.40E+18	@assiriama ⬅️ تحذير أكثر من 31 طبيب و عالم : لقاح كوفيد19 غير آمن و لا فعّال ! https://t.co/Ldmv1kSLDM	False Vaccine Info
812	817	1.23E+18	وسائل إعلام ايطالية : تأكيد إصابة البابا فرنسيس وإثنين من مساعديه بفيروس كورونا #إيطاليا	Statistics
813	818	1.24E+18	بريطانيا تعلن إصابة رئيس الوزراء بوريس جونسون ب #فيروس_كورونا_المستجدّ https://t.co/mvPgVYfPMZ	Statistics
814	819	1.24E+18	الصورة على تويتر لتقويم اليوم ومكتوب اسفلها(لمن الملك اليوم لله الواحد القهار) وكأن فايروس كورونا و العواصف والتقلبات الجوية ماهي إلى رساله ربانيه، لتمس في نفس المسلم ربوبية الله وتوحيده ومراجعة الحسابات الماضية للشخص ليعلم اين هو و أين سيكون #لمن_الملك_اليوم	Irrelevant
815	820	3269639018	الكويت تشتري عقار «باكسلوفيد» أول دواء لعلاج «كورونا» بـ 9 ملايين دولار https://t.co/hVq4srdZgT #جريدة_الشعلة_الإلكترونية	True Treatment or Cure
816	821	1.22E+18	#كورونا_الجديد حذر الخبراء من إمكانية انتقال عدوى الفيروس عن طريق الطرود البريدية احذروا الشراء عن طريق الأسواق الإلكترونية الخبر أكيد ولا مجال للتشكيك فيه .. .. عندنا وحده طلبت جهاز عرسها كامل من الصين .. الله يعينها	False Spread Method
817	822	1.22E+18	ة وسر خطير في رقم 20 1720 : الطاعون - مرسيليا - فرنسا 1820 : الكوليرا - اندونيسيا ، تايلند ، الفلبين 1920 : الانفلونزا الاسبانية - اسبانيا 2020 : كورونا - ووهان - الصين	Conspiracy Theory
818	823	1.40E+18	@Dodge_20 زوجتي في المستقبل من ترفض اللقاح ✋ وتختار مسار الحرية 🕊️ وإن شاء الله أجدها من حق العرسان انتاج جيل متعافي وكيوت ❤️ وقرة العين من حقها تأخذ شريك الرحلة الطبيعي و الخالي من الجينات المعدلة وراثيا والذي سموه لقاح ✋	False Vaccine Info
819	824	1.24E+18	كورونا فايروس يكره اشعة الشمس جو السودان https://t.co/zToqm2PfJc	False Virus Origin and Properties
820	825	1.25E+18	ترامب عن علاج كورونا بقلك ندخل ظو من الجلد او ندخل معقم عالرئة 😑😑😑 يا رب ارزقنا الصبر 🙏🙏 https://t.co/lx8uYbYUkh	Fake Treatment or Cure
821	826	1.24E+18	فيرس كورونا (COVID-19) علي استعداد لقتل الكثيرين علينا الحظر وعدم التهاون. احرص على البقاء في منزلك وعدم النزول الا للضرورة القصوي، اغسل يديك لمدة ٢٠ ثانية، لا تلمس وجهك بكثرة، لا تلامس الأسطح التي يلامسها الكثيرين، لا تصافح بالأيدي. #COVID2019 #خليك_في_البيت https://t.co/C1LFT9vY30	True Prevention Method
822	827	1.24E+18	أسعار الثوم والبصل تتضاعف في دول عربية بعد شائعات عن كونها تقي من #فيروس_كورونا.. فما صحتها؟👇 #التلفزيون_العربي @MaiaAwada https://t.co/HyEGKFFQj0	Fake Treatment or Cure
823	828	1.26E+18	انا من الشباب إذاً انا لدي مناعه ضد ال #الكورونا ! هذا كلام خاطئ يمكن للفيروس ان يصيب كل الاعمار ، ويمكن ان يضعك في المستشفي لأسابيع و يمكن ان يقتلك حتي اذا لم تكن تعاني من اَي مرض قد تكون الخيارات في اتخاذها هي الفرق بين الحياه والموت . هذا ماقاله الدكتور @DrTedros #Covid_19	True Virus Origin and properties
824	829	1.25E+18	اعلان في مدينة شيكاغو في #امريكا يشكر النبي محمد صلى الله عليه وسلم على سنته في الطاعون #كورونا https://t.co/Vupf00Nlqv	True Prevention Method
825	830	1.24E+18	@i___guns من الخطأ التشائم. وما اصاب الناس هو من عند انفسهم. الصين جنت على العالم بأكل مالايصح اكله ولا يناسب الجسم البشري فمصدر كورونا هو سوق الاسماك والزواحف والحشرات والخفافيش بووهان.	False Virus Origin and Properties
826	831	1.24E+18	@AhmedAlrehaid إذا كان طائرات إخترقت مجالنا الجوي وحامت وضربت وإحتمال يكون نزلو إتعشوا ورجعوا ما شافوهم ح يشوفوا فايروس كورونا؟!!	Irrelevant
827	832	1.23E+18	@NoNY845 هههههههههههههههههه صبرا عزيزتي... عند ارتفاع درجة حرارة الجو... ستنتهي هذه الكورونا	False Virus Origin and Properties
828	833	1.24E+18	أغلقوا الجوامع والحسينيات والمساجد والكنائس نحن معذورون امام الله وهو القائل جل وعلا ولاترمي نفسك في التهلكه هذا وباء خطير الزموا بيوتكم أفضل لكم وللعراق ككل ☆	True Governmental Measure
829	834	1.24E+18	@SaudiMOH الصين مليار ونص الشعب ساعد حكومته ولهم يومين ولا حاله تم اكتشافها وحنا قلة مايصبرون عن الهياته عاد الله والجو الخايس يافر بالسياره ولا رايح الاستراحه انطق ببيتك الله ياخذك	Irrelevant
830	835	1.24E+18	الإعلام الصهيوني يؤكد إصابة #محمد_بن_زايد بفايروس #كورونا "أيحسب أن لن يقدر عليه أحد" https://t.co/BangpmdqXR	Statistics
831	836	1.25E+18	متحدث #وزارة_الصحة حتى الآن لا أدلة على نقل الحيوانات والبعوض ل #فيروس_كورونا ..ولكن يجب الحذر .. #فيروس_كورونا_المستجدّ https://t.co/mhEfb4iW0v	False Spread Method
832	837	1.25E+18	الأشباح تساعد السلطات الإندونيسية بإبقاء الناس في منازلهم #البارجيل #فيروس #فيروس_كورونا #كورونا #منظمة_الصحة_العالمية #منظمة_الصحة #الصحة #الصين #الصين_البارجيل #منع_السفر #albarjeel #اندونيسيا #اندونيسيا_البارجيل #الاشباح https://t.co/SNZVUDCP3z	Causing Anxiety and Fear
833	838	1.08E+18	“الصحة” تعلن تقديم 21,350 جرعة من لقاح “كوفيد-19” خلال الـ 24 ساعة الماضية .. والإجمالي حتى اليوم 24,087,368 https://t.co/PGNzXq9wc4الصحة-تعلن-تقديم-21350-جرعة-من-لقاح-كوفيد-19/	True Vaccine Info
834	839	1.24E+18	@ahelpa والله اعلم كده بعد ما منظمة الصحة العالمية أعلنت أنه وباء عالمي ....شاكك انها حرب بيولوجية للأسباب اقتصادية بحت ليه مثلا أمريكا مش راضيه تعلن عن اعداد المصابين وعندها تكتم فظيع بالرغم أن اكتر الرحلات الجوية الأمريكية كانت من والي الصين	Conspiracy Theory
835	840	1.24E+18	مهم جدا : غسيل اليد والوجه مراراً بالصابون للوقاية من الأمراض والعدوى ..؟ : : #كلنا_في_البيت_لاجل_الكويت #تعليق_عمل_البنوك #انثبروا_ببيوتكم #الحجر_المنزلي #فيروس_كورونا #كرونا #كرونا_الجديد https://t.co/nX3lW1P6aH	True Prevention Method
836	841	1.23E+18	✅ لا يُعرِّض استلام الطرود من الصين الناس إلى خطر الإصابة بفيروس كورونا المستجد.كما أنَّ فيروسات كورونا لا تعيش لفترة طويلة على الأشياء، مثل الرسائل أو الطرود. . ❌ الفيروس يصيب كبار السن فقط. ✅ غير صحيح. فهو يصيب الجميع، ولكن المشكلة أن الفيروس تكون أعراضه قوية	False Spread Method
837	842	1.24E+18	أهم نصيحة من دكتور اتجاه فيروس #كورونا بتصرف: -يجب تجنب المصافحة بالأيدي بشكل صارم. -ابتعد عن الأشخاص مسافة لا تقل عن متر للضرورة. -فيروس #كورونا يبقى في اليد تقريبا 15 دقيقة وفي الملابس 9 ساعات وفي الأسطح المعدنية بين 10-12 ساعة! -يجب غسل اليدين جيدا دون تهاون. #اجلس_بالبيت https://t.co/HXvcPdCRK9	True Prevention Method
838	843	1.34E+18	وصول 774 ألف جرعة من لقاح فايزر إلى #السودان مقدمة من أمريكا عبر آلية كوفاكس على كبار السن وغيرهم المسارعة لتلقي اللقاح فايزر أفضل لقاح متاح ولا يسبب جلطات أو أعراض خطيرة فايزر لقاح مرتفع الفعالية وهذه فرصة للتطعيم يتم التطعيم على جرعتين وثالثة تعزيزية لبعض الفئات https://t.co/HbmRPSx0K1	True Vaccine Info
839	844	1.25E+18	في منطقة في #المانيا تنتشر فيها حالات #كوفيد19 ، اختبر البروفيسور ستريك وفريقه أسطحامختلفة ولم يجدوا أي فيروس نشط: لا على الجوالات، ولا مقابض الأبواب، ولا أحواض الغسيل، ولا القطط، حتى في الأسر شديدة المرض!! ولذلك فإنه يؤكد أنه لا يوجد الآن خطر من إصابة أي شخص أثناء التسوق !!	True Spread Method
840	845	1.25E+18	🎬 فيديو ترمب خلال المؤتمر الصحفي يسأل عن إمكانية حقن أجسام المصابين بعدوى #فيروس_كورونا بالمعقمات لتطهير الجسم من الفيروس ! و الأطباء يحذرون المواطنين من شرب أو حقن الجسم بأي مطهرات بعد حديث الرئيس الأمريكي ! https://t.co/3lnZ2lmyzo	Fake Treatment or Cure
841	846	1.24E+18	ارتفاع الحرارة يُبطئ من تفشي كورونا.. لكن لا تفرحوا كثيراً https://t.co/npQVwpA8Xe via @Lebanon24	False Virus Origin and Properties
842	847	1.26E+18	"معلم أحياء": علاج كريات الدم الحمراء هو الحل لعلاج #كورونا، ولا فائدة من أجهزة التنفس الصناعي. @a_faisal2030 https://t.co/4xxbdOOBkX	Fake Treatment or Cure
843	848	1.26E+18	📉 دراسة جديدة، تؤكد فاعلية دواء Remdesivir لعلاج كورونا 🦠🦠 #بيديالوق https://t.co/UIH5sfx44m	Fake Treatment or Cure
844	849	1.23E+18	#وزارة_الصحة تؤكد لا يمكن انتقال المرض من خلال الطرود البريدية ولا توجد خطورة من استلام الشحنات الواردة من #الصين وغيرها من الدول المتفشي بها #كورونا.	False Spread Method
845	850	1.23E+18	- جاء فيروس كورونا بسبب حساء الخفافيش: غير صحيح، بدأ الفيروس في مدينة ووهان الصينية في سوق مزدحم مليء بالحيوانات المختلفة ولا يُعلم من أين جاء الفيروس أساساً.	True Virus Origin and properties
846	851	1.25E+18	و دا واحد من اشهر علماء الوبائيات يطالب المصريين بتسجيل البروتوكول العلاجي الذي إبتكروه لعلاج كورونا والذي يطبقه العالم كله الآن فبراءة الإختراع بإسم مصر وأطباء مصر اكيد كداب هو كمان وبيطلع اشاعات هو كمان https://t.co/QRnr6DJowW	Irrelevant
847	852	1.24E+18	إنفوجرافيك| بينها "التجمعات والتدخين".. أخطاء تجنبها للوقاية من فيروس كورونا https://t.co/HyrR6Ld081 #eXtranews	True Prevention Method
848	853	1.24E+18	أبطال الصحة يواجهون فيروس كورونا المستجد .. وأبطالنا العسكر يواجهون إرهاب إيران وميليشياتها المستبد .. #شكرا_الدفاع_الجوي يارب احفظ بلادنا من كل شر اللهم من أرادها بسوء فأشغله في نفسه وجعل كيده في نحره وتدبيره في تدميره ..🤲🏻🇸🇦	Irrelevant
849	854	1.25E+18	سُئل يوهان غيساكى عضو مجموعة #فيروس_كورونا فى السويدهل الصيام يؤدى للإصابة بالفيروس قال:"على العكس تمامًا الصيام يقلل من خطر الإصابة بالفيروس لدى الصائم لأن الحلق الجاف لا يساعدالفيروس لكن الحلق الرطب هو الذى يوفر بيئة حاضنة للفيروس وأوصى الصائم بالمضمضة" https://t.co/82pnbp7GYN	Irrelevant
850	855	1.40E+18	@yaser_0_1 @Sysl4Queens @Bumohd44 صحيح يدخلك المقبرة على طول خوش لقاح فعال	False Vaccine Info
851	856	1.25E+18	#دبي تبدأ استخدام بلازما الدم لعلاج #كورونا https://t.co/mTiPEl1oXj https://t.co/O9oFoPZflk	Fake Treatment or Cure
852	857	1.25E+18	آخر المعلومات حول #الحمل و #الكورونا والانتقال العامودي و #الرضاعة ومنع الحمل وغيرها في ڤيديو على موقع @AUBMC_Official @AUB_Lebanon @FHS_AUB @FIGOHQ @LSOG1958 https://t.co/QiRXQdqibo	Irrelevant
853	858	1.42E+18	"الصحة" تعلن تقديم 21,350 جرعة من لقاح "كوفيد-19" خلال الـ 24 ساعة الماضية .. والإجمالي حتى اليوم 24,087,368 #الإمارات	True Vaccine Info
854	859	1.25E+18	روسيا تنشر قائمة أدوية الممكنة لعلاج كورونا ووفقا لتوصيات الوزارة كورونا ، يمكن استخدام الأدوية التالية: هيدروكسي كلوروكوين، وكلوروكوين،وميفلوكين، وأزيثروميسين، وتوسيليزوموماب، ونادروبارين كالسيوم، ولوبينافير، بالإضافة إلى ريتونافير، وانترفيرون بيتا -1 ب، وانترفيرون ألفا المؤتلف.	Fake Treatment or Cure
855	860	8.20E+17	الصحة العالمية تحدث إرشادات علاج كورونا لتشمل عقار مولنوبيرافير وأدوية أخرى https://t.co/PsmAyXCtZH	True Treatment or Cure
856	861	2520064499	الكويت تشتري عقار «باكسلوفيد» أول دواء لعلاج «كورونا» https://t.co/t9u8BuYQ1Y	True Treatment or Cure
857	862	1.40E+18	هل لقاح كورونا آمن ملف لقاح كورونا غير آمن الاثار الجانبية والوفيات الشركة المصنعة تخلي مسؤليتها عن الوفيات والاصابات في المرحلة التجريبية الي٢٠٢٣ علاج جيني وليس لقاح لم يعتمد من FDA تحذيرات الاطباء والباحثين https://t.co/cEvelEeaWb	False Vaccine Info
858	863	1.23E+18	#الإمارات_العربية_المتحدة كانت أول دولة عربية تعلن عن وجود إصابة بفيروس #كورونا المستجد على أراضيها، لكن الفيروس وصل إلى 7 دول عربية أخرى حتى تاريخ 26 فبراير. إليكم #مستجدات_انتشار_الفيروس في كل منها بإيجاز. #مستجدات_انتشار_كورونا https://t.co/47B283koNR	Irrelevant
859	864	1.25E+18	دراسة جديدة لـ @UNESCWA تقدر أن 8.3 ملايين شخص إضافي سيقعون في براثن الفقر في #المنطقة_العربية بسبب #فيروس_كورونا، وتدعو الأمينة التنفيذية للإسكوا @EscwaES تحث الحكومات العربية على تنفيذ "استجابةً طارئة وسريعة" المزيد◀️https://t.co/K1rB3sh4Ax #COVID19 https://t.co/CW0VOoxSdO	Statistics
860	865	1.24E+18	عندك #كورونا أم لا؟ بحسب الطبيب المصري د. هشام الخياط، أستاذ الكبد والجهاز الهضمي بمعهد تيودور بلهارس، يوجد اختبار بسيط يمكن للإنسان من خلاله معرفة إصابته بكورونا من عدمه. قال: أنه يجب على الشخص كتم نفسه لمدة 10 ثوان ومن يتحمل هذه المدة يطمئن لأن هذا يعني عدم إصابته بكورونا. https://t.co/Tt5DvAXonA [ ]	Irrelevant
861	866	1.24E+18	خبراء يؤكّدون أنّ الغرغرة بالماء والملح لا تقتل فيروس كورونا المستجدّ #كورونا_الجديد https://t.co/YVHfOZVklX	Fake Treatment or Cure
862	867	1.25E+18	@aletihadae العدد هو ٧٧٩ علي حسب وزارة الصحة المصرية 🤔	Irrelevant
863	868	1.24E+18	سألتُ عالماً طبيّاً عمّا قاله جنبلاط من ان فيروس الكورونا يعيش في جسد الميّت. قال: ليس هناك من أي دراسة تقول ذلك, والمُرجَّح أن الفيروس لا يعيش أكثر من ساعات بعد موت المريض. واضاف: "وتذكّر ان كوفيد حساس للصابون أو ٣٠٪ من السبيرتو" مما يقلّل من احتمال عيش طويل بعد تحلّل الجسد.	True Virus Origin and properties
864	869	1.25E+18	أمل الأنصاري تتراجع عن تصريحاتها حول اكتشافها علاجا لكورونا! #أمل_الأنصاري #كورونا #صحة #وباء #علاج_كورونا https://t.co/2ctWWS5F9J	Irrelevant
865	870	1.23E+18	🔴 وزارة الصحة: تسجيل 6 حالات إصابة جديدة بمرض فيروس #كورونا مرتبطة بالسفر إلى الجمهورية الإسلامية الإيرانية، 4 منها من الجنسية الإيرانية ومواطنين اثنين وجميعهم يخضعون للحجر الصحي, وبذلك يصبح عدد الحالات المسجلة في #السلطنة 12 حالة. #مركز_الأخبار	Statistics
866	871	1.24E+18	الشخص يمسك جواله قرابة٢،٦١٧مرةباليوم،الجوال قديسبب العدوى،لذلك ينصح بتنظيف الجوال مرة-مرتين يومياولايحتاج اكثر من ذلك اذاكنا حريصين على غسل اليدين ولا نضع الجوال على اسطح غير معروفةنظافتها #كورونا_الجديد يستطيع العيش على الاسطح منها الجوال اكثر من٥أيام @co_aw1 #كورونا_السعوديه https://t.co/k0XlZxgKWR	True Prevention Method
867	872	1.24E+18	اخر النصائح المقنعة وسهلة التطبيق. النظرية مبنية علي ان #فيروس #الكرونا يستقر بين الفم والانف والحلق لمده ساعتين قبل ان يهاجم اي خلية والفيروس يموت في درجات الحرارة العالية لذلك بالتي - استنشاق بخار الماء من إناء بعد فترة الغليان - استعمال ماء سخن نسبيا لعمل قرقره بملح #كرونا	False Prevention Method
868	873	1.24E+18	الطوارئ والطيران المدني تقرران تعليق جميع الرحلات الجوية للركاب والترانزيت من وإلى الدولة لمدة أسبوعين https://t.co/AEewbWepnD #أخبار_الإمارات #الإمارات #كورونا #كورونا_الجديد #كورونا_المستجد #كوفيد_19 #كورونا_فيروس #كورونا_الامارات https://t.co/0mkynvE6sV	True Governmental Measure
869	874	1.22E+18	#بوابة_الوفد| #فيديو.. مدير مستشفى سابق ينصح بـ #الوضوء لمواجهة #فيروس_كورونا https://t.co/1Sr011P4YD https://t.co/4BaSSY0Bwr	Irrelevant
870	875	1.24E+18	#عاجل | الجزيرة موريتانيا تعلن وقف جميع الرحلات الجوية القادمة إلى البلاد ابتداء من الثلاثاء المقبل ضمن إجراءات احتواء فيروس كورونا #جريدة_الراية #فيروس_كورونا_المستجدّ https://t.co/yJzxHxP6TN	True Governmental Measure
871	876	1.24E+18	القوة الجوية الأمريكية تجلب قرابة مليون مسحة فحص فيروس #كورونا قامت بشراءها من شركة طبية إيطالية #كورونا_امريكا https://t.co/5gWK7bfE5d	Irrelevant
872	877	1.24E+18	الأخبار المتداولة عن إصابة الشيخ محمد بن زايد بفيروس #كورونا أعتقد أنها غير صحيحة ، ولكن كمية الشماتة التي لاحظتها على هذا الخبر بين العرب من المحيط إلى الخليج استفتاء حقيقي على اتساع مخيف لمستوى الكراهية الذي حصدته #الامارات لدى الشعوب العربية في ظل قيادته	Statistics
873	878	1.28E+18	@shiggyway @al_3aliaa @Hassan_alsai سبحان الله كل اللقاحات لها اثار جانبية بالاضافة الى الادوية وغلبها تحت السيطرة وتم التعافي منها ولها نسب نادرة جدا خاصة التهابات عضلة القلب ركزي شوي واسئلي نفسج يا شوق يا شمس يا قمر ليش المصادر العلمية توضح الاعراض الجانبية مثل اي دواء او لقاح اخر وبنفس الوقت توصي فيه 🙃	True Vaccine Info
874	879	1.40E+18	@salrashed نتزوج في المستقبل من ترفض اللقاح ✋ وتختار مسار الحرية 🕊️ من حقنا انتاج جيل متعافي وكيوت ❤️ وقرة العين من حقها تأخذ شريك الرحلة الطبيعي و الخالي من الجينات المعدلة وراثيا والذي سموه لقاح!!✋ خلينا نشوف شكل نسل المدرعمين لأنهم قالوا آمن آمن آمن وكأنهم كان عندهم سمع واحد 👂😑	False Vaccine Info
875	880	1.24E+18	#فيروس_كورونا الغرغرة قبل النوم بالماء والملح والليمون والخل لاتمنع فيروس كورونا من الدخول للرئة!! #فيروس_كورونا_المستجدّ https://t.co/miwNpwkcbn	Fake Treatment or Cure
876	881	1.24E+18	الجو بقي حر يعني وباء و حر كمان	Irrelevant
877	882	1.24E+18	تجنب لمس العينين والأنف والفم بيديك قبل غسلهما بالماء والصابون منعا لانتقال الفيروسات #الوقاية_من_كورونا - مع تحيات وزارة الصحة https://t.co/xJFYkP8oJ8	True Prevention Method
878	883	1.24E+18	@cgtnarabic الصين أعظم وأقوى دولة في العالم منذ القدم، والآن انكشفت جميع الدول التي تحاربها وتعمل ليل نهار لطمس هذه الحقيقة. أنظر ماذا يفعل الرئيس الصربي واعترافه من قبل عن ماتفعله دول الاتحاد الأوروبي. إسبانيا وإيطاليا بالذات وفي وقتنا الحاضر تحتضر من الجوع والمرض.	Irrelevant
879	884	1.24E+18	اه يازمن الدول العربية تغلق مجالاتها الجوية امام اوروبا كدول لديها وباء	True Governmental Measure
880	885	1.24E+18	أحدث معلومة حول فايروس كورونا هنا إنه بيظل عالق فى الهواء لمدة تلات ساعات . يعنى مش زى ما قالوا اول انو تقيل الحجم فبنزل على طول على الأرض والاسطح. https://t.co/GK9P8XXfas	False Spread Method
881	886	1.24E+18	كورونا فايروس يصيب من هم : 1- عمرهم 65 سنة وما فوق 2- اصحاب المناعة الضعيفة 3- من بهم امراض كامنة كامراض القلب اطعمة لتقوية المناعة : الكركم - الثوم - السبانخ - الزنجبيل - اللوز - الفلفل الاحمر - بروكلي - الشاي الاخضر - السمك - البيض - حب الشمس - Dark chocolate	False Virus Origin and Properties
882	887	1393921410	خُرافة : أيُّ لقاح #لكوفيد-19 سيكون غير آمن .. . دائماً اخذ المعلومة من أهل الأختصاص ولا تسمع للشائعات أو تجارب الغير فلربما شيء بسيط يؤدي حياتك للخطر .. خذ العلم من أهل العلم #كورونا	True Vaccine Info
883	888	1.39E+18	الإمارات - الإمارات تقدم 21350 جرعة من لقاح كوفيد-19 خلال 24 ساعة - https://t.co/iI6U9Sl1rK https://t.co/lnAuyM2pni	True Vaccine Info
884	889	1.24E+18	هل آلام الحلق والرشح والصداع وآلام الجسم أكثر أعراض الفيروس شيوعًا؟ أكثر أعراض الفيروس حدوثًا ارتفاع الحرارة والسعال الجاف والإرهاق وضيق التنفس. الأعراض الأخرى الأقل حدوثًا: آلام الحلق، الرشح أو الزكام، آلام الجسم، الصداع،والإسهال. #كوفيد_19 #كورونا #مصر https://t.co/tTF5ORZM9X https://t.co/fiKSEdxFm9	True Symptom
885	890	2514720193	وزارة الصحة الاتحادية .. حملة #التطعيم_حماية_4 🔷 كيفية حفظ لقاح كوفيد 19 على كل المستويات وما هي الإجراءات الإحترازية عند حدوث أي طارئ؟؟؟ 📌 تتم عملية إدارة اللقاح وفق شروط وإجراءات قياسية من المصنع حتى وصوله للمستفيد في درجات الحرارة الموصى بها والتي تضمن سلامة وفعالية اللقاح https://t.co/7k9nAqqMCR	True Vaccine Info
886	891	1.25E+18	عاجل : "الغذاء والدواء" توافق على إجراء دراسة سريرية محكّمة دولية لعلاج "كورونا" : وتهدف الدراسة إلى الحصول على بيانات موثوقة يعتمد عليها في ما يخص فعالية وسلامة عددٍ من مضادات الفايروسات المستخدمة التي قد تسهم في علاج فيروس كورونا المستجد (كوفيد 19 ) .	True Governmental Measure
887	892	1.24E+18	#السعودية | #وزارة_الصحة: طرق الوقاية من فيروس #كورونا Covid-19 يمكن اختصارها في عدد من الخطوات:- 1- غسل اليدين بالماء والصابون بانتظام 2- تغطية الفم والأنف عند الكحة والعطاس 3- طهي اللحوم والبيض جيدًا 4- تجنب الاتصال المباشر بشخص تظهر عليه أعراض المرض https://t.co/mol5668wDZ	True Prevention Method
888	893	1.25E+18	دراسة طبية: عقار هيدروكسي كلوركين غير ملائم لعلاج #كورونا وتسبب بنسبة عالية من الوفيات و له أضرار جانبية خطيرة بما فيها ضربات القلب بطريقة تؤدي للموت المفاجئ. طارت قبل 6مليار والحين كم مليار 😂😂😂 #الامارات ريكي https://t.co/5kqE33kV7z	Fake Treatment or Cure
889	894	1.40E+18	@salrashed هناك اختيار البدائل الصحية الطبيعية لرفع المناعة وهم في بيوتهم .. هذا ما حصل ما قبل اللقاح.. ونجح..فلماذا الاجبار المباشر و الغير مباشر	False Vaccine Info
890	895	1.23E+18	منقول أخبار جيدة #كورونا فيروس أوهان يمكن معالجته بماء الثوم الطازج المغلي طبيب صيني مسن اثبت فعاليتها وكذلك عدة مرضى استخدموها واثبتوا فعاليتها خذ ٨ فصوص ثوم كبيرة واهرسها، اضف ٧ كؤوس ماء ثم أغلى الخليط، كل الثوم واشرب من الماء المغلي. بين ليلة وضحاها ستشعر بالتحسن.. . منقول	Fake Treatment or Cure
891	896	1.24E+18	أين كان يخبئ خبراء الصحة والعلوم البيلوجية قبل أن يظهر وباء كورونا جميعكم كذبة كبيرة لا يركن إلى معلومات أحدا منكم جميعكم تجار دم ليس أكثر	Irrelevant
892	897	1.25E+18	"ترامب" يبتكر وصفة سحرية لعلاج #كورونا بحقن المواد المطهر في أجساد المصابين بالفيروس المستجد.. فكان هذا رد شركة "ديتول" https://t.co/GL1taWXETB	Fake Treatment or Cure
893	899	1.24E+18	# تردد ان اصحاب البشرة السمراء اقل عرضة للإصابة بفيروس كرونا وتمتلك مناعة تجاه الفيروس ... ويبدو ان هذا احتفال بهذه المناسبة لان الأهازيج تتحدث عن كورونا ... والله الهادي الى سواء السبيل ... https://t.co/JYB5gqo7gK	False Virus Origin and Properties
894	900	1.22E+18	انتشار الغربان في #الصين وحشرات غريبه طلعت بشكل كثيف بالتزامن مع فايروس #كورونا انه امر الله قد اتاهم بسبب ظلمهم وتجبرهم علي الايغور المسلمين المسالمين	Irrelevant
895	901	1.24E+18	@Khal19111 هلا طالع معهم شي جديد قال : اازم نقعد بالشمس منشان الكورونا	False Virus Origin and Properties
896	902	1.24E+18	#عاجل في هذه الأثناء تقوم قوات الشرعية بقصف مدفعي مكثف على مواقع أنصار الله المتمركزة في #جبل_هيلان غرب مدينة #مأرب. #اليمن #صنعاء #الجوف #فيروس_كورونا #صرواح	Irrelevant
897	903	1.25E+18	مشاركتي في @SabahAlsaudiah عن كيف أزيل أثار قرصات البعوض https://t.co/vVKOO9ViNt via @YouTube المشاركة قديمة واستخرجتها لأنه وقتها الآن ولسؤال أحد متابعيني عن البعوض. وأيضا نكرر المعلومة #كورونا لا ينتقل عبر لدغات البعوض #توعية #استشر_طبيبك	False Spread Method
898	904	1.22E+18	مواقع اخبارية .. السلطات في #بكين تعلن عن التوصل لدواء مضاد لفيروس #كورونا المتفشي في #الصين والذي أسفر عن مقتل 56 شخصا وأكثر من ألف إصابة .. وسيكون متوفراً مجاناً https://t.co/cLICr9LYxf	Irrelevant
899	905	1.25E+18	#ﻟﻠﻘﺼﺔ_ﺑﻘﻴﺔ | دراسة: 8.3 ملايين شخص سيقعون في براثن الفقر بالمنطقة العربية نتيجة انتشار #كورونا	Statistics
900	906	1.23E+18	أخبار جيدة كورونا فيروس أوهان يمكن معالجته بماء الثوم الطازج المغلي طبيب صيني مسن اثبت فعاليتها وكذلك عدة مرضى استخدموها واثبتوا فعاليتها خذ ٨ فصوص ثوم كبيرة واهرسها.. اضف ٧ كؤوس ماء ثم أغلى الخليط.. كل الثوم واشرب من الماء المغلي. بين ليلة وضحاها (في غمضة عين) ستشعر بالشفاء	Fake Treatment or Cure
901	907	1.40E+18	هل لقاح فايزر يسبب العقم؟ اثبتت الدراسات انه يسبب العقم!!!!! المصدر : https://t.co/H7AhSXYbpU https://t.co/e5lqpSoFkx	False Vaccine Info
902	908	1.24E+18	@AlJadid07 أما ماتم تداوله على لسان منظمة الصحة العالمية بإقرارها أن فيروس كوفيد 19 ينتقل عبر الهواء غير صحيح , حقيقة خبر نتائج الدراسة التي تم طرحها خاص بالممارسيين الصحين لتذكيرهم بأهمية أخذ الإحتيطات الوقائية عند القيام بإجراءات تثير الرذاذ التنفسي المتطاير في الهواء للمرضى .	False Spread Method
903	909	1.24E+18	تطهير اليدين أهم وسيلة لمكافحة العدوى #فعاليات_الحجر_المنزلي #كرونا_الجديد #كرونا_السعودية #الكويت_تحارب_الكورونا #القطاع_الخاص https://t.co/8e0sMaxVJr	True Prevention Method
904	910	1.24E+18	معالي الدكتور وزير الصحة : ستكون هناك خدمة للمساهمة في جهود مكافحة تفشي فيروس كرونا #كوفيد_19 عبر خدمة الرسائل النصية قريبا وأي شخص يجب أن يتعامل الآن وكأنه حامل للفيروس أو يفكر أن من يقابله يكون حاملا للفيروس #فيروس_كورونا_المستجدّ #نخبه_مغردي_عُمان https://t.co/QtimUafvoC	True Prevention Method
905	911	1.22E+18	هناك تقارير تقول ان الطرود من الصين ربما قد تحمل #فيروس_كورونا. هذا الخبر مر على الجمارك مرور الكرام. المفروض الجمارك تقوم بتعقيم جميع الطرود من الصين. ولا يكتفى موظفيها بالتركيز فقط على التصوير والشهرة أمام حاويات جوني ووكر .	False Spread Method
906	912	1.25E+18	تعرف على طريقة علاج مصابي فيروس #كورونا باستخدام البلازما #وقاية_وأمان #StayAtHome https://t.co/udSxAbxU7V	Fake Treatment or Cure
907	913	1.23E+18	🔴 هل تفيد المضادات الحيوية أو العلاجات العشبية في مكافحة فيروس كورونا؟ 🔵 لا، لا تفيد المضادات أو الخلطات العلاجية العشبية في مكافحة فيروس كورونا. (٩/٩)	Fake Treatment or Cure
908	914	1.24E+18	@SaudiMOH السلام عليكم ، هل صحيح ان هناك دراسات جديدة اثبتت ان فايروس كورونا ينتقل عبر الهواء وأنه يكون معلق بالهواء لعدة ساعات قبل ان يسقط للأرض ؟	Irrelevant
909	915	1.24E+18	أن التدخين يرفع خطر الإصابة بالفيروسات، ومنها فيروس كورونا المستجد (كوفيد- 19).وأوضح رئيس الجمعية الألمانية لطب الرئة أن التدخين يُضعف القوى المناعية للشعب الهوائية، ومن ثم لا تجد الفيروسات صعوبة في مهاجمة الجهاز التنفسي. https://t.co/4nGjbFEOUK via @mtvlebanonnews	True Virus Origin and properties
910	916	1.22E+18	الكمامة اللون الأبيض والأزرق الجهة البيضاء مسؤولة عن التعقيم إن كنت مصاب يجب أن تضع الجهة البيضاء إلى الداخل على الأنف والفم لحماية الناس من حولك. الجهة الزرقاء إلى الداخل على الأنف والفم لتجنب العدوى وحماية نفسك. منقول #فيروس_كورونا https://t.co/k3bXimE6Lc	Irrelevant
911	917	1.25E+18	هل ينتقل #فيروس_كورونا_المستجد عن طريق الحشرات أو من خلال لدغة البعوض ؟! https://t.co/nSRHIpEHFR	Irrelevant
912	918	1.25E+18	" ينتقل من خلال الهواء ويموت في الحرارة العالية" شائعات تترصدها منظمة الصحة العالمية حول فيروس #كورونا😷 المتحدثة باسم #منظمة_الصحة_العالمية مارغريت هاريس لمع الحكيم 👇 https://t.co/5p6FKyCAxV	False Spread Method
913	919	1.24E+18	سيارة جيلي ايكون هي كروس اوفر مدمجة تجي بنظام تنقية هواء ذكي يحمي الركاب من البكتيريا والفيروسات الخارجية سواءً كان فيروس كورونا أو غيره تستخدم السيارة محرك تيربو 1.5 لتر بدعم كهربائي بقوة 174 حصان وعزم 255 نيوتن متر بصرفية وقود 5.7 لتر لكل 100 كلم سعرها يعادل 62 الف ريال https://t.co/ezndc8N1x3	False Prevention Method
914	920	1.25E+18	الصدر والعامري هم أول المستخدمين لقاذورات المجوس وأخر ما أستخدمو لعلاج كورونا شمهم سروال الخميني https://t.co/rPQ8aCDkpc	Irrelevant
915	921	1.22E+18	تمكنت الصين من بناء مستشفى خاص بمرضى الكورونا خلال ١٠ ايام والقادر على إستعاب الف سرير ! #كورونا #كورونا_الجديد https://t.co/thOae2YIuj	True Governmental Measure
916	922	1.25E+18	أنت لا تحتاج إلى #خبر_عاجل يخبرك ما الذي فعله #كورونا في #إيطاليا على سبيل المثال؟ هذه الصورة تغنيك عن ألف مقال وخبر: عندما ينهار الطبيب.. تنهار المنظومة الصحية. . تحية لكل العاملين في القطاع الصحي في هذا العالم من سائق سيارة الإسعاف إلى كبير الأطباء . #اعزل_نفسك و #خلك_في_البيت https://t.co/NeSsv4sQuu	Irrelevant
917	923	1.24E+18	الجواز في زمن الكورونا 😂😂 https://t.co/STTDqj9vOW	Irrelevant
918	924	1.23E+18	كلنا عندنا معلومه بأن الفيروسات الغير مرئيه لايقضي عليها الا الغبار وهذا الشي يجب أن نتفكر به وأن نكون من الشاكرين الحامدين على نعمه .. نسأل الله ان يكون هذا الغبار سبب للقضاء على الفيروسات ومنها #فيروس_كورونا وأن لايصيبنا ولايصيب أحد من أحبتنا أي مكروه #غبار_الرياض	False Prevention Method
919	925	2491170245	#الكويت تشتري عقار «باكسلوفيد» أول دواء لعلاج «#كورونا» بـ 9 ملايين دولار https://t.co/WEwrOBYsal	True Treatment or Cure
920	926	1.24E+18	@Mohammed_323031 اذن ياجواري احضروا الشيش إيه صح على فكره👌 لانه الجمر حق الشيشه يعني والع _فبالتالي الكورونا لا تحب الجو الحار __فحنا بالصلاه ع النبي هنقضي عليها _لاصح ✔😂😂😂😂😂	False Virus Origin and Properties
921	927	1.25E+18	حذرت وكالة الغذاء والدواء الأمريكية FDA ان التدخين يزيد من عرضة الإصابة في #فيروس_كورونا_المستجدّ ، بالإضافة إلى زيادة مضاعفاته عند الإصابة بهذا المرض. #لا_للتدخين (BLOOMBERG)	True Virus Origin and properties
922	928	1.23E+18	الحكومة الصينية تسمح للمسلمين بإقامة الصلاة ف الميادين العامة والتضرع لله تعالى برفع بلاءكرونا عنهم الملاحظ تراكض المسلمين للحاق بالصلاة ومشاركة غير المسلمين لهم بمد الفرش والصلاة ولو كان لغير القبلة وعلى غير طهارة رب ضارةٍ نافعه لعل الله يريد بالاسلام خيرا في بلادهم #كورونا https://t.co/tOjYLDkUnd	False Governmental Measure
923	929	1.24E+18	. آداب العطاس لتقليل العدوى ينصح باستخدم المناديل الورقية للعطاس أو السعال، والتخلص منها بأسرع وقت ممكن،غسل اليدين بالماء الدافئ والصابون،استخدم المرفق عن طريق ثني الذراع. #كرونا_السعودية .	True Prevention Method
924	930	1.40E+18	🔥 هل لقاح “كورونا” يُغير الجينات البشرية؟.. استشاري يجيب (فيديو) https://t.co/nZHy4IVh1Z	False Vaccine Info
925	931	1.40E+18	الهاشتاق عباره عن فلان مات وهو اخذ اللقاح اللقاح عباره خطه لتقليل عدد سكان الارض اللقاح صار مغناطيس اللقاح شريحة تتبع خخعلااااص يكفي كذب واشاعات وتحليل من عقولكم اغلب اللي اعرفهم اخذوه وكلهم سليمين معافين يالله لك الحمد ولا مغناطيس ولا كذب #لا_للتطعيم_الاجباري٢١	False Vaccine Info
926	932	1.23E+18	RT @UAE_Network: توقع الرئيس الأمريكي #دونالد_ترامب زوال #فيروس_كورونا في أبريل المقبل بسبب الحرارة. وقال #ترامب في البيت الابيض" بحلول نيس…	False Virus Origin and Properties
927	933	1.25E+18	RT @SALIH__ALGHAMDI: @jabersharhili حسب علمي البعوض ما ينقل كورونا	False Spread Method
928	934	1.24E+18	#وزارة_الخارجية: إغلاق الحدود البرية والبحرية والجوية للقادمين للسلطنة من بعض الدول الموبوءة بمرض فيروس #كورونا.. https://t.co/CCH0zWwLoQ	True Governmental Measure
929	935	1.24E+18	@naifco @alfarhan تصور واضح الاولى الصين وايران الموجة الثانية أوروبا وأمريكا الموجة الثالثة افريقيا والشرق الأوسط خلال فترة من 6-7 اسابيع القادمة صعبة قريبا سنسمع انتشار في الهواء . التصور الشمولي توحيد البشر تجهيز الدول للتحالفات الجديدة والحكومة العالمية الواحدة والعملة الواحدة #الفضائيين	False Spread Method
930	936	1.24E+18	متى يجب لبس الكمامة؟ -إذا كنت مصابا بالسعال أو العطاس -إذا كنت تعتني بشخص مريض بأعراض تنفسية. #كورونا_الجديد #تعليق_الدراسة #كورونا #وزارة_الصحة #كورونا_في_الصورة https://t.co/NwM7BlVoQp	True Prevention Method
931	937	1.25E+18	#هل_شاهدت_في_حياتك_مثل_كورونا علاج كورونا رأس رجم عليه غيوم نسانيس ذعذاع الهبايب معقمته لو تعيش طول العمر ولاتموت اليوم ترا الموت واحد والبنادم وخاتمته	Irrelevant
932	938	1.23E+18	لون الكمامة الطبية الأبيض و الأزرق يختلف فالجهة البيضاء مسؤولة عن التعقيم فإن كنت مصاب وأردت أن تحمي الناس من حولك يجب أن تضع الجهة البيضاء إلى الداخل أما الجهة الزرقاء فهي لتجنب العدوى وحماية نفسك من الأخرين #فيروس_كورونا	Irrelevant
933	939	1.24E+18	سوف يأتي الصيف وحرارة الجو الشديدة سوف تقضي علي فيروس كورونا * هبدة مصريه*	False Virus Origin and Properties
934	940	1.22E+18	نسبة الموت بسبب فيروس #كورونا في كوريا الشمالية ١٠٠٪ ... كوريا الشمالية : اعدام أي شخص يصاب بفيروس #كورونا	Causing Anxiety and Fear
935	941	1.25E+18	توصيات #صندوق_الأمم_المتحدة_للسكان بشأن فيروس كورونا الجديد #للنساء #الحوامل و #المرضعات. #فيروس_كورونا #كوفيد19 https://t.co/ABTTS46xMT	True Governmental Measure
936	942	1.24E+18	القايمين على حظر التجول عسكر . القايمين على الحدود وحمايتها عسكر القايمين على المنافذ البريه والبحريه والجويه عسكر وتستكثرون عليه تاجيل ياموسسة النقد ٣ شهور . لهم الأجر والثواب. ولكم من الله ماتستحقون. #تاجيل_اقساط_القطاع_العسكري2	Irrelevant
937	943	1.25E+18	اخر سالفه من الدكتورة امل الانصاري ، ان ما كانت تقصد علاج كورونا ، احنا فهمناها غلط . https://t.co/I0QujhOsKK	Irrelevant
938	944	1.25E+18	@GwadyM الشلولو علاج #الكورونا 😂 https://t.co/yofJSBn9XR	Fake Treatment or Cure
939	945	1.25E+18	اخيرا حصلوا علاج كورونا منقوووووووووول https://t.co/MD3ViVuZcD	Irrelevant
940	946	1.24E+18	هل تقضي مصابيح التعقيم بالأشعة فوق البنفسجية على فيروس كورونا الجديد؟ ينبغي عدم استخدام مصابيح الأشعة فوق البنفسجية لتعقيم اليدين أو أي أجزاء أخرى من الجلد لأن هذه الأشعة يمكن أن تسبب حساسية للجلد. #كورونا_الجديد #كوفيد_19 #منظمة_الصحة_العالمية	False Prevention Method
941	947	1.24E+18	* ايقاف العمره * ايقاف الدراسه * ايقاف الرحلات الجويه والبريه * ايقاف الدوري السعودي لم يتبقى سوى اغلاق المطاعم والكوفيهات.. نعيش في ايام صعبه مع هذا الوباء العالمي يارب تحفظنا وتعدي هالفتره على خير 🙏🏽💙 #انثبروا_ببيوتكم #كوفيد_19	True Prevention Method
942	948	1.40E+18	@ll0o0II نتزوج في المستقبل من ترفض اللقاح ✋ وتختار مسار الحرية 🕊️ من حق العرسان انتاج جيل متعافي وكيوت ❤️ وقرة العين من حقها تأخذ شريك الرحلة الطبيعي و الخالي من الجينات المعدلة وراثيا والذي سموه لقاح ✋	False Vaccine Info
943	949	1.24E+18	لا تستخدم المضادات الحيوية في الوقاية من فيروس #كورونا #عصحة_السلامة https://t.co/CT0aIyTcNU	Fake Treatment or Cure
944	950	1.25E+18	علاج كورونا من اختراعات محمد عبدالمجيد الزنداني https://t.co/N38qjMPJEE	Irrelevant
945	951	1.24E+18	#كورونا اخوتنا السوريين اقتربت الضحايا فيهم الي المليون وفي افريقيا بموت الآلاف من الاشخاص من المرض و الجوع ولاكن علي كمواطن جزائري حزين اكثر حاجة في بلادي فيها امل الني نحرق في بوطي لؤواجه الوت ان اخاف من الكورونا صدقوني حاولت لاكن صعب لم الصتطع #الحراك_الشعبي	Irrelevant
946	952	1.25E+18	الدكتور فلاديمير زيلينكو في نيويورك صاحب انجح تجربه علاج #كورونا يعلق على الدراسات الاخيره التي قالت بفشل #كلوروكوين دراسات موجهة لتسقط الدواء وانه بصدد إصدار توثيق للمرضى الذين عالجهم ببروتوكول #ZelenkoProtocol ويؤكد على نجاح علاجه https://t.co/IOGxvpGSC8	Fake Treatment or Cure
947	953	1.25E+18	📍خذ العلم : - جميع الأعمار يمكن أن يصيبها #فيروس_كورونا! • لكن كبار السن وأصحاب الأمراض المزمنة والحوامل هم أكثر عُرضه للإصابة. https://t.co/3h3voEaVJH	True Virus Origin and properties
948	954	1.24E+18	استخدام النقود الورقية يمثل أحد الوسائل التي يمكن أن ينتقل من خلالها عدوى فيروس كورونا المستجد "كوفيد 19" مطالبا بغسل اليدين بصورة جيدة واستخدام المطهرات بعد استخدام أي أوراق نقدية وتابع المتحدث للصحيفة"نعلم جيدا أن تبادل الأوراق النقدية واستخدامها يمثل مصدرا لنقل كل أنواع العدوى https://t.co/5NuAeYy8kZ	True Prevention Method
949	955	1.24E+18	ايقاف الرحلات الجوية الى لبنان والهند مع استمرار الرحلات اليومية من والى ايران باعتبار فيروس الجارة منا وبينا ومليان فيتامينات وفيروس باقي الدول يسبب لنا خطر ويأذينا! غباءهم وصل مراحل متقدمةجداً شوكت يفهمون ان الفيروس ميعرف خط احمر ولا تاج راس؟ يارب خلصنا منهم ومن #كورونا #العراق https://t.co/icHquDPSOo	Irrelevant
950	956	1.25E+18	إحصائيات كورونا إجمالي الإصابات والوفيات حول العالم نسبة الوفيات 5% #كورونا_الجديد #نبي_حظر #وزارة_الداخلية #StayHome #الصحة #الكويت #مصر https://t.co/hurHrWUjxN https://t.co/NGaUDTudOh	Irrelevant
951	957	1.24E+18	الحديث عن ضرورة تعزيز المناعة في ظل تفشي ⁧#فيروس_كورونا⁩يجعلنا نسلّط الضوء على كيفية تعزيزها. وفيما يشير بعضهم إلى أن تناول فيتامين سي وحده هو لتقوية المناعة فإن فيتامين دي حسب الدراسات هو أكثر فعالية لحمايتنا من التهابات الجهاز التنفسي تابعوا الThread لتعرفوا مدى أهميته ⬇️	Irrelevant
952	958	1.24E+18	أفضل طريقة للوقاية من فيروس #كورونا بإذن الله غسل اليدين بالماء والصابون لمدة ٤٠ ثانية. https://t.co/bJVUrQmibX	True Prevention Method
953	959	1.24E+18	@DrReemAlasoussi أعلنت سلطنة عمان بأنه نظراً لإزدياد حالات الإصابة بمرض فيروس كورونا في بعض الدول فإن الزائرين للسلطنة من مواطنو الدول المنتشر فيها المرض وكإجراء إحترازي سيتعذر السماح لهم بالدخول من جميع المنافذ الجوية والبحرية والبرية وإن كانوا محوّلين عبر دول أخرى ولديهم تأشيرات سارية المفعول	True Governmental Measure
954	960	1.23E+18	انتهى الموضوع وصدقتم اشاعة اجلاء عمان للطلبه اليمنيين ؟ #الطلاب_اليمنيين_في_ووهان #انقذوا_الطلبه_اليمنيين_في_الصين #كورونا #الصين #ووهان #فيروس_كورنا	Irrelevant
955	961	1.24E+18	الترجمة : خلونا كمصريين الي دولتنا ناكرة تفشي الكورونا في شعبها ندخل على بلاد الخليج وننشر الفايروس ونموتكم ونخلي اقتصادكم ينهار.. لبستوا العنصرية في كل شي، حتى حماية الدول لشعوبها خليتوها عنصرية؟ ولاتنسون ترا في الخليج مئات المصريين الان يتعالجون مجانا https://t.co/qA8EUiRJRJ	Hate and Exclusion
956	962	1.25E+18	انصح الدول والأشخاص قبل أن تستخدم اى دواء جديد لعلاج كورونا أو قبل تناول أى دواء أن يقولوا بسم الله الشافى المعافى وبسم الله الذى لا يضر مع اسمه شيء في الأرض ولا في السماء وهو السميع العليم فالدواء لا يعمل الا بإذن الله	Irrelevant
957	963	1.22E+18	اغسل يديك بالماء و الصابون #اقوال_مأثورة #وزارة_الصحة #تونس #كورونا	True Prevention Method
958	964	1.25E+18	اخبار مبشرة Remdesivir لعلاج كورونا بعد علاجه المرضى في أقل من أسبوع https://t.co/8jVr919hk7	Irrelevant
959	965	1.23E+18	تعلن #وزارة_الصحة عن تسجيل ست حالات إصابة جديدة بمرض فيروس كورونا ٢٠١٩ مرتبطة بالسفر الى الجمهورية الإسلامية الإيرانية، أربع منها من الجنسية الإيرانية واثنتين من المواطنين وجميعهم يخضعون للحجر الصحي. وبذلك يصبح عدد الحالات المسجلة في السلطنة (١٢) حالة. https://t.co/aUGnNyVLQQ	Statistics
960	966	1.25E+18	@drfalyahya @agrni اللي نقرأه من تقارير الصحة العالمية ان الاكتفاء بفحص الحرارة لا يعطي فائده لان الحرارة لا تظهر الا خلال 14 يوم يعني بعد ما شبع المصاب نقل عدوى كورونا للكثير قبل ان تظهر. اختبار ليس منه فايده للاحتواء	True Symptom
961	967	1.22E+18	قناة CNBC العربية/ كيف أنهت #الصين بناء مستشفى لعلاج #كورونا بمساحة 60 ألف متر مربع وبسعة 1000 سرير في وقت قياسي امتد ل 10 أيام فقط؟ - عبر تطبيق نبض @NabdApp https://t.co/9BtUtmXco5	True Governmental Measure
962	968	1.22E+18	لامن يصل كورونا الخرطوم تكون وصلت درجة الحرارة 40 وانت مارق ... ... كورونا ح يرجع في اول طيارة	False Virus Origin and Properties
963	969	1.25E+18	لو حضرتك . عايز تعرف أزاي تمنع عنك كورونا في القنوات المصرية عند أماني الخياط في كوباية شاي عند محمود سعد في طبق شلولو بالليمون والعلاج علي مساء DMC في طبق فول مدمس بالليمون لكن لو حابب تختلف وتروح لأهل العلم فالدكتور هالة سرحان وجدت العلاج وحطيتة في تويتة متاحة للجميع https://t.co/f19bXfhz0r	Fake Treatment or Cure
964	970	1.24E+18	تحذير أوروبي.. المدخنون أكثر عرضة لمضاعفات #فيروس_كورونا https://t.co/mj0lIbo9WX	True Virus Origin and properties
965	971	1.24E+18	مصادر إعلامية: إصابة ولي عهد أبوظبي محمد بن زايد، بفايروس كورونا المستجد المصدر: السومرية نيوز شني هاي	Statistics
966	972	1.21E+18	فوائد لقاح كورونا يجعل الجسم لديه مناعه من الفايروس انه يظهر لك مواطن الضعف داخل الجسم التي لا تشعر بها حيث عانى البعض من اثار جانبيه ولم يتعرض لاعراض الكورونا البعض احس في قلبه والبعض في عينه والخ لان اللقاح يهاجم اضعف نقطه بالجسم ويبدأ منها لتاثيرها على باقي انحاء الجسم	True Vaccine Info
967	973	1.24E+18	هذا حال الحكومة القطرية وثيقة من الطيران المدني القطري بخصوص مرض كورونا تثير الجدل بعد منع استقبال المسافرين من دولةمصر والكويت وعمان واستثناء دولتي : ايران و تركيا : رغم انتشار مرض كورونا إلا أن قطر مازالت تساوم على شعبها تحت وطأة العمامة الايرانية والطربوش التركي 🤔 https://t.co/Hlp3vJE3IL	False Governmental Measure
968	974	1.24E+18	الشمس تسقط في البحر إيذانا بنهاية يوم آخر من عمرنا.. لعل في الغد أخبار سارة بشأن علاج #فيروس_كورونا https://t.co/0SFaLxR2nk	Irrelevant
969	975	1.40E+18	@assaail_ شريكة حياتي في المستقبل من ترفض اللقاح ✋ وتختار مسار الحرية 🕊️ من حقنا انتاج جيل متعافي وكيوت ❤️ وقرة العين الموجودة في عالم ما.. من حقها تأخذ شريك الرحلة الطبيعي و الخالي من الجينات المعدلة وراثيا والذي سموه لقاح!!✋	False Vaccine Info
970	976	1.24E+18	قالت منظمة الصحة العالمية إن الفيروس التاجي #كوفيد_١٩ يمكن أن ينتقل في الهواء، ويبقى معلقاً في الهواء اعتماداً على عوامل مثل الحرارة والرطوبة. تعليق: سرعة انتشار الفيروس تنذر بذلك. حقيقة خطيرة تأخر الكشف عنها. مسألة قياس السلامة بالمتر اعتبرها ملغاة	True Spread Method
971	977	1.22E+18	#فيروس_كورونا الوقاية من فيروس كورونا : يجب الاهتمام بغسل اليدين بشكلٍ مستمر بالماء والصابون. يوصى بعدم لمس العينين أو الأنف في حال كانت اليدين غير نظيفتين. تجنب استعمال أدوات الشخص المصاب أو التواصل معه.@ishrafshamal https://t.co/I924orznYN	True Prevention Method
972	978	1.24E+18	قناة DW العربية/ ما علاقة التدخين ب #فيروس_كورونا_المستجدّ؟. هل المدخنون أكثر عرضة للإصابة؟ https://t.co/WeSW3a1yMG تم نشر هذا الخبر من خلال تطبيق "نبض" للآندرويد والآيفون. اضغط لتحميل التطبيق مجاناً https://t.co/MUVBFVz0Z0	True Virus Origin and properties
973	979	1.25E+18	@realDonaldTrump اريد مساعدتكم لعلاج كورونا في امريكا	Irrelevant
974	980	1.25E+18	وزير الصحة الروسي يحسم الجدل بشأن علاج “كورونا” بـ”الثوم والليمون والزنجبيل”! https://t.co/aNCvBi306B https://t.co/gyx7An4U28	Fake Treatment or Cure
975	981	1.24E+18	@mohdsalj #قال_الناس_ولم_أقُلْ خامسا: شرفاء العالم وعقلاء الأمتين العربية والإسلامية يثمنون مواقف السعودية بقيادة خادم الحرمين الشريفين أيده الله وولي عهده حفظه الله فيما يخص الجوانب الإغاثية لليمن الشقيق المقرونه بالدعم التنموي،مقابل دعم ايران لمليشياتها بالألغام والسعي لنشر وباء الكرونا.	Irrelevant
976	982	1.24E+18	@WHOEMRO @WHOSyria @WHOYemen @WHOIraq @MOH_Bahrain @WHOEgypt @WHOJordan @WHOOmanOffice @WHOKSA @WHO @OmsTunisie والدراسة الصينية من ووهان تقول ببقاء الفايروس لمدة ٣ ساعات في الهواء	False Spread Method
977	983	1.24E+18	أعراض #فيروس_كورونا بحسب نسبة ظهورها: 🔴إرتفاع درجة الحرارة (٨٨٪) من المرضى 🔴الكحة الناشفة (٧٠٪) 🔴التعب العام (٣٨٪) 🔴البلغم او المخاط (٣٣٪) 🔴ضيق النفس (١٨٪) 🔴احتقان البلاعيم (١٣٪) 🔴الصداع (١٣٪) 🔴آلام العضلات (١٥٪) القلة من المرضى تعاني من الإسهال والغثيان والإستفراغ https://t.co/QpB0EDayUe	True Symptom
978	984	1.24E+18	الحكومة ممثلة في : الصحة والعاملين فيها التعليم والعاملين فيها الجوازات والعاملين فيها وغيرهم من الوزارات والهيئات يبذلون كل مابوسعهم لأجل مصلحتكم والحفاظ على صحتكم وأرواحكم فلنكن لهم العون ونكف عن التذمر وإطلاق الشائعات حمى الله العباد والبلاد من كلٍ شرٍ وسوء #فيروس_كورونا	True Prevention Method
979	985	1.25E+18	@anam8755 @SaudiMOH @KKESHKSA @saudipost اذا ادوية علاج كورونا .. ارسلي واحد الله يكفينا شر الامراض	Irrelevant
980	986	1.24E+18	#الكورونا انتشر خاطر ربي راه غاضب علينا! خاطر نسا خرجو طريق والجوامع فرغت وتخطينا حدود الله. المصدر: وليد (مول اليمونتاسيون لي يغش في الميزان ويبيع البيريمي وسرق ورث اخته واخر مرة دخل الجامع كانت باش يعمر الماء كي نقطع في الحومة).	Irrelevant
981	987	1.40E+18	#لا_للتطعيم_الاجباري٢٢ لقاح كورونا هو لقاح طارئ تم إنتاجه في ظروف سيئة للغاية وغير مسبوقة واجهها العالم حينما اجتاحه وباء عابر للقارات فلم يكن امامهم من حل الا مواجهته حسب امكاناتهم وقدراتهم فخرجوا علينا بلقاح غير آمن وغير فعال بل مع وجود شهادات من هنا وهناك بوجود مضاعفات له	False Vaccine Info
982	988	1.24E+18	@AhmedSa95122369 ايطاليا كان عندها حدود مفتوحة مع دول الاتحاد الاوروبي و المجال الجوي كان مفتوح احنا حالياً كلو مقفول يعني مافي مجال لي حالة تجي من برة و الناس تعمل حسابها و تتعقم و تلبس كمامات الوقاية خير من العلاج لكن ما يوقفو حال الناس و يعملو حظر او يقولو الناس ما تطلع من البيت	True Prevention Method
983	989	1.24E+18	معلومه بسيطه من دكتور الجلد الي اداوم معه: يقول: قفازات تمسك الجراثيم وماتروح منها . عكس اليد بدون قفازات تروح الجراثيم بمجرد غسولها بالماي والصابون . #كوفيد١٩ #كورونا #اخدود_الرحمه #عمان_تواجه_كرونا	True Prevention Method
984	990	1.22E+18	هل تنبأ مسلسل "ذا سيمبسونز" بإنتشار مرض كورونا ؟ https://t.co/BiLznIQxT9 #كورونا #رؤيا https://t.co/Mmv13C47IG	Conspiracy Theory
985	991	1.25E+18	الكويت تشتري عقار «باكسلوفيد» أول دواء لعلاج كورونا بـ 9 ملايين دولار https://t.co/cxzX7mlakW	True Treatment or Cure
986	992	1.24E+18	السقوط العظيم تلك هي الحقائق الكبرى التي تقول: إذا لم يستفق العالم من هذه الأزمة ويوجه ثرواته وقدراته للحفاظ على صحة الإنسان وتطوير الطب وأدواته، وإلا فإن البشرية مهدَّدة بنسف كل حضارتها .... #وباء_كورونا #آعٌزٍلَ_نِفُسِکْ #شكرا_الدفاع_الجوي https://t.co/gWkIwLIF2W # https://t.co/XcBAfvZW8V	Irrelevant
987	993	1.24E+18	عاجل ... إصابة ولي عهد الإمارات محمد بن زايد بفيروس كورونا https://t.co/dCGKwIIEWK	Statistics
988	994	1.24E+18	السؤال المهم؛ البتجيهم كورونا ويتعالجو بتجيهم تاني🤔	Irrelevant
989	995	1.40E+18	@m3_6_0 سأتزوج في المستقبل من ترفض اللقاح ✋ وتختار مسار الحرية 🕊️ من حقنا انتاج جيل متعافي وكيوت ❤️ وقرة العين من حقها تأخذ شريك الرحلة الطبيعي و الخالي من الجينات المعدلة وراثيا والذي سموه لقاح ✋	False Vaccine Info
990	996	1.24E+18	الصحة العالمية: لا يوجد دليل على انتقال كورونا في الهواء #فيروس_كورونا	False Spread Method
991	997	1.26E+18	رغم تحذيرات الصحة.. #أمريكا تخزن ملايين من عبوات دواء ترامب لعلاج #كورونا #صدى_البلد #البلد https://t.co/Eyoa4oY9Fg	Irrelevant
992	998	1.24E+18	@AhmadAlsalem_ الاستثمار الان بالزراعة والطاقة المتجددة والأبحاث العلمية لان البترول سوف يستمر بهذي الأسعار لوقف وكبح النفط الصخري الذي ساهم بانتشار فايرس كوفيد 19 والبترول الان سوف يستخدم بالمستقبل لأشياء ضرورية كالطيران فقط يعني سيارات بالكهرباء او طاقه شمسيه العالم تغير الان بعد كوفيد 19	Irrelevant
993	999	1.23E+18	@8939o @vbllc1 @NoraAl3dwani @njlmw5 @sasi140445 @mohapuae كورونا عبارة عن انفلونزا وليس سرطان خبيث، وعلاجها كما المعتاد عبارة عن خافضات الحرارة ومضادات هستامين و عقاقير تخفف من السعال وبخاخات للأنف، ومن يصاب بها يمكنه الشفاء بإذن الله إذا تلقى العلاج الصحيح	True Virus Origin and properties
994	5474	1.24E+18	#جريمه_عدم_ختم_الجواز . من زمان يروحون ايران بدون ختم الجواز. وجاء فايروس كورونا كب عشاهم. الخونه يحتاج لهم خطه: سته وستين.. سته... باليد واحد. https://t.co/EBDwAM0kny	True Governmental Measure
995	1140	1.25E+18	#البحرين نجاح مملكة البحرين في مكافحة فيروس كورونا مستمر ، حيث أن وزارة الصحة البحرينية قامت باستخدام علاج هيدروكسيكلوروكوين أو امينوكوينولين أو بما يعرف بالاسم التجاري ( بلاكونيل ) + المضاد الحيوي المعروف للجميع ( أزيثرومايسنين ) أبو ثلاث حبات https://t.co/9jAjXUpUVs	Fake Treatment or Cure
996	4944	1.40E+18	يقصد "المناعه الطبيعيه" بس مع ارتباك الكذب قال العدوى الطبيعيه هههه يعرف انه يكذب السؤال أين ذهبت السلاله البرازيليه والجنوب افريقيه و البريطانيه و و🤔 الحاصل نشر الذعر بالسلالات يعني خذ اللقاح حتى لايصيبك البعبع المتحور، ثم يختفي هذا البعبع قبل وصوله😄 #لا_للتطعيم_الاجباري٢٣ https://t.co/CREflpjCYu	False Vaccine Info
997	4814	1.25E+18	أيام حاسمة أمام العراقيين.. هذا ما قاله مسؤول في وزارة الصحة 👇 https://t.co/vWT8VoeEJG	Irrelevant
998	5604	1.24E+18	الليمون والقرنفل قاهر الفيروس كورونا مجرب من طبيبة جزاءرية اسمع https://t.co/80liEiYorj عبر @YouTube	Fake Treatment or Cure
999	2609	1.24E+18	ههه قلنا هذا تقرير طبي من احدي وكالات الانباء العالميه ان الموز بعون الله طارد ل #كورونا_فيروس رد علي البعض بقوله ان معاي مزارع موز وان كان هذا صحيح فماهو المانع https://t.co/fi8G0CGNm2	Fake Treatment or Cure
