# Supplementary material for: Multi-label multi-class COVID-19 Arabic Twitter dataset with fine-grained misinformation and situational information annotations
Source: PeerJ Comput Sci. 2022 Dec 5;8:e1151. doi: 10.7717/peerj-cs.1151 (PMC9748819; doi:10.7717/peerj-cs.1151)
Supplement: Supplemental Information 1 [file peerj-cs-08-1151-s001.zip › Dataset versions and code/Multi-Class Misinfo/ArCOV19-MCM/Training.csv]

	Unnamed: 0	ID	Tweets	Multi_Class
0	0	1.24E+18	إخوان اني بل اسعاف فوري بغداد تدرون ماعدنا بدلات وقايه ولا مواد تعقيم وتعفير النا الله الله يحرس البلد بعين من نقل حاله نتركه يوم كامل الجو يعفره😭	Irrelevant
1	1	1.23E+18	يقدم الأطباء اليابانيون اختبارًا بسيطًا للكشف عن #كورونا يمكننا القيام به كل صباح! خذ نفسًا عميقًا وأمسك أنفاسك لأكثر من 10 ثوانٍ! إذا نجحت في الزفير دون سعال وعدم راحة وتعب وصلابة في صدرك فهذا يثبت ويشير بالفعل إلى عدم وجود فايروس وانت سليم #لبنان #لبنان_ينتفض #الكويت_كورونا	Irrelevant
2	2	1.24E+18	@Eyaaaad الصين مثل مصر مبدعون بالتضليل الاعلامي. كلنا يعرف ان الصين اخفت موضوع الفايروس في البداية واعتقلوا الطبيب الذي نبه الى وجود الفيروس.الآن الصين تنتقد الدول لاستمرار الحضر التجاري والجوي لها وما نتج عن خسائر فادحه في اقتصادها. اظن ان هذا الخبر دعايه وكذب من السلطات الصينيه.	Irrelevant
3	3	1.25E+18	للأسف #السعودية تعلن رسميا إلغاء الحج لهذا العام وتأجيل العمرة ل١٠ اشهر قادمة مبدئيا يراودني شعور منذ مدة أننا نعيش في سنة ١٩١٨ ونصارع وباءً وأننا سنستيقظ ونقرأ عن هذه الحقبة ونهنىء أنفسنا على النجاة إذا ضلينا عايشين ! #كورونا #منع_التجول_الكلي #StayHomeSaveLives #خليك_بالبيت	False Governmental Measure
4	4	1.22E+18	رئيس كوريا الشمالية: اعدام أي شخص يصاب بفيروس كورونا منعا لانتشاره بالبلد #كورونا #coronavirus #كوريا_الشمالية https://t.co/iyLHFYqpS3	Causing Anxiety and Fear
5	5	1.23E+18	لبنان انهت العام الدراسي 👇🏼 #كورونا_الكويت https://t.co/f3ewtke6j5	False Governmental Measure
6	6	1.24E+18	@AlghadNews اذا نحن شعرنا بتغير الهواء شو نحكي عن الصين شعرت بتغير الماء و الهواء بالسماء	Irrelevant
7	7	1.24E+18	والتماس الرعاية الطبية في حال الإصابة بحمى وسعال وصعوبة في التنفس؛ عند زيارة الأسواق المفتوحة، تجنب الملامسة المباشرة دون وقاية للحيوانات الحية والأسطح التي تلامسها الحيوانات؛ طهي الطعام جيدًا، وبالأخص اللحوم. #كورونا_الوقايه_خير_من_العلاج	True Prevention Method
8	8	1.23E+18	سبب الكورونا على حسب مصادر الوالدة انه من الدخان والجوال والسهر والجلسه في الشوارع	False Virus Origin and Properties
9	9	1.24E+18	اثبتي يا مصر كلها كام يوم والجو يبقي حر ودرجة الحرارة المرتفعة تقتل فيروس كورونا اثبتي يا مصر ..حفظ الله شعبك من كل شر	False Virus Origin and Properties
10	10	1.25E+18	ماهي علاقة كورنا بالتدخين؟ وهل الأشخاص المدخنين أكثر عرضة للإصابة بفيروس كورونا ؟ تعرف على المزيد في مقالنا: https://t.co/sdkoDp7b8u #علاجك_الطبية #التدخين #كورونا #فيروس_كورونا #كرونا_الكويت #الافلاس_واقع #قناه_ذكريات #ممكن_بدايه_الحر_ينتهي_كورونا #covidー19 https://t.co/hUH7p5u2i0	Irrelevant
11	11	1.25E+18	هل تعلم: يستطيع #فيروس_كورونا أن يعيش في المناخ الرطب والحار على السواء. وقد انتشر بالفعل في بلدان ذات مناخ حار وأخرى ذات مناخ بارد وجاف. اتبع احتياطات الوقاية أينما تعيش ومهما كان المناخ. https://t.co/jdIQsEWhSI	True Virus Origin and properties
12	12	1.25E+18	@YAYshamsaldeen الإشعاع اليوم بالواتسب علاج جلطات الرئتين لعلاج كورونا لان المتوفين بكورونا توفوا من الجلطات!!؟؟؟	Fake Treatment or Cure
13	13	1.24E+18	1.7 مليون وظيفة على الأقل ستخسرها #المنطقة_العربية في عام 2020، و42 مليار دولار من الناتج المحلّي الإجمالي. هذه بعض أوجه الخسارة الاقتصادية الناجمة من انتشار فيروس #الكورونا في الدول العربية. للمزيد👈 https://t.co/NWelp31AZf (بالعربيّة) و https://t.co/MKzBzgE6mu (بالإنجليزيّة) https://t.co/9jWFMRtXuW	Statistics
14	14	1.23E+18	#معلومة من اي اكتسب كورونا اسمه مشتق من اللفظ اللاتيتي كورونا وتعني التاج بسبب شكل الفيروس تحت المجهر بما اني كهربجي فاسم الكورونا مألوف عندنا كظاهره تحدث في خطوط نقل الطاقة حين تتأين جزيئات الهواء الملامسة للموصل فينتج عنها ازيز وهاله ضوء https://t.co/3WK9MqDB8A	Irrelevant
15	15	1.24E+18	٥-تخصيص مليار ريال كموازنة طارئة لدعم قدرات القطاع الصحي وتمكينه من اتخاذ كافة الإجراءات الاحترازية والوقائية لحماية البلاد من وصول وباء كورونا،وإقرار تسريع عملية استكمال شراء كميات مخبرية للفحص السريع،تصاف للكميات السابقة التي تم شرائها وتوزيعها في المنافذ الجوية والبريةوالبحرية	True Prevention Method
16	16	1.22E+18	#شاهد | #الصين تنتهي من بناء المستشفى في مدينة ووهان لمواجهة فيروس #كورونا خلال 10 أيام ، وصحيفة صينية تنشر فيديو يلخص الاعمال من بدايتها الى نهايتها #كورونا_الصين https://t.co/5opBlSNzU0	True Governmental Measure
17	17	1.25E+18	إنجازات حكومة حسان دياب، إخلاء سبيل عميل إسرائيلي سحسح لمعتقلي المقاومة الإسلامية،سرقة أموال الشعب اللبناني في المصارف ،تعيينات حزبية في الإدارات العامة لصالح التيار العوني ،تأجيل الفحص السريع لوباء كورونا حتى حزب الله يجني أموال ويرجع يسلما للعوني .بشهر واحد هيدي إنجازات الطرطور	Irrelevant
18	18	1.24E+18	#فيروس_كورونا " وَلَنَبْلُوَنَّكُمْ بِشَيْءٍ مِنَ الْخَوْفِ وَالْجُوعِ وَنَقْصٍ مِنَ الْأَمْوَالِ وَالْأَنْفُسِ وَالثَّمَرَاتِ وَبَشِّرِ الصَّابِرِينَ * الَّذِينَ إِذَا أَصَابَتْهُمْ مُصِيبَةٌ قَالُوا إِنَّا لِلَّهِ وَإِنَّا إِلَيْهِ رَاجِعُونَ "	Irrelevant
19	19	1.23E+18	@ameeralkhaleeg قاطع الكويتيون شركة ألبان المراعي السعودية بعد تقارير عن وجود إصابات بفيروس كورونا المستجد جرى التعتيم عليها . وأعلنت عدة جمعيات تعاونية في الكويت، مقاطعتها لمنتجات شركة المراعي بعد رفض السلطات الكويتية منع ادخال منتجات الشركة السعودية #قاطعوا_المنتوجات_السعودية موازين نيوز	Marketplace Rumors
20	20	1.23E+18	«عيون الظلام»... رواية أميركية تنبأت بـ« #كورونا » قبل 40 عاماً | الشرق الأوسط https://t.co/TWeipbAF34	Irrelevant
21	21	1.23E+18	#الصحة تؤكد عدم وجود خطورة في التعامل مع الشحنات والطرود البريدية الواردة من #الصين وغيرها من الدول التي يسري فيها #فيروس_كورونا_الجديد #الإخبارية_عاجل	False Spread Method
22	22	1.23E+18	كتاب صدر سنة 1981 يتحدث عن فيروس #كورونا . عيون الظلام The Eyes Of Darkness #حرب_بيولوجية https://t.co/r5WMdT4sHZ	Irrelevant
23	23	1.24E+18	@Wh9E0 اين قرار الكويت من الجزائر بوقف الرحلات الجويه ..ولكن مصر فقط هي التي بها فيروس كورونا وباقي الدول لا خطر منها علي اهل الكويت !!!	True Governmental Measure
24	24	1.24E+18	الصين تفتتح أول مستشفى ذكي ل #فيروس_كورونا به روبوتات تعمل بالطاقة 5G . https://t.co/RQG2jxyUmA	True Governmental Measure
25	25	1.25E+18	#الأشباح" تساعد السلطات الإندونيسية بإبقاء الناس في منازلهم #الوقائع #الوقائع_الاخبارية #الاردن الوقائع - alwakaai #الاردن #كورونا #حظر_تجول #خليك_بالبيت https://t.co/CtbXg6Hla9	Causing Anxiety and Fear
26	26	7.37E+17	رئيس لجنة مكافحة كورونا: لقاحات «كوفيد – 19» آمنة على الصحة الإنجابية للرجل والمرأة https://t.co/ZnUdql6cq2	True Vaccine Info
27	27	1.23E+18	الدخان الي في صالة الوصول في مطار بنينا كفيل بان يقضى على ڤيروس كورونا.. مافيش داعي من جهاز الحرارة الي بدون فايدة	False Prevention Method
28	28	1.24E+18	@AlyaaGad بيحكى ان الفيروسات هى نتاج خلايا بشرية تم تسميمها وبيربط بين ظهور الموجات الكهرومغناطيسية وانتشار الفيروسات القاتلة زى الانفلوانزا الاسبانية وغيرها وان كورونا حصلت بسبب تطبيق تكنولوجيا الاتصال 5G اللى بدأتها الصين وبسببها تم تعريض ووهان لكمية هائلة من الموجات الكهرومغناطيسية	Conspiracy Theory
29	29	1.23E+18	الفايروس لايستقر في الهواء بل على الارض لذا لا ينتقل بواسطة الجو.#فيروس_كورونا	True Spread Method
30	30	1.23E+18	تجربة للعلاج من فيروس كورونا تُعطي نتائج إيجابية..! يبدو أن الصين تقدمت خطوة للأمام في السيطرة علي فيروس كورونا وذلك وسط تفشي الفيروس في دول العالم، ففي منتصف الشهر الماضي حثت الصين المرضى الذين تعافوا على التبرع بالدم حتى يمكن استخراج البلازما لعلاج الآخرين. #الرؤية_بلا_حدود https://t.co/eQeXhLzbcP	Fake Treatment or Cure
31	31	1.25E+18	#كلمه_لاعداء_مملكتنا_السعوديه أغيضكم وأبشر من يحبنا حنى بخير وأمن وأمان وصحة وسلامة ونعمة و نعيم لا يحصى و فضل و كرم من الواهب رب العالمين اللهم لك الحمد و عندنا حكومة 👑سلمان و محمد حاكمينها بأمن و أمان و رعاية لا تفرق بين أحد مواطن أو مقيم بل حتى المخالف شملوه بعلاج كورونا	Irrelevant
32	32	1.24E+18	فنّدت وزارة الصحة ووقاية المجتمع الإماراتية المعلومة المتداولة على الإنترنت حاليا والتي تدعو إلى تناول كميات من الثوم الطبيعي كوقاية فعالة من فيروس "#كورونا" المستجد #سبوتنيك #كورونا_الجديد #الامارات #فيروس_كورونا https://t.co/nQ8pFb5N6t	Fake Treatment or Cure
33	33	1.24E+18	@Ask_jeddeh1 ايش تقولي فرو راسك انطقي بالبيت بلا فرفره فرو لك راسك مع كورونا فرفره مع الشمس الحارقه فرفره مع البرد الشديد فرفره متى تهجدو	Irrelevant
34	34	1.24E+18	@News_Ejazah العوده للمدارس 👌🏻. لانو لو قدمنا الاختبارات ما بنسفيد شيء راح تتقدم واحنا مو فاهمين نصف المنهج . والدراسه عن بُعد للحين م قدرنا نسجل هذا اولاً ثانياً البعض يواجه صعوبه في التعلم من الجوال . لذا افضل شيء نرجع للمدارس بعد تعقيمها وكل جمعه وسبت يتم تعقيم المدارس🤷🏻‍♀️.	Irrelevant
35	35	1.20E+18	@Hakeem18072453 @FadiJaara يعني نحسبها بالفطرة. طالما ان لقاح كورونا يدمر المناعة فليس غريبا ان يمرض من ياخذه بالايدز.	False Vaccine Info
36	36	1.24E+18	#جنيف - الاتحاد الدولي للنقل الجوي (اياتا) يطالب الدول بعدم حظر الشحن الجوي تحت وطأة تفشي #فيروس_كورونا معتبرا ان استمرار الشحن الجوي يضمن استمرار توريد الادوية والمعدات الطبية.	True Governmental Measure
37	37	1.24E+18	#فيروس_كورونا #عاجل #ترامب أعلن ان #شركة #روش الطبية الأحد القادم ستطرح #اللقاح وصار جاهز منه ملايين الجرعات 💉 عندما وصل🔬 الفايروس👾 الى امريكا لقو له علاج وجاهز بملايين الجرعات .. طيح الله حظك يا أمريكا #الأحوال_المدنية_كرونا #فيروس_كورونا_الجديد #الكويت_تحارب_كرونا https://t.co/Xjg68AAK5u	Irrelevant
38	38	1.25E+18	الفيرس هايخلص امتى — أنا مش رئيس منظمه الصحة العالميه ع فكره😂 https://t.co/mICtZkBsMC	Irrelevant
39	39	1.24E+18	إعلام العدو : إصابة ولي عهد أبو ظبي محمد بن زايد بفيروس #كورونا لعمى اذا صحيح	Statistics
40	40	1.25E+18	اللهم اني قد بلغت اللهم فاشهد تجارب علاج #كورونا العالم غير تجارب لقاااااااح #كورونا في #مصر رابط الفيديو السابق https://t.co/RQbTaoJDLM https://t.co/NnNichNQ14	Irrelevant
41	41	1.24E+18	" الغروب الأخير" عنوان indiatoday لصوره لحظات الغروب للطبيب ليو من شنغهاي وهو في مستشفي ووهان حيث أخَرج مريض مُصاب بفيروس كورونا لتحقيق أمنيته برؤية غروب شمس في مدينة ووهان قد تكون للمرة الأخيرة في حياته https://t.co/NR83EbQQ9f	Irrelevant
42	42	1.24E+18	@abusalem991 @khalid_najer @re17_r1 @SaudiNews50 العدوى عن طريق الهواء لا يلغي ان يكون عن طريق ملامسة رذاذ المريض من الاسطح والملابس. اذا الفيروس ينتقل عبر الهواء فلن ينفع حتى الكمامات لابد من لباس واقي كامل. لذلك العزل انجع طريقة للحد من الانتشار سواء للهواء او الرذاذ. بدون اهمال غسل اليدين للرذاذ.	False Spread Method
43	43	1.24E+18	#امر_ملكي #الاتحاد_الحزم #كلمة_تخسي_لمن_تقولها #كورونا #جريمه_عدم_ختم_الجواز https://t.co/cPJ2SXpmvZ	Irrelevant
44	44	1.22E+18	#الصين تستخدم عقاقير العوز المناعي البشري من شركة "آبفي" في خطة علاج #كورونا الجديد #جريدة_الراية https://t.co/ahIYttuCM1	Fake Treatment or Cure
45	45	1.23E+18	#كورونا_في_الكويت !!!!!!!!أقفلو المعابر البرية والمطار أمام دخول المصريين وباء كورونا ينتشر فى المدارس المصرية لدرجة حدوث وفيات !! الحكومة المصرية تتكتم على الأمر بدواعى تأثر الاقتصاد والسياحة !!!!👆👆👆👆 https://t.co/R6ylV493xn	Causing Anxiety and Fear
46	46	1.24E+18	#حظر_التجوال في هذا العام ظهرت وانتشرت المعاصي واستطارشر الفسقةوالزنادقةوظهرلهم صولات وجولات وتمادوا في الفسوق والعصيان واختلط الحابل بالنابل ووصل الشهوانيون الى شهواتهم دون خوف من الله فارسل الله لهم ايات كثيرةمنهاكسوف الشمس والغبارولكن لم يتعظوا فعاقب الله الجميع #بكورونا	Irrelevant
47	47	1.22E+18	- #الصين تعلن التوصل لدواء مضاد لـ #فيروس_كورونا.. ووزير الصحة الصيني يؤكد: علاج #كورونا سيكون متوفراً خلال ساعات https://t.co/B7Q0Ol3wnG	Irrelevant
48	48	1.23E+18	الصين بدأت في قتل المصابين بمرض كورونا ...! #كورونا #الصين https://t.co/sUbBRI6f0V	Causing Anxiety and Fear
49	49	1.22E+18	الوقاية من الإصابة ب فيروس #كورونا : *تجنب رذاذ المريض أثناء العطاس. *عدم ملامسة الأسطح الملوثة. *عدم ملامسة العين والأنف والفم قدر المستطاع. *عدم استخدام الأغراض الشخصية للمريض *غسل اليدين جيداً باستخدام الماء والصابون. *ارتداء الكمامات الواقية في الأماكن المزدحمة @nsclubs https://t.co/q1XMAsQUy4	True Prevention Method
50	50	1.24E+18	الحمدلله علي نعمه مصر كارثه بكل المقاييس نقابه الاطباء في فلسطين توقف العمل لكل الاطباء في هذا الوقت الحرج مع انتشار فيروس الكورونا ويقايضو لزياده المرتبات الي ٢٠٠% أو لن يعالجو احد ويصفهم عباس بالحقراء https://t.co/SJqxZtF6sr	False Governmental Measure
51	51	1.22E+18	الصين أنجزت بناء مستشفى جديد لمكافحة فيروس كورونا الجديد خلال 10 أيام كما قالت سابقا ، واليوم كان أول يوم عمل فيه واستقبلت اول حالات .. عندما تتوفر النوايا الحسنة ، والإخلاص في العمل يتم صنع المعجزات .. https://t.co/sFHFwDQo9c	True Governmental Measure
52	52	1.24E+18	@specialemii @mohdbinhamod اثبت الحجر المنزلي فاغلب دول العالم انه أفضل عن الحجر المؤسسي .. ووزارة الصحة وضعت قوانين وشروط للحجر المنزلي.. مثلًا لو طالب راجع من السفر أهله يريدوه يكون معهم فالبيت وعاد هم يوفروا له غرفه مع دورة مياه منفصله .. للعلم الحجر المؤسسي له تأثير نفسي على الشخص .. انظر من كل الجوانب	True Prevention Method
53	53	1.25E+18	هكذا يقوم الكيان الصهيوني بعلاج #كورونا للمرضى المصابين في #العزل_المنزلي تجربة مهمة تستحق التوقف عندها ❗️ #انقل_معلومة_لاتنقل_فيروس #Covid_19 #Israel https://t.co/pd3KGgNtFX	Irrelevant
54	54	1.24E+18	بدون ان يأخذ احد الموضوع بمسخرة صدقوني يا اخواني واخواتي هذه ثمرة "الثوم" عبارة عن مضاد حيوي من صنع الخالق فيها العديد من الفوائد. تناول ضرس ثوم يوميا بلع يقيك من العديد من الامراض بإذن الله. هذه الثمرة صيدلية متكاملة. #قاعد_بالبيت #صباح_الخير #فيروس_كورونا_المستجدّ https://t.co/wglaK6TPdW	Irrelevant
55	55	1.23E+18	الوضوء 5 مرات يوميا يقي من فيروس #كورونا https://t.co/Ps5PAyOVG8	Irrelevant
56	56	1.24E+18	#يحدث_في_سناب د. محمد الصفي @Dr_abdoty طريقة إزالة فايروس #كورونا من على الأسطح. #سناب https://t.co/MDnI7xIvvF https://t.co/a4Tw4pdx7G #يحدث_في_سناب د. محمد الصفي @Dr_abdoty طريقة إزالة فايروس #كورونا من على الأسطح. #سناب https://t.co/MDnI7xIvvF https://t.co/a4Tw4pdx7G	True Prevention Method
57	57	1.46E+18	@Mmukhaini_TV86 بعدكم. قوولو اللقاح آمن... 😩😩يعني الحين نحنه مانقدر نتبرع. لانه ضاربين. لقاح؟؟	False Vaccine Info
58	59	1.23E+18	النشر للتوعية👌 اختبار بسيط لمعرفة #كورونا خلال عشرثواني فقط بدون مراجعة إلى طبيب او مختبر ، الذي لم يعرفه أحد حتى الآن! قد لا يظهر كورونا في البداية أي علامات للعدوى ،لحد 28 يوم من ظهور أعراض COVID 19. يقدم الأطباء اليابانيون اختبارًا بسيطًا يمكننا القيام به كل صباح!	Irrelevant
59	60	1.23E+18	الجوية الجزائرية تستأنف رحلاتها مع الصين https://t.co/T2F6HBXik4	True Governmental Measure
60	61	1589946145	شخص صابته كورونا وتشافى خلاص يعتبر عنده مناعه ولايحتاج لقاح غير ذلك لازال اللقاح تجريبي يحتاج وقت للدراسه https://t.co/ZkzAIBK0T4	False Vaccine Info
61	62	1.40E+18	@itstoolate_q8 اي اخذ بيروح ياخذ اللقاح ياخذ معه مغناطيس ويجرب على الجرعه بسيط الموضوع	False Vaccine Info
62	63	1.24E+18	@Sudanese_Spt الجوع كافر بدل تخت انك مسؤل خت انك مكانو هل تسطيع ان تصبر انت واولادك جياع ١٥ يوم بدون ابسط مقومات المعيشة ؟ او المسؤل يوفر لهم ابسط شي او اقل شي يعدي بيهم فترة الحجر المنزلي مثلا ولكن لاا اعتقد ذلك بما انو ٤٠٠ شخص جهجهوا الحكومة والسيادي	Irrelevant
63	64	1.24E+18	#عاجل | ميركل: تطوير لقاح وأدوية مضادة لفيروس #كورونا سيستغرق بعض الوقت https://t.co/26X5LJrTVN	Irrelevant
64	65	1.23E+18	«إعلامية كويتية» تلجأ للنقاب للحماية من #فيروس_كورونا شاهد بالفيديو.. https://t.co/8oVUX9Dsge @SameeraAbd #مجلة_الجوهرة	Irrelevant
65	66	1.24E+18	عندمافشل العدوالسعودي نشر وباء كوروناعبرمرتزقته المصابين في جبهة ميدي تحت ذريعة تسليم أنفسهم للجيش واللجان هاهو يعاود الكرة لنشر وباء كورونا عن طريق الإنزال الجوي لصناديق ممتلئة بالكمامات والمحارم بعد تلويثها بفيروس كورونا ولذلك لابدمن رد مزلزل يفقده توازنه للأبد #بلغ_السيل_الزبى https://t.co/STBSsiWiyk	False Spread Method
66	67	1.24E+18	“باولو ديبالا” 🎙”أشعر بتحسن كبير بعد الأعراض القوية التي تعرضت لها في اليومين الماضيين. اليوم ليس لدي أي أعراض، يمكنني التحرك ومحاولة استئناف التدريبات #توووفه #كورونا_فيروس #COVID2019 https://t.co/JoJg0qW0di	Statistics
67	68	1.24E+18	#تعليم_الجوف ⁧#فيروس_كورونا الهدف منه احترازي للوقاية ليس للراحة او المتعة والتساهل في أماكن الحشود والتجمعات اللهم ارفع عنا البلاء والوباء والمِحن.. اللهم إنّا نعوذُ بك من البرص والجنونِ والجُذام وسيء الأسقام اللهم احفظ بلادنا من كل مكروه وبلاد المسلمين	Irrelevant
68	69	1.24E+18	#كورونا_في_الكويت شاهد فيديو لصدام حسين يتحدث عن فيروس كورونا عندما هددوه الأمريكان به في التسعينات.. https://t.co/M2eJjv1CI4	Irrelevant
69	70	1.25E+18	التدخين يزيد من خطر الإصابة بـ «كورونا»! https://t.co/sAcctm6Smt #كورونا https://t.co/jI5Kiif1MA	True Virus Origin and properties
70	71	1.24E+18	@salrashed هل من الممكن أن تكون ابراج 5G بعدما تبين أن نسبة الوفيات في مدينة ووهان (3% تقريبا) المليئة بهذه الأبراج بالمقارنة مع جنوب كوريا (0.6%) لها علاقة في اضعاف جهاز المناعة أو التفاعل مع موجات الفيروس؟ هل سيتم بحث الموضوع؟ 🤔 https://t.co/cRaDpSrDZa	Conspiracy Theory
71	72	1.23E+18	الشمس ما بقتل يا خوانا اطلع في الشمس عشان تحاربو الكورونا… 😂	False Virus Origin and Properties
72	73	1.24E+18	#فعاليات_الحجر_المنزلي الجوو العليل 💆🏻‍♀️💜💜،. https://t.co/jWrsnUJy15	Irrelevant
73	75	1.23E+18	أوضحت الجهات المعنية بأنه نظراً لازدياد حالات الإصابة بمرض فيروس كورونا في بعض الدول فإن الزائرين للسلطنة من الدول المنتشر فيها المرض وكإجراء احترازي سيتعذر السماح لهم بالدخول من جميع المنافذ الجوية والبحرية والبرية، وإن كانوا محولين عبر دول أخرى، ولديهم تأشيرات سارية المفعول	True Governmental Measure
74	76	1.23E+18	هل يساعد تناول الثوم في الوقاية من العدوى بفيروس #كورونا المستجد (2019-nCoV)؟ يعد الثوم طعامًا صحيًا، ويتميز باحتوائه على بعض الخصائص المضادة للميكروبات. ومع ذلك، لا توجد أي بيّنة من الفاشية الحالية تثبت أن تناول الثوم يقي من العدوى بفيروس #كورونا المستجد-2019. https://t.co/7I7Hsa4Znd	Fake Treatment or Cure
75	77	1.25E+18	Remdesivir يحمل البشارة لعلاج كورونا بعد علاجه المرضى في أقل من أسبوع https://t.co/R0sPnDsZYo	Irrelevant
76	78	1.24E+18	أعلن رئيس الوزراء البريطاني، بوريس #جونسون، إصابته بـ #فيروس_كورونا، وأكد خضوعه لعزل ذاتي مع الاستمرار في مهمته برئاسة الحكومة. هل تتأثر البلاد بإصابة قادتها ونخبها السياسية؟ #بريطانيا #بوريس_جونسون #كورونا #كوفيد١٩ https://t.co/mEUVbi889H	Statistics
77	80	1.25E+18	هل ينتقل #فيروس_كورونا_المستجد عن طريق الحشرات أو من خلال لدغة البعوض ؟! . #الشارقة_للأخبار #الإمارات https://t.co/CGlx7Xml4c	Irrelevant
78	81	1.23E+18	علاج "#كورونا" بـ"البلازما".. والصحة العالمية تصفه بالنهج الصحيح للتفاصيل: https://t.co/DY48VBOeHC https://t.co/hob3vafKRQ	Fake Treatment or Cure
79	82	1.24E+18	هناك تقارير متضاربة حول ما إذا كان فايروس #كورونا ينتشر بالهواء؟ دراسة واحدة اشارت الى ذلك ، وتناقضها الأبحاث الأخرى ، حيث لم تجد أي جزيئات للفايروس عالقة في غرف المرضى في المستشفى #Covid_19 #كورونا_الكويت #الكويت_تتصدى_لكورونا https://t.co/BFDuQFFpTJ	False Spread Method
80	83	1.24E+18	شمس السودان دي تقتلك انت ذاتك خليك من فايروس فمافي خوف على السودان ، والزول الاتوفى ده يكون توفى بشيء تاني والحكومة طلست علينا لإشغالنا عن المعاناة اليومية. #كورونا_السودان	Irrelevant
81	84	1.24E+18	هل الغرغرة بالماء مع الملح تقي من #كورونا؟ باحث لـ"سبق": مجرد افتراضات! https://t.co/lEzRRCXrXP . https://t.co/f4mdXHsAFP	Fake Treatment or Cure
82	85	1.23E+18	#وزيره_الصحه @Amradib امبارح بيقول طالما عندنا فيتامين سي منقلقاش من حاجه ناكل برتقال ونشرب ليمون وكمان سعرهم رخيص هو ده الحل اللي غابت عنه الصين وكل الدول ياعمور https://t.co/228KfAoFMq	Fake Treatment or Cure
83	86	1.24E+18	@emRxCAEQ5hcABvJ @WHOEMRO @WHOSEARO @mohpegypt @SaudiMOH مساءك صحة لايوجد لحد الآن أدلة علمية قاطعة تفيد بأن فيروس كورونا الجديد ينتقل عن طريق البعوض أو الذباب . مع تمنياتنا للجميع بالصحة والعافية	False Spread Method
84	87	1.24E+18	تجنب لمس العينين والأنف والفم بيديك قبل غسلهما بالماء والصابون منعا لانتقال الفيروسات #الوقاية_من_كورونا - مع تحيات وزارة الصحة https://t.co/nyx5mfJPsE	True Prevention Method
85	88	1.24E+18	الخلاصة : يا شعب لبنان اذا ما متنا من الكورونا رح نموت من الجوع .. ما النا الا تصير معجزة #لبنان__ينتفض #حكومه_تكنوخراب	Irrelevant
86	89	1.24E+18	فيديو/ المتحدث الرسمي لوزارة الصحة د. عبدالله السند: التدخين يفاقم من مضاعفات فايروس #كورونا https://t.co/h2szPdYRlF #فيروس_كورونا #كورونا_الكويت https://t.co/x9VKcscl9F	True Virus Origin and properties
87	90	1.40E+18	@haannny1 نتزوج في المستقبل من ترفض اللقاح ✋ وتختار مسار الحرية 🕊️ من حقنا انتاج جيل متعافي وكيوت ❤️ وقرة العين من حقها تأخذ شريك الرحلة الطبيعي و الخالي من الجينات المعدلة وراثيا والذي سموه لقاح ✋	False Vaccine Info
88	91	1.24E+18	تصريح رئيس الصين كورونا ليست فايروس بل غاز السارين ويؤكد ان ترامب هو سبب دمار الارض https://t.co/ET4WRpbmEM #كورونا	False Virus Origin and Properties
89	92	1.25E+18	@AJELNEWS24 عااااجل 🔴 إيران خامنئي يخاطب الشعب عليكم ان تنزلوا في الوحل كما تفعل الخنازير فأني قد رأيت رؤيا ان سيد اماااام مولى أمااام قال لي ان علاج كورونا سيكون في الوحل وسأكون انا اول الغاطسين 😂 با الله هذا دين الإسلام https://t.co/4ogR0jQJbh	Irrelevant
90	93	9.67E+17	#الكويت تشتري عقار «باكسلوفيد» أول دواء لعلاج «#كورونا» بـ 9 ملايين دولار https://t.co/EHfkfz9DhP	True Treatment or Cure
91	94	1.25E+18	@uae_3G أكل الموزه مفيد ضد كورونا	Fake Treatment or Cure
92	95	1.25E+18	جانب من أعمال تنفيذ مشروع ⁧#القدية⁩ في الموقع بشكل آمن وذلك ضمن الإجراءات الوقائية التي حددتها وزارة الصحة https://t.co/9CirPe5EpP	Irrelevant
93	96	1.24E+18	والله من العشاء وانا ع الجوال عن الكورونا واحس معدتي مغصصص لا يكون ينتقل من ورى الشاشات	False Spread Method
94	97	1.24E+18	الجو الجو 😢♥️♥️♥️ مو وقته كارونا و الله💔 https://t.co/xZ5ovWJWz9	Irrelevant
95	98	1.25E+18	بعد انتشار مخاوف من تأثيره على مناعة الجسم.. هل يجعلنا الصيام أكثر عرضة للإصابة بـ #فيروس_كورونا؟ https://t.co/Fp0YzIAlSn	Irrelevant
96	99	1.24E+18	#وباء_الجهاز_المركزي لكي تتيقن أن الجهاز وباء فعلا انظر إلى إلزامه أصحاب الجوازات المزورة بمضمون هذه الجوزات مرة أخرى بعد أن ألغت الحكومة العمل بها سابقا رغم أنها جوازات غير معترف بها كيف يلزم الإنسان بجنسية ثبت أنها مزورة ؟! #البدون	Irrelevant
97	100	1.40E+18	@nor91___ @KHTNour2021 نتزوج ان شاء الله في المستقبل من ترفض اللقاح ✋ وتختار مسار الحرية 🕊️ من حقنا انتاج جيل متعافي وكيوت ❤️ وقرة العين من حقها تأخذ شريك الرحلة الطبيعي و الخالي من الجينات المعدلة وراثيا والذي سموه لقاح ✋	False Vaccine Info
98	101	1.24E+18	حـــرصـــاً عــلى ســـلامـتـــكـــم من الإصابة بفايروس كـورونا احرص على تعقيم يديك بــعـد لمس الممتلكات العامة #كورونا #نصائح_طبية #طبيبة_تجميل #COVIDー19 #coronavirus #CoronaOutbreak #SocialDistancingNow #StaySafe #كوفيد_19 #الحجر_المنزلي #فيروس_كورونا #السعودية #جدة_الان https://t.co/szZTPpIXG6	True Prevention Method
99	103	1.24E+18	#كارونا_السعوديه {وضرب اللَّه مثَلا قريَةً كانت آمنةً مطمئنَّةً يأتِيها رِزقها رغدًا من كُل مكَانٍ فَكَفرت بأنعم اللَّه فَأذاقَها اللَّهُ لباس الْجُوع وَالْخَوف بما كَانوا يصنَعون } https://t.co/7TMdAxXcu9	Irrelevant
100	104	1.05E+18	@_iSF8 مؤامرة و خدعة اعتراف رئيس فايزر ان اللقاح الذي تم تصنيعه باستتخدام فيروس مصنع ليس فعال و غير امن الشركة تطلب الحماية القانونية من التعويض بسبب الاثار الجانبية ليس لقاح بل علاج جيني الاصابات و الوفيات التي نتجت بعد التطعيم	False Vaccine Info
101	105	1.24E+18	#الأحوال_الجوية *تأجيل الدراسة يوم الخميس بس؛ عشان سوء الأحوال الجوية بس مش هنأجل حاجة عشان الكورونا* الجو بتاعنا لكن الكورونا مش بتاعتنا .. https://t.co/Z0OFFdYM8N	Irrelevant
102	106	1.25E+18	العطاس بالمنديل، أو المرفق.. طريقك الأسلم لـ #الوقاية_من_كورونا! https://t.co/J3L71E1FVk #وزارة_الصحة Sneezing into your elbow or a tissue... is important for #Corona_Prevention MOH	True Prevention Method
103	107	1.24E+18	لابد من تطهير الجو بالمعقمات والمطهرات عن طريق طائرات الرش للتخلص والقضاء على فيروس كرونا الخبيث	False Prevention Method
104	108	1.24E+18	الثوم و #الكورونا.. هل ينقل العدوى؟ #صدى_البلد #البلد #خليكم_في_البيت https://t.co/a1sAWHhChA	Irrelevant
105	109	1.25E+18	البروفيسور الالماني هندريك شتريك عالم #الفيروسات متخصص في #كورونا ، في مقابلة مع قناة ز د اف الالمانية : 🔴 هناك الكثير من المعلومات الخاطئة تتناقلها وسائل الاعلام 🔴 #كوفيد 19 لا يعيش فوق الاسطح 🔴 اجرينا مسح لمقابض الابواب لبيوت فيها عدة مصابين و لم نجد الفيروس	False Spread Method
106	110	1.25E+18	الحين تبون تلقون علاج كورونا وللحين مالقينا طريقه ننقل فيها محادثات واتس اب من اندرويد لايفون؟	Irrelevant
107	111	253128672	ما هي الحكمة والمنفعة الصحية في أخذ إنسان سليم لقاح وإحتمال إصابته بآثار سلبية خطيرة مقابل إدّعاء بأن اللقاح يحمي الإنسان من الموت ولمدة محدودة فقط (عشرة اسابيع) مع العلم بأن إحتمال الوفاة من الإصابة أقل من 1%؟؟ نحتاج مليون آينشتاين لتفسير هذا الفكر العلمي الطبي!!	False Vaccine Info
108	112	1.24E+18	منظمة الصحة العالمية تُجيب عن تساؤلات العرب هل حقاً يقتل الثوم وزيت السمسم وبول الأطفال فيروس #كورونا؟ شاهد الإجابة على هذا الرابط https://t.co/z6BVgZWYCk #كورونا #صباح_الخير	Fake Treatment or Cure
109	113	1.24E+18	@yyqtr @ramzan_alnaimi اتمنى توفير الكمامات والله احترنا من فتره قالوا مالها لزوم للناس الاصحاء وهلىء صارت لازمة مادام بينتشر بالهواء والله حريصين ع صحتنا بس ما عم نلاقي مواد تعقيم وكمامات	True Prevention Method
110	114	1.40E+18	أثبت اللقاح -بفضل الله- أنه فعّال وآمن، #خذ_الخطوة لتحافظ على نفسك من المضاعفات التي تنتج عن الوباء ✅ #لقاح_كورونا #عش_بصحة https://t.co/dPU4mXsBXF	True Vaccine Info
111	115	1.24E+18	دراسة حديثة: الحرارة تقلل من تفشي وباء كورونا https://t.co/FosQ10Dite	False Virus Origin and Properties
112	116	1.24E+18	يتم تداول مقاطع فيديو للمستشارة #ميركل على وسائل التواصل الاجتماعي تحتوي على تصريحات مزعومة حول #لقاح جديد ضد #فيروس_كورونا تم تطويره من قِبل طبيب تونسي. إنها معلومات خاطئة. ترجمة مقاطع الفيديو الموزعة غير صحيحة. 1/2 #COVID19 #StayHome https://t.co/WqWRuKnMhY	Irrelevant
113	117	1.24E+18	@mZpXwUIOENw1fcz @samiaalmikai @Napoleoon @000_yassin @M__albugaily الايدز مرض ساري ومنتشر ايضاً في مصر لاكن كما قلت لك سابقاً انتي جهلك مركب. والايدز انتقاله صعب اما جنس او عمليات زراعة او نقل دم خلاف الكورونا ناقشتك في تاريخكم واكتشفت انك حمارة ودخلتي في الامراض واكدتي بما لا يدع مجال للشك انك تستمتعين بالحمورية الموضوع لذة عندك	Irrelevant
114	118	1.25E+18	إسبانيا تصادر أدوية لعلاج كورونا موجهة إلى المغرب والشرق الأوسط https://t.co/e0W11AR8Jr	Irrelevant
115	119	1.24E+18	@lyoool_1980 اذن قعدو بالبيت هذا وباء لا علاج ودواء الدوله اايوم عملت حظر لو مافي الا عافيه لما اتخذت الدوله اقصى الإجراءات... محد ودانا ورا الشمس غير ماكو الا عافيه.. الحقيقه مزعجه لكنها هي الحقيقيه.. سمعو رؤساء الدول الكبري والمتقدمه ماذا قالت قد تفقدون احبابكم. اتمنى اكون مخطأ يارب	True Prevention Method
116	120	1.24E+18	قريباً جداً ستكون #قطر حاضنة #الكورونا خط الطيران المفتوح لإيران وتركيا سيدمر قطر ومن فيها و #تنظيم_الحمدين_الارهابي غير مبالي بالشعب القطري	False Governmental Measure
117	121	1.39E+18	@nawa915 @SaudiNews50 غير صحيح. المناعة الطبيعية تكون ضد اللي اصبت فيه بس لكن لو تحور ماعندك مناعة. عكس اللقاح اللي يفيد ضد كل المتحورات	True Vaccine Info
118	122	1.24E+18	@al_odyan احدن كسب له سيف واحدن كسب كاس شعار ماجبتوا بيوتن هزيله يا بدر في عمق المحيطات غطاس حركت هاجوسن تزايد عويله و الناس في حظر التجول وجلاس ويدورن الدرب باي وسيله والجو مليانن كرونا وحساس اطلب عسى الكابوس ربي يزيله (لاحق العضياني)	Irrelevant
119	123	1.24E+18	الطلاب الجو من ووهان 😂😂😂😂😂😂😂😂😂😂😂😂😂😂😂😂😂😂😂😂😂😂😂😂😂😂😂😂😂😂😂😂😂😂😂😂😂😂😂😂😂😂😂😂😂😂😂😂😂😂😂😂😂😂😂😂😂😂💔💔💔 https://t.co/s1bwPvRCGc	Irrelevant
120	124	1.25E+18	إليكم في الرابط التالي الهيدروكسي كلوروكين واستخدامه في علاج #كورونا https://t.co/n3HgFyP5KI #COVID19 #فيروس_كورونا #الامارات #السعودية #البحرين #الكويت #الاردن #أعراض_كورونا #Coronavirus	Fake Treatment or Cure
121	125	1.25E+18	#عاجل الصحة العالمية تصدم شركات التبغ بتوضيح حول تأثير التدخين على #كورونا https://t.co/Q1BtsCvB3l https://t.co/9VNaTX0pP0	True Virus Origin and properties
122	126	1.24E+18	#كورونا_السودان من الأكاذيب المنتشرة " أن الغرغرة بالملح و الليمون تقضي على #فيروس_كورونا_المستجدّ قبل ان يصل الرئة" هذا هراء ومن اطلق هذه الكذبة حمار .	Fake Treatment or Cure
123	127	1.24E+18	سؤال لأهل الاختصاص. إذا كان فيروس #كورونا يموت بدرجة حرارة ٣٠ كما صرحت #منظمة_الصحة_العالمية فلماذا لا يموت داخل جسم الإنسان ذي درجة الحرارة ٣٦،٦ ؟ #سوريا #السعودية #إيطاليا #كوفيد_19 #كورونا_مصر #كورونا_الجديد #COVIDー19	False Virus Origin and Properties
124	129	1.25E+18	عبر الهاتف :- الدكتور عبداللطيف الخال - رئيس اللجنة الوطنية الاستراتيجية للتصدي لفيروس كورونا التابعة - وزارة الصحة العامة يحدثنا عن العلاج ببلازما الدم لمرضى #فيروس_كورونا ضمن #برنامج_تراحيب #قناة_الريان #قطر #فيروس #كورونا #كوفيد19 https://t.co/unKqN2UlGw	Fake Treatment or Cure
125	130	1.24E+18	لكي اشرح و ارد على هذا الفيديو علينا ان نعلم ان هناك معمل او مختبر بيولوجي في مدينة ووهان الصينية متخصص في الفيروسات و الاسلحة البيولوجية يطلق عليه Wuhan P4 lab او P4.	Conspiracy Theory
126	131	1.24E+18	الصين : نجحنا في عزل الفايروس فرنسا : نسعى لتطوير مضادات حيوية امريكا : نحن نختبر لقاح جديد ضد الفيروس ليبيا : تو يسخن الجو ويموت بروحا🤷🏻‍♀🌚😂	Irrelevant
127	132	1.24E+18	🔴 أصيب زعيم الإمارات محمد بن زايد بالفيروس بكورونا. ال ع ا ا ف .......................................... https://t.co/E3fANcJ2Xe "	Statistics
128	133	1.25E+18	@NaguibSawiris لو حضرتك تقدر توفر امكانيات تجارب كلينيكال لعلاج كورونا استأذنك تتواصل معايا لأن عندى فكرة علاج كويسة جدا نظريا لكن ناقصها التجارب الكلينيكال	Fake Treatment or Cure
129	134	1.22E+18	خبر مضحك مبكي من كوريا الشمالية : اعدام أي شخص يصاب بفيروس #كورونا منعا لانتشاره بالبلد 🤦🏻‍♂️ https://t.co/poyOMa44bV	Causing Anxiety and Fear
130	135	1.25E+18	هل يُساعد تناول "الثوم" في منع الإصابة بـ #فيروس_كورونا الجديد ؟ . ⁧#كورونا_الجديد⁩ ⁧ #كورونا_المستجد . https://t.co/a1jp6QDs4e	Fake Treatment or Cure
131	136	1.25E+18	الإجراءات الاحترازية المتشددة : تقينا شر كورونا لكنها قد تدوم أطول مما اعتقدنا! @imperialcollege #Awalan #جدوى_الخبر #الاقتصاد #الحجر_الصحي #الحجر_المنزلي #كورونا #فيروس_كورونا #اللقاح #علاج #علاج_كورونا https://t.co/rceHbqjZI2	True Prevention Method
132	137	1.22E+18	كورونا فايروس المطور دا بداية حرب بيلوجية سببها تطوير الصين للنت و اطلاقهم لي الجيل الخامس 5G حتى في الايام الاولى كان في رفض من دول كبيرة زي امريكا و ترمب وقتها اعلن وقف قوقل من شركة هواوي لانها هي الاطلقت الجيل الخامس. *تحليل من كيسي لكن حيبقى حقيقي*	Conspiracy Theory
133	138	1.24E+18	#كورونا_الجديد الاعلام الرسمي لمنظومة الاستبداد العربي لم يصدق في تاريخه حتى في نشرة الاخبار الجوية فما بالكم بالتعاطي مع وباء كورونا الارقام التي يتحدثون عنها كلها كاذبة ومضللة لانهم بالأصل غير قادرين على مواجهة هكذا أزمات لانهم لايملكون منظومات صحية أصلاً نتيجة فسادهم	Statistics
134	139	1.24E+18	@BilalZu3bi @MIZaatreh أنا مش ولي أمرك. أنت حر. لكن اللي بترد عليه طبيب. واليوم شفنا طوفان من الناس اللي بتفتي بالطب وتخالف الأطباء. مثلا واحد بيقول الشباك كان مفتوح يعني ما في عزل. مع أن الكورونا بينتقل بملامسة الأجسام الصلبة ولا ينتقل بالهواء. فتي فتي فتي في كل مكان.	True Spread Method
135	140	1.24E+18	كورونا يضرب القصر الملكى القطرى.. تقرير يكشف تفاصيل إصابة تميم بن حمد بالفيروس المستجد.. والدوحة تلغى مهرجان قمرة السينمائى 2020 بعد انتشار المرض..ونظام الحمدين يستثنى أنقرة وطهران من حظر السفر لقطر - https://t.co/UlgqO9plPr #youm7	Statistics
136	141	1.24E+18	#كورونا #مهم👇 خبير صيني يجزم ويؤكد ان استنشاق بخار الماء يقتل فيروس كورونا ١٠٠% اذا كان موجود في الرئتين أو الحنجرة أو الأنف فالفيروس لا يحتمل درجة حرارة بخار الماء الدافئة .. ارجو نشر هذه المعلومه في صفحتكم وعلى أوسع نطاق👌 #فيروس_كورونا_المستجدّ #الصحة #فيروس_كورونا https://t.co/iHVqFTtGyF	Fake Treatment or Cure
137	142	1495507980	@Tawarrow الحمد لله مناعة طبيعية 100% لا لقاح رغم أني الوالد حفظه الله أمي لكن لم يأخذني في الطفولة للتلقيح.	False Vaccine Info
138	143	1.25E+18	إرهاب أصحاب نظريات المؤامرات: رئيس الإتصالات البريطانية يصرح بأن أشخاص يعتقدون أن شبكات الجيل الخامس هي السبب في إنتشار الكورونا يقومون بالإعتداء الجسدي على ٣٩ مهندس إتصالات والإضرار ب٣٣ برج. #كورونا #تجارة_الوهم https://t.co/Q6So4tDs8p	Conspiracy Theory
139	144	1.24E+18	اختبار بسيط لمعرفه فيروس كورونا في ١٠ ثواني https://t.co/JTyKUaso5Y .	Irrelevant
140	145	1.24E+18	@sherifak2 الاباده الجماعيه جايه جايه . متستعجليش , الاباده الجماعيه حصلت , لما وزيره الصحه الهبله , اول ما عرفت ان في في الصين فايروس , مدخلتش علي رئيس الوزراء و اجبرتو يعمل حظر جوي لحد ما نشوف ابعاد الكارثه , و حصلت لما كنا اخر دوله تقفل المعابر الجويه في العالم ,وحصلت لما سافرت الصين 👇	Causing Anxiety and Fear
141	146	1.22E+18	السفير الصيني: بناء مستشفى لعلاج #كورونا خلال 10 أيام.. والافتتاح غدًا https://t.co/eCZNYJpOKC @AmbChenWeiQing #صحيفة_اليوم #فيروس_كورونا_الجديد https://t.co/qVYIkNtxua	True Governmental Measure
142	147	1.25E+18	شحنة أجهزة لفحص #كورونا تحمل كارثة في #بريطانيا #أخبار_الآن https://t.co/tQ2qSWyCDu https://t.co/xaLekyizoE	Irrelevant
143	148	1.24E+18	الغريب في الموضوع أن العالم فاعل حظر تجوال وممنوع التجمعات وإغلاق المطارات وووالخ .. كل هذا عشان لا ينتقل #فيروس_كورونا بين البشر طيب البعوض بينقل المرض وكذلك الذباب وكذلك الحيوانات هل نسوا أم تناسوا ...🤔	False Spread Method
144	149	1.24E+18	@ssaa823781 @Sultan1391M الصين مصدق انهم عالجوهم 80 الف اختفوا 😂	Irrelevant
145	150	1.24E+18	المدخنين خلي ارعبكم اشويه أنتو اكثر فئة مرشحة للتدهور الصحي في حال اصابتكم بـ #كورونا_الجديد ليش مو لان جهازكم التنفسي تعبان ونص منتهي بس اكو شغله أنت من تدخن كم مرة تلمس شفايفك والسيجارة بين اصابيعك مو أقل من 5 مرات بالسيجارة 1 و أنت تلمس اشياء ملوثة وناس مرضى ووو وتدخن فكر بيها	True Virus Origin and properties
146	151	1.24E+18	- البحوث التي تشير إلى نجاح دواء #الملاريا في معالجة #كورونا ما زالت صغيرة من حيث الحجم - الصحة العالمية أطلقت بحثا لتجربة الدواء في 11 دولة وستتبين مدى فعالية الدواء فيما بعد - حراك علمي واسع لإيجاد لقاح لكورونا.. البحث جاري على 20 لقاحا حتى الآن https://t.co/kIKab2fYfx https://t.co/6osAlrMKHT https://t.co/EKtB47vDu1	Irrelevant
147	152	1.24E+18	@fahd000n الفارغون اكثر ضجيجاً والناقص يدور اي نقص ويستهتر بأي عمل مع ان مافي مهنه مايتعب فيها راعيها حتى الخياط والحلاق تعبانين وهم يحاولون يطلعونه بشكل جميل بس فضحه لسانه خرب شغل خياط وحلاق ووالدين ربوا وتعبوا ومخترع الجوال والكاميرا الله يعين العقول اللي حوله هذا وباء على هيئة انسان	Irrelevant
148	153	1.23E+18	@ALMISNID @Eyaaaad التراب أقوى قاتل للجراثيم على وجه الأرض والفيروسات لا تستطيع العيش في التراب وحديث غسل الإناء الذي لعق فيه الكلب سبع مرات بالماء إحداهن بالتراب خير دليل على ذلك. ثم إنه ثبت علميا أن فيروس كورونا أو سارس لا تستطيع العيش في درجة أكثر من ٣٠ مائوية وهو ما يفسر اختفائها في الصيف.	False Virus Origin and Properties
149	154	1.22E+18	صور.. بناء مستشفى في أيام معدودة بـ #الصين لعلاج مصابي #كورونا https://t.co/Pl8ydXEVye	True Governmental Measure
150	155	251826832	"دائرة الصحة - أبوظبي" توفر عقار "إيفوشيلد" للوقاية من "كورونا". #برق_الإمارات https://t.co/KlqDbDdU8a	True Treatment or Cure
151	156	8.06E+17	ارتفع عدد جرعات لقاحات #كوفيد_19 التي أُعطيت في البر الرئيسي الصيني بنحو 6.23 مليون جرعة يوم الخميس الماضي، ليتخطى الإجمالي 3.06 مليار جرعة، بحسب بيانات صدرت عن لجنة الصحة الوطنية. https://t.co/S1uIFTw7r0	True Vaccine Info
152	157	1.24E+18	القصة وراء الصورة "مشاهدة غروب الشمس معك" #معا_ضد_كورونا #الصين https://t.co/bZeQ8O2Ix7	Irrelevant
153	158	1.24E+18	يُعتبر غسل اليدين وسيلة سهلة ومهمة في نفس الوقت للحماية من الفيروسات ومنها فيروس #كورونا وعندما تلمس الناس والأسطح والأشياء طوال اليوم، فإنك قد تتعرض له وينتقل إلى يديك، ويمكنك إصابة نفسك به عن طريق لمس عينيك أو أنفك أو فمك أو نقلها إلى الآخرين. https://t.co/wodxY2sD2p	True Prevention Method
154	159	1.24E+18	عليكم بالغرغرة بالماء والملح وخاصة قبل النوم والله خير الحافظين . #فيروس_كورونا_المستجدّ https://t.co/j4mKoudycP	Fake Treatment or Cure
155	160	1.24E+18	@oamaz7 الأخبار المتداولة عن إصابة الشيخ محمد بن زايد بفيروس #كورونا أعتقد أنها غير صحيحة ، ولكن كمية الشماتة التي لاحظتها على هذا الخبر بين العرب من المحيط إلى الخليج استفتاء حقيقي على اتساع مخيف لمستوى الكراهية الذي حصدته #الامارات لدى الشعوب العربية في ظل قيادته	Statistics
156	161	1.24E+18	بعد ان انتشر على صفحات التواصل ان الصين اعلنت رسميا نجاح المصل المصري الذي قدمته وزيرة الصحه للصين 🔘وزارة الصحة تنفى تسليم وزيرة الصحة علاجا لفيروس #كورونا للصين https://t.co/zPdQFTbYCy	Irrelevant
157	163	1.24E+18	ما تشتروا في الكمامات ساي يا إخوانا القروش دي اشتروا بيها معقمات وما تنقطعوا من القريب فروت والبرتكان و الليمون نهائي و تاني اي حاجة ممكن تديك مناعة عشان تقاوم الفيروس كان لا سمح الله جاك و أكلوا سلطات و كترو البصل و التوم و اقعدو في شمس الصباح زي ٢٠ دقيقة #سودان_بدون_كورونا	Fake Treatment or Cure
158	164	1.24E+18	العتبة الكاظمية في العاصمة العراقية بغداد تلغي حفل ذكرى ولادة الإمام علي بن ابي طالب والإمام الجواد سلام الله عليهما بسبب فيروس كورونا https://t.co/V3VNDrfcgX	Irrelevant
159	165	1.24E+18	3-الذي يريده أولئك الذين وضعوا الخطة معًا. إذا لم تحدث الأحداث بالترتيب الصحيح ، فحينئذٍ سيكون مصيرها الفشل. هذا يقودنا إلى اللحظة الحالية حيث يبدو أن الصين تعرضت للهجوم من قبل أسلحة بيولوجية ، والتي ترتبط بتدشين شبكة 5G في مدينة ووهان.	Conspiracy Theory
160	166	230294885	اللي يقولون لولا التطعيم ولو لا التطعيم.. عالاقل قولو لولا الطاقم الطبي لولا الوزير لو لا جهود العاملين لولا التنظيم.. مو لولا ابرة ما تدري عنكم.. حتى وزيركم اللي كان باللجنة ما اثنيتو عليه كثر التطعيم 🤦🏻‍♀️ شركة فايزر ما امدحت تطعيمها كثركم ولا حتى قالت آمن وفعال 🤦🏻‍♀️	False Vaccine Info
161	167	1.24E+18	@SaudiMOH السلام عليكم ورحمة الله وبركاته اتمنى ياوزارة الصحه التواصل معي ضروووري لاني ر أيت رؤيا في المنام بعلاج ((فيروس كورونا)) والله العظيم صادقه وكثير اتصلت على الوزاره خطوطها مررره مشغوله وابي أخبركم تعالجو فيه المرضى يلي عندكم وان شاء الله ربي يشفيهم يارررب تشوفو رسالتي	Irrelevant
162	168	1.24E+18	@f_alabdulkarim ارجو يا استاذي ان لا نفرط بستخدام المبيدات الكميائيه وان نحافظ على عقولنا من ان يتحكم بها الخوف فهذا الكورونا ليس حشره ولا جراد او صرصور كما كانت صرارير الليل في العام السابق فزياده الكماويات في الهواء تزيد من خطر الأمراض التنفسيه اكثر ولا تحمينا وسيعاني منها من هو مصاب بالربو	False Prevention Method
163	169	1.22E+18	هل تنبأ ذا سيمبسونز بفيروس كورونا؟ #كورونا #اميركا #الفن #خبرني https://t.co/Uc1fsUwoyE	Conspiracy Theory
164	170	1.24E+18	@hamsalhorof أشرت للتعقيم في رسالة اليوم أختي نعقم مقابض الأبواب الخارجي صنابير المغاسل كرسي دورة المياه الأسطح التي نضع عليها المأكولات التليفون واليدين قبل دخول البيت ونغسل اليدين قبل الأكل وبعده بالصابون #كرونا_الجديد_alquaiz	True Prevention Method
165	171	1.24E+18	٢٣ مارس ٢٠٢٠ الرياض، السعودية 🇸🇦 غروب شمس أول يوم لمنع التجول بسبب جائحة كورونا 🦠 والله أكبر مما نخاف ونحذر 🙏🏼 https://t.co/Rx9IL6Be6s	Irrelevant
166	172	1.40E+18	@fatimayh5 نتزوج في المستقبل من ترفض اللقاح ✋ وتختار مسار الحرية 🕊️ من حقنا انتاج جيل متعافي وكيوت ❤️ وقرة العين من حقها تأخذ شريك الرحلة الطبيعي و الخالي من الجينات المعدلة وراثيا والذي سموه لقاح ✋	False Vaccine Info
167	173	1.24E+18	الجوع الي طول اليوم ده من اعراض الكورونا؟	Irrelevant
168	174	1.25E+18	من الفئات المعرضة للمضاعفات عند الإصابة بـ #كوفيد19 فئة المدخنين فعسى أن تحفزهم هذه الجائحة للإقلاع عن هذه العادة السيئة التي تؤذي صحتهم وتؤثر على أحبتهم المقرّبين منهم، وتشوّه ملامح وجوهم، وتسبب الحرج الاجتماعي لذويهم، وتنفّر المجتمع منهم. #من_رسائل_كورونا #مدونتي_جوخه_الشماخيه https://t.co/LvdSL3bvpc	True Virus Origin and properties
169	175	1.24E+18	وصلني خبر انه طبيبة يمنية لقت علاج لكورونا و الصين اشترته منها وحمدوا الله و دخلوا الاسلام كان نفسي اصدق و افتخر بس الخبر نفسه وصل على طبيبة مصرية و بيدور على كل الدول العربية اللي ما فالحين الا بالفشخرة و تركوا للغرب يمرضونا ويعالجونا براحتهم ! المهم لو شفتوا الخبر ما تفرحوش🗡😒	Irrelevant
170	176	1.24E+18	الجو .. صعب إنْه يتكرر مرتين اللي مزاعل له حبيب "يسامحه" #حظر_التجول	Irrelevant
171	177	1.25E+18	علاج كورونا هو صدري انننن https://t.co/GhY9tPRMf1	Irrelevant
172	178	1.24E+18	@mgmsh2 الصراحة الوضع لحد الان يعتبر طبيعي نوعًا ما المدارس مفتوحة والدوائر وبعض المعاهد والجامعات اهم شي الواحد يدعي من رب العالمين ان يرفع هذا اللباس ويهتم في تعقيم وغسل اليدين والأهم تقوية المناعة ب فيتامين سي وبعض المقويات المكملة، والحمد لله الناس الي شفت من المرض اكثر من الي ماتو	True Prevention Method
173	179	1.22E+18	مسلسل ''ذا سيمبسونز'' الكرتوني المثير للجدل توقع انتشار فيروس #كورونا قبل 27 عاماً ، في ظاهرة غريبة أخرى مرتبطة بالمسلسل حظيت باهتمام كبير https://t.co/OXT0YQ2bay	Conspiracy Theory
174	180	1.24E+18	خبير صيني يجزم ويؤكد ان استنشاق بخار الماء يقتل فيروس كورونا ١٠٠% اذا كان موجود في الرئتين أو الحنجرة أو الأنف فالفيروس لا يحتمل درجة حرارة بخار الماء الدافئة .. ارجو نشر هذه المعلومه .	Fake Treatment or Cure
175	181	1.24E+18	#عاجل القناة العبرية 12: إصابة #محمد_بن_زايد بفيروس #كورونا #الامارات https://t.co/elVtgsW0Ur	Statistics
176	182	1.24E+18	- المجموعة الرابعة : عندها أعراض شديدة، هدول بحاجة متابعة مستشفى يتعالجوا فيها . بالنسبة للفيروسات يلي انتشرت على الأسطح والأرض ستموت بعد فترة إذا لم تجد جسم إنسان تتكاثر فيه. (هي الفكرة من القعدة بالبيت ... تسطح لتمنع انتشار الوباء يعني الحد من سرعة تفشي الفيروس بين الناس )	True Spread Method
177	183	1.34E+18	@salwoh777 @flaan3lan2 @Poet04 لقاح كورونا هل لحق ياخذ وقته العلمي المطلوب عشان يندرس صح سنه ماكمل وهما بقولك ننشر تجاربنا بعد ٧٥ سنه يعني مافي شي واضح وفي نسخ مهربة ل 😊ءFDA و CDC عن اعراض خطيرة للفايروس تم تجاهلها يعني البشر هما حقل تجارب	False Vaccine Info
178	184	1.24E+18	الفيلم ده ‘Contagion’ بتدور احداثه عن فيروس بيجي من الصين وبينتشر في العالم كله مصدره خفاش ثم خنزير ثم بشر كل احداثه نسخة طبق الأصل من اللي بيحصل اليومين دول من كل الجوانب حرفيا كانك بتتفرج علي اللي بيحصل في العالم النهاردة المثير للسخرية بقي ان الفيلم انتاج عام ٢٠١١!!!!!! https://t.co/jUG0xwzTVY	Conspiracy Theory
179	185	1.23E+18	السعودية تعلن عن تسجيل أول إصابة بفيروس #كورونا_الجديد .. وهو مواطن سعودي قادم من إيران. https://t.co/4JUTQLFTsy	Statistics
180	186	1.24E+18	#_السؤال : أين تجد الإنسانية في الاردن؟ الجواب : تجدها !!!!!!!!! #_عند_رئيس_الوزراء الذي وضع وسخر كل الإمكانات لوزراءه لحمايتك انت وأسرتك #_عند_وزير_الصحة الذي يواصل الليل بالنهار لمنع تفشي الوباء الذي بتعامله جعل الناس تعتبره رجل المرحلة #_عند_وزير_اعلام	Irrelevant
181	187	1.22E+18	الإمارات تسجل أول إصابة بفيروس كورونا في المنطقة العربية… والسودان يشتبه بحالتين https://t.co/w6g6vOCWjD https://t.co/MXC1CHCDPy	Irrelevant
182	188	1.25E+18	عينات عقار افيجان وصلت مصر منذ شهر واثبتت نجاحها فى علاج كورونا الدواء يحول الحالات المصابه بالفيروس من ايجابيه إلى سلبيه بنسبة91%وسوف تتسلم مصر منه اول شحنه قريبا و رسميا بتكليف من الرئيس السيسى الحكومه المصريه توقع عقدا مع الصين لتصنيع عقار أفيجان الذى يعالج فيروس كورونا. https://t.co/Pn3LoaJoVK	Fake Treatment or Cure
183	189	1.24E+18	@iphone_loora صباحك صحة تشمل الأعراض النمطية لفيروس (كورونا): الحمى (إرتفاع في درجة الحرارة )- السعال - ضيق التنفس - وأحيانًا تتطور الإصابة إلى التهاب رئوي, كما أنه تتراوح درجة الحرارة الطبيعية للإنسان من 97 ف "36.1 مئوية" و99 ف "37.2 مئوية" أو أكثر. 1-	True Symptom
184	190	1.24E+18	6/ وكانت سنغافورة من أول الدول التي بادرت بإلغاء كل الرحلات الجوية المتجهة إليها من ووهان بعد اكتشاف أول حالة إصابة بالمرض قادمة من الخارج.	True Governmental Measure
185	191	1.24E+18	🌱 قريباً ستصبح الكورونا من الماضي😌 🌱 قريباً سيرجع المعتمرون إلى الحرم 🌱 والمصلون إلى المساجد والجوامع 🌱 وسنستقبل رمضان مبتهجين مطمئنين بإذن الله 😌 🌱 ذلك نهج الأنبياء .. بشروا ولا تنفروا 🌱 تمتع بالأمل ولا تيأس من رحمة الله 😌 يااااااارب🤲 https://t.co/jRby3n3HYP	Irrelevant
186	192	1.24E+18	عند تعرضك لفيروس تنفسي من اي نوع فإن العزل الذاتي هو أنجح وسيلة لإيقاف نشر العدوى التنفسية في المجتمع وحماية عائلتك ووالديك واحبابك #كورونا https://t.co/vKXp5KNtCn	True Prevention Method
187	193	1.23E+18	فيديو مرعب.. ما حقيقة آلاف الغربان التي تحلق فوق ووهان؟ https://t.co/MOXlXYr3kq #ووهان #كورونا #coronavirus #wuhan https://t.co/iWvZGxrUOR	Irrelevant
188	194	1.24E+18	عزيزي المواطن والمقيم ... هل للبعوض دور في نقل #فيروس_كورونا ؟ @OmaniMOH @OmanVSCovid19 #من_الوطن_لأجل_الوطن #كورونا_المستجد #كوفيد19 #عمان_تواجه_كورونا #خليك_بالبيت #تثقيف_صحي https://t.co/tjV1ODDWCx	Irrelevant
189	195	1.22E+18	ووهان الصينية تدخل في سباق ضد الزمن لإنهاء بناء مستشفى خلال 10 أيّام #ووهان #الصين #كورونا #فيروس #الصحة https://t.co/mcgmQPAckA	True Governmental Measure
190	196	1.23E+18	غير صحيح "فوتوشوب" انتشار صوره في الواتس اب لخبر عن شركة المراعي يحمل هذا الخبر العلامة الاخباريه لحساب "تفتيش" ويؤكد حساب تفتيش ان هذا الخبر لايمت لنا بأي صله وانه فوتوشوب لذا وجب التنويه #كورونا https://t.co/QcHLKDb1Xx	Marketplace Rumors
191	197	1.23E+18	#فيروس_كورونا قال الرئيس الأمريكي دونالد ترامب، إنه يتوقع انتهاء انتشار فيروس "كورونا" في أبريل المقبل، مع زيادة در… https://t.co/UH6YZvImb1	False Virus Origin and Properties
192	198	1.24E+18	اصابة رئيس الوزراء البريطاني بوريس جونسون بفيروس كورونا #كورونا_الجديد https://t.co/Q5HALUVeFg	Statistics
193	199	1.24E+18	🚑🚨 | اصابة اللاعب الارجنتيني باولو ديبالا بمرض #كورونا جعله ب فلان ولا فيك 😭😂 https://t.co/VBumqaDFTc	Statistics
194	200	1.24E+18	#برج_السرطان هو المعاكس لـ #برج_الجدي أبتدي #فيروس_كورونا 2019/12/8 وأنتشر مع #برج_الجدي وزاد البلاء طين مع #برج_الحوت لأنه تسديس الجدي ✅ نحتاج الي شمس تربع وتعاكس الجدي الكريه #شمس_الحمل 2020/3/21 #شمس_السرطان 2020/6/21 تدخل الشمس في بيت الوزير وهو السرطان وينصلح الحال	Irrelevant
195	202	1.29E+18	@ansafh0 @Dawas_1978 @s_hm2030 والله ما اخذت لقاح ولا احد اخذ من عشيرتي وعيال عمي راحوا عمرة بلقاحات مزوره لان الاعتقاد السائد في العراق ان القاح يسوي عقم لذلك العراقين ما ياخذون تلقيح نشتغل تزوير رسمي https://t.co/9e8Ls8cd0U	False Vaccine Info
196	203	1.25E+18	🔴 عاجل أمريكا: إدارة ترمب: لم يتم التوصل لعقار لعلاج كورونا حتى الان.	Irrelevant
197	204	1.25E+18	https://t.co/IWrZYQmcCG غاز الفياغرا قد يصبح المنقذ لعلاج كورونا تفاصيل	Fake Treatment or Cure
198	205	1.23E+18	قناة نور الأردن/ #عاجل الصين تعلن الحرب النووية على أمريكا وتتوعد بمسح واشنطن من على وجه الأرض وتتهمها بالوقوف وراء فيروس كورونا. - عبر تطبيق نبض @NabdApp https://t.co/78RUZW3ETj	False Governmental Measure
199	206	1.22E+18	منظمة الصحة العالمية أعلنت ببيان رسمي منذ ساعتين ان وباء كورونا هو حالة طارئة عامة على مستوى دولي هذا البيان يأتي بعد وصول حالات الوفاة المعلن عنها بالصين الى 170 مع انتشار الفيروس على نطاق البلاد وبعد ادعاءات بان الحكومة الصينية تخفي عدد الوفيات الحقيقي https://t.co/H4vpwbkG73	True Governmental Measure
200	207	1.24E+18	#الإمارات توقف "مؤقتا" التأشيرات ابتداء من 17 مارس الجاري باستثناء حملة الجوازات الدبلوماسية تجاوباً مع رفع "الصحة العالمية" فيروس #كورونا إلى مستوى " وباء، مع العلم أن القرار لا يسري على الأشخاص الذين صدرت لهم تأشيرات قبل تاريخ اليوم.	True Governmental Measure
201	208	1.40E+18	@jojoixs نتزوج في المستقبل من ترفض اللقاح ✋ وتختار مسار الحرية 🕊️ من حقنا انتاج جيل متعافي وكيوت ❤️ وقرة العين من حقها تأخذ شريك الرحلة الطبيعي و الخالي من الجينات المعدلة وراثيا والذي سموه لقاح ✋	False Vaccine Info
202	209	1.24E+18	اختصاصي الأمراض الجرثومية والداخلية البروفيسور جورج خليل ل #نهاركم_سعيد: ارتفاع الحرارة والسعال والانحطاط في الجسم هي العوارض المشتركة بين كلّ الدراسات بشأن #فيروس_كورونا @GeorgesGrkhalil @LbciLebanon #Covid_19	True Symptom
203	210	1.24E+18	@meso5515 أعلنت الصين رسميا ومنذ ساعات قليلة عن نجاح المصل المصرى التى قدمته الدكتورة هالة وزيرة الصحة المصرية الى وزارة الصحة الصينية لعلاج فيروس كورونا والذي أثبت فاعليته بنسبة 100 % على اكثر من 7 حالات تم شفائهم، #النادي_الدبلوماسي_الدولي_للأمم_المتحدة وها نحن نملك المصل 😂	Irrelevant
204	211	1.45E+18	@btoolah2 @Non94976579 يرددون ولايعقلون !!! شغلوا مخكم شوي العافيه من الله ثم مناعة جسمك الطبيعيه بلا لقاح السم والمرض اللي ترددون انه خفف اعراض وفعل لو فيه فعاليه منعكم من الاصابه مثل اللي ماخذ اللقاح واعراضه الخطيره اللي امرضت ناس للحين تراجع وتتعالج والا معمين عيونكم عنها	False Vaccine Info
205	212	1.25E+18	#علاج_كورونا ليش مايصرحوا ان اليابان انتجت علاج فعال ضد الكرونا وانه نجح في الصين واليابان وتم تسليم دفعه مجانيه لايران؟!! ليش وزير الصحه خرش ام العالم امس يقول الحالات بتوصل ٢٠٠ الف!!!! https://t.co/8WEgHRV7sl	Irrelevant
206	213	1.24E+18	ليش الجو رد برد مفروض يصير صيف عشان يروح كورونا	False Virus Origin and Properties
207	214	1.24E+18	معقم اليدين فعال في تعقيم اليدين بصورة سهلة لذلك استخدمه دئمًا خاصةً •بعد لمس الأسطح •التعامل النقدي •المصافحة #كوفيد_19 #الوقاية_من_الكورونا #الخفجي #الأهلي #الشرقية https://t.co/tpJqlbtPIW	True Prevention Method
208	215	1.23E+18	#المتوسطةالثانية_بضباء أعراض الإصابةبفيروس الكورونا سيلان الأنف. ألم الحلق. الكحة. ارتفاع درجات الحرارة. الالتهاب الرئوي في حالات انتقال الفيروس للقسم السفلي من الجهاز التنفسي وخصوصًا عند كبار السن #كورونا_الجديد @abdu20161438 @oihm1 @duba_edu @moe_gov_sa @duba_edu https://t.co/p8aeElnYnL	True Symptom
209	216	1.24E+18	أعراض مرض فيروس #كورونا ؟ تتمثل الأعراض الأكثر شيوعاً لمرض فيروس كورونا في الحمى والإرهاق والسعال الجاف. وقد يعاني بعض المرضى من الآلام والأوجاع، أو احتقان الأنف، أو الرشح، أو ألم الحلق، أو الإسهال. وعادة ما تكون هذه الأعراض خفيفة وتبدأ تدريجياً.	True Symptom
210	217	1.23E+18	Unpopular opinion: وزيرة الصحة معملتش اي حاجة غلط "لحد دلوقتي" في قصة الكورونا ولا استحق كل السف ده 🙄🙄 اهلا بالمعارك 🗡🗡🔪🔪🪓🪓	Irrelevant
211	218	1.25E+18	الهروله إلى جهنم و بئس المصير ! عملية زراعة الشريحه الالكترونيه تحت الجلد و التي هي بحجم حبة الارز نوع بسمتي . الكلام يدور حالياً أن اللقاح الذي سوف يقوم بإنتاجه السيد بيل غيتس سوف يحتوي على مثل هذه الشريحة ! ⁦🇵🇸⁩ #فلسطين #العراق #تونس #اليمن #الجزائر #السعودية #الكورونا https://t.co/h7saQejRZQ	Causing Anxiety and Fear
212	219	1.22E+18	"تنفيذ بناء #مستشفى في #الصين في ١٠ أيام فقط" قال #ابن_حزم في رسالة مراتب العلوم: "أهل الصين ليسوا أهل علوم ألبتة، وإنما هم أهل صناعات" #كورونا #وباء_كورونا https://t.co/ik81vA3zzJ	True Governmental Measure
213	220	1.47E+18	@UAENewsArabic يا اخوان اكيد بتزداد الحالات انا في منطقتي كل الناس مش حاطين كمامات و عادي و لما اقول لحد حط كمامة يقولولي موب شغلك لازم السلطات تعطي مخالفات لكل احد مش لابس كمامة ارحمو الاطباء و الممرضات و الدولة مش عشان موفرة المستشفيات و الادوية و اللقاح نكونو مستهترين	False Prevention Method
214	221	1.24E+18	#القوات_الجوية_الملكية_السعودية تتخذ التدابير الوقائية والإحترازية لمنع تفشي فايروس #كورونا وتوجه الأطقم الجوية على طائرات النقل بإرتداء اللباس الواقي أثناء المهمات الخارجية. #كلنا_مسؤول https://t.co/LSubdlbwsl	True Governmental Measure
215	222	1.23E+18	#اسقاط_القروض_لليوم_448 أخبار جيدة كورونا فيروس أوهان يمكن معالجته بماء الثوم الطازج المغلي طبيب صيني مسن اثبت فعاليتها وكذلك عدة مرضى استخدموها واثبتوا فعاليتها خذ ٨ فصوص ثوم كبيرة واهرسها.. اضف ٧ كؤوس ماء ثم أغلى الخليط.. كل الثوم واشرب من الماء المغلي. بين ليلة وضحاها	Fake Treatment or Cure
216	223	1.24E+18	@moaidallami استاذ مؤيد الشبعان لايعرف الجوعان كلهم عدهم فاتورات وعشر خطوط سيم كارت وكلها فاتورة وهو اليسرق الشعب وياكل حرام نترجى منه خير لا والله كل خير من وراهم الشعب غسل ايدة من هولاء وعقمها بديتول لانهم وباء وجاء للبلد	Irrelevant
217	224	1.22E+18	خطوات الوقاية من كورونا 1️⃣إغسل يديك بالماء و الصابون مراراً و تكراراً (٢٠ثانية) 2️⃣تغطية الفم والأنف عند السعال والعطس 3️⃣طهي اللحوم والبيض جيداً 4️⃣إلبس قناعاً واقياً وتجنب الاتصال المباشر https://t.co/6GVcx4YJjV	True Prevention Method
218	225	1.24E+18	#Covid_19 خريطة نشرها وزير الصحة التركي قبل قليل حول انتشار فيروس كورونا في العالم... تركيا لم تسجل فيها حتى اللحظة أي حالة إصابة الإجراءات التركية عند المعابر الجوية والبرية والبحرية صارمة وكذلك في الداخل ما يسجل نجاحا باهرا للحكومة #التركية حفظنا الله وإياكم https://t.co/vPmU6vB4NW	True Governmental Measure
219	226	1.24E+18	الصين تتغلب على فيروس كورونا والرئيس الصيني يزور مدينة ووهان مركز الوباءواغلاق المستشفى الذي تم بنائة لمواجه الوباء بعد شفاء أكثر المرضى وتراجع عدد الأصابات بشكل كبير و الصين تطبق إجراءات الحجر الصحي على القادمين إليها من أي دولة عندما تكون قوي يحترمك الجميع https://t.co/eI4S1WOhC7	True Governmental Measure
220	227	1.22E+18	@HGbilliQzXG2HJq هو مجرم ..لا شك في ذلك ...ولكن الخبر غير صحيح .. والحقيقة ليست هناك إعدامات للمصابين فالخبر مجرد دعابة صدقها البعض والحقيقة أن كوريا الشمالية اتخذت تدابيرا لمنع انتشار فيروس كورونا منه حظر دخول السياح الصينيين مؤقتًا إلى البلاد وحجر صحي لحالات يشتبه في إصابتها بالفيروس	Causing Anxiety and Fear
221	228	1.24E+18	الجزائر🇩🇿 تعلن فرض الحجر الصحى الكامل على ولاية البليدة لمدة 10 أيام والدول العربية تسابق الزمن لاحتواء "كورونا" #فيروس_كورونا #الجزائر #البليدة #كوفيد_19 #كوفيد١٩ #الحجر_الصحي https://t.co/2ZfEvBHjk4	True Governmental Measure
222	229	3235869331	@mjamal110 😂😂😂😂 شلون وتوكم بديتو بالثالثة والرابعة وحفزتم الناس لتطعيم الأطفال من عمر 5 سنوات مبررين ذلك بخطورة المتحورات ! وحده من الثنتين يا الجرعة الثالثة كانت تسويق تجاري وماكان في اي خطورة او انكم تكذبون بوصول المجتمع لمرحلة الأمان بسبب من اخذوا اللقاح !	False Vaccine Info
223	230	1.24E+18	@kasimf طبعا لاينفي انا اعتبرها بداية تجارب حرب بيلوجية وهم الان يدرسون كيف ييتحكمون فيها وما مدى فعاليتها وكيف ينهونها نعم وجربوها ليعزلوا الصين تجاريا وبالتالي اقتصاديا وأما الحرب البيولوجية الحقيقية لم تبدأ بعد اما عن الدول الكبرى فهي تضحي بعدد من مواطنيها نعم لتظهر للعالم	Conspiracy Theory
224	231	1.23E+18	يقال - والله أعلم - أن طبيباً صينياً مسناً أثبت فعالية معالجة فيروس كورونا بشرب ماء الثوم المغلي . وطريقته أن تهرس 8 فصوص كبيرة من الثوم ويضاف لها 7 كؤوس من الماء ويغلى الخليط ثم يؤكل الثوم ويشرب الماء المغلي فيه .	Fake Treatment or Cure
225	232	1.24E+18	#فعاليات_الحجر_المنزلي بيبي شارك ب ازارير الجوال .. خلوكم منصفين ، تقييمكم ؟؟ 😂😂🌚 https://t.co/2zcD7gbJ8c	Irrelevant
226	233	1.25E+18	تحديث - يقول الدكتور لوك مونتانييه ، الحائز على جائزة نوبل ، والعالم الذي اكتشف فيروس نقص المناعة البشرية ، إن # فيروس كورونا الذي يعرف الآن باسم # COVID19 هو "فيروس تم التلاعب به تم إطلاقه عن طريق الخطأ من أحد المختبرات." .حسبي الله عليهم و لا حول و لا قوة الا بالله العلي العظيم https://t.co/BFYHSVVuzE	Conspiracy Theory
227	234	1.24E+18	@R5Q__ والله ي رقيوه الكورونا مثل مايقولون وباء ؟؟ انا ضد كلمه وباء لو كان وباء حقيقه كان مات نص سكان الارض لان الوباء يجي مع الهواء وهذا مو وباء فايروس مجند لفئه مختصه ؟؟	Irrelevant
228	235	1.24E+18	لم يتم تأكيد أي خبر عن إصابة باولو #ديبالا بفيروس #كورونا " إنها مجرد إشاعة " #يوفنتوس https://t.co/iHlrqv8kWT	Statistics
229	236	1.24E+18	@B_ms_g @kawaretht البحوث التي اجريت اثبتت ان كورونا لديه نفس خاصية الايدز اي يهاجم مباشرة جهاز المناعة و له خاصية سارس اي يهاجم جهاز التنفسي. الحديث ان كورونا يتكون من الايدز هذا غير صحيح.او انه بيولوجي كذلك غير صحيح	True Virus Origin and properties
230	237	1.23E+18	@SaudiMOH أخبار جيدة كورونا فيروس أوهان يمكن معالجته بماء الثوم الطازج المغلي طبيب صيني مسن اثبت فعاليتها وكذلك عدة مرضى استخدموها واثبتوا فعاليتها خذ ٨ فصوص ثوم كبيرة واهرسها.. اضف ٧ كؤوس ماء ثم أغلى الخليط.. كل الثوم واشرب من الماء المغلي. (في غمضة عين) ستشعر بالتحسن	Fake Treatment or Cure
231	238	1.25E+18	عاجل | الصحة: #فيروس_كورونا_المستجد يعيش ويرتكز بالأساس في الجهاز التنفسي، وليس فالدم، لذلك غير وارد انتقاله عن طريق الحشرات أو من خلال لدغة البعوض. #عطاء_في_عملي_وسلامه_في_بيتي https://t.co/xX1Oo5kcio	True Virus Origin and properties
232	239	1.23E+18	عاجل وفي غايه الخطورة.. الصين تعلن الحرب النووية على أمريكا وتهدد بمسح واشنطن من على وجه الأرض وتتهمها رسميا بالوقوف وراء فيروس كورونا https://t.co/PKqErE54Ca	False Governmental Measure
233	240	1.24E+18	@RAGDA_HISHAM ابدا ما تخيلت السودان يظهر فيهو كورونا ربنا يحفظكم وينجيكم 💔 الحمد لله الفيروس بموت في درجات الحرارة العاليه	False Virus Origin and Properties
234	241	1.24E+18	جد جالسين بيرشون دواء عن الكورونا بالهواء؟	Irrelevant
235	242	1.24E+18	القناة الثانية عشر العبرية تعلن إصابة زعيم الإمارات المتحدة محمد بن زايد بفيروس كورونا https://t.co/NHvP9ZAx0d	Statistics
236	243	1.22E+18	@Abualfawarss123 أتوقع انها حرب بيلوجية مقصودة على الصين .. ولا وش رأيك ؟	Conspiracy Theory
237	244	1.25E+18	علاج كورونا على الطريقة الحوثية اقتل المريض برصاصة وادفنه بالشيول مثل هذه العينات في شمال اليمن تتعامل هكذا مع المرضى الذين هم بحاجة لعلاج ودواء فكيف سيكون تعاملهم بمن يختلف معهم فكرياً أو سياسياً ! انفصال الجنوب وحضرموت مطلب لا وحدة مع هذه القذارة الشمالية اليمنية https://t.co/xnyCnrk95c	Hate and Exclusion
238	245	498779256	@Sw2Km أهلاً بك: يمكنك الدخول للاختبار إذا كان الوضع الصحي في تطبيق توكلنا "محصن" أكمل جرعات لقاح كورونا (كوفيد-19) بالتوفيق.	True Vaccine Info
239	246	1.24E+18	احرص على غسل اليدين بشكل مستمر بالماء والصابون #كورونا https://t.co/7qv6cSGrLz	True Prevention Method
240	247	1.23E+18	سمحت الحكومة الصينية للمسلمين بإقامة الصلاة في الميادين العامة والتضرع لله تعالى برفع بلاء فايروس كورونا عنهم ومشاركة غير المسلمين لهم بمد الفرش والصلاة ولو كان باتجاه غير القبلة وعلى غير طهارة(سبحان الله) رب ضارة نافعة لعل الله يريد بالإسلام خيراًفي بلادهم. #كورونا https://t.co/RZNYns3Q8D	False Governmental Measure
241	248	1.25E+18	#اخبار_مصر (شبكة شايفك :صحة الغربية: مستشفيات المحافظه مجهزة لاستقبال أي حالات اشتباه بفيروس كورونا) - أكد الدكتور عبد الناصر حميدة وكيل وزارة الصحة بالغربية، أنه ... تفاصيل اكثر https://t.co/Hp1JkexmYH -------------------	True Prevention Method
242	249	1.25E+18	الحكومة تمد الحظر لأسبوعين وتقلل ساعاته 🇪🇬 تعقيم للعمال في مواقع العاصمة الجديدة 😷 الصحة العالمية تكشف حقيقة علاج كورونا برش الأنف بالماء المالح ⚠️ حكومة أردوغان تواصل النهب 🔴 تعرف على آخر تطورات الفيروس اليوم في #اخبار_كورونا #TeNTV | #TeNNews https://t.co/BcRADYKWHj	True Governmental Measure
243	250	1.24E+18	هذا الغاز المسمى حاليا بكورونا سينتهي في ابريل يعني بقائة في الجو اكثر من ثلاثة اشهر ولا يوجد له علاج اذا تم استنشاقه	False Virus Origin and Properties
244	251	1.22E+18	لايعلمون أن الوضوء والأستحمام اليومي إللي فرضه علينا ديننا الأسلامي يحمينا من الفيروسات والبكتيريا . الحمدلله على نعمة الأسلام . #كورونا	Irrelevant
245	252	1.40E+18	@zahiah___30 نتزوج في المستقبل من ترفض اللقاح ✋ وتختار مسار الحرية 🕊️ من حق العرسان انتاج جيل متعافي وكيوت ❤️ وقرة العين من حقها تأخذ شريك الرحلة الطبيعي و الخالي من الجينات المعدلة وراثيا والذي سموه لقاح ✋	False Vaccine Info
246	253	1.24E+18	@k_n_s_d 😁😁 خل المواهب المدفونه تطلع على حيز الوجود ، فرصه ماتتعوض ، لسا ماشفنا شي . بالفيس واحد ضايق خلقه من القعده مع المدام يقول كارونا اهون من المدام 😁😁 عاد الجو اليوم كثير حلو مشمس ودافئ ، طلعنا وتشمسنا وجالسين بالشمس.. ولسا رح نشووووف مواهب 😁 😁	Irrelevant
247	254	1.40E+18	#الصحة_العالمية تؤكد: لقاح #كورونا آمن للحامل والمرضع ولا يسبب العقم https://t.co/BKZE0GiSbe	True Vaccine Info
248	255	1.25E+18	خبير مصري يكتشف علاج للكرونا "بالشلولو " عبارة عن ملوخية بالليمون والثوم خبير آخر يعالج كرونا بالفول على الطريقة المصرية &gt;&gt;&gt;&gt;&gt; اما الآن فيجري الاختبار على المصقعة على الطريقة المصرية نرجوا لخبراء السيسي التفوق وياريت يشوفوا لنا الممبار https://t.co/4uNQxk4I8w	Fake Treatment or Cure
249	256	1.24E+18	@1xQuaDkyWfC206m صديقي ما يقال عن #الكورونا أنه غاز سارين عار عن الصحة	False Virus Origin and Properties
250	257	1.22E+18	جاء الإسلام بسلوكيات تعزز من صحة الإنسان وتقيه الأمراض،من ذلك: الوضوء والغسل،التسوك،تقليم الأظافر الخ. وما يشد الانتباه أن أحد أهم طرق الوقاية من #كورونا حسب المنشورات الطبية هو غسل اليدين بصورة متكررة ومركزة. فلعل الوضوء سلوك تعبدي في المقام الأول،وسلوك صحي في المقام الثاني.	Irrelevant
251	258	1.23E+18	الصحة: لا خطورة باستلام الطرود البريدية من الصين https://t.co/zSp1rjS8rS #عاجل #كورونا #الصين	False Spread Method
252	259	1.24E+18	@AJArabic إصابة الشيخ تميم بن حمد ب #كورونا #مباشر_قطر_اصابة_تميم_بكورونا	Statistics
253	260	1.25E+18	لازلنا في منتصف الطريق في مكافحة فيروس كورونا العنيد وسنكون اقوي واعند منه بالبقاء بالبيت واتباع الاجراءات الصحية السليمة في غسل الايدي بالماء والصابون والبعد عن الزحام وعرض اي مريض يعاني من ارتفاع في درجة الحرارة مع رشح وزكام او كحة وضيق بالتنفس علي اقرب مركز صحي	True Prevention Method
254	261	1.24E+18	هل تقي الكمامات من فيروس كورونا المستجد؟ لا تقي الكمامات من الامراض وتجعل الشخص يلامس وجهه بشكل مستمر مما يزيد من خطورة نقل الفيروس باليد الملوثة من الأسطح وغيرها. يتم استخدامها في حالتين: في حال وجود أعراض تنفسية عند الشخص مثل العطاس والسعال في حال الاعتناء بشخص لديه عدوى تنفسية	True Prevention Method
255	262	1.25E+18	في السعودية يتم تقديم علاج كورونا مجاناً للشعب والمقيمين ومخالفي الإقامة و توفير جميع وسائل الأمن و السلامة لجميع الجنسيات🇸🇦💚 في أوروبا المريض يموت عند باب المستشفى إذا لم يدفع مستحقات التأمين الصحي و عدم توفير وسائل السلامة لشعبه💔 الحمدلله على نعمة الإسلام و الإنسانية🇸🇦💚 https://t.co/KyGTw70nHE	Irrelevant
256	264	1.25E+18	"تساهم بنشر الوباء وتضعف جهاز المناعة".. تفنيد كامل لمزاعم علاقة شبكات الجيل الخامس 5G بـ #فيروس_كورونا 👇 #بوليغراف #معا_نعزل_كورونا https://t.co/HeRodEPlkR	Conspiracy Theory
257	265	2453806037	#السويد توصي بجرعة رابعة من لقاح كورونا للأشخاص الذين تتجاوز أعمارهم 80 عاماً ومن لديهم ضعف في المناعة https://t.co/vZ7l96FuUM	True Vaccine Info
258	266	1.24E+18	وزارة الصحة في الصين 🇨🇳: نجحنا في عزل الفايروس وزارة الصحة في فرنسا 🇨🇵: نسعى لتطوير مضادات حيوية وزارة الصحة في امريكا 🇺🇸: نحن نختبر لقاح جديد ضد الفيروس وزارة الصحة في ليبيا 🇱🇾: تو يسخن الجو ويموت بروحا 😂	Irrelevant
259	267	1.25E+18	لقاء اليوم مع @AlGhadTV حديث حول دراسة المانية في انتقال #كورونا عبر الاسطح @SaudiinGermany @almaniahcom @sacuoforg… https://t.co/UYouqsIFtu	Irrelevant
260	268	1.24E+18	#مقال: فايروس (كورونا) يدق جرس الإنذار. بقلم: الدكتورة سلام شمس الدين رابط المقال: https://t.co/EwDcgxtNL9 #موقع_مقال #الصحة_النفسية #كورونا #كيفية_التعامل_مع_الإصابة_بفيروس_كورونا #لبنان	Irrelevant
261	269	1.24E+18	#سبق: الجمارك السعودية أصدرت تعميمًا على جميع منافذها الجمركية (البرية والبحرية والجوية) يتضمّن إيقاف تصدير الأدوية والمستحضرات الصيدلانية والأجهزة الطبية، وذلك تنفيذًا لتوصيات اللجنة الوزارية الخاصة باتخاذ كل الإجراءات الاحترازية والتدابير اللازمة لمنع تفشي هذا الفيروس.	True Governmental Measure
262	270	1.43E+18	يسالني كثيرون لماذا يصاب بالكورونا من تلقى اللقاح بجرعتين او حتى ثلاثة؟ اصدقائي ليس هناك من لقاح فعال مئة بالمئة ضد اي مرض فعدم الاصابة لها علاقة أولاً بمناعة الانسان الشخصية وثانيا باساليب الوقاية التي يعتمدها، ولكن مع اللقاح تاتي الاصابة اخف وتساعد جسم الانسان على مقاومة المرض.	True Vaccine Info
263	271	1.24E+18	للحفاظ على نفسك و الأخرين من " كـــــــــوفيد 19 " غسل اليدين بالماء والصابون يُغني عن المعقمات تعامل مع الأشخاص بحذر و أتبع خطوات الوقاية😷🧍‍♀️ -------------- #الامر_الملكي #الحالات_اليوم #الغوا_الترم_حياتنا_في_خطر #الحالات_المتعافيه #ومكه #التقرير_اليومي #حظر_كامل	True Prevention Method
264	272	1.25E+18	المواد التي يقال أنها تحمي من كورونا كالشلولو و الليمون يجب استهلاكهالتعزيز المناعة وليس للحيلولة دون الإصابة #ترندينغ	Fake Treatment or Cure
265	273	1.24E+18	فرض الحجر الصحي الكامل على ولاية #البليدة والجزئي على العاصمة #الجزائر لمدة 10 أيام .. اللهم احفظنا بما حفظت به الذكر وارفع عنا الوباء يا قادر يا عزيز يا رب العالمين #كورونا_الجديد. a total confinement for Blida and partial one for Algiers #CoronaVirusUpdates	True Governmental Measure
266	274	1.24E+18	@waleed12615 الشعب المصري و السعودي عندهم طبيعة كعامل مشترك وهو حب التوثيق بالتصوير والنشر في وسائل الأتصال علي المستوي الفردي ومع غياب التوثيق هذا يؤكد ان التقارير الصادرة من حكومات البلدين صحيحة و لا يوجد تفشي للوباء فى البلدين مقارنة بدول الجوار	Irrelevant
267	275	1.23E+18	@bndrN74 @KSASociety اتمنى الغاء السفر ببطاقة الهوية الشخصيه #السعودية ويرجع التعامل بجواز السفر فقط لأنه من خلال #جواز_السفر يعرف موظف الجوازات خروج المسافر ودخوله وذهب لأي بلد من خلال اختام تلك الدول التي ذهب اليها وتتضح الامور اكثر @AljawazatKSA #كورونا_السعوديه #كورونا_الجديد	True Prevention Method
268	276	1.24E+18	@salmah2i نقول الى شمس بإذن اللة أشرقي وشعي بشعاعج الربيع وحاربي كل وباء وفايروس مسلط على الغالين وطيبين ......أجمل صباح معطر بالورد https://t.co/EMGHQy715W	Irrelevant
269	277	1.22E+18	#كورونا_الجديد زعيم كوريا الشمالية يقول ان فيروس كورونا لن ينتشر في بلاده لأنه سوف يتم إعدام اي شخص يصاب بهذا المرض #كورونا_الجديد صاحب الحلول السريعه 😂😂 https://t.co/ijO0Gp9IlS	Causing Anxiety and Fear
270	278	1.40E+18	@JeddahAmanah زوجتي في المستقبل من ترفض اللقاح ✋ وتختار مسار الحرية 🕊️ من حقنا انتاج جيل متعافي وكيوت ❤️ وقرة العين من حقها تأخذ شريك الرحلة الطبيعي و الخالي من الجينات المعدلة وراثيا والذي سموه لقاح ✋	False Vaccine Info
271	279	1.25E+18	الدحيح قدم وصفة عالمية لعلاج كورونا بيتزا نص بنادول ونص كونجستال والاطراف محشية كتافست ههههههههههههههههههههههههه	Fake Treatment or Cure
272	280	1.25E+18	#ترامب: خطوات غير مسبوقة لطرح «علاج #كورونا».. وقد نشهد أيامًا عصيبة https://t.co/whMmZysUJL #المسافة_أمان https://t.co/rK30VQgciB	Irrelevant
273	281	1.24E+18	@Daybreak07 @waheedalwan @DrLalibrahim @kamnapp @KSAMOFA @MOISaudiArabia @SaudiMOH اذا كانو سليمين من كورونا يردونهم ويحاسبونهم على ذهابهم لدوله عدوه لوطنهم اذا كان وطنهم عزيز بالنسبه لهم واذا كانو مصابين يتعالجون فالمكان اللي متواجدين فيه لين الله يشفيهم لكي لاينقلو العدوى لوطنهم اللي يحبونه	Irrelevant
274	282	1.24E+18	إدارة المساجد والدعوة والإرشاد برنية تبدأ عمليات الرش والتعقيم بالجوامع والمساجد للحد من انتشار فيروس كورونا والمعروف باسم ( COVID-19) بدأت الشركة المشغلة للنظافة و الخاصة بالمساجد و الجوامع والمتعاقد معها من قبل الوزارة أعمالها بتعقيم و تنظيف https://t.co/0spqh6wlLH	True Prevention Method
275	283	1.24E+18	الراجحي في الأردن يقرر تأجيل الأقساط . في الكويت STC تقرر تقديم خدمه 5G مجانيه لمدة شهر! إذا كان هذا الكلام صحيح مصيبه . بغض النظر عن رأيي المسبق في إيقاف الأستقطاع الشهري للبنوك. هذا إستفزاز بصراحه. #كورنا #حظر_التجول_في_السعودية #منع_التنقل_بين_المناطق	Irrelevant
276	284	1.24E+18	كم يعيش فيروس كورونا في الهواء؟ https://t.co/pro5nAQwGB	Irrelevant
277	285	1.22E+18	الصين أتمت بالفعل بناء مستشفى الطوارئ في مدينة ووهان بسعة ألف سرير لمواجهة #فيروس_كورونا في ١٠ أيام فقط، وبدأت بالفعل تجهيزها بالأسرة والمعدات... فهم يسابقون الزمن للسيطرة على الفيروس ومنع انتشاره قبل أن يصبح وباء عالمي https://t.co/Y1AZqSgART	True Governmental Measure
278	286	1.24E+18	ارسلت الصين مساعدات طبية لإيطاليا كتبت عليها أبيات من قصيدة للفيلسوف الروماني سينيك: نحن أمواج من نفس البحر أوراق من نفس الشجرة أزهار من نفس الحديقة ردا للمبادرة اليابانية التي ارسلت مساعدات الصين وكتبت عليها: لدينا جبال وأنهار مختلفة، لكننا نتشارك نفس الشمس والقمر والسماء	True Prevention Method
279	287	1.24E+18	تلخيص كل ما يدور حولك،، #خلك_في_البيت #تعقيم_اليدين #التباعد_الاجتماعي كلها إجراءات تم اتخاذها مؤخراً للحد من انتشار مرض #كوفيد_19 . عليك الالتزام بها بشكل ضروري جداً للأسباب التالية: - المرض جديد ومعدي ومازال في طور البحث والاستقصاء عنه.	True Prevention Method
280	288	2428149707	@Sarona_alyafay الله يحفظنا ويحفظكم وانصح بأخذ لقاح كورونا لان بعد اللقاح تكون اعراض المتحور خفيفه جدا	True Vaccine Info
281	289	1.23E+18	😷حول فيروس *كورونا*👇 فيروس أوهان يمكن معالجته بماء الثوم الطازج المغلي،طبيب صيني مسن اثبت فعاليته👍ومرضى استخدموهاواثبتوافعاليتها -الطريقة:خذ٨فصوص ثوم كبيرة واهرسهاثم اضف ٧كؤوس من الماءعليه واغلي الخليط وصفّه كل الثوم واشرب من الماءالمغلي وخلال ايام ستتحسّن بإذن الله٠ منقول🌷	Fake Treatment or Cure
282	291	1.24E+18	تجنب لمس العينين والأنف والفم بيديك قبل غسلهما بالماء والصابون منعا لانتقال الفيروسات #الوقاية_من_كورونا - مع تحيات وزارة الصحة https://t.co/meyBCNNMfL	True Prevention Method
283	292	1.24E+18	@7ssry والله انهم حمير طيب يا حمار الفايروس في الهواء ويمكن يجي على القدور الي تصقع فيها وما تغسلها ويبدا ينتشر الفايروس في العماره كلها ثمن يصير كل الايطالين فيهم فايروس كورونا	False Spread Method
284	293	1.25E+18	الخلايا الكأسية والخلايا الهدبية هي الأكثر تضررا من فيروس #كورونا. وهي مسؤولة عن الحفاظ على رطوبة الرئتين وتطهيرها من الغبار أو البكتيريا. الفيروس يقتل هذه الخلايا.وبينما يقتلها كجزء من عملية الانتشار، تسقط الأنسجة في الرئتين وتصابان بالانسداد، الذي يشير إلى الإصابة بالتهاب رئوي https://t.co/zdquv39F09	True Symptom
285	294	1.26E+18	ماني مصدق فيه ناس يقولون ان كورونا جاء من ابراج الجيل الخامس، هل انتم بشر تمتلكون ادمغة؟؟؟؟؟؟؟؟؟؟؟ https://t.co/LMa1pHEDUs	Conspiracy Theory
286	295	1.43E+18	@AJELNEWS24 كفاكم لقاحات نبدأ بكبار السن وننتهي بصغار السن وكفاكم دراسات كرونا لم تعد تهديد صحي كفى كفى كفى كفى	False Vaccine Info
287	296	1.24E+18	@3as_fora ارتاحي طيب وقضيها فيتامين سي وان شاء الله مفيش كورونا ولا حاجة	Fake Treatment or Cure
288	297	1.24E+18	وزيرة الصحة عن كورونا: عندنا الشمس تقتله هو وغيره .. فيديو https://t.co/s6GIfUxqew	False Virus Origin and Properties
289	298	1.24E+18	تحذير من إدارة الغذاء والدواء الأمريكية: لا توجد حالياً أي لقاحات أو أدوية معتمدة خاصة بفيروس كورونا كوفيد-19. نشجع الجميع على الإبلاغ عن عمليات البيع غير القانونية أو المرتبطة بالمنتجات الإحتيالية إلى إدارة الأغذية والعقاقير. https://t.co/LVQT64QdG5	Irrelevant
290	299	1.23E+18	فيروس كورونا يضرب إنتر أليكسيس سانشيز https://t.co/oS8SYAMj6q	Statistics
291	300	1.24E+18	ياجدعان كورونا ايه الي انتوا خايفين منها، الشعب دا بيفطّر فوّل وبصل اخضر، يعني الحوار دا مش هيأثر معانا الكورونا اصلًا هلس واحنا من عين شمس والله فمتقلقوش..	Irrelevant
292	301	1.40E+18	مرة واحدة داخل الخلية البشرية ، يعيد mRNA برمجة الحمض النووي الريبي الطبيعي والحمض النووي ، والذي يبدأ في صنع بروتين آخر. بمعنى آخر ، لا علاقة له باللقاحات التقليدية! بمعنى آخر ، إنها أداة للتأثير الجيني. إنه سلاح جيني!	False Vaccine Info
293	302	1.25E+18	لأنهم أهل فن .. ألقت الشرطة الهندية القبض على أشخاص مخالفين لحظر الخروج من المنازل ووضعتهم في سيارة إسعاف مع مريض #كورونا حالة وهمية . . لجعلهم يدركون خطأهم❗ https://t.co/77EFZuwEaX	Causing Anxiety and Fear
294	303	1.24E+18	طب بما ان الصين كل يوم تطلعلنا بڤيروس جديد بينتشر عن طريق الجو... فانا بقترح ان نسخن كوريا الشماليه عليهم ورئيسهم مجنون فيديهم واحده نووي وهنستريح كلنا😂😂😂😂😂 https://t.co/DrSlc2HfUp	Hate and Exclusion
295	305	1.25E+18	5 حقائق يجب معرفتها عن استخدام #البلازما في علاج #كورونا https://t.co/nARYqUw1So #خلك_في_البيت #StayHome #Covid_19 #كوفيد19 #البيان_القارئ_دائما	Fake Treatment or Cure
296	306	1.22E+18	#الشروق| الصين تستخدم عقاقير العوز المناعي البشري لعلاج «كورونا» https://t.co/80gHbLQE9U #الصين #كورونا https://t.co/nxj6rkeQea	Fake Treatment or Cure
297	307	1.24E+18	@moon00996611 @al7mrany فايروس كورونا الجديد طلع اثنين وربما اكثر حسب فحصة في المعمل الروسي ماله علاقة بالملاريا هذي مجرد شكوك وهمية https://t.co/2sdDQXuC8R	False Virus Origin and Properties
298	308	1.25E+18	@SalimBinHumaidA أنا على ثقة أن المحن والأزمات هي نقاط التحول للأفضل ، بإذن الله بعد جائحة كورنا سيكون هناك وعي مختلف للمجتمع العماني في هذا الجانب والجوانب المشابهة له كون أن هذه المرة الأولى للمجتمع العماني التي يواجه فيها جائحة وبائية ، والكلام نفسه بالنسبة للأزمة المالية التي تجتاح العالم .	Irrelevant
299	309	1.24E+18	الاستحمار والغباء واصل لأ قصى الحدود. لانو علاج الكورونا موجود بلبنان وباقي الدول مش عارفة تعالجو. هني كم حالة بلبنان ما بتعدى 10 حالات وتفركشوا فيهم. #اه_ياهبيلة_اه https://t.co/yxxPln5fFN	Irrelevant
300	310	1.25E+18	الكاتب الاقتصادي عبد العزيز المقبل: اكتشاف علاج #كورونا يسهم في عودة الأنشطة التجارية ويحسن الأنماط الاستهلاكية #العربية https://t.co/lv7Y0wuHet	Irrelevant
301	311	7.43E+17	@Abdulla74911866 @SaudiMOH الشركة المسؤولة عن اللقاح ومتحدث الصحة حق الدولة كلهم قالوا فعاليته ٦ شهور والدليل انك اخذت ٣ جرعات لحد الان لو هو فعال كان اكتفينا بجرعة وحدة زيه زي أي لقاح في التاريخ	False Vaccine Info
302	312	1.24E+18	#خلك_في_البيت من الضروري جدا في مثل هذه الظروف ان تبقى في البيت لأن وقاية خير من قنطار علاج معظم اللذين اصيبوا بفيروس كرونا كانت الاصابة نتيجة مخالطة ناس مصابون بفيروس #كرون لذا وجب التنبيه والتقيد بالحجر المنزلي لمتطلبات السلامه للجميع .	True Prevention Method
303	313	1.24E+18	عاجل | رسمياً | تقارير صحفية إيطالية تؤكد إصابة لاعب يوفينتوس "باولو ديبالا" بـ فيروس كورونا ، و إنه تلقى العدوى من زميله بالفريق روجاني . https://t.co/HAWXuE3HGt	Statistics
304	314	1.24E+18	الحجر المنزلي إجراء احترازي للقادمين من خارج المملكة، لكن ماهي الإجراءات الوقائية داخل الحجر؟ #مستشفى_الملك_عبدالعزيز_التخصصي_بالجوف #صحة_الجوف https://t.co/RvAJ3I1lkX	Irrelevant
305	315	1.24E+18	@ghadaoueiss الحمد.لله. تم تطهير وعلاج محافضه الجوف من فيروس الارتزاق والعماله والخيانه. والقتل. لانه اخطر من فيروس كورونا	Irrelevant
306	316	1.24E+18	فيروس كورونا المستجد (2019-nCov) لا يمكن أن ينتقل عن طريق لدغات البعوض فيروس من فيروسات الجهاز التنفسي https://t.co/MI40E5Xzla	False Spread Method
307	317	1.24E+18	* القوات المسلحة تستعد للمشاركة، بعد أن تفقد رئيس الأركان الفريق محمد حجازي، فريق اصطفاف عناصر ومعدات أجهزة القيادة العامة لمواجهة الفيروس. كما قام فريق من الجيش بتطهير جامعة عين شمس، وفق مخطط وزارة الدفاع، في خطة تشمل تعقيم عدد كبير من مؤسسات الدولة. @EgyArmySpox #نشرة_كورونا	True Governmental Measure
308	318	1.25E+18	🔴وزارة الصحة شراء مليون حبة من دواء هايدروكسي كلوروكوين من #الهند والذي اعتمدته الوزارة كأحد الأدوية المستخدمة لعلاج مرض #فيروس_كورونا #كوفيد19 وتود الوزارة التعبير عن شكرها للجهات المعنية في جمهورية الهند على تسهيل منح التصريح للحصول على الدواء بشكل استثنائي #عمان_تواجه_كورونا https://t.co/YZsaQJI7Ym	Fake Treatment or Cure
309	319	1.24E+18	هل تقضي مصابيح التعقيم بالأشعة فوق البنفسجية على مرض فيروس كورونا-2019 (كوفيد-19)؟ ينبغي عدم استخدام مصابيح الأشعة فوق البنفسجية في تعقيم اليدين أو أي أجزاء أخرى من الجلد، لأن هذه الأشعة يمكن أن تسبب حساسية للجلد. https://t.co/xfnkXCRRAH	False Prevention Method
310	320	1.25E+18	سبحان الله. #علاج #كورونا مذكور في القران الكريم https://t.co/6vwiKWSCRo	Irrelevant
311	321	1.25E+18	@SaudiMOH @mohapuae @msf_arabic @WHO @KAAUH_PNU @KFSHRC @tfrabiah #coronavirus #COVID2019 #كورونا #علماؤنا_سلاحنا دكتر هيثم شبايك : إستخدام مضاد الجلطات مع هيدروكسي كلوروكين يسرع علاج كورونا https://t.co/XYyf9mKW6n	Fake Treatment or Cure
312	323	1.23E+18	أخبار جيدة.. *كورونا* فيروس أوهان يمكن معالجته بماء الثوم الطازج المغلي، طبيب صيني مسن اثبت فعاليتها وكذلك عدة مرضى استخدموها واثبتوا فعاليتها👌🏻 -الطريقة👈🏻 خذ ٨ فصوص ثوم كبيرة واهرسها.. اضف ٧ كؤوس ماء ثم أغلى الخليط.. كل الثوم واشرب من الماء المغلي. بين ليلة وضحاها	Fake Treatment or Cure
313	324	1.24E+18	يجب ممارسة العادات الصحية الأساسية للوقاية من الإصابة بأي عدوى ومنع انتشارها: 1.الاهتمام بالممارسات الصحية 2.تكرار غسل اليدين بشكلٍ جيّد 3.التنظيف والتعقيم المستمر 4.تغطية الفم عند العطاس والسعال #كوفيد_19 #كورونا #فيروس_كورونا #اجلس_بالبيت #تعليق_الدراسة_في_عمان #COVIDー19 https://t.co/0OCFADnCph	True Prevention Method
314	325	1.25E+18	في مصر بيقنعونا بأن علاج #كورونا في الملوخيه والشاي والفول... وبعدين يبعتوا المعدات الطبيه لايطاليا طيب ليه مش بيبعتوا الملوخيه والفول لايطاليا ويسيبولنا المعدات الطبيه !!؟	Fake Treatment or Cure
315	326	1.25E+18	منظمة الصحة العالمية تحسم الجدل حول تأثير كورونا على الصيام https://t.co/yOlp2Iaovg https://t.co/KaJlTc3k8E	Irrelevant
316	327	1.24E+18	أغسطس .. موعدا جديدا لاستكمال أبطال آسيا كشفت لـ"الرياضية" مصادر رسمية أن الاتحاد الآسيوي يتجه لاعتماد استكمال دور مجموعات دوري أبطال آسيا 2020 لأندية الغرب، عبر نظام التجمع في أغسطس المقبل، بعد تأجيل الجولتين الثالثة والرابعة بسبب مخاوف انتشار فايروس كورونا. https://t.co/ePgHrOVa2p	True Prevention Method
317	328	1.24E+18	إيران وإسرائيل في صف واحد لايضعون الختم على الجوازات. إيران لنشر وباء الكرونا. وإسرائيل للتجنيد ضد الدول العربيه https://t.co/JWangMKtqr	True Spread Method
318	329	1.27E+18	@AJELNEWS24 هذا تصريح يمثل مسؤول لو طلع في اللقاح آثار جانبية ماتنفعك خفه دم	False Vaccine Info
319	330	1.24E+18	عاجل: إعلام الاما,ات : إصابة ولي عهد أبو ظبي محمد بن زايد بفيروس #كورونا	Statistics
320	331	1.24E+18	💢👆: بعد الاعلان عن اصابة الامير تشارلز ولي العهد البريطاني ب #فيروس_كورونا_المستجدّ : رئيس الوزراء البريطاني بوريس جونسون مصاب بفيروس #كورونا و يخضع للعزل لكنه مستمر في ممارة مهامه.	Statistics
321	332	1.25E+18	@ihatapresse - دولة عظمى تعلن إبتكار دواء لعلاج كورونا - https://t.co/TxdApt8cM6 https://t.co/Hzg4bhVKrJ	Irrelevant
322	333	1.24E+18	"باولو ديبالا يعلن إصابته بكورونا https://t.co/Nbq4IilefH #كورونا"	Statistics
323	334	1.25E+18	أبشروا علاج كورونا : من مركز ابحاث الطب النبوي بالمدينه المنوره‼️‼️‼️‼️ 👇👇👇 https://t.co/uFjCJuTvgI عبر @YouTube	Irrelevant
324	335	1.23E+18	حدث | «الصحة» السعودية: لا خطورة من تسلم الطرود البريدية القادمة من الصين من المستبعد انتقال «كورونا» عبر البضائع https://t.co/95rx4tXmiF	False Spread Method
325	336	1.24E+18	لا يوجد دليل علمي على أن الغرغرة بالماء الدافئ بالملح أو الخل تقضي على #كورونا_الجديد بسبب ان الفيروس يبقى في الحلق لعدة أيام قبل أن يصل إلى الرئتين وأن الغرغرة يمكن أن توقف الفيروس *الغرغرة المالحة والماء الدافئ هي أحد الطرق لتهدئة التهاب الحلق فقط	Fake Treatment or Cure
326	337	1.25E+18	وصايا ترامب رئيس اعظم دولة بالعالم لعلاج كورونا مزيج المعقمات والهيتر الكهربائي وهاي مكونات الوصفة: شوية ديتول وشوية كلور تخبطهن وتخليهن بسرنجة وتحقن المصاب والنوب تگعده على هيتر كهربائي عين وحدة ابو عشر تالاف حتى نرفع درجة حرارته وان شاء الله يصير زين https://t.co/N7nhzZQRXJ	Fake Treatment or Cure
327	338	1.25E+18	🔴#عاجل متحدث #وزارة_الصحة: الغرغرة والمضمضة بالماء والملح لم تثبت جدواها علميًا والإكثار منها قد يسبب الجفاف والتشققات الداخلية https://t.co/K1LdFkLluU #فيروس_كورونا #الحالات_اليوم #صحتنا_في_منازلنا #صحيفة_تواصل https://t.co/DXTuoIGIQh	Fake Treatment or Cure
328	339	1.24E+18	-اثناء هذه الإجراءات الحساسة، استطاع ولي العهد عزل بلاده بإغلاق الحدود البرية وتقييد الجوية وإلغاء التجمعات منها الحرمين بحجة الوقاية من فيروس #كورونا، لكن لوحظ انعقاد حفل غنائي بعنوان "ليلة فارسية" ما اثار الريبة لدى المراقبين.	True Governmental Measure
329	340	1.25E+18	أخبار - ماكرون يزور البروفيسور الذي اقترح علاج كورونا بدواء الكلوروكين https://t.co/NXGCzRtp4A	Fake Treatment or Cure
330	341	1.23E+18	يقال انها نبؤة ب كورونا في مسلسل سيمبسون قبل عدة سنوات هذا المسلسل غريب https://t.co/7gd7c1vBNO #كورونا	Conspiracy Theory
331	342	1.24E+18	🚬 التدخين يثبط جهاز المناعة و يؤدي الى زيادة التهاب الرئتين مما يجعل إصابة الشخص ب #كورونا_الجديد حرجة وقد تؤدي للوفاة بدون تدخل طبي سبب اخر يدعو اخواني المدخنين للتوقف https://t.co/jVeWo9JIOR	True Virus Origin and properties
332	343	1.25E+18	بدء عمليات التطهير العرقي في الصين الشعبية ضد الأجانب و خاصة الأفارقة بسبب العدد الكبير لمن ثبت إصابتهم بفيروس كورونا ! نحن أمام الجوله الثانيه من قتل الابرياء و الفقراء حول العالم بحجة كورونا ! ⁦🇵🇸⁩ #فلسطين #الصين #الكورونا #China #UnitedNations #السعودية #مصر #قطر #تونس https://t.co/8z8rZNdQZU	Hate and Exclusion
333	344	1.22E+18	رئيس كوريا الشمالية يقول ان فايروس #كورونا_الصيني لن ينتشر في بلادة لأنه سيتم اعدام اي شخص يصاب بهذا المرض… ما عنده كيري ميري https://t.co/g6eXdD6S1X	Causing Anxiety and Fear
334	345	1.22E+18	أكثر ما يرعب الصينيين هي الغربان التي تحوم في سماءهم فهي الحيوانات الوحيدة بعد أمريكا التي تشتم الجثث حتى قبل أن يموت أصحابها. #كورونا #coronavirus	Irrelevant
335	346	1.24E+18	النجم الأرجنتيني باولو ديبالا يصاب بفيروس #كورونا #يوفنتوس https://t.co/WfkevcrEsV	Statistics
336	347	1.24E+18	و الاختراع موجودة بالفعل منذ 2003م علي الانترانت و مسجل باسم معهد في #فرنسا اسمه #معهد_باستور #Institut_Pasteur #Covid_19 #حظر_تجول_اجباري_ينقذنا #حظر_التجول #كورونا #إيطاليا #فيروس_كورونا_المستجدّ #coronavirus	Irrelevant
337	348	1.24E+18	إذا صمدت الشرعية في #كوفل و #الطلعة_الحمراء وكسر هجوم اليوم فلن يتمكن أنصار الله من التنسيق والإعداد لهجوم مماثل خلال العشرة الأيام القادمة وسيعطي ذلك فرصة لقوات الشرعية لاستعادة النفس وترتيب دفاعاتها في #صرواح #اليمن #صنعاء #الجوف #الجوف_الان #مأرب #العبر #منفذ_الوديعه #كورونا	Irrelevant
338	349	1.24E+18	@AmrHisham_95 محسسني انها الايدز مش كورونا يسطا الكورونا ممكن تجيلك وانت بتشتري اي شئ ملهاش علاقة بالحلاقة انزل احلق يسطا وشوية شامبو وادعك بيهم راسك وخلصنا	Irrelevant
339	350	1.24E+18	الجوامع والكنائس في الداخل الفلسطيني خالية من روادها خوفاً من انتشار فيروس #كورونا الرابط البديل: https://t.co/qd8rnvW4rD #فلسطين https://t.co/1tpyCmCVIG	Irrelevant
340	351	1.25E+18	@AbuMishal8120 انتظر وعندما يثبت يتحول النيكوتين الى حقن وحبوب وشراب في الصيدليات لعلاج كورونا والوقاية مها	Fake Treatment or Cure
341	352	1.27E+18	@aljahdhami2 يحاولوا التغطية على أعراض اللقاح الشيطاني ونسبها إلى كورونا وأسباب أخرى لأن المرحلة القادمة سوف تظهر كوارث اللقاح الشيطاني في الملقحين مثل العقم ونقص المناعة(الإيدز) وأنواع السرطانات وغيرها من الأمراض	False Vaccine Info
342	353	1.23E+18	رئيس كوريا الشمالية يقول إن فيروس " كورونا " لن ينتشر في بلاده ، لأنه سيتم إعدام أي شخص يصاب بهذا المرض ...!! 🙂😪👌	Causing Anxiety and Fear
343	354	1.24E+18	#الصومال تنظم إلى لائحة الدول التي اتخذت الحيطة و الحذر لتجنب تفشي #فيروس_الكرونا الخطير. فقد منعت الدولة الصومالية الرحلات الجوية من و إلى خمس بلدان. إقرأ المقال و تطلع على أسماء هذه الدول. https://t.co/C0hOcoeEnR	True Governmental Measure
344	355	1.25E+18	أخبار أنه تم التوصل #لعلاج_كورونا وتم تجربته وأثبت فعاليته #بشيكاغو .. وهذا هاشتاقهم يارب يا كريم يسرها وفرجها 🙏🏻♥️. #remdesivir https://t.co/4OeZi5pCBQ	Irrelevant
345	356	1.25E+18	أن تكون أعمى فهذا لا ينفي وجود الشمس .. فكفى عبثاً: من ينفي دور #بيل_جيتس في مؤامرة توظيف ملف فيروس #كورونا .. هو مثلاً كمن ينفي الدور الأمريكي في مؤامرة تأسيس الكيان الصهيوني.. أو كمن ينفي دور السياسة الأمريكية في استثمار الإرهاب التكفيري. و التواريخ مهمة أحياناً.. أو دائماً! https://t.co/gtlkCFKwPW	Irrelevant
346	357	1.24E+18	#جريمه_عدم_ختم_الجواز صراحة ماادري وش افسره هو غباء ولا لعانه ؟!! انا ارجح انها لعانة وسفالة وحقارة خصوصا دخولك وعند سؤالك ترفض الاجابة خصوصا انك تعلم تفشي المرض بالزفت ايران وتسكت لكن اللَّہ يعطيك ع قد نيتك يا الشيعي المواطن بنفسك وبأهلك وبأعز الناس ع قلبك	Hate and Exclusion
347	358	1.24E+18	إذا استمر ارتفاع حالات ال #كورونا في الجزائر سترى كيف تتم عملية الغلق على البلد دوليا في وقت كانت الجزائر قادرة على وقف الرحلات الجوية إلى الصين إيطاليا فرنسا و تفادي دخول المرض لكن الله غالب عندنا مسؤولين 00 فالراس حب المال .عمى الناس ... اصبحت مصلحة المال اهم من مصلحة الناس	True Governmental Measure
348	359	1.24E+18	@Eldoctorakhadga للاسف الشديد مرض كورونا دا سلاح بيولجي عامله الفيروس دا امريكا من زمان وكانت بتهدد بيه العراق ايام الراحل صدام حسين وهذا الكلام كان بيقولو الراحل صدام حسين لاكن ايامها كان فيه اسد واقف للغرب الكل بيعملو الف حساب وامريكا سالت الفيروس دا ماهي الا لعبه سياسيه حقيره يهدد بها دول	Conspiracy Theory
349	360	1.25E+18	الشلولو مضاد جديد وفعال لـ #فيروس_كورونا_المستجدّ https://t.co/lGcxpPWzYx	Fake Treatment or Cure
350	361	1.24E+18	هام🔴 د.عادل المقرن "إستشاري أمراض المناعة بجامعة الملك سعود: 80% ممن يصابون بـ #كورونا_الجديد إصابتهم ستكون خفيفة ولا تحتاج سوى رعاية منزلية.. وتعزيز المناعة بالغذاء الصحي والنوم الكافي وتجنب الهلع والقلق.. والالتزام بتعليمات الجهات الصحية أهم ما يمكن فعله لمواجهة هذا الوباء.. https://t.co/R9P62o3rnY	True Symptom
351	362	1.23E+18	صدق أو لا تصدق عزيزي القارئ ! تم ذكر فايروس #كورونا في رواية " عيون الظلام " للكاتب الأمريكي دين كونتز والتي صدرت في عام ١٩٨١. وليس ذلك فحسب بل تم ذكر إسم المدينة الصينية الموبوءة ووهان والمعمل العسكري أيضا القريب من المدينة! هل هي صدفة؟ أم هي حرب بيولوجية كما يروج لها https://t.co/PuMWW4Xfoo	Irrelevant
352	363	1.24E+18	@pierreakiki الحل الوحيد لتجنب الكارثة هو اعلان حظر التجول لأسبوعين مع اغلاق جميع المنافذ البحرية والبرية والجوية، على امل الناس تلتزم بالتعليمات	True Governmental Measure
353	364	1.24E+18	يا مسهل الحال يارب أنباء عن نجاح مصل مصري في علاج فيرس "كورونا" أعلنت الصين ومنذ ساعات قليلة عن نجاح ملحوظ للمصل المصرى التى قدمته الدكتورة هالة وزيرة الصحة المصرية إلى وزارة الصحة الصينية لعلاج فيروس كرونا والذى اثبت فاعليته بنسبة 100 % على اكثر من 7 حالات تم شفاؤها .	Irrelevant
354	365	1.23E+18	#قاطعوا_المنتوجات_السعودية مثلما قاطعها الكويتيون بعد نشر صحيفة كويتيه لخبر إصابة بعض العاملين في #شركة_المراعي الامر الذي تكتمت عليه الحكومة السعودية. #كورونا_المستجد	Marketplace Rumors
355	366	1.24E+18	#أمانة_الطائف : إغلاق سوق بيع الجوالات بشارع ابو بكر ، ضمن الاجراءات الاحترازية الوقائية لمكافحة فيروس كورونا https://t.co/qCVM0HYlKo	True Governmental Measure
356	367	1.24E+18	الوقاية من فيروس كورونا خير من علاجه.. سلّمنا وسلّمكم الله من كل مرض💙🙏 طرق الوقاية من الفيروس: عدم المصافحة.. تعقيم اليدين باستمرار.. عدم التواجد بالتجمعات والأماكن المغلقة.. تجنب لمس الأسطح غير المعقمة سلامتكم جميعا 👐 #الوقاية_مسؤوليتنا_جميعا https://t.co/bLPJKYqUYp	True Prevention Method
357	368	1.25E+18	بالتزامنا نوقف انتشار عدوى #فيروس_كورونا 🇸🇦💪 #كلنا_مسؤول #الزم_بيتك و إذا احتجت شيء عندك #التسوق_الالكتروني او #التسوق_في_الصباح ابتعد عن مصدر العدوى الأول : #التجمعات حافظ على #غسل_اليدين بالطريقة الصحيحة اذا حسيت بأعراض لاسمح الله حمل تطبيق موعد او كلم #الصحة_937 https://t.co/utzwiOD4Wy	True Prevention Method
358	369	1.24E+18	خبير صيني يجزم ويؤكد ان استنشاق بخار الماء يقتل فيروس كورونا ١٠٠% اذا كان موجود في الرئتين أو الحنجرة أو الأنف فالفيروس لا يحتمل درجة حرارة بخار الماء الدافئة .. ارجو نشر هذه المعلومه في صفحتكم وعلى أوسع نطاق #المملكة_العربية_السعودية #السعودية_العظمى #كرونا_الجديد https://t.co/STZd8B5YFh	Fake Treatment or Cure
359	370	1.24E+18	هل تساعد الغرغرة بغسول الفم على الوقاية من العدوى بفيروس كورونا-٢٠١٩ (كوفيد-١٩)؟ https://t.co/UVrHYSbkzR	Irrelevant
360	371	1.24E+18	أبو يتحدث مع صينية بتشربه ...-تسلمي يا بنتي دنا بقالي ٧٠٠٠ سنه هنا فالشمس محدش اداني بق مياه ، و القمر منييين ؟ -الصين -.......😱😱😱😱	Irrelevant
361	372	1.23E+18	الغبار قاتل #كورونا بإذن الله لكل شيء فائدة نسأل الله السلامة والعافية	False Prevention Method
362	373	1.24E+18	#اقعد_في_بيتك هل من الآمن تلقي الطرود من المناطق التي أبلغت عن حالات إصابة بمرض كوفيد-19؟ نعم. إن احتمالات تلوث السلع التجارية عن طريق شخص مصاب بالعدوى هي احتمالات ضعيفة، كما أن مخاطر الإصابة بالفيروس عن طريق طرد نُقل وشُحن وتعرض لمختلف الظروف ودرجات الحرارة، هي مخاطر ضئيلة.	True Spread Method
363	374	1.25E+18	لست متأكدا من صحة الدراسة، ولكنني اعتقد ان للنظافة الناجمة عن الوضوء (والاستنشاق ١٥ مرة في اليوم) دور مهم في عدم انتشار الفيروس... #فهد_الأحمدي #كرونا_الجديد #فيروس_كورونا_المستجدّ #COVID19 #COVIDー19 https://t.co/n7TqxxeXaY	Irrelevant
364	375	1.24E+18	شركتان ألمانية وصينية تتعاونان في تطوير لقاح ضد كورونا - https://t.co/IIzc0qdp6i أعلنت شركة الأدوية الألمانية (بيونتيك- BioNTech) يوم الاثنين، عن تحالفها الاستراتيجي مع الذراع الصيدلانية لمجموعة (فوسوم غروب- Fosun Group) الصينية لتطوير وتسويق لقاح ضد كوفيد-19، في الصين. ... https://t.co/sO7Bqe9ePX	Irrelevant
365	376	1.24E+18	#كورونا_السعوديه المفروض الشخص اللي يتم اكتشافه انه رايح لايران يرحل لايران على اقرب طياره يعالجونه في ايران او يموت فيها يعني الحين اللي سافر لايران وش استفاد جاي بكورونا واذا تشافيت قدامك محاكمه وسجن وحرمان من السفر لو تموت احسن لك	Irrelevant
366	377	1.24E+18	إذا كانت لديك وقت طويل تقضيه مع أطفالك في المنزل، يمكنك استغلال موارنا التعليمية المجانية للأطفال لتثقيفهم حول النظم الغذائية الصحية وتعريفهم بما هو التغير المناخي وكيف يمكننا العمل سويا للقضاء على الجوع 👈 https://t.co/JkUaH6cAUS #كوفيد_19 https://t.co/R9I2LeCyVc	Irrelevant
367	378	1.22E+18	.. مطرشين لي فقروب يقولون علاج كورونا .. .. خاشوقتين زنجبيل وخاشوقة عسل وشوية مسمار مدقوق في ماي حار .. .. معقولة الصين مايدرون يعني .. 🤔	Fake Treatment or Cure
368	379	1.25E+18	@abo_basmla2 @ScreenMix وزارة الصحة مدفوعلها هي كمان مدفوعلها عشان تقول كدا	Irrelevant
369	380	1.24E+18	لبنان انهت العام الدراسي لهذه السنة واكتفت بدجات الكورس الاول حفاظاً ع سلامة الجميع من وباء #كورونا نتمنى هيك مبادرة بالعراق	False Governmental Measure
370	381	1.24E+18	#أثير| اللجنة العليا للتعامل مع ⁧#كوفيد_19⁩ تقرر وقف دخول غير العمانيين إلى أراضي ⁧#السلطنة⁩ من جميع المنافذ البرية والبحرية والجوية، باستثناء مواطني دول مجلس التعاون لدول الخليج العربية. https://t.co/atxGhLvHK4	True Governmental Measure
371	382	1.24E+18	🔴 وبالتالي فان الكورونا ليس لها من حل سوى انتظار أجل انتهاء نسبة غاز السارين المتحول إلى سائل في الارض مدة 3 أو 4 أشهر، من جانفي إلى أفريل، وما تصريح الصين بأن أثار الفيروس ستنتهي في أفريل وستقل معه نسبة الوفيات ليس تعبيرا عن قوة بل بسبب نقص تركيز الغاز في الجو ونقص مفعوله،	False Prevention Method
372	383	1.24E+18	#تكفون_اقعدوا_في_بيوتكم الوعي أن تعلم ما تفعله هو في صالحك وأن ليس له ضرر على الأخرين،، اضطرت الصين بالحجر الصحي في منزل للشعب وكانت تأخذ كل شخص يخرج من منزله بالقوة إلى الحجر الصحي وكانت تتابع الشعب عبر شبكة الجوال للمراقبة لتحركات الشخص،،، بدون حضر تجول أجلسوا في بيوتكم	True Prevention Method
373	384	1.24E+18	انتبه! غسل اليدين بالماء فقط لايكفي يجب عليك غسلها ب #الماء و #الصابون #فيروس_كورونا #كوفيد_19 https://t.co/K9Rp4lDxch	True Prevention Method
374	385	1.24E+18	@kasimf الصين تفوقت على الغرب في التكنولوجيا وهي متقدمة جداً في مجال تطوير الذكاء الاصطناعي ناهيك عن تقنية 5G التي ذعرت الغرب فإن الصين إما أنها وصلت أو قريبة تحقيق تقنية 6G ناهيك عن برنامج كوسمو للذكاء الصناعي الغرب يحاول جاهداً وبكل الطرق إعاقة تقدم الصين والتأكد من عدم سيطرتها عالميآ	Irrelevant
375	386	1.23E+18	#لبنان | وزارة التربية والتعليم العالي اللبنانية تنهي العام الدراسي 2019-2020 بكافة مراحله وتعتمد نتائج الفصل الأول تحسباً لإنتشار فيروس #كورونا بشكل أكبر #كورونا_لبنان https://t.co/7NmZqWXfVP	False Governmental Measure
376	387	1.24E+18	@3bdul1ah أظهرت نتائج البحوث التى تم إجرائها فى معامل ولاية هيوستن الامريكية فوائد كبيرة لفاكهة الموز فى مقاومة #فيروس_كورونا ، وأن تناول حبة يوميا من الموز تكفى لجعل الإنسان فى مأمن من فيروس كورونا لإحتوائه على الفيتامينات والكالسيوم	Fake Treatment or Cure
377	388	1.24E+18	".... المدخنين هم أكثر عرضةً للمضاعفات من مرض فيروس كورونا #كوفيد١٩ إذا ما اصيبوا بالعدوى!!… https://t.co/DFWwrNDz8G"	True Virus Origin and properties
378	389	1.24E+18	@samifatfat العالم عم تموت من الجوع بسبب الاقتصاد . مرض كورونا خطير . نت وكهرباء مش مأمن عند كل العالم . ضغط الدروس اون لاين مش مقبول بيكفي لحد هون تعبت اعصاينا والله حرام	Irrelevant
379	390	1.22E+18	كوريا الشمالية : اعدام اي شخص يصاب بفيروس كورونا منعا لانتشاره داخل البلاد.	Causing Anxiety and Fear
380	391	1.32E+18	تلقي لقاحات كوفيد-19 شيء جدًا هام وضروري. ويوفّر حماية كبيرة من المرض الشديد والمضاعفات الليّ تهدّد مرات حياتك - لا سامح الله - أو حياة النّاس اللّي تحبهم. كلّ أنواع اللقاحات المُعتمدة آمنة طبيًا وفاعليتها كبيرة، ويوصّي بيها كل الأطباء حول العالم. 💙 #منظمة_ممكن #طعّم_الآن https://t.co/CGQTK8yPYG	True Vaccine Info
381	392	1.24E+18	RT @EmadAlmudaifar: ارتفاع الحرارة والرطوبة يبطئ من تفشي كورونا.. ولكن! https://t.co/ym0tJULjfG	False Virus Origin and Properties
382	393	1.24E+18	أشعة فوق البنفسجية لتنقية الهواء وتعقيم سلالم الحرم - #أشعة_فوق_البنفسجية #تعقيم_سلالم_الحرم #صحيفة_البلاد https://t.co/dbOV0FRQuZ https://t.co/XiBLctpqJB	Irrelevant
383	394	1.24E+18	#غرفة_الجوف لسلامتكم: ننصح بالابتعاد عن الأماكن المزدحمة، تجنُباً لخطر التعرض لـ #فيروس_كرونا #الوقايه_من_كورونا @SaudiMO https://t.co/DcJ9n1pOIV	True Prevention Method
384	395	1.24E+18	#وزارة_الداخلية : قررت حكومة المملكة تعليق سفر المواطنين والمقيمين مؤقتًا إلى كل من ( #الإمارات، #الكويت، #البحرين، #لبنان، #سوريا، #كوريا الجنوبية، #مصر، #إيطاليا، و #العراق). وإيقاف الرحلات الجوية والبحرية بين المملكة والدول المذكورة. (واس) #كورونا https://t.co/CnWeUz3O88	True Governmental Measure
385	396	1.25E+18	في الوقت الذي يتسابق العالم كله يمع الزمن في محاوله ايجاد دواء ناجح لفيروس كورونا يطل علينا خبرائنا الميامين بوجود علاج تغافل العالم عنه وهو الشلولل او وجبه الفول بالثوم والليمون المتين منكم لله جعلتونا أضحوكة بين الأمم ورحم الله دكتور زويل	Fake Treatment or Cure
386	397	1.25E+18	@Bobian_News لا صحة لما يتداول عربياً بعنوان «وزارة الصحة السعودية تنتظر فتوى لجواز إفطار شهر رمضان لأن شرب الماء يمنع الإصابة بفيروس كورونا» , وقد أكدت سابقًا منظمة الصحة العالمية أن شرب الماء لا يمنع الإصابة بفيروس كورونا. https://t.co/WW5qErrsjm	Statistics
387	398	1.24E+18	وسائل إعلام إسرائيلية: ولي عهد أبو ظبي محمد بن زايد أصيب بفيروس #كورونا وأكدت الباحثة الأميركية المختصة في الشأن الخليجي كارين آن كاري ان عاملة فليبينية في قصر العائلة نقلت العدوى لابن زايد وقد نقل إلى مستشفى كليفلاند في أبو ظبي ثم نقل إلى حجر داخلي في قصره #هو_الله	Statistics
388	399	1.24E+18	@nagatalnooh الصين في السر يعالجون وحتى الان لم يعلنون	Irrelevant
389	400	1.24E+18	لبنان تعلن انتهاء العام الدراسي بسبب انتشار مرض كورونا الطالب السعودي: https://t.co/qbT41ZWapy	False Governmental Measure
390	401	1.24E+18	الجو مو جو كورونا 😔	Irrelevant
391	402	1.23E+18	كتب دين كونتز انتشار فيروس كورونا في عام 2020 تقريبًا في كتابه "عيون الظلام منذ 39 عامًا". في غضون ذلك ، يوجد مختبر سري للإدارة الصينية في حالة حرب ويتم تطوير فيروس اصطناعي واسم الفيروس هو "# Wuhan-400"! https://t.co/BKo0Mv4nSk	Conspiracy Theory
392	403	1.12E+18	@KSA_P_I المطاعم ماهي كويسه السيارات ماهي كويسه مواصير المويه تجيب امراض لقاحات كرونا كذبه ماخلوا شيء بدون عيب نهج من الكوكب احسن لنا	False Vaccine Info
393	404	1.24E+18	#تعلمت_من_كورونا هناك جانب مشرق في الأزمات: - تحسن ملحوظ في جودة الهواء حول العالم بفعل تدابير الحجر المنزلي - تراجع كبير في مستوى ثاني أكسيد النيتروجين الناجم عن المركبات والمصانع - مياه نظيفة تجري في قنوات مدينة البندقية وانخفاض مستويات التلوث في إيطاليا وأسبانيا وشرق المتوسط	Irrelevant
394	405	1.24E+18	كم يبقى #فيروس_كورونا على الأسطح؟ الكرتون: 24 ساعة، على الخشب: 4 أيام، في الهواء: 3 ساعات، على البلاستيك : 3 أيام، على الفولاذ: 3أيام، على الزجاج: 5 أيام. #أحمد_مازن https://t.co/sbl02arGnB	True Spread Method
395	406	1.23E+18	متى يجب ارتداء الماسك الواقي 😷 ؟ - إذا كنت تعتني بأحد المرضى المحتمل إصابتهم أو المصابين بفيروس كورونا المستجد، فيجب ارتداء الماسك. - إذا كنت مصاب برشح أو كحة. الماسك الواقي لايكفي وحده! يجب غسل الأيدي جيدا وبشكل دوري بالماء والصابون أو الكحول. #nCoV_2019 https://t.co/gg9bJS8lcK	True Prevention Method
396	407	1.24E+18	العراق يمددالحظر الجوال في جميع انحاء العراق لغاية (١١) /كما يغلق جميع الشوارع الفرعية والازقة بسبب انتشار فايروس كورونا	True Governmental Measure
397	408	1.24E+18	"سؤال بريء" هل وباء #كورونا_الجديد جزء من حرب بيلوجية جرثومية ؟؟ إن لم نجد إجابة في الفترة الحالية حتما وأكيدًا في المستقبل ستظهر الحقيقة.	Conspiracy Theory
398	409	1.24E+18	@AdeelaOfficial السرطان مرض القلب والسكري مابينتشرو بالجو او من مصافحة .. لدغة الافاعي مالنا عايشين بالسافانا القلب والسكري والسرطان ولدغة الافاعي الن علاج شافي او مخفف للاعراض الكورونا لا 💀 لسا الوضع مخيف غسلو ايديكن وانهارو بكا عالمغسلة	True Prevention Method
399	410	1373495347	إعطاء 4.56 مليون جرعة إضافية من لقاحات كوفيد-19 في البر الرئيسي الصيني https://t.co/QtwytYCVI7	True Vaccine Info
400	411	1.24E+18	وعلي هامش الحوارات الجدليه الغير منتهيه ان الفيرس مؤامره من امريكا ام الصين يتواجد مواطن مصري جميل يعتقد ان الصيدلي مقسم المعمل نصين.. نص بيخلق فيه الفيرس والنص التاني بيصنع كحول لتكتمل أركان السبوبه ويعيش ف تبات ونبات ويشتري فلل وعربيات	Conspiracy Theory
401	412	1.24E+18	غسل اليدين بانتظام من الاستراتيجيات الناجحة لتجنب الإصابة بفيروس كورونا (كوفيد 19) والمساهمة في وقف واحتواء انتشار الوباء في المجتمع. https://t.co/OUF0MWB8AM	True Prevention Method
402	413	1.24E+18	@MohammedBabik15 @osama_11_11 احيانا .. المنتج (نصف المصنع) ميزتو التنافسية اعلى من المنتج النهائي .. مثال على كدة الواح الطاقة الشمسية مابتقدر تنافس فيها الصين مثلا .. ليه ؟ هي متقدمة على الجميع بمراحل من ناحية بنية تحتية وسلسلة توريد وكفاءة انتاجية وحاجات تاني كتيرة خالس خالس	Irrelevant
403	414	1.23E+18	مقطع متداول عن الصين بدأت في قتل المرضى المصابين ب #كورونا👇 نتمنى انه غير صحيح @AmbChenWeiQing https://t.co/DeBIYzagd4	Causing Anxiety and Fear
404	415	1.25E+18	#التجمع_الصحي_بالقصيم #أبطال_الصحة #كورونا #التعلم_عن_بعد #منسوبي_وزارة_الصحة https://t.co/rsyGXYai5G	Irrelevant
405	416	1.23E+18	فيروس كورونا ينتشر عبر منجات شركة المراعي السعوديه. فالحذر الحذر من استخدام هذه المنتجات. حليب لبن لحوم دجاج عصائر اجبان قشده زبده زبادي.	Marketplace Rumors
406	417	1.24E+18	@NawalAlHomoud @salmanlrd1 الصين عالجت الصينيين صح إيران ولبنان وتركيا وقطر والحوثيين لم يعالجوا كورونا بل نشروها وهذه طريقة الملالي والإخوان ومن يتبعونهم. عاشت الكويت وعاشوا أهلها بحفظ من الله أما الملالي والإخوان لمزبلة التاريخ	Irrelevant
407	418	1.24E+18	فيروس #كورونا المستجد ما هو ؟ أعراضه طرق انتقال المرض والوقاية منه هل يتوفر له علاج أو لقاح ؟ #تثقيف_صحي https://t.co/z2k1kO4KqT	Irrelevant
408	419	1.24E+18	اختفت السحابة المرئية للغازات السامة المعلقة على القوى الصناعية تقريبًا. و من 3 فبراير إلى 1 مارس ، انخفضت انبعاثات ثاني أكسيد الكربون بنسبة 25٪ على الأقل بسبب إجراءات احتواء الفيروس التاجي ، وفقًا لمركز أبحاث الطاقة والهواء النظيف (CREA)	Irrelevant
409	420	1.40E+18	أثبت اللقاح -بفضل الله- أنه فعّال وآمن، #خذ_الخطوة لتحافظ على نفسك من المضاعفات التي تنتج عن الوباء ✅ #لقاح_كورونا #عش_بصحة https://t.co/9sBqOpGqDv	True Vaccine Info
410	421	1.24E+18	الفايروس لايستقر في الهواء بل على الأرض لذا لا ينتقل بواسطة الجو. فايروس الكورونا عند سقوطه على سطح معدني فإنه سيعيش 12 ساعة لذا غسل اليدين بالصابون والماء بشكل جيد يفي بالغرض.	True Spread Method
411	422	1.24E+18	فيديو لصدام حسين يتحدث عن فيروس كورونا عندما هددوه الأمريكان به في التسعينات.. https://t.co/txJs88qdqK https://t.co/cH4RxH2lVi	Irrelevant
412	423	1.25E+18	جون نيكولز ، أستاذ علم الأمراض بجامعة هونغ كونغ قال ان كرونا سوف يحرق نفسه في غضون 6 اشهر, وان الفايروس يحترق مع اشعة الشمس وانه يصبح غير فاعل في درجة 30 وكلما ارتفت الحرارة كان بقاءه وانتشاره مستحيلا https://t.co/YIq5nUEzV2	False Virus Origin and Properties
413	424	1.24E+18	@Yamanaat_ @_1_az_Khaild_ok الامارات مشكوره مأجوره اجلت طلابنا واسرهم من الصين طيب وابناء الجوف واسرهم والذي عملت بهم مليشيات الحوثي اكثر من الف مره من فيروس كورونا من سينقذهم برأيك وانتم من اجلى الامارات من اليمن هذه المره مافيش امارات لعنتي عليكم	True Governmental Measure
414	425	1.24E+18	#بدل_عدوى_لموظفي_الجوازات ياخي وربي كل يوم نقابل حالات مشبوهه ومفصحين وقلق ونمنع دخول ونقابل الجمهور اكثر قطاع يختلط بالجمهور الجوازات يآرب يفعلون لنا بدل العدوى ! الوافدين عندهم ! طيب احنا بالمنافذ احنا اللي نستقبل الوافدين وغيرهم وحاليا احنا والصحه الخط الأمامي ضد كارونا	Irrelevant
415	426	1.22E+18	السلام عليكم والرحمة اتمنى من الجميع للوقاية من الفيروس الجديد والخطير كورونا بأستخدام اليانسون بشرب اليانسون المغلي بشكل يومي الله يحمي الجميع	Fake Treatment or Cure
416	427	1.40E+18	في خاطري أنوي أن أجد شريكة حياتي في المستقبل من ترفض اللقاح✋ وتختار مسار الحرية🕊️ من حقنا انتاج جيل متعافي وكيوت❤️ وقرة العين الموجودة في عالم ما من حقها تأخذ شريك الرحلة الطبيعي و الخالي من الجينات المعدلة وراثيا والذي سموه لقاح!✋ أقول اللي في خاطري 🙂 #ش‌ي_بخاطرك_تتمناه	False Vaccine Info
417	428	1.25E+18	إقلاعك عن التدخين هذه الفترة يمنحك بإذن الله مناعة أقوى ضد فايروس #كورونا_الجديد ويجنبك المشاكل المتعلقة بالرئة، ويحسن صحة قلبك ويقلل احتمالية اصابتك بالسكتة القلبية، ويزول الالتهاب المزمن بعد أسابيع قليلة من الإقلاع عن التدخين. https://t.co/w7X9aTDhSN	True Symptom
418	429	1.25E+18	كدة عرفنا أن الوضوء مهم لإخراج الفيروسات من منطقة الحلق والأنف.. وايضا في رفع الطاقة وبالتالي بتقوي المناعة.. فأرجوا من الجميع.. ان يلتزموا بالوضوء علي اكل وجه .. وان يلتزم بيه العرب والغرب لتقوية المناعة #فيروس_كورونا #فيروس_كورونا_المستجدّ	Irrelevant
419	430	1.23E+18	متعافين من كورونا في الصين يتبرعون ببلازما من دمهم للمساعدة في علاج الآخرين. https://t.co/Q8xBm4SrbD	Fake Treatment or Cure
420	431	1.24E+18	أكد الدكتور فوزي عداد الأستاذ في جراحة القلب في مستشفى عبد الرحمان مامي اليوم الثلاثاء 17 مارس 2020 في تصريح اذاعي لشمس أف أم ،على وجوب اتخاذ إجراءات عاجلة لتفادي تواصل انتشار فيروس كورونا المستجد، داعيا إلى ضرورة فرض حظر التجول في البلاد. #فيروسكورون https://t.co/i0kMUcAZps https://t.co/0ov0Rw7ukF	True Prevention Method
421	432	1.22E+18	بناء مستشفى كامل خلال عشر أيام❗️ يا احنا جايين من كوكب ثاني يا هم جايين من كوكب ثاني مستحيل نكون احنا و هم اثنينا من ذرية آدم في شي غلط #عطنا_امنياتك_بكلمه #كورونا #الصين #الكويت # https://t.co/Jidido7LNk	True Governmental Measure
422	433	1.24E+18	# اوقفوا الرحلات الجوية والبحرية واغلقوا الحدود #فيروس_كورونا	True Prevention Method
423	434	1.24E+18	كيف تحمي نفسك والآخرين من مرض فيروس كورونا (كوفيد-19) ✅ نظف اليدين باستمرار ✅ عند السعال والعطس، احرص على تغطية الفم والأنف ✅ تجنب الاقتراب من الأشخاص المصابين بالحمى والسعال المزيد: https://t.co/iI6bLczim0 #COVID19 https://t.co/mLG79zw44D	True Prevention Method
424	435	1.24E+18	القناة 12 العبرية تقول: إصابة محمد بن زايد بفيروس #كورونا.	Statistics
425	436	1.24E+18	@1ZcDXGEgCcwOPH7 انظري غباء القرار حينما استخدم كلمة ( الإفصاح ) ... لماذا على المسافر الإفصاح عن زيارته إلى ايران أو الصين . ضابط الجوازات اليمني يفحص جواز الزائر وسيعرف ما اذا صاحب الجواز سافر إلى ايران أو الصين من خلال تأشيرات الدخول والخروج في جواز المسافر .... ثم من يفكر اصلا بزيارة اليمن .	Irrelevant
426	437	1.25E+18	سخرية واسعة من اقتراح ترمب حقن مرضى #كورونا بالمطهرات.. و«ديتول» تحذر «السائل به سم قاتل» https://t.co/VVgqUFtXbn	Fake Treatment or Cure
427	438	3283099778	#تقرير 1000 دراسة تمت مراجعتها بشكل كامل تثبت عدم فعالية لقاح Cov-19 وخطورته الشديدة على جسم البشر‼️ امن وفعال💦 #حقيقه_لايمكن_انكارها #لا_للتطعيم_الاجباري #تطعيم_الاطفال_جريمة #الجرعة_الثالثة #الجرعة_التنشيطية #الجرعة_التعزيزية #الكويت #السعودية https://t.co/Hd52i7LR83	False Vaccine Info
428	439	1.23E+18	RT @AlArabiya_Brk: أوامر للجيش الإيراني للتدخل لمكافحة فيروس كورونا في البلاد #العربية_عاجل https://t.co/a1vIGVFnOW	True Governmental Measure
429	440	1.25E+18	ارتفاع كارثي للوفيات يوم أمس في #أمريكا بسبب فيروس #الكورونا.. حيث توفي ٩١٢ شخص يوم أمس فقط.. مما رفع مجموع الوفيات في أمريكا إلى نحو ٤ آلاف وفاة حتى الآن.. والتوقعات تشير إلى احتمالية زيادة عدد الوفيات لأكثر من ١٠٠ ألف.. الله يلطف بالناس وخاصة الضعفاء #كورونا_العالم_ميتر	Statistics
430	441	2215886886	‘الصحة’ تعلن تقديم 17,879 جرعة من لقاح ‘كوفيد-19’ خلال الساعات الـ24 الماضية.. والإجمالي حتى اليوم 24,105,247 https://t.co/egy2fyZCDw	True Vaccine Info
431	442	1.40E+18	@am_a017 نتزوج في المستقبل من ترفض اللقاح ✋ وتختار مسار الحرية 🕊️ من حق العرسان انتاج جيل متعافي وكيوت ❤️ وقرة العين من حقها تأخذ شريك الرحلة الطبيعي و الخالي من الجينات المعدلة وراثيا والذي سموه لقاح ✋	False Vaccine Info
432	443	1.25E+18	الفيديو موجود بالقناة بشكل كامل #كورونا #فايروس_كورونا #النيفوز #علاج #علاج_كورونا #نصائح #مقابلة #يوتيوب #شخصية #جديد https://t.co/BY6vQFZge8	Irrelevant
433	444	1.24E+18	✍️ الثوم والبصل أهون على المسلم من فيروس كورونا.. أذى المطر لا يقارن بأذى كورونا..الوطن عطّل أموراً كثيرة حفاظاً على صحة أبنائه..ثقافة المجتمع هي روح الوطن فليس من الوعي فتح الأبواب الخلفية لبعض المحلات الممنوعة..وليس من ذلك الاصطياد في الماء العكر في بعض القرارات الدينية..	Irrelevant
434	445	1.25E+18	البرتوكول المصرى للعلاج كورونا فى 5 أيام .... من مؤتمر وزيرة الصحة اليوم	Irrelevant
435	446	1.24E+18	@iAbod_15 الحين حضر التجول كيف يمديني اروح للبقالة اشتري ولا الاستراحة قريبه مو بيتنا ولا اطلع اشم هواء ولا كيف	Irrelevant
436	447	1.22E+18	زعيم كوريا الشمالية يقول ان فيروس كورونا لن ينتشر في بلاده لأنه سوف يتم إعدام اي شخص يصاب بهذا المرض #كورونا_الجديد صاحب الحلول السريعه صريح ابن الحلال😂😂 https://t.co/2BHvkSiDBB	Causing Anxiety and Fear
437	448	1.24E+18	علماء فيروسات في الولايات المتحدة الأمريكية يكشفون طرق التخلص من كابوس انتشار وباء كورونا حول العالم من خلال احتواء المرض وإيجاد لقاح وارتفاع درجات حرارة الجو #كورونا_مصر https://t.co/q7qAgq7TsE	False Virus Origin and Properties
438	449	1.25E+18	@awami89 الحمدلله على الصحة .. وربي يعطيك ماتتمنى ..~	Irrelevant
439	450	1.25E+18	أحدها دمر الفيروس في 48 ساعة.. عقاقير أثبتت نجاعتها بعلاج كورونا https://t.co/4QlWjQcDKP	Irrelevant
440	451	1.23E+18	هو ما بعرف فايروس كورونا كبير الحجم اي قناع يمنع دخوله لا يستقر في الهواء بل على الأرض والأسطح يعيش 12 ساعه على الأسطح المعدنيه و 9 ساعات على الأقمشه يعيش على اليدين لمدة 10 دقائق يموت على درجة حراره 26 فما فوق	False Virus Origin and Properties
441	452	1.24E+18	فايروس كوفيد ١٩ "كورونا" خذوا الموضوع على محمل الجد،اقرأوا عنه من مصادر موثوقة،من خلال معرفة طرق الوقاية منه، و أهمها عدم الاختلاط ولمس مقتنيات أشخاص اخرون، ومن يظهر عليه أعراض ارتفاع درجات الحرارة او السعال التوجه فورا للمستشفى. مصابين بالفايروس نقلوا العدوى ومعهم أعراض طفيفة	True Prevention Method
442	453	1.24E+18	احرص على اللتشيني يا طالب المناعة ... وهو البرتقال في لهجة مشاعة فيه فيتامين سي فاشربه واحتسي ... ثلاث مرات يا صاح ، والجزر فاقتسي يحميك رب العرش من الكورونا ... وصل يا الله على نبينا المأمونا https://t.co/on98e0NYj3	Irrelevant
443	454	1.24E+18	ايش فائده حظر التجول من المغرب للفجر اذا بتصير هذه الزحمه والاختلاط من بعد وقت الحظر على الاسواق ومحلات الخضار ياناس متى تستوعبو بخطوره #فايورس_كورونا وانتقاله السريع متى تفهمو الخروج للضروره القصوى فقط وما راح تموتو من الجوع ياعالم #البنوك_السعوديه #الأمر_الملكي https://t.co/LSMzCmmbI6	True Spread Method
444	455	1.40E+18	@Enasshamaileh1 أحسن شي إختي لا تاخذي اللقاح لأنك إكتسبتي المناعة الطبيعية و عي أقوى من مناعة اللقاح	False Vaccine Info
445	456	1.23E+18	الصين تعلن الحرب النووية على أمريكا وتهدد بمسح واشنطن من على وجه الأرض وتتهمها رسميا بالوقوف وراء فيروس كورونا حلوووووز	False Governmental Measure
446	457	1.25E+18	إيطاليا تحقق تقدما غير مسبوق في علاج كورونا وتعلن عن رقم قياسي للمتعافين https://t.co/7CrY07fLvF	Statistics
447	458	1.24E+18	فيروس كورونا ذكر باسمه وانتقاله من الصين لامريكا وباقي العالم في مسلسل عائلة سيمبسون عام ١٩٩١ https://t.co/1p6ziv1mJD https://t.co/98Z17DKF0O https://t.co/ikXzuWongx	Conspiracy Theory
448	459	1.24E+18	@EdyCohen أعلنت الجوية الجزائرية عن تخفيض رحلاتها من وإلى فرنسا فيما علقت حركة النقل الجوي بين الجزائر وإسبانيا وباتفاق مشترك بين الحكومتين الجزائرية والمغربية وقف الرحلات الجوية بين مؤقتا ، كإجراء احترازي وفي وقت سابق ، علقت الجزائر الرحلات سابقا مع الصين وإيطاليا التي انتشر فيها الفيروس	True Governmental Measure
449	460	1.24E+18	سلسلة كلام ،، لست مذعورا من فايروس كورونا بعد خطوات الارشاد والسلامة التى اقوم بها ،لكنني مذعور ان 7 ملايين شخص فى العالم يتوفون سنويا نتاج تلوث الهواء بسبب التعرض لجسيمات دقيقة فى الهواء تتغلغل عميقا داخل الرئتين ونظام القلب والاوعية الدموية مما يتسيب فى امراض الوفاة	Causing Anxiety and Fear
450	461	1.24E+18	@AljawazatKSA السلامعليكم ورحمة الله وبركاته خر موعد للخروج الأخير هو 4 أبريل ، سينتهي وقتي في 4 أبريل. كانت تذكرتي يوم 29 مارس. ولكن بسبب كارونا ، تم إغلاق جميع الرحلات الجوية. كيف يمكنني الذهاب بعد ذلك هل يجب أن تأخذ ورقة من جوازات؟ ماذا أفعل؟	True Governmental Measure
451	462	1.25E+18	مع كل إعلان لوزارة الصحة عن عدد الوفيات والمصابين بفيروس كورونا المستجد «كوفيد-19»، نسأل أنفسنا هل سننجو أم ستحدث الكارثة؟ #مصر #الكورونا https://t.co/L8nW54IOhr	Irrelevant
452	463	7.51E+17	@AliQasm88096426 لا لقاح كوفيد-19	False Vaccine Info
453	464	1.23E+18	مركز أبوظبي للصحة العامة: "لا يوجد دليل علمي على أن تناول الثوم يحمي من فيروس كورونا، لكن التمسك بعادات النظافة الشخصية ، مثل غسل اليدين بالماء والصابون باستمرار ، يمكن أن يساعد في الوقاية من المرض https://t.co/XcTT6X4WCc https://t.co/eitByMNLDe	Fake Treatment or Cure
454	465	1.44E+18	@DeepArrows انا 3 جرعات ابغى اتبرع فيها لكل شخص مصدق ان اللقاح مفيد عشان يعطيها عياله	False Vaccine Info
455	466	1.24E+18	نصائح للوقاية من فيروس الكورونا👇 ✔تجنب لمس عينيك،أنفك أو فمك إلا بعد غسيل اليدين ✔اغسل يديك بالصابون لمدة ٤٠ ثانية ✔عند السعال و العطس قم بتغطية الأنف و الفم بمنديل وحيد الاستعمال ✔تجنب مخالطة الأشخاص المصابين بالانفلونزا ✔احرص على اتباع تعليمات وزارة الصحة #أركان #كورونا https://t.co/jjfuEtSolq	True Prevention Method
456	467	1.24E+18	1.7 مليون وظيفة على الأقل ستخسرها #المنطقة_العربية في عام 2020، و42 مليار دولار من الناتج المحلّي الإجمالي. هذه بعض أوجه الخسارة الاقتصادية الناجمة من انتشار فيروس #الكورونا في الدول العربية. https://t.co/MX6XWl4QW5	Statistics
457	468	1.24E+18	مُصيبة تحل على الإمارات.. إصابة محمد بن زايد بـ”كورونا” وقرار عاجل بتأجيل اكسبو دبي 2020 https://t.co/ht02wizj8C	Statistics
458	469	1.24E+18	الغرغرة بماء و ملح و خل و ليمون ليست لها دليل علمي لقتل الفايروس #كفاية_اشاعات و معلومات مغلوطة #كورونا_السعوديه #كورونا #كوفيد١٩ #COVID19	Fake Treatment or Cure
459	470	1.25E+18	إوعي الشهامه في يوم تاخدك وتضحي بحقوقك في سبيل شوية جحده لو اتحطوا في يوم مكانك هيدوسوك انت وحقوقك كبني ادم منهم وعايش وسطهم https://t.co/38KRHykx80	Irrelevant
460	471	1.22E+18	#معلومة_من_العرفج أكثر الأطباء ينصحون بشراب #اليانسون للوقاية من فيروس #كورونا_الصيني .. لذلك بدأت صباحي بهذا الشراب .. و إليكم بعض فوائده ... https://t.co/kFf129ll4X	Fake Treatment or Cure
461	472	3255998832	@nfnfjo2 من لما شفتهم يسوون بزنس كمامات منقشة وأنا مراهنة بكل أعضاءي ان كلو بيستفيد إلا احنا دورنا ناخذ عشر جرعات وعشرطعش كمامة وخمسطعش بنادول مع هذاك الفيتامين بعد اللقاح وسبعطعش مسحة ذكروني وش باقي بعد🥲	False Vaccine Info
462	473	1.23E+18	شاهد كيف انتشر فيروس كورونا بسرعة في الصين ثم انتقل إلى العالم ⠀ كاميرات مراقبة تُسجّل مشاهد لمصابين بفيروس كورونا في الصين يتركون آثار من لعابهم عمداً في الأماكن العامة وعلى أزرار المصاعد ويبصقون على غيرهم لتنتقل العدوى للآخرين ⠀ أحقر من كذا مافيه https://t.co/kJ8FPU7gcg	True Spread Method
463	474	1.22E+18	أتمنى من #الصين التعاون مع سلوى المطيري في علاج #كورونا	Irrelevant
464	475	1.23E+18	الصين تعلن الحرب النووية على أمريكا وتتوعد بمسح واشنطن من على وجه الأرض وتتهمها رسميا بالوقوف وراء فيروس كورونا https://t.co/4DYDayQ6s1	False Governmental Measure
465	476	1.24E+18	الجانب المشرق من فيروس كورونا(كوفيد-19) لو نظرنا إلى الارض التي نعيش في غلافها الجوي و على ارضها و نستنذف مواردها الطبيعيه و نقضي على كل مظاهر الحياة الطبيعية في البر و البحر و الجو سوف ندرك ان من حق الطبيعة الدفاع عن نفسها لعمل توازن في الطبيعه مرة اخرى واننا نحن الفيرس الحقيقي	Irrelevant
466	477	1.23E+18	وكالة الأنباء الفرنسية تكشف حقيقة فيديو آلاف الغربان المُحلّقة فوق ووهان الصينية https://t.co/WALUF6jtgi https://t.co/fjhKycNMTQ	Irrelevant
467	478	1.25E+18	#التدخين يزيد احتمالية الاصابة بفيروس #كورونا المسبب لمرض #كوفيد١٩ لعدة اسباب: ١- يضعف الجهاز التنفسي. ٢- قرب اليد من الفم. ٣- مشاركة منتجات الدخان بين الناس يسهل انتقال الفيروس بينهم. https://t.co/rjIB9jobSE	True Virus Origin and properties
468	479	1.24E+18	الشعب المصرى تقريبا لسه سامع عن الكورونا و بدأوا يدوروا على ماسكات و نسفوا جيل الإيدين و فيتامين سي و الكحول هيرشوه فى الهوا خلاص 🤷🏻‍♀️🤦🏻‍♀️	Irrelevant
469	480	1.24E+18	عاااجل : الجوهرة الارجنتينية باولو ديبالا يصاب في فيروس كورونا 😞 https://t.co/NjglHfacqE	Statistics
470	481	1.45E+18	شركات اللقاح الفتره هذي جالسين يروجون لعلاج نقص المناعه وأنهم قاعدين يطورون أويصنعون علاج له واللي رح يكون لقاح والسبب لأنهم يعرفون وش اللي هم عطوه الناس في جرعات لقاحات كورونا مكس من الأمراض عشان يوم يكتشف متلقي جرعات كورونا أصابته بالأيدز يقومون هم بدورهم الخسيس ويعطوك لقاح	False Vaccine Info
471	482	1.24E+18	ماهي المدة #التي يعيشها #فيروس_كورونا على الأسطح: #على الزجاج .. 5 ايام على #الخشب .. 4 ايام على #الفولاذ.. 3 ايّام على #البلاستيك.. 3 ايام على #الكرتون.. 24 ساعة في #الهواء .. 3 ساعات كحد أقصى المصدر : صحيفة لو #باريسيان	True Spread Method
472	483	1.23E+18	أكدت "الصحة" أنه من المستبعد انتقال فيروس كورونا الجديد عبر البضائع، وطمأنت الجميع بعدم وجود خطورة في التعامل مع الشحنات والطرود البريدية الواردة من الصين وغيره من الدول التي يسري فيها المرض. https://t.co/0LkUp8DGrj https://t.co/w9nLXCiLy4	False Spread Method
473	484	1.25E+18	قبل أسبوع واحد؛ نشرت تقارير صحفية تؤكد أن بيل جيتس يمتلك مصل علاج كورونا و أنه لن يعطيه إلا لمن سيقبل بتركيب"الشريحة الالكترونية"!ورد عليها البعض بأنها نظرية المؤامرة! اليوم سمعت في الأخبار أن بيل جيتس يقول: أنه لايوجد حل سوي المصل!ما رأي السادة الأذكياء:هل هي"نظرية" أم مؤامرة؟!	Irrelevant
474	485	1.25E+18	يبدو أن علاج كورونا الحاسم يقترب.. #الرؤية_بلا_حدود https://t.co/bT1oHqzJJV	Irrelevant
475	486	1.23E+18	كل 100 عام هناك وباء 👇 1️⃣عام 1720 ضرب مدينة مرسيليا الفرنسية الطاعون العظيم قتل ما يقارب 100 الف شخص 2️⃣وفي عام 1820مرض الكوليرا في اندنوسيا والفلبين خلفت قتلى 100الف شخص 3️⃣عام 1920 مرض الانفلونزا الاسبانية قتلت 100مليون شخص 4️⃣عام 2020 مرض كورونا القاتل في الصين ويهدد العالم ♾	Conspiracy Theory
476	487	9.93E+17	أفريقيا تقاوم اللقاحات بشدة أعلنت منظمة الصحة العالمية إطلاق برنامج إنتاج لقاحات #كورونا في #إفريقيا بعد الانتشار المنخفض للتطعيمات بسبب المعلومات المضللة مشيرة أن 11٪ فقط تمكنوا من تلقي #اللقاحات رغم الزيادة الكبيرة في الجرعات. جماعات مناهضة #التطعيم https://t.co/Oc2mYTRNwW https://t.co/noySyYcmJi	True Vaccine Info
477	488	1.24E+18	السلام نظر ، العطس في مناديل ، المعقم في الجيب ، الكمام على الفم والأنف ، تقليل التواجد في أماكن التجمعات. الاهتمام بالنظافة والتعقيم المنزلي وبيئة العمل والاستراحات والأماكن العامة. المبادرة بالذهاب للمستشفى عند شعورنا بالحرارة أو الأعراض. التوكل على الله #قرارات_حاسمة #كورونا	True Prevention Method
478	489	1.42E+18	@foz_sh1 @No5886or @abukyen @Eyaaaad اكبر ظلم صار بالسعوديه هو ربط اللقاح بكل شي وحرمان الانسان من حقوقه الطبيعيه مقابل لقاح جيني تجريبي له اضرار جانبيه خطيره ومضاعفاته مجهوله طبيعي جداً نرفض اللي جالس يصير نحب دولتنا، لكن نرفض الانظمه الجائره فيها	False Vaccine Info
479	490	1.25E+18	٣٠ جهاز تنفس ستصل إلى الصحة الوطنية NHS الأسبوع المقبل! من شركة Penlon كجزء من اتحاد يضم Ford و Siemens و Mercedes و McLaren و Meggitt! https://t.co/Q3wQ9trFFy	True Governmental Measure
480	491	1.24E+18	@RaghdaaElSaeed نكمرها شهر فوق السطح في الشمس لغايه ما الكورونا يفطس و بعدين نعيشلنا يومين بقي 😂😂😂	False Prevention Method
481	492	1.24E+18	غسل اليدين بالماء والصابون بانتظام تغطية الفم والأنف عند الكحة والعطاس تجنب الاتصال المباشر مع شخص تظهر عليه أعراض المرض #الوقاية_من_كرونا https://t.co/B96o5YYEED	True Prevention Method
482	493	1.24E+18	إغلاق الحدود بحيث لايدخل ولايخرج احد لازم منه باعتباره دول الجوار بدي ينتشر فاها الوباء بنسبة لليبين الي في مناطق (الوباء)الافضل انهم يلزمو مكانهم ويحافظو علي اتخاذ لاجراءات للاحترازية انتشار المرض في صين هو قيام صينين بالخروج من مدينة ووهان ونشروه في كامل صين،متساهموش فنشر لمرض.	True Governmental Measure
483	494	1.25E+18	امتنع عن التدخين .. خصوصاً في فترة انتشار #فيروس_كورونا #كوفيد_19 https://t.co/eyxQyGoQ2L	Irrelevant
484	496	1.24E+18	اخوي تبي تطلع ضروري للسوبرماركت تشري اغراض سجل احتياجاتك بورقه والا بملاحظة الجوال وادخل خذ اغراضك واطلع مو تقعد ساعتين تفتر بالسوق ولاتنسى لبس القفازات والمعقم وغسل يديك بالصابون اول ماتدخل البيت قبل تسلم على عيالك #خلك_في_البيت #فايروس_كورونا #الزم_بيتك	True Prevention Method
485	497	1.23E+18	RT @makkahnp: كيف تختار القناع #الطبي المثالي للحماية من #الفيروسات؟ https://t.co/SoAOaW0W0Q #كورونا #كورونا_الجديد #صحيفة_مكة https://t…	Irrelevant
486	498	1.24E+18	#شكرا_الدفاع_الجوي صقور سعوديه تواجه فيروس كورونا المستجد على الأرض وصقور تواجه إرهاب إيران وميليشياتها في الجو ويبقى أبناء المملكة دائماً في الموعد وهذه البلاد محفوظة من رب العباد.اللهم احفظ وطني وانت خير الحافظين https://t.co/d01DOmF5XP	Irrelevant
487	499	1.24E+18	المدة التي يعيشها #فيروس_كورونا على الأسطح حسب صحيفة لو باريسيان: على الزجاج .. 5 ايام على الخشب .. 4 ايام على الفولاذ.. 3 ايّام على البلاستيك.. 3 ايام على الكرتون.. 24 ساعة في الهواء .. 3 ساعات كحد أقصى #اقعد_في_بيتك #كورونا_الاردن #كورونا #قانون_الدفاع	True Spread Method
488	500	1.24E+18	#المنتجات_متوفرة تلمسوا حاجات الضعفاء من حولكم، فبعضهم يجمع قوت كل يوم بيومه وقد تعطلت مصالحه بعد الحجر المنزلي ومنع العمل والبيع. تصدقوا لعل الصدقات تجلو الغمة. تصدقوا بخفاء ولا تتبعوها منّاً ولا أذى. فكم من متعفف وجاره يسرف في الشراء خشية الجوع.	Irrelevant
489	501	1.25E+18	هل يمكن للذباب والبعوض حمل ونقل فيروس كورونا؟ #كورونا #خليك_بالبيت #كوفيد_19 https://t.co/FLQ6LSWcBi	Irrelevant
490	502	1.24E+18	كيف شخصت #إيران إصابة #محمد_بن_زايد بـ #كورونا؟ #إرم_نيوز #ویروس_کرونا https://t.co/rGG1J6ADJL	Statistics
491	503	1.24E+18	@qatnology أعراض فيروس كورونا المستجد : - كحة جافة - ارتفاع درجة الحرارة - ضيق في التنفس - الرغبة الملحه للسفر حول العالم	True Symptom
492	504	1.24E+18	الأردن يعلق الرحلات الجوية ويوقف الدراسة والصلاة بالمساجد بسبب كورونا https://t.co/JelaeCMkkV	True Governmental Measure
493	505	1.24E+18	أكدت صحيفة “ديلي ميل” البريطانية أن #فيروس_كورونا قادر على العيش على شاشات هواتفكم المعرضة للهواء وللمس كثيرا لمدة تصل حتى أسبوع ما يشكل احتمالات إضافية للعدوى وينصح الخبراء بتعقيم أجهزة الهاتف مرتين يوميا على الأقل ويمكن تعقيم الهواتف باستخدام مسحات الكحول الطبية https://t.co/T804vKY5ID	True Spread Method
494	506	1.23E+18	باحثون #بريطانيون نشروا خريطة لاحتمالية انتشار #فيروس_كورونا حول العالم خلال الأشهر الثلاثة القادمة. هذه الإحصائية مبنية على قاعدة بيانات من 60,000 شخص من 5 ملايين شخص من #مدينة_ووهان فروا من المدينة قبل اجراءات حظر السفر من وإلي المدينة .. 😳 https://t.co/7kxlHCKqJ1 https://t.co/9Ke7ZjOK3H	False Spread Method
495	507	2467728870	@SaudiMOH937 @princess80805 اللقاح فاشل وهوا سبب التحورات تفهمون والا ماتفهمون الفيروس يتحور الئ فيروس اخر اذا اخذ اللقاح والتعافي من الاصابه لايحتاج لقاح لان الجسم اكتسب مناعه طبيعيه	False Vaccine Info
496	508	1.25E+18	أيام كهذه تحتاج لتعزيز جهازك المناعي بالمكملات مثل #فيتامين سي و غيرها ادخل الرابط ادناه و اختر ما يناسبك لك و لأسرتك https://t.co/aRWRJqDyK7 استخدم كود #خصم DUL0827 #السعودية #مصر #الامارات #البحرين #الكويت #كورونا #كوفيد_19 #تخفيضات #كوبون_خصم #كوبونات #صحة #رمضان2020	Irrelevant
497	509	1.24E+18	https://t.co/tR2FtDLOz8 حقيقة شكل فيروس كورونا بعد تكبير الصورة 2600 مرة	Irrelevant
498	510	1.24E+18	سؤال للنقاش ..هل الشعب العراقي محظوظ لحد الان ( الله يحبنه )من الاصابه بكورونا ؟ هل نوعية الجو والأرض وتركيبة البنيه الجسدية لها علاقة ؟نسبة الى الاصابات والضحايا .مع ان ايران ضعف عددنا لكن الاصابات والضحايا كثيرة .والمشافي عندهم احسن ؟ رأيك يهمني.	Irrelevant
499	511	1.24E+18	عاجل/مُصيبة تحل على الإمارات.. إصابة محمد بن زايد بـ”كورونا” وقرار عاجل بتأجيل اكسبو دبي 2020 https://t.co/I1X64ecABF https://t.co/3JAMccweaC	Statistics
500	512	1.24E+18	الفيروس لا يستقر في الهواء بل على الأرض لذا لا ينتقل بواسطة الجو. فيروس كورونا عند سقوطه على سطح معدني فانه سيعيش 12 ساعة لذا غسل اليدين بالصابون والماء بشكل جيد يفي بالغرض. #فيروس_كورونا	True Spread Method
501	513	1.25E+18	#أخر_صيحات_الشيعه_في_علاج_كورونا_بسروال_خامني أخر صيحات إيران بعلاج كورونا جعلو من سروال خامني بركات العلاج و يطاف به بالمستشفيات لعلاج كورونا https://t.co/6BSqDjmWyF	Irrelevant
502	514	1.25E+18	التدخين و COVID-19 ! من المرجح أن يكون المدخنون أكثر عرضة للإصابة ب كوفيد١٩ لأن التدخين يعني أن السجائر الملوثةعلى اتصال بالشفاة مما يزيد من إمكانية انتقال الڤايرس من اليد إلى الفم #عمان_تواجه_كورونا #فيروس_كورونا_المستجدّ #الحجر_المنزلي Photo credit: https://t.co/WCghnfqIfj https://t.co/xZcdW3q4i0	True Virus Origin and properties
503	515	1.25E+18	اتّفق الكبار(السعوديه العظمى،أمريكا ،روسيا) فعاد الاستقرار لسوق الطاقة العالمي. أما الصغار فأحدهم يواجه إنفلات أمني من العلوج وتردي إقتصادي رهيب والآخر شارد بجزيره وتارك الشبك للمترديه والنطيحه و زبايل قناةالخنزيره أما الثالث مشغول يشمم سرواله لشعبه كعلاج كورونا #السعوديه_العظمي https://t.co/djc86HuXqf	Irrelevant
504	517	1.22E+18	في ظل غياب وعدم استجابة حكومتنا ودول التحالف لمناشدة الطلاب اليمنيين سلطان عمان هيثم بن طارق يأمر بإجلاء الطلاب اليمنيين من #ووهان الصينيه لإنقاذ حياتهم من #فيروس_كورونا #انقذوا_الطلبه_اليمنيين_في_الصين https://t.co/ya0aBDjDBt	False Governmental Measure
505	518	1.25E+18	مصر اكتشفت علاج كورونا ومش عايزة تديه لأمريكا لحد ما يحلوا موضوع سد النهضة المصدر أربع ستات راكبين ميكروباص🤦‍♂️😅	Irrelevant
506	519	1.48E+18	@_drhussainali اهما طلعوا لقب واحد (مندوب) انتوا شقيتوهم شق: 1- أصحاب نظرية المؤامره. 2- جهلة العلم. 3- مناهضي اللقاح. 4- مصنع المتحورات 🤣. انزين مو هذا موضوعنا صعاليكهم منو هههههههههه	False Vaccine Info
507	520	1.40E+18	@syr_television لقاح مميت غير فعال	False Vaccine Info
508	521	1.24E+18	&lt;&lt; Thanks #Covid19 , Finally I breathe clean air . All the screams of the world did not prevent pollution the calm alone did it &gt;&gt; &lt;&lt; شكرا #كوفيد19 ، أخيرا أنا أتنفس هواء نقي ، رغم كل صرخات العالم ، لم يتوقف التلوث الهدوء لوحده فعلها &gt;&gt; #Covid_19 #coronavirus #StayStrong https://t.co/MZG2uxgGEY	Irrelevant
509	522	1.25E+18	الكل في إنتظار علاج كورونا ولكن العلاج هو التصالح مع الله عز وجل حتى يأمر جنوده بالرحيل .. إستغفروا الله أحبتي لكي يزيح عنا الضر والبلاء . أستغفرالله العظيم الذي لا إله إلا هو، الحي القيوم وأتوب إليه.	Irrelevant
510	523	1.17E+18	ملف كيف لقاح كورونا سينشر مرض الايدز نفص المناعة بعد التطعيم ب لقاح كورونا	False Vaccine Info
511	524	1.24E+18	الخبر دا هيعمل اللي معملوش حظر التجول https://t.co/yd590WnNjk	Irrelevant
512	525	1.25E+18	اردوغان لو أمسك بيده قليلا من "التبن" وقال هذا علاج كورونا لأكلته بهائم الإخوان وأولهم اخوان اليمن حزب الاصلاح #محمد_بن_سلمان_لاقال_فعل #الاصلاح_حزب_الفجور #الاصلاح_يخون_التحالف #الجنوب_العربي #اليمن	Irrelevant
513	526	1.24E+18	#صوره_من_العزل_المنزلي ابد كله ع الجوال دخول تويتر استقرام سناب شات https://t.co/eoCC7vnEdP	Irrelevant
514	527	1.23E+18	الصين: المدخنين هم الأكثر تشافي من مرض كورونا	False Virus Origin and Properties
515	528	1.22E+18	كيفية الوقاية￼￼￼￼￼￼ من عدوى كورونا المستجد: غسل اليدين بالماء والصابون بانتظام تغطية الفم والانف عند السعال والعطس طهي اللحوم والبيض جيد􏰀 تجنب الاتصال المباشر مع أي شخص تظهر عليه أعراض أمراض الجهاز التنفسي مثل السعال والعطس	True Prevention Method
516	529	1.24E+18	الإمام السيد علي #الخامنئي يوافق على مقرح رئيس السلطة القضائية بالعفو او خفض عقوبات السجناء بمناسبة رأس السنة الشمسية وعيد البعثة النبوية(ص) - موافقة الإمام الخامنئي يأتي كذلك في إطار توجيهات السلطة القضائية بتخفيض عدد السجناء بسبب تفشي فيروس #كورونا المستجد #سيدي	Irrelevant
517	530	1.24E+18	#سام_سبورت سام سبورت | باولو ديبالا يتحدث عن معاناته من فيروس كورونا التفاصيل : https://t.co/sWucwhVspZ https://t.co/3ND4aPurO4	Statistics
518	531	1.24E+18	#ملتقى_اعلاميي_الجوف 🔴 عاجل : #فيروس_كورونا يهدد باستخدام "الخطة ب" خلال فترة السماح لـ #منع_تجول #انا_جالس_في_بيتي @AljoufSA @media_ksa @MOISaudiArabia @SaudiMOH https://t.co/ywe2JSoRdB	Irrelevant
519	532	1.22E+18	اعمال بناء مستشفى هوشنشان في ووهان اكتملت ، وسيستقبل المستشفى مرضى #فيروس_كورونا ابتداء من يوم غد ، الجيش الصيني نفذ المشروع https://t.co/PYPAr44dFW	True Governmental Measure
520	533	1.25E+18	تشير دراسة بأن المدخنين لديهم خطر أكبر إذا أصيبوا بفيروس ⁧#كورونا_الجديد⁩، ويعد هذا الوقت فرصة عظيمة للإقلاع عن التدخين لتجنب خطر الإصابة بالمرض. ⁧#كلنا_مسؤول⁩ ⁧#ترجمات_أحمد_مباركي⁩ https://t.co/Bq8Jlba0Yx	True Virus Origin and properties
521	534	1.25E+18	🌐#عاجل🌐إدارة الغذاء والدواء الأمريكية تحذر من استخدام هيدروكسي كلوروكين وكلوروكين لعلاج كورونا خارج المستشفيات......* *🌐#عاجل🌐ترامب يقول إنّ تصريحاته حول حقن التعقيم كانت "ساخرة"....*	Fake Treatment or Cure
522	535	1.24E+18	#فعاليات_السعودية - وزير الصحة: قمنا بتوعية أحد الأشخاص حول “كورونا” لكنه لم يلتزم وأصيب بالفيروس #الجوف https://t.co/mJd59rW6Kh	Irrelevant
523	536	1.24E+18	#سميح_ساويرس : اكتشاف حالة #كورونا لـ"سويسرى" بفندق بـ #الجونه وتلقى العلاج وسافر #فيروس_كورونا https://t.co/dfO1F3JQGb https://t.co/vwn10hMbIO	Irrelevant
524	537	1.24E+18	@caryl_karen الأخبار المتداولة عن إصابة الشيخ محمد بن زايد بفيروس #كورونا أعتقد أنها غير صحيحة ، ولكن كمية الشماتة التي لاحظتها على هذا الخبر بين العرب من المحيط إلى الخليج استفتاء حقيقي على اتساع مخيف لمستوى الكراهية الذي حصدته #الامارات لدى الشعوب العربية في ظل قيادته	Statistics
525	538	1.23E+18	#المواطن_المصاب متحدث الصحة: مصاب #كورونا_الجديد وهو مواطن من محافظة القطيف لم يفصح بقدومه من إيران، وتم الكشف على 70 مخالطاً له وسيتم الإعلان عن النتائج خلال الساعات القادمة. https://t.co/zktGVbbyVH	Statistics
526	540	1.24E+18	@vivalalgerie7 الحكومة وراء تفشي فيروس كورونا في الجزائر بسبب عدم تعليق الرحلات الجوية و البحرية مع الدول المتضررة	False Governmental Measure
527	541	1.24E+18	الحلقة 14 : كورونا خايف على مستقبله معنا ويكشف علاقته بالغرغرة وكم يجلس بالأنف . #كورونا @GHC_GCC https://t.co/QijGEPDvwH	Irrelevant
528	542	1.25E+18	#ديلي_ميل : دواء تجريبى لـ #السرطان أمل جديد في علاج #كورونا .. فهل ينجح؟ #فيروس_كورونا للتفاصيل.. https://t.co/EuvsWWTCRJ	Irrelevant
529	543	3215996722	@Bnt_Faisal20 وعليكم السلام بشكل عام يعتبر لقاح فيروس كورونا آمن ويحمي من المضاعفات الشديدة والوفاة من كوفيد-19،وقد تشمل الأعراض الجانبية الشائعة بعد تلقي اللقاح: - الشعور بالتعب والتوعك والصداع - ألم في موضع الحقن - آلام في العضلات - ارتفاع درجة الحرارة ورعشة بالجسم -1	True Vaccine Info
530	544	1.25E+18	إدارة السلامة بالإدارة العامة للدفاع المدني بالجبيل تطلق #سلامتك_بمنزلك_غايتنا لتوعية الأسر خلال فترة الحجر المنزلي وذلك من خلال رسائل توعوية متنوعة وهادفه. #كلنا_مسؤول #تعليم_الشرقية #تعليم_الجبيل @SaudiDCD #خليك_بالبيت @Moammarzahrani https://t.co/YjGXfn7M3A	True Prevention Method
531	545	1.22E+18	وباء قاتل كل 100 سنة والسر الخطير فى عام 20.. اعرف الحكاية #كورونا #فيروس_كورونا https://t.co/6sfAANWT65	Conspiracy Theory
532	546	1.25E+18	بالـ#إنفوجرافيك.. العديد من الدول اعتمدت تقنية علاج #كورونا بالبلازما.. يمكن أن تكون تحولا حاسما في التعامل مع الفيروس.. تعرف على الحقائق #وقاية_وأمان #COVID19 https://t.co/peiEQYXZ6P	Fake Treatment or Cure
533	547	1.24E+18	الأرض في إجازة! - كتب عصام قضماني ها هي ذي الأرض تلتقط أنفاسها وترتاح في إجازة منا نحن البشر، وقد عادت تتنفس هواء عليلا بلا ثاني أكسيد الكربون ولا أدخنة بيضاء ولا سوداء ولا حتى ضجيج، في فرصة لم تكن لتحدث طوعا، فألزمنا بها فيروس كورونا جبرا https://t.co/hQr9Sdvp4f	Irrelevant
534	548	1.25E+18	اثبتت لنا أزمة كورونا ان التطبيل الإعلامي الذي تعيشه بعض الدول سوف يهدم قيم كثيره في نفوس مواطنيها وكذلك يثبت ان إدارة الازمات تكاد تكون معدومه لديهاوهو للأسف الشي الحاصل في كثير من اقتصادها ورؤيتها #إجلاء_مبتعثين_أمريكا #اجلاء_السعوديين_العالقين_بالخارج #اجلا_السعوديين_قبل_رمضان	Irrelevant
535	549	1.30E+18	@Drfahadalnajjar عفوا دكتور فهد انت من صجك على بالك كلامك له علاقة بالعلم؟؟؟العلم هو ان الفايروسات التاجيه ليس لها لقاح فعال .. العلم هو ان لقاحات الmRNA اثبتت مخاطرها الجسيمة وفشلها الذريع في منع الاصابات والعدوى .. العلم هو ان المتطعمين مناعتهم ضعفت بعد اللقاحات واصبحوا الاكثر تضررا من الفايروس	False Vaccine Info
536	550	1.24E+18	يا د يا تميم هوه كورونا ولا ايدز....مباشر_قطر_إصابة_تميم_بكورونا موقع التواصل الاجتماعي "تويتر" اليوم الأربعاء، بعد الأنباء التي تداولت بشأن إصابة أمير قطر بفيروس كورونا المستجد. https://t.co/RW6sr15OPz	Statistics
537	551	1.24E+18	هل يحمينا الثوم من فيروس كورونا؟ #احمى_نفسك_احمى_بلدك #كورونا #كورونا_الجديد #فيروس_كورونا https://t.co/zUjSKXTZJZ	Irrelevant
538	552	1.23E+18	الجلسة المقررة لمناقشة مرض " الكورونا " أُلغيت ، وعِوضاً عنها سيتم عقد لجنة لبحث تداعياتها على البلد !! أُلغيت بعد أن تأكدوا انها ستفشل ولا هي بصالح الطرف الموالي للريس، أما المضحك بإن اللجنة التي وافقت على المرض 5G هي من ستناقش صحة المواطنين من " الكورونا " ✌️	Irrelevant
539	553	1.23E+18	علاج كورونا مجرب في الصين يهرس الثوم ويغلي مع ماء ويشرب الماء ويؤكل الثوم يقتل الفيروسات ان شاء الله	Fake Treatment or Cure
540	554	1.22E+18	الجرعة الثالثة التنشيطية من لقاح #فيروس_كورونا تقوي مناعتك ضد العدوى، ويمكنك تلقيها بعد مرور ٦ أشهر من تلقي اللقاح… اللقاح آمن وفعّال ومجاني 👌 #معًا_نطمئن https://t.co/qZhoyKg2f5	True Vaccine Info
541	555	1.25E+18	@BobAB7 الاعداد هذينا غير صحيحة و بأمكانك تدخل ع موقع منضمة الصحة العالمية منذ بدايتها ف صين وحتي الأن العدد لم يتحاوز600 الف مصاب وادخل ع موقع وتأكد راه في مواقع كاذبة	Irrelevant
542	556	1.24E+18	سوف تتوفر بإذن الله الأدوية ضد مرض كورونا المستجد كوفيد-19 خلال عدة أشهر وسوف يتوفر اللقاح ضدة خلال 12-18 شهر من الأن تقريباً. https://t.co/jaAfwEYMeT	Irrelevant
543	557	1.23E+18	أعراض مرض كورونا: سيلان من الأنف، ارتفاع درجه الحرارة مع حمى،سعال واحتقان، احتماليه الأصابه بالالتهاب الرئوي @Riyadh_SHA https://t.co/hfRY2iZjDX	True Symptom
544	558	1.24E+18	الجيش والعسكر مرابطين على الحدود.الأمن والحرس ينظمون #حظر_التجول .. #شكرا_الدفاع_الجوي #الصحة عيونهم على المرضى .الله يديم عزك يا أغلى وطن اللهم اني استودعتك بلادي وأهلها و جنودها، أمنها وأمانها،و بيت الله الحرام #اعتراض_صاروخين_بسماء_الرياض #شمال_الرياض #صباح_الخيرᅠ	Irrelevant
545	559	1.22E+18	كوريا الشمالية : إعدام أي شخص يصاب بڤيروس #كورونا منعاً لانتشاره بالبلد ،، https://t.co/91BrafUIWD	Causing Anxiety and Fear
546	560	1.25E+18	المجلة الطبية الأميركية: العلاج بالبلازما أزاح جهاز التنفس عن مصابي #كورونا #العربية #أن_تعرف_أكثر https://t.co/2ef7kiGdDv	Fake Treatment or Cure
547	561	1.24E+18	@Khaled_RMFC تعقيم حلو بس لو يدخل الهواء بالفم أحسن	Irrelevant
548	562	1.25E+18	@aldughaishi123 الثوم ضد كورونا	Fake Treatment or Cure
549	563	1.22E+18	@yosomaka7 @ibnkhal99451999 هل سيتلمس المكي الصدور خلال علاج كورونا؟ أم سيتلمس جهات أخرى من الجسد؟	Irrelevant
550	564	1.23E+18	لا تكرهون الغبار تراه يقتل فيروس كورونا كل شي له حكمه	False Prevention Method
551	565	1.24E+18	#عاجل | إصابة باولو #ديبالا بـ فيروس #كورونا خلفا لـ #رونالدو #البلد_سبورت https://t.co/uCi5sb55I1	Statistics
552	566	1.25E+18	@madrekafni7 الجيد إنه متحمس !!!!!!!! تحس إن الموضوع أهم من علاج كورونا 19. 🤣🤣🤣🤣🤣	Irrelevant
553	567	1.25E+18	@tayoobe إذا إشترى علاج كورونا ..! أو يمد بالعمر زيادة يوم واحد ..! حينها سأجيب بنعم .. تحياتي ..	Irrelevant
554	568	1.24E+18	ماذا يحدث في الحرم المكي الشريف وقت إغلاقه بعد صلاة العشاء وحتى صلاة الفجر ؟ @ReasahAlharmain #شؤون_الحرمين #كورونا_السعوديه #كورونا #الساحات_العربيه https://t.co/THjfpqqBSi	Irrelevant
555	569	1.24E+18	@ennaharonline هذا الوزير لا يصلح لإدارة الأزمات الكبرى ، ينتظر شهر افريل لانهم قالوا له ان الوباء سيخف في افريل عندما ترتفع درجة الحرارة !!!!😳😳😳 و انه أوقف رحلات الصين لأنه لم يكن هناك طلب عليها فقط يعني لو كان هناك مسافرون لأبقى على رحلات الجوية الجزائرية للصين 😳😳😳	False Virus Origin and Properties
556	570	1.24E+18	#الصين : نجحنا في عزل الفيروس #فرنسا : نسعى لتطوير مضادات حيوية #امريكا : نحن نختبر لقاح جديد ضد الفيروس #ليبيا : تو يسخن الجو ويموت بروحه 😂 #من أجمل ما قيل #coronavirus	Irrelevant
557	571	1.25E+18	قضية الساحة الآن في #الصين هي التعامل العنصري مع ذوي البشرة السمراء حيث تم منع دخولهم مطاعم ماكدونالز، وذلك بسبب نشر مقطع فيديو في موقع @Weiboscope لشباب من هذه الفئة يخالطون فتيات يترددن عليهم ثم يعدُن إلى سكنهن في المجمع لنشر #فيروس_كورونا لدى زميلاتهن من الصينيات حسب زعمهم ! https://t.co/EnMvU1vSuh	Hate and Exclusion
558	572	1.25E+18	@khzaatar اخوي زعتر هذا تصنيف الصحه العالمية شكو تزوير !!	Irrelevant
559	573	1.25E+18	الدكتورة منى المسلماني - المدير الطبي لمركز الأمراض الانتقالية : هذه أبرز نتائج بلازما الدم لعلاج المصابين #فيروس_كورونا #لاجل_قطر_كلنا_في_البيت #سلامتك_هي_سلامتي #خليك_بالبيت https://t.co/X6o3qAoUcg	Irrelevant
560	574	1.23E+18	@supercopabarca_ يوجد تقارير تقول أن أكل الصينيين للخفاش هو سبب فيروس كورونا يعني وش تترجى من شعب يأكل الحشرات والخفافيش	False Virus Origin and Properties
561	575	1.24E+18	٤ فقط يكتبون الاسم ورقم الجوال ويسألون هل سافرت إيران أو غيرها ٥ لا يوجد مراعاه لكبار السن في هذا الطابور عند الدرج ٦ لا يوجد اجهزه تعقيم للجو لا في المدخل أو الخارج أتمنى أن نكون اكثر وعيا للوقاية الأولية وخاصه في مراكز صحيه شكرا معاليك	False Prevention Method
562	576	1.25E+18	@alyaum باذن الله الحرارة بقدرة الله هي اللي بتقضي على كرونا	False Virus Origin and Properties
563	577	1.24E+18	اصابة ولي عهد الامارات محمد بن زايد بالكورونا بعد عودته من زيارة الاماكن المقدسة في ايران #mtv #كورونا	Statistics
564	578	1.40E+18	الخرافة ٤: لقاحات mRNA: تغير الحمض النووي مما يسبب العقم أو أمراض المناعة الذاتية. mRNA لا تدخل جيناتنا. يذهب إلى سيتوبلازم الخلية خارج النواة (حيث يتم تخزين الحمض النووي الخاص بنا) ويوجه الخلية لصنع قطعة من بروتين فيروس كورونا وتحفيز المناعة👇	False Vaccine Info
565	579	1.25E+18	#احمي_نفسك"الصحة" تخاطب المستشفيات الخاصة باستقبال حالات الاشتباه بكورونا وعزلها واتخاذ ما يلزم وإبلاغ الوزارة لعمل الفحص ومن ثم تحويلها في حال ثبوت إيجابيتها مع مراعاة احتياطات الوقاية ،،	True Prevention Method
566	580	1.23E+18	هذا الفيديو ملتقط في #مصر 🇪🇬 قبل انتشار #فيروس_كورونا المستجدّ ويظهر حالات اختناق في إحدى المدارس بسبب استخدام مبيدات التفاصيل عبر الرابط ⬇️ https://t.co/aacC5nkFiu #CoronavirusFacts	Causing Anxiety and Fear
567	581	1.24E+18	وكشفت مصادر محلية في الإمارات، عن إصابة ولي عهد أبو ظبي محمد بن زايد، بفيروس كورونا القاتل، مشيرة إلى أن اجتماعات عقدت على أعلى المستوى لبحث محاولة السيطرة على تفشي الفيروس في الإمارات بعد تفاقم أعداد المصابين. #بن_زايد	Statistics
568	582	1.41E+18	@hussain_jamal6 نشكركم على جلب ونشر المتحورات وتطوعكم بأجسادكم لإثبات صحة كلامنا وفشل اللقاح بعد وصول الحالات ل٥٠٠٠ يومياً بعد التطعيم. شكراً	False Vaccine Info
569	583	1.24E+18	@Abdulla_Adwani أهل الشرقية وهم مظنة انتشار الفيروس لم يفعلوا هذه الأمور العدد قليل وطيارة ما الفائدة منها!!؟؟ واناس واقفين توزيع كمامات هلا وضعت .. والأخ يصور بالجوال راحت عليه الجمعه التوجيهات جعل بين كل صفين صف فاضي 🤦🏼‍♂️🤦🏼‍♂️🤦🏼‍♂️	Irrelevant
570	584	1.23E+18	ذباب #أنيس_منصور زعلانين ليش نشكر الإمارات على إجلاء الطلاب اليمنيين في ووهان الصينية.. ونفس الذباب هذا عمل قبل أسبوع حملة لشكر سلطنة عمان على إجلاء اليمنيين والخبر من أساسه كذب في كذب.. بس عشان الإمارات هي عدوة #قطر مستحيل يشكروها. منافقين #الامارات_تجلي_يمنيين_من_الصين https://t.co/WpLd9OCdDM	Irrelevant
571	585	1.23E+18	شاهد .. فيديو لآلاف "الغربان" تحلق فوق ووهان الصينية "بؤرة كورونا" يثير الرعب .. والكشف عن حقيقته https://t.co/IKypSH6XTx	Irrelevant
572	586	1.26E+18	@nasena @SaudiNews50 لا طبعاً كورونا وابراج الجيل الخامس مالهم علاقة ببعض، اتمنى تشغل مخك شوي.	Conspiracy Theory
573	587	1.24E+18	RT @yalshizawi: منقول : طريقة سهلة للتخلص من فيروس #كورونا لأنه يدخل في الأنف والحلق ويبقى كامناً لمدة 3 أيام وبعدها يغزو الرئتين وهو لا يع…	Irrelevant
574	588	1.24E+18	@SaudiMOH لاحول ولا قوة الا بالله العلي العظيم ياريت يتم تعقيم الجو عن طريق طايره نفاثه عشان تنقية الهواء وعدم تلوث الهوا وانتقال العدوه تعقيم الجو شئ مهم وياريت كل الدول تطبقه	False Prevention Method
575	589	1.24E+18	١٠-احاط وزير الصحة الاجتماع بالإجراءات التي تم اتخاذها ضمن التدابير الطارئة لمواجهة خطر وصول وباء كورونا، مشيرا الى سير العمل في تجهيز المحاجر الصحية وتزويد المنافذ البرية والبحرية والجوية بأجهزة الفحص بالتنسيق مع مركز الملك سلمان للإغاثة والأعمال الإنسانية، ومنظمة الصحة العالمية	True Prevention Method
576	590	1.25E+18	تركيا تفاجئ العالم وتعلن الانتصار على فيروس كورونا وتزف خبراً ساراً للجميع بشأن علاج الفيروس القاتل..تفاصيل طارئة https://t.co/DrXJqaHAdp #كورونا_تركيا #علاج_كورونا #فيروس_كورونا #كورونا_السعوديه	Irrelevant
577	591	1.24E+18	الصين: نجحنا في عزل فايروس كورونا امريكا: نختبر لقاحاً جديداً لفايروس كورونا العرب : عند ارتفاع الحرارة سيموت الفايروس لوحده ! #كوفيد_19 #كورونا	Irrelevant
578	592	1.24E+18	عمموا المنشور للفائده بعون الله الموز مفيد جدا وطارد ل #كورونا_فيروس عمموا المنشور وانسخوا الصور وانشروا لتعم الفائده انشاء الله https://t.co/QaHS6eyNvQ	Fake Treatment or Cure
579	593	1.25E+18	علاج كورونا موجود عند الحواج تغرغر مره كل ساعتين اشرب علج اللبان ودرعم على كورونا 💪🏻	Fake Treatment or Cure
580	594	1.23E+18	أحد متابعي #بوبساي: هل تناول الثوم يقي من #فيروس_كورونا؟ الروبوت علّام: خرافة 🤖 #العلوم_للعموم #صحة #COVID19 https://t.co/EGJlfXtpeo	Fake Treatment or Cure
581	595	1.24E+18	اتوقع الحوثي يحسب حظر التجول يشمل الدفاع الجوي 😂😂😂	Irrelevant
582	596	1.24E+18	شاهد : قمة العنصرية في استراليا منع دخول السوبرماركت لغير الاستراليين فقط الا بعد الساعة 8 . هذه الازمة سقط فيها قناع الديموقراطية و شعارات المساواة و حقوق الانسان التي يتشدق بها الغرب #حظر_التجول_بالكويت #فيروس_كورونا_المستجدّ https://t.co/2NsB7WJGDa	Hate and Exclusion
583	597	2420370517	"دائرة الصحة - أبوظبي" توفر عقار "إيفوشيلد" للوقاية من "كورونا". #برق_أبوظبي https://t.co/c0ASiM8GCT	True Treatment or Cure
584	598	1.23E+18	#كورونا_في_الكويت !!!!!!!!أقفلو المعابر البرية والمطار أمام دخول المصريين وباء كورونا ينتشر فى المدارس المصرية لدرجة حدوث وفيات !! الحكومة المصرية تتكتم على الأمر بدواعى تأثر الاقتصاد والسياحة !!!!👆👆👆👆 https://t.co/1CPAQ1Jxbc [ ]	Causing Anxiety and Fear
585	599	1.25E+18	سلطنة عمان تشتري "هايدروكسي كلوروكوين" من الهند لعلاج كورونا. #كورونا #كوفيد_19 #كورونا_الجديد #بوابة_الأخبار https://t.co/Xsunn6oYZt	Fake Treatment or Cure
586	600	1.24E+18	#العام_الدراسي لبنان فكت نفسها من تفشى المرض + لو ما انهو العام الدراسي وشخص واحد مصاب با كورونا وأنتشر المرض با المدرسه والطلاب رجعوا بيوتهم وعدو اهلهم ونتشر المرض ؟ فكونا وخلو درجات الكورس الاول نفسها وسلامتكم🙋‍♂️ https://t.co/W4xmVTDswM	False Governmental Measure
587	601	1.25E+18	“الصحة العالمية” توضح موقفها من استخدام عقار الملاريا لعلاج #كورونا https://t.co/jrOBFul9Jw #أخبار_الوئام	Fake Treatment or Cure
588	602	1.23E+18	#لبنان لبنان تعلن انتهاء العام الدراسي واعتماد نتائج الفصل الأول بسبب #كورونا https://t.co/7ZGS1P2FaF	False Governmental Measure
589	603	1.18E+18	الحمد لله حسب الاحاطة الاعلامية لجائجة كرونا ان الوضع اصبح مطمئننا. شكرا لحكومتنا علي ما قدمتة من لقاحات بالمجان لكافة أفراد المجتمع. مساكم ألله بالخير والحمد لله علي أنجلاء الوباء	True Vaccine Info
590	604	1.23E+18	الى الان لم يتم اجلاء اي طالب يمني في الصين لا من قبل سلطنة عمان ولا اي دوله اخرى #الطلاب_اليمنيين_في_ووهان #انقذوا_الطلبه_اليمنيين_في_الصين #ووهان #كورونا #فيروس_كورونا #الصين	Irrelevant
591	605	1.24E+18	الجو في مصر واخبار فيرس كورونا والناس اللي كل ساعة يعلنوا عن اصابتهم دي معيشاني في فيلم 2012 ومحسساني إنه خلاص دي النهاية	Irrelevant
592	606	1.25E+18	حد جرب كرانشي بالشطه والليمون لعلاج اعراض كرونا	Fake Treatment or Cure
593	607	1.24E+18	لا للمصافحه ما يُعين على القضاء على فيروس كرونا الابتعاد عن تجماعات الناس عدم المصافحه بالدين غسل اليدين بالماء والصابون والجلوس في المنزل باذن الله يحميك ويقلل من انتشار المرض ويساعدالجهات المختصه من وزارة الصحه من القظاء على هذاالفيروس ان شاءالله https://t.co/zsXmoJ4vHW	True Prevention Method
594	608	1.24E+18	@shasha_shosha77 احنا اللي عملنا الايدز كفته وعملنا الكورونا مكرونة ...ولابيهمنا صاد ولاصين ..😅😅	Irrelevant
595	609	1.24E+18	#اعتراض_صاروخين_بسماء_الرياض #شكرا_الدفاع_الجوي_السعودي ظنوا ان جنودنا مشغولين بفايروس كورونا !! إذن هم مغفلين ولايعرفون من أنتم !! أنتم دروع هذا البلد وأبناء الملك سلمان وحصنه الحصين بعد الله حفظكم الله ورعاكم ،، ربّ اجعل هذا البلد آمناً مطمئناً 💚 https://t.co/hWC1XRP5XA	Irrelevant
596	610	1.24E+18	أوفقك الرأي انه عمل جبان ولكن إيران عدو ويتربص بنا ونعلم ذلك لكن أخوتنا في الخليج وأذناب ايران عندنا هم اشد خيانة وجرماً كيف يسهل خروج مواطنين سعوديين من دول الجوار (الخليجية)الى ايران وعودتهم دون ختم جوازاتهم بالمغادرة والدخول تعاون قذر لتفشي فيروس كورونا في السعودية https://t.co/glQzkaWosj	Hate and Exclusion
597	611	1.24E+18	@MOPHQatar صباح الخير ياوزارة الصحة العامة،،، هل يمكن للفيروس المسبب لمرض كوفيد-19 #COVID19 أن ينتقل عبر الهواء؟	Irrelevant
598	612	1.24E+18	الروبوت علّام 🤖: واظب على غسل اليدين بالماء والصابون أو فركها بمطهر كحولي إذا تواجدت في مكان لا يتوفر على الصابون #بوبساي #العلوم_للعموم #فيروس_كورونا #كوفيد_19 https://t.co/jZFnm6lpae	True Prevention Method
599	613	1.24E+18	اخبار متداولة عن اصابة فيروس كورونا بمحمد بن زايد	Statistics
600	614	1.24E+18	" الوضوء، هو من أعمدة الطب الوقائي الذي تُبنى عليه العافية." #Algerie #فيروس_كورونا #الصين #اوقفو_رحلات_اوروبا #Covid_19 #كورونا_لبنان #CoronaVirusUpdate #الجزائر.	Irrelevant
601	615	2817986666	#سويسرا تعفي القادمين من #قطر و #السعودية و #الإمارات و #الكويت من تعبئة نموذج الدخول وإحضار شهادة اللقاح ونتيجة (PCR) سلبيَّة، مع ضرورة ارتداء الكِمامات 😷 في وسائل النقل بينما لا يشترط ارتداؤها في المطاعم والمتاجر https://t.co/B2Wq2LukWK	True Vaccine Info
602	618	1.25E+18	@AbdullahTaha @hassinaouch الأخت تقول المنظمة الصحة العالمية هي اللي قالت والغبي يقول لها بلا تطبيل.... 😂 😂 😂 😂 😂	Irrelevant
603	619	1.22E+18	@llnefelibatall1 @92Keopi @u2nd1 وصل منطق شكرا هذه عمل مو انساني من اجل اقتصاد بس هم لازم ما نستبعد إصرارهم لكشف علاج كورونا من مختبر الصيني يمكن واحد من علماء انعده ونشره بين عالم هاي فكرتين ملازم تستبعد	Irrelevant
604	620	1.24E+18	التدخين أو استخدام السجائر الإلكترونية يجعل الناس أكثر عرضة لخطر المعاناة من أعراض حادة فور إصابتهم بفيروس "كورونا" المستجدّ.	True Virus Origin and properties
605	621	1.24E+18	يا جماعة علاج #فيروس_كورونا_الجديد هو الثوم . https://t.co/bJwSJkseMV	Fake Treatment or Cure
606	622	1.25E+18	بعد اقتراح #ترمب.. أطباء يحذرون من علاج #كورونا بالمطهرات #عكاظ #ان_تكون_اولا https://t.co/68JOQiLRCY	Fake Treatment or Cure
607	623	1.23E+18	تظهر خريطة مروعة جديدة طبيعة الانتشار الذي لا يمكن وقفه لفيروس "كورونا" الجديد، في جميع أنحاء العالم. ويكشف الرسم البياني المذهل كيفية تحرك 5 ملايين من سكان ووهان الصينية، من نقطة صفر تفشي الفيروس، قبل وضع المدينة في الحجر الصحي. https://t.co/Touxw47ihU	False Spread Method
608	624	1.25E+18	زودي منها.. بهارات على مائدة رمضان تحارب كورونا #احمى_نفسك_احمى_بلدك #كورونا #فيروس_كورونا #COVID2019 https://t.co/RSWLMzURrT	Fake Treatment or Cure
609	625	1.24E+18	@3a6eyat اووولاااا ... حتى الكورونا عفطت لمن سمعت هالاسم ... ولج العم الحاج برعي غلوم زينهم بن فرغل آل بسطويس ( قوز ) شمسوي بدنياه ...	Irrelevant
610	626	1.24E+18	#أمانة_الجوف تطلق مبادرة لـ #ترشيد_استهلاك_الطاقة عبر خفض حدة الإنارة في بعض الطرق والميادين والحدائق العامة أثناء ساعات الحظر . #حظر_التجول #كلنا_مسؤول https://t.co/YfdyYI2oFq	Irrelevant
611	627	1.25E+18	@AlArabiya_Brk الاخوة الاعزاء وجود لعلاج كورونا موجود في السعودية فقط والله أعلم بذلك	Irrelevant
612	628	3215996722	@na_95h @na_95h صباحك صحة بشكل عام يعتبر لقاح فيروس كورونا آمن ويحمي من المضاعفات الشديدة والوفاة من كوفيد-19،وقد تشمل الأعراض الجانبية الشائعة بعد تلقي اللقاح: - الشعور بالتعب والتوعك والصداع - ألم في موضع الحقن - آلام في العضلات - ارتفاع درجة الحرارة ورعشة بالجسم -1	True Vaccine Info
613	629	1.24E+18	المركز القومي للبحوث في مصر يواصل ساعات الليل بالنهار من أجل الوصول إلى لقاح لعلاج فيروس كورونا شعوب العالم تنتظر هذا الأمل نتمنى أن تكون بشارة القضاء على الفيروس من دولة عربية تهب العالم هذا الإنجاز وكلنا يقين بأن مصر تستطيع #مصر	Irrelevant
614	630	1.25E+18	▶️ الطريق إلى العقار .. هل اقترب العالم من علاج #كورونا ؟ #مركز_الأخبار #كوفيد_19 https://t.co/ZdRxhb7jMO	Irrelevant
615	631	1.24E+18	اخبار الجوف - أمانة الجوف تواصل تعقيم وتطهير الأسواق والشوارع https://t.co/JSoizvHID2 https://t.co/xHU5fBasVz	True Prevention Method
616	632	1.24E+18	أعلنت الهيئة العامة لـ #الطيران_المدني عن تعليق جميع الرحلات الجوية القادمة والمغادرة إلى كل من #لبنان و #تركيا و #سوريا و #العراق اعتبارا من 17 مارس 2020 وحتى إشعار آخرلمنع انتشار#فيروس_كورونا #وقاية_وأمان #كوفيد_91⁩ #مؤسسة_دبي_للإعلام ⁦#COVID19 https://t.co/dYwAdvVWx9	True Governmental Measure
617	633	1.24E+18	@Otty1986 اولا ربنا يحفظهم ويكرمهم ولو الظروف بتحتم عليهم شغل كدة يبقى على الاقل في تعقيم وعلى الاقل يبقى في اي فيتامين سي من مصدر طبيعي فاكهة ومفيش سلام ولا احضان ولما يطلع الشخص يتم تعقيم واللي بقى عنده برد ياخد اجازة اسبوعين احتياطي اال	True Prevention Method
618	634	1.23E+18	الخطوط الجوية الإماراتية تمنح موظفيها إجازات بعد تراجع الطلب على الرحلات بسبب فيروس كورونا https://t.co/751kMlT7d7	True Governmental Measure
619	635	1.25E+18	موضحة أنه لكي ينتقل #فيروس_كورونا إلى شخص ما من خلال البعوضة أو لدغة القراد، يجب أن يكون الفيروس قادرًا على التكاثر داخل البعوض أو القراد، وهو ما لم يثبت بعد. https://t.co/EqNTbhjPMj	False Spread Method
620	637	1.24E+18	سؤال ؟ هل المدخن أكثر عرضة للإصابة بمرض #كورونا مقارنة بغير المدخن؟ ولماذا ؟	True Virus Origin and properties
621	638	3215996722	@m7sd وعليكم السلام المخالطة لحالة مؤكدة لا تمنع تلقي لقاح فيروس كورونا، حيث أن المانع هو الإصابة الفعلية بفيروس كوفيد- 19 أو وجود أعراض الإصابة وبانتظار نتيجة الفحص 1-	True Vaccine Info
622	639	1.23E+18	هو الراجل الي عالج الايدز ب الكوفته ، ممكن يحاول تاني يمكن يوصل لعلاج الكورونا ب صدور الفراخ ؟ #انت_فين_ياعبدالعاطي	Irrelevant
623	640	1.23E+18	#كورونا▪️"بعد فيروس كورونا،أسراب من،طائر الغراب،والبعوض،تملأ الصين"▪️ https://t.co/JoAWfHLanX	Irrelevant
624	641	1.25E+18	عندما انتشرت المعلومات عن ان مادة الكلوروكين تستخدم لعلاج #كورونا، تهافت بعض الناس لاستخدام هذا الدواء كإجراء وقائي دون حاجة طبية او ارشاد طبي. طرحنا على أحد الاطباء ، د. عبد المنعم حميد (الأخصائي في الامراض الصدرية) ، سؤال ما اذا كان هذا الاستخدام خاطئا ،فجاءنا التأكيد #الحدث https://t.co/NO3U09bIZM	Fake Treatment or Cure
625	642	35733056	الإمارات تقدم 17879 جرعة من لقاح "كوفيد-19" خلال الساعات الـ24 الماضية https://t.co/0tJw3IDDxg https://t.co/ti9sGgedw8	True Vaccine Info
626	643	1.23E+18	نجح الإعلام "العالمي"في تسليط الضوء على انتشار #كورونا في الصين وإيران بشكل رئيسي ونتج عنه إجراءات فعلية مؤثرة على هاتين الدولتين لكن هذا لايعزز بالضرورة فرضية الحرب البيولوجية الأمريكية عليهما لأن الصين لم تتهم أمريكا أصلاً بل إن صمت الصين يثير الشك في تورطها بالتحضيرلهذه الحرب	False Governmental Measure
627	644	1.24E+18	الإمارات تقريبا أول دولة عربية أعلنت تسجيل حالات كورونا وفيها جنسيات عربية وأجنبية كتير جدا ومع ذلك مشفناش ولا واحد اماراتى بيشتم فى والوافدين أو بيطلب بتريحلهم الحقيقة شعب زايد أثبت انه شعب محترم ومثقف✋🏼 #محمد_بن_زايد #الامارات #الإمارات_وطن_الإنسانية #كورونا	Irrelevant
628	645	1.25E+18	الصحة العالمية: نعمل مع جميع الشركاء على تسريع البحث العلمي ونختبر 3 أدوية لعلاج كورونا https://t.co/z8oyqpW7JL	Irrelevant
629	646	1.23E+18	العاصفة الترابية تزيد من انتشار الوباء نصيحتى المكوث في المنزل وعدم التحرك بكثرة لحين زوال الوباء. #كورونا_في_الكويت	Irrelevant
630	647	1.25E+18	مارتن ريس عالم الفيزياء والكونيات البريطاني حذر في ٢٠٠٣ من خطأ في منطقة معية قد تؤدي لكارثه قبل ١٧ سنه : قال ٢٠٢٠ عام الخطأ البيولوجي الذي سيقتل مليون إنسان،، #فيروس_كورونا 👇 https://t.co/WPr1B2kN7P	Conspiracy Theory
631	648	1.24E+18	@OthmanAlomeir الصين كل شيء فيها جميل إلا عدة أشياء : 1- الجو ملوث حتى احياناً لا ترى روؤس البنايات 2- الأكل سيء وغير صحي وملوث 3- مياههم وانهارهم ملوثة 4- دولة بوليسية كما يبدو ... وهذا جيد للسائح أما الصيني فلا ..	Irrelevant
632	649	1.24E+18	خبير صيني يجزم ويؤكد ان استنشاق بخار الماء يقضي على فيروس كورونا نهائيا اذا كان موجودا في الرئتين أو الحنجرة أو الأنف فالفيروس لا يحتمل درجة حرارة بخار الماء الدافئة .. تلك روشتة من عقر دار #الكورونا	Fake Treatment or Cure
633	650	1.24E+18	انفلونزا الطيور انفلونزا الخنازير الكوليرا الكورونا والكثيرمن الاوبئة التي فتكت بارواح الملايين في العالم هي صناعة العدو الاكبر وهي الحرب البيلوجية #رجال_الله #اليمن #صنعاء #Yemen #sanaa	Conspiracy Theory
634	651	1.25E+18	⚠️ المستشارة الألمانية أنغيلا ميركل، تحدثت عن المفاوضات مع الدكتور كمون صاحب العلاج الجديد ضد فايروس كورونا. إليك تحقق فريق #مسبار 👇 https://t.co/fGsK9h9rFk #اخر_الأخبار #كورونا #منصة_مسبار #حقائق_كورونا #كوفيد19 #coronavirusfact #datoscoronavirus #covid19 https://t.co/bddlBlSjxs	Irrelevant
635	652	1.24E+18	@samar_zagha @salrashed كل المتعافين من كورونا تشافو بدون لقاح او علاج. والحالات الخطرة منه وهم غالبا كبار السن يحتاجون رعاية طبيه وليس دواء خاص بكورونا	True Symptom
636	653	1.24E+18	@saudalmukhled ترا كلامه صحيح وانتوا ماعندكم سالفه الكهرباء لها تاثير في تعقيم الجو وقتل الفيروسات ويسمى هذا بالتأين لكن مساله قتل فيروس كرونا الله اعلم	False Prevention Method
637	654	1.22E+18	#تعليم_الباحة #فيروس_كورونا أعراض المرض التي يُسببها فيروس الكورونا الجديد تشبه تلك التي للإنفلونزا: ارتفاع في درجة الحرارة, السعال, ضيق في التنفس وصعوبة في التنفس.	True Symptom
638	655	1.23E+18	@qfqf69 @FuttaimAzizyami ونعم بالله بس هذا وباء عالمي بسرعة اتنشر حول العالم " الامراض، الفيروسات موجودة من آلاف القرون المشكلة في استغلال كلمة (هذا غضب من الله) اصبحت تختزل على حسب الاهواء والمواقف وعلى حسب تفكير عقولهم البشرية	Irrelevant
639	656	1.24E+18	@SaudiMOH فايروس كورونا هو بالحقيقة غاز السارين السام (كوفيد19) وسوف يقل تركيزه بالجو الى مدة تتراوح الى 4 أشهر وسببه أمريكا لعنها الله .. #كوفيد #كوفيد19 #كورونا #كورونا_السعوديه https://t.co/Clqrd1B9JR	False Virus Origin and Properties
640	657	1.22E+18	@mr_hjrv هم يبغون يخفضون عدد البشر لنصف لانه الغذاء ماعاد يكفي وممكن اختيرت الصين لان عددهم كبير جدا وهذي حرب بيلوجية ومدبره أكيد وقبل فتره جاء خبر انه راح يتفشى وباء عالمي يقضي على عدد كبير من البشر وممكن انه هذا الوباء المقصود والله يحمينا ويحمي أحببنا والمسلمين اجمعين	Conspiracy Theory
641	658	1.24E+18	الحر في زمن الكورونا من في القفص، لأن الحرية ان نحيا اولا ، كي نواجه الجوع والخوف. https://t.co/DQw8Gv2L7G	Irrelevant
642	660	1.22E+18	#كورونا : نصحت منظمة الصحة العالمية بالتخلي عن "التدابير التي تعرقل بشكل غير ضروري السفر والتجارة الدولية"، كما أوضحت أن البضائع المستوردة من الصين واستلام رسائل أو طرود من الصين، أمر مأمون ولا ينقل المرض إلى دول أخرى https://t.co/e5i5s2qbQ2	True Governmental Measure
643	661	1.06E+18	@i5ii88 جتني كورونا بعد مااخذت اول جرعة لكن انتهت اعراض كورونا وبقي اعراض اللقاح	True Vaccine Info
644	662	1.25E+18	وجدها وجدها علاج كورونا القطران.....😁✋	Fake Treatment or Cure
645	663	1.23E+18	هل المضادات الحيوية فعَّالة في الوقاية من فيروس كورونا المستجد وعلاجه؟ #تصحيح_المفاهيم_المغلوطة https://t.co/4AI9Yq8Mey	Irrelevant
646	664	1.24E+18	البليدة الرجلة و الشان ناس الكرم و الجود شرذومي شوف و موت بقلبك تحيا الجزائر والله يرحم الشهداء الأبرار الرجال للشدائد و نحن لها الله يحفظ الجزائر من كل وباء و بلاء https://t.co/Ck83OaGzQj	Irrelevant
647	665	1.25E+18	#فيروس_كورونا #الاكوادور السلطات ترمي جثث الضحايا بالشوارع ليتم حرقها من طرف السكان🔞 . . #الكويت_كورونا… https://t.co/JXeJ95Y75l	Causing Anxiety and Fear
648	667	1.24E+18	🛑🛑فيديو لصدام حسين يتحدث عن فيروس كورونا عندما هددوه الأمريكان به في التسعينات..وقاعدين الوزرا عكراسي بلاستيك...!!! https://t.co/O6mQ4mGfau	Irrelevant
649	668	1.24E+18	فيروس #كورونا .. هل يفتك بأعمارٍ معينة؟ شاهدوا هذه الحلقة من #الو_دكتور على الرابط التالي:https://t.co/nlkRZum0mI… https://t.co/Qdxid4EIUQ	Irrelevant
650	669	1.24E+18	إصابة رئيس الوزراء البريطاني بوريس جونسون بفيروس كورونا .. #كورونا_فيروس #فيروس_كورونا_المستجدّ #فيروس_كورونا_الجديد #لبنان #Covid19Out #COVID #uk	Statistics
651	670	1.22E+18	س: هل المضادات الحيوية فعالة في منع وعلاج فيروس كورونا الجديد (2019-nCoV)؟ ج: لاا . لان المضادات الحيوية تستخدم للبكتريا فقط وليست ضد الفيروسات ، وهو فيروس ، وبالتالي ، لا ينبغي استخدام المضادات الحيوية كوسيلة للوقاية أو العلاج . -منظمة الصحة العالمية.	Fake Treatment or Cure
652	671	1.24E+18	بمناسبة موسم الفيروسات ونزلات البرد وانتشارها في موسم الشتاء .. منظمة الصحة العالمية تعرف ما هو فيروس كرونا .. فيروس كورونا ينتمي إلى عائلة كبيرة من الفيروسات التي تختلف شدتها من أزمة البرد الشائعة إلى اشد منها كـ متلازمة الشرق اوسط التنفسية ومتلازمة التنفس الحاد الشديدة https://t.co/mnjXgj9XaN	True Virus Origin and properties
653	672	9.63E+17	@AlkhairKull75 @HealthCoach4q8 مهما تطعمت أو ما تطعمت لبست كمامة أو. ما لبست بيجيك بيجيك الله خلق فينا مناعة طبيعية افضل من اي لقاح تقدر تعززه بنفسك اشرب فيتامينات د / ب/ سي تنام ٨ ساعات وماتهمل وجباتك اللي تسويه لنفسك مو اكل مطاعم وانت ف صحة ١٠٠٪ ولا بيجيك شيء	False Vaccine Info
654	673	1.24E+18	إلا أن وزارة الصحة الاتحادية أخذت ذلك على محمل الجد وأخذت المشتبه به إلى مركز العلاج المتخصص في الكورونا وتم أخذ عينة منه وستعلن الوزارة عن نتيجة الفحص المعملى بعد ساعات من الان خلال اليوم. وتؤكد الوزارة كما نوهت سابقاً أن المصدر الوحيد لإعلان أى حالة عن المرض هى وزارة الصحة	Irrelevant
655	674	1.24E+18	الحجر المنزلي مايمنع نروح للمزرعه شويتين نستنشق هواء منعش..صح؟😔✨🌿 https://t.co/bZPglWqRpp	Irrelevant
656	675	1.23E+18	هل #المضادات_الحيوية فعالة في علاج #فيروس_كورونا_المستجد؟ https://t.co/flNTFrL9Yr #كوفيد_19 #كوفيد19 https://t.co/3TO7vFSK1c	Fake Treatment or Cure
657	676	3215996722	@Maha_Asiri1144 @SaudiMOH صباحك صحة بشكل عام يعتبر لقاح فيروس كورونا آمن ويحمي من المضاعفات الشديدة والوفاة من كوفيد-19،وقد تشمل الأعراض الجانبية الشائعة بعد تلقي اللقاح: - الشعور بالتعب والتوعك والصداع - ألم في موضع الحقن - آلام في العضلات - ارتفاع درجة الحرارة ورعشة بالجسم -1	True Vaccine Info
658	677	1.24E+18	وزارة الصحة تطلق خدمة "ألو 141 للمساعدة الطبية الاستعجالية" ( Allô SAMU 141) الذين يعانون أعراضا تنفسية وارتفاعا في درجة الحرارة والسعال، فيما تقدم خدمة ألو اليقظة الوبائية معلومات وتوجيهات حول مرض #كورونا #كوفيد_19 ونصائح للمسافرين، ومعلومات حول المرض للعموم #المغرب https://t.co/FM2KenrOR0	True Symptom
659	678	1.25E+18	@Amool2Asery ايش السالفه كلم جاين عندي في المريخ اجل جبي لي بطاقة شحن وانتي جايه ما عندنا كورونا الي جاي يمر الشمس يفحص قبل ما ينكبنا 😂😂😂	Irrelevant
660	679	1.22E+18	أبرز طرق الوقاية من فيروس كورونا الجديد: 1- نظف اليدين باستمرار بفركهما بمطهر كحولي أو غسلهما جيداً بالماء والصابون. 2- عند السعال والعطس، احرص على تغطية الفم والأنف بمرفقك المثني أو بمنديل ورقي، الإرشاد الصحي:عائشه العسيري https://t.co/B6DAASOOai	True Prevention Method
661	680	1.24E+18	#كرونا_فيروس_هل_تعلم ان ارتفاع درجة الحرارة والتعب ناتجان عن استجابة الجهاز المناعي للفيروس، فالجسم يرسل إشارات بوجود الفيروس ويطلق الجسم مواد كيماوية "سايتوكينس" وتدعو هذه المواد الجهاز المناعي لاستجماع طاقته لمقاومة الفيروس، وتسبب أوجاع الجسد والآلام وارتفاع درجة الحرارة.	True Symptom
662	681	1.25E+18	إذا افترضنا أن هناك مؤامرة تديرها منظمة الصحة العالمية بقيادة بيل غيتس أو الصين أو غيرها فالشخص القادر على كشف هذه الالاعيب وتجاوزها فهو دونالد ترامب. https://t.co/Kvdvf0iw6g	Conspiracy Theory
663	682	1.41E+18	@therreall @Bashaye19862364 @Senoritaaa93 @KHALIFA_S_K لنفترض انه اللقاح اهو بالفعل الي قتلها .. تكتم عن هذا = مزيد من الجرعات = تلقيح الاطفال. مو اول حاله تكون ملقحه ومصابه بالسرطان وتتوفى. النشر والكلام يحمي اطفالنا وغيرهم من مرضى السرطان. نحط مراعاة المشاعر فوق امان وحياة الناس؟؟ سكوتنا ما يحمي احد غير المجرمين ورا هذي المنتجات https://t.co/pDhrFykeen	True Vaccine Info
664	683	586468964	@Stations0 @SaudiMOH @FahadAlJalajel بشرى سارة ~ لله الحمد والشكر ؛ ثم لقيادتنا الحكيمة ، #ابطال_الصحة لإهتمامهم ورعايتهم للمواطنين والمقيمين فوفرت وقدمت لقاحات كوفيد - 19 على اراضي وطننا الغالي وشملت المخالفين بأخلاق اسلامية سامية وانسانية متناهية #دام_عزك_ياوطن #يوم_التاسيس_عز_وفخر . https://t.co/qjok9hxpth	True Vaccine Info
665	684	1.25E+18	الشوا: تمتاز طائرتنا باحتوائها على أنظمة تنقية عالية المستوى وذات كفاءة عالية وتقضي على ما نسبته 79 % من البكتيريا المسببة للأمراض .. كما نستخدم معقمات ومطهرات تم اعتمادها من الاتحاد الدولي للنقل الجوي ومنظمة الصحة العالمية . https://t.co/QrUSYLR5jO	True Prevention Method
666	685	1.24E+18	@KSA24 أكيد مبسوطين الحظ وش بقى للأشقاء في السعوديه ورع سلمان لعب في الدراهم والنفط طنبز كارونا جاي زحف وعوايد العمرة والحج ماميش والأمل الوحيد احمد وبن نايف اخفاهم الورع والحوثي قده في الجوف عقبال الرياض والشرعية وحزب الإصلاح لن يصمتوا على خيانةالسعوديه الزحف من كل حدب وصوب اخر بساطه	Irrelevant
667	686	1.24E+18	#فيديو | وزير التجارة يطمئن الكويتيين عبر تسجيل صوتي: #لا_داعي_للهلع .. فالخطوط الملاحية مفتوحة والخطوط الجوية مفتوحة للشحن والمخزون الاستراتيجي الغذائي موجود ويكفي لعدة اشهر وهناك زيادة إنتاجية لشركة المطاحن #كرونا_في_الكويت #الحجر_المنزلي_واجب_وطني https://t.co/pQFWkkr7JH	Irrelevant
668	687	1.22E+18	#فيتو | اليانسون والسوائل سلاحك للوقاية من فيروس #كورونا https://t.co/BYWNugPeOB	Fake Treatment or Cure
669	688	1.43E+18	@DrRM70919137 و المجرمون ما زالوا يروجون لتلقيح الاطفال حتى الحوامل. الله اكبر عليهم والله مجرمون. تخيل فايزر سحب طالب البيع قي الهند تحت بند الطوارئ فقط لان الهند طالبتها بدراسات حول أمان و المناعة للقاح. مليار و ٤٠٠ مليون شخص ضحوا بهكذا بلد حيث كان ممكن ان يجنوا المليارات لو كان فعلاً امن.	False Vaccine Info
670	689	1.25E+18	@ssrrr22 استاذي الفاضل هل يوجد تمديد خارجي للمكيف الصحراوي .. أريد نوعية ممتازة في العزل وتحمل الظروف الخارجية خاصة حرارة الشمس والامطار ارجو الاجابة مشكورا لاحرمك الله الاجر	Irrelevant
671	690	1.24E+18	أتمنى أن يجيب على هذا السؤال مختص من @SaudiMOH : هل الحيوانات الأليفة تنقل فايروس #كورونا أو تصاب به ؟ إذا الجواب ب لا يأتي سؤال آخر وهو لماذا #كورونا الشرق الأوسط نقلتها الجمال حتى أن لحومها كان ممنوع أكلها أو لمسها ؟	Irrelevant
672	691	1.24E+18	@waseem_yousef 🌴🕌🕯🕋🕯📿📢 💐حياالله الصالحين✋ 🌹حفضكم الله جميعا🤲 خبيرصيني يجزم👼 ويؤكد ان استنشاق🤧 بخارالماء يقتل😤 فيروس كورونا ١٠٠%🦠 اذاكان موجودفي الرئتين🦠 أوالحنجرة أوالأنف👃 فالفيروس لايحتمل😷 درجة حرارة بخارالماء الدافئة🌡 🎠 ارجونشرهذه المعلومه🍃 🍂في صفحتكم وعلى أوسع نطاق https://t.co/rxNdJVvAka	Fake Treatment or Cure
673	692	1.23E+18	س. هل تحمي اللقاحات المضادة للالتهاب الرئوي من #فيروس_كورونا المستجد؟ ج. لا. لقاحات الالتهاب الرئوي لا تحمي من فيروس كورونا المستجد. هذا الفيروس جديد ومختلف ويحتاج لقاحاً خاصاً به. الباحثون يعملون على تطوير لقاح مضاد لهذا الفيروس. #اعرف_الحقائق.#2019n_CoV https://t.co/30lmd4KWtA	Fake Treatment or Cure
674	693	1.23E+18	وفيروس #كورونا ليس إنفلونزا حسب تصريح منظمة الصحة العالمية اليوم... So اليانسون بجميع أنواعه ليس علاج لفيروس كورونا. https://t.co/eQsvROeDF1	Fake Treatment or Cure
675	694	1.25E+18	منظمة الصحة العالمية: لا صحة لما تناقلته بعض وسائط التواصل الاجتماعي حول توقع إعلان #سورية بلداً ناجياً من وباء #كورونا خلال مدة ٢١ يوماً". #فشكول #كورونا_سورية	Statistics
676	695	1.25E+18	. . فيتامين الشلولو . . . #فايروس_كورونا #كورونا https://t.co/CGrCPZFlXo	Irrelevant
677	696	1.26E+18	ضيوف الكويت الوفد الصيني إذا تم علاج كورونا في بلادكم هل يمكن علاج المشاكل النفسية والسلوكية لفصل نصف مليون طفل عن أمهاتهم وآبائهم في الصين..؟!!	Irrelevant
678	697	1.23E+18	مصدر مسؤول بـ #الداخلية: إجراءات التعامل مع الأشخاص الذين زاروا دولاً موبوءة بـ #فيروس_كورونا_الجديد تتم من خلال تتبعهم داخل المملكة، ويتطلب اتخاذ إجراءات إضافية للحد من دخولهم إلى أراضي المملكة، أثناء فترة حضانة الفيروس، أو اتخاذ إجراءات وقائية تجاههم عند المنافذ الحدودية	True Governmental Measure
679	698	1.23E+18	@DrMubarakalazmi اي هذا اقرب مالها كل هالفايروسات والجراثيم مصطنعه ومركبه ويربطونها بالحيوانات لهم سنين ياكلون خفافيش وموبقات وما طلع شي وممكن الصين اكتشفت علاجة ومكتمه عليه وقاعد يعالجون مواطنينهم لان فيه تقارير منهم انه ناس واجد قاعد اتشافا منه	Conspiracy Theory
680	699	1.24E+18	الحكومة : الخميس اجازة بسبب سوء حالة #الأرصاد الجوية الجو يوم الخميس: ☉🌝🌞🌬 #الحجر_المنزلي_واجب_وطني	Irrelevant
681	700	1.24E+18	ابطال في الحد وابطال في مواجهة كورونا وابطال في الأمن حمى الله هذه البلاد من كيد الكائدين والخبيثين خسئتم وخاب مسعاكم دوما باْذن الله.. #شكرا_الدفاع_الجوي #شكرا_ابطال_الدفاع_الجوي #شكرا_دفاعتنا_الجوية #شكرا_رجال_الأمن https://t.co/MDfXXL8tNR	Irrelevant
682	701	1.22E+18	#فيروس_كورونا_الجديد رئيس كوريا الشمالية للأطباء : سوف يتم إعدام أي شخص يصاب بفيروس كورونا منعا لإنتشاره بالبلد أعتقد الفيروس نفسه خاف من ذا التصريح😂 https://t.co/MVQ6EWJEsH	Causing Anxiety and Fear
683	702	1.24E+18	الحمدلله كنا و مازلنا نستثمر في تطبيق أعلى معايير الجودة للعمليات التشغيلية، ونعتبر من الجهات القلائل بحائل الملتزمة بزيارات تعقيم وتنظيف دورية عن طريق شركة عالمية متخصصة https://t.co/Xff2rTIna8	Irrelevant
684	703	1.24E+18	#شكرا_علي_الخنيزي مين ذا وش سالفته وش صاير احد يفهمني من بعد كورونا انا م افتح الجوال ولا اشحنه😟	Irrelevant
685	704	1.25E+18	سحب بلازما التصوير من الدم جزء من علاج كورونا	Fake Treatment or Cure
686	705	1.24E+18	@safeyaes @7itaaa للأسف المصابين واتعالجوا في الصين اتعادو تاني :(	Irrelevant
687	706	1.24E+18	الجواب الشافي عن استثناء إلغاء المواسم بسبب #فيروس_كورونا #كورونا_ارحل_بعيدا 🦠🇲🇦 https://t.co/wF8oTxHeES	Irrelevant
688	707	1.24E+18	الشيخ والباحث زغلول النجار.. مازال معتكف في معمله مع فيروس كورونا .! يقرأ عليه سورة السيف واضربوا فوق الاعناق ..😜😁	Irrelevant
689	708	1.25E+18	أول علاج كورونا ينجح في الولايات المتحدة مع مصاب في حالة حرجة https://t.co/5kOsIZYtYJ	Irrelevant
690	709	1.25E+18	سكان مدينة "غواياكيل" في الإكوادور يضطرون لوضع جثث الموتى في الشوارع بسبب عجز المقابر عن استيعابها كما أن أسرّة المستشفيات عاجزة عن استقبال المرضى المصابين بفيروس كورونا https://t.co/lRI3y58qPW	Causing Anxiety and Fear
691	710	1.24E+18	أبشركم يارواد ( بانكوك ) يمكنكم السفر اليها الان وأنتم مطمئنين من فايروس كورونا ، بعد رش ماء مقرؤ فيه من قبل أكبر مشايخ تايلند من الجو https://t.co/WxQZwfAsw6	False Prevention Method
692	711	1.25E+18	سمعتوا بشوربة ديتوكس الي الصين تستخدمه في علاج كورونا الاسم يحسسك انه خلطة ديتول مع توكس 🤢🤮 #عيال_البطه_السوداء #شكرا_وزير_التعليم #بطل_الشتاء_بطل_الدوري #الغاء_الترم_الثاني #الخميس_الونيس #الاحق_بالدوري_الهلال_او_النصر #شيلة_رمضان2020 #الصين #رمضان #نجاح_الطلاب #السعودية #KSA	Fake Treatment or Cure
693	712	98467707	هيئة الصحة العامة في #الدنمارك: ندرس وقف برنامج التطعيم لأن المجتمع حقق مناعة جيدة. #لقاح_كورونا https://t.co/oKt1YuQlUI	True Vaccine Info
694	713	1.23E+18	جدتي لقت علاج الكورونا تقول المصابين بالكورونار شرقوهم بالشمس دامهم بالمحجر والصيف داش والشمس حنانه	Fake Treatment or Cure
695	714	1.24E+18	الخطوات الوقائية الخارجية: - غسل اليدين وتعقيمها وصناعة معقم منزلي إن لم يكن متوفرًا (كحول+جل الصبار) - الامتناع عن الطلب من المطاعم قدر المستطاع والاكتفاء بالأكل في المنزل وهي فرصة جيدة للحمية - تنظيف الاجهزة اليدوية باستمرار (الهاتف/ الايباد/ اللابتوب). #كوفيد_19 #كلكم_راع	True Prevention Method
696	715	1.24E+18	ارتفاع درجات الحرارة ومستويات الرطوبة قد يبطئ انتشار «كورونا» https://t.co/EoHsrV3ufL	False Virus Origin and Properties
697	716	1.25E+18	@Cresstove اجل ابشروا بالعلاج بأمر منه لمنظمة الصحة العالمية يخرج الدواء من الدرج	Irrelevant
698	717	1.24E+18	@linguistmonitor أشتهي أن يقوم مركز بحثي حول هذه الظاهرة، فلعل الوضوء خمس مرات في اليوم له دور إيجابي في ذلك ويخفف من انتشار كورونا.. أقول لعل، وهذا ما يؤكده إلا الدراسات المعمقة..	Irrelevant
699	718	1.24E+18	#كورونا_الجديد هل انت جاهز لمحاربة هذا الفايروس الخطير؟ قالها لي الطبيب، وفي عينيه رجاء. لا يتطلب الامر فراسة لتدرك اهمية الجواب بالنسبة له. هل ستغسل يديك بالصابون؟ هل ستتجنب التجمعات؟ كان يطرح التساؤل خلف الاخر، بوتيرة جعلتني اشعر بالتوتر للحظات.. نعم سأفعل، تجهمت وصافحته مغادرا	Irrelevant
700	719	1.25E+18	إنتشر فويس مسج بالواتس أب من فتره لدكتوره تدعّي إن لديها إكتشاف لعلاج كورونا وتطلب مقابلة معالي الوزير ،، الأمر المستغرب إن دموعها التي ذرفتها بالمسج تحولت إلى ضحك بالمقابله الأخيره وتنفي إنها قد لمحّت أي علاج عن كورونا!! حچيه الفويس موجود تبين تسمعينه ؟ 🎭	Irrelevant
701	720	1.25E+18	كانوا يقولون لنا نحن وصل علمنا إلى سطح القمر وأنتم تتحدثون عن الطهارة وأحكام الوضوء ولكن الحمد لله ظهر الحق وزهق الباطل إن الباطل كان زهوقاً. #مقال:علمكم عن كورونا. بقلم: أحمد النقيب. رابط المقال:https://t.co/9CYSy9XTh3 #موقع_مقال #الاسلام #فيروس_كورونا https://t.co/5hxzQdUawO	Irrelevant
702	721	1.25E+18	عند تأكد الإصابة بـ( كورونا COVID-19 ) و وجود مضاعفات تمنع استمرار الرضاعة الطبيعية . #فيروس_كورونا #المركز_التخصصي_الطبي #SMC #وزارة_الصحة #كورونا_الجديد #الوقاية_من_كورونا #Covid19 #كلنا_مسؤول #خلك_بالبيت https://t.co/h4gATehxOW	True Virus Origin and properties
703	722	1.24E+18	 عاجل: إعلام العدو : إصابة ولي عهد أبو ظبي محمد بن زايد بفيروس #كورونا 🔺 تابعوا البث المباشر لقناة المنار https://t.co/XXSWKXQWpN *موقع قناة المنار 🇱🇧 لبنان*	Statistics
704	723	1.24E+18	كيفية تأثير فاشية مرض كوفيد-19 عليهم وعلى أحبائهم. ويمكننا توجيه قلقنا على النحو الصحيح بتحويله إلى إجراءات لحماية أنفسنا وأحبائنا ومجتمعاتنا المحلية. وعلى رأس هذه الإجراءات غسل اليدين بشكل منتظم ومسهب واتّباع ممارسات النظافة التنفسية الجيدة. ثانيا، الاطلاع على مشورة السلطات	True Prevention Method
705	724	1.24E+18	@osheraschol @t_ushairh @ushayrah @majmaah_edu @hawtat_Sudair_ #مسابقة_مدرسة_عشيرة_سدير_الأسبوعية من أعراض مرض كورونا الرئيسية: 1⃣ارتفاع في درجة الحرارة 2⃣السعال 3⃣ضيق التنفس ومن طرق الحماية من مرض كورونا: 1⃣تجنب الاتصال المباشر مع أي شخص تظهر عليه أعراض مثل السعال والعطس 2⃣تجنب الأماكن المزدحمة والمغلقة	True Symptom
706	725	1.25E+18	وزارة الصحة: المدخنون أكثر عرضة للإصابة بفيروس كورونا المستجد. #السعودية #التدخين #كورونا #اسال_غروهي #سعوديون #فيروس_كورونا #السعودية #كورونا #وزارة_الصحة #كوفيد_19 #رمضان #الحجر_المنزلي https://t.co/tTwSFApExz	True Virus Origin and properties
707	726	1.24E+18	#يارب_احفظ_مصر من #كورونا والله ميكروب ضعيف والحر والشمس والصيف جاى وان شاء الله مفيش حاجة بس يبقى عندنا وباء الذى لم ينتهى هو الظلم والبطش بالمصريين	False Virus Origin and Properties
708	727	1.24E+18	#شكرا_الدفاع_الجوي ♦️أبطال الدفاع الجوي، وبعد توفيق الله يعترضون ثلاث صواريخ أطلقتها الميليشيات الحوثية من اليمن ، دون وقوع إصابات وأضرار صاروخ فوق جازان صاروخين فوق الرياض ♦️ورجال الأمن والصحة يتابعون منع التجول وحالات كورونا لصحتنا اللهّم احفظ مملكتنا الغالية من كل مكروه	Irrelevant
709	728	1.25E+18	⚠ #فيروس_كورونا يهدد المدخنين ومستخدمي السجائر الإلكترونية بشكل أكبر.. إليك التفاصيل 🚭👇 https://t.co/cutLZ1ux1Q	True Virus Origin and properties
710	729	1.25E+18	#أفريقيا_ليست_حقل_تجارب.. صدمة وغضب عالمي على المنصات الرقمية بعد تصريحات طبيبين فرنسيين عن اختبار لقاح #كورونا في القارة السمراء	Irrelevant
711	730	1.24E+18	@Ebrahemiy اه يمعلم واجب عليهم زي ما كان واجب علي الدكاتره يعالجو فيرس الكورونا والناس الي اتصابت بيه ولا دا مش واجب بردو !!?	Irrelevant
712	731	1.25E+18	@_Mandalorian__ الشركه اللي راح تكتشف علاج كورونا اضرب سعر سهمها ب ٤٠٠ دلار🔥	Irrelevant
713	732	1.24E+18	السفارة السعودية في القاهرة استئناف الرحلات الجوية بين المملكة و #مصر يومي الثلاثاء والأربعاء وفق جداولها . #الكويت #كورونا_الجديد #الكويت_تستاهل #نحميك #معا_ضد_الإشاعات #معا_ضد_كورونا #نيشان_نيوز #كورونا_في_الكويت #الشوارع_الفاضيه #الصين #التعليم_عن_بعد #نيشان_نيوز	True Governmental Measure
714	733	1.24E+18	#معلومة_متداولة : أن استنشاق بخار الماء يقتل فيروس كورونا ١٠٠% اذا كان موجود في الرئتين أو الحنجرة أو الأنف فالفيروس لا يحتمل درجة حرارة بخار الماء الدافئة .. ارجو نشر هذه المعلومه في صفحتكم وعلى أوسع نطاق .#COVID2019 #coronavirus #كورونا #كلنا_البليدة #الجزائر .	Fake Treatment or Cure
715	734	1.25E+18	ارتفاع حالات التعافي.. ودراسة لعلاج #كورونا في 5 مستشفيات وضبط 3 مسالخ نداء آل سيف - #القطيف @nedasaif https://t.co/umkGd78hyd	Statistics
716	735	1.24E+18	#تونس تعلق حدودها البرية والبحرية والجوية بشكل كامل للحماية من فايروس #كورونا. ياحكومة معين @DrMaeenSaeed أوقفوا الرحلات في مطار #عدن و #سيؤن و #صنعاء قبل ان يقع الفأس في الرأس.. البلد بلا نظام صحي ولاجيش ولا مؤسسات دولة ولا في أي شيء تقدرون تواجهون به الوباء الذي اجتاح العالم	True Governmental Measure
717	736	1.24E+18	#bbc: إصابة رئيس الوزراء البريطاني بوريس جونسون ب #كورونا_الجديد	Statistics
718	737	1.25E+18	الإمارات تعلن أن الهند وافقت على تصدير دواء الملاريا "هيدروكسي كلوروكين" إليها لعلاج كورونا https://t.co/IFl0RhlOOt	Fake Treatment or Cure
719	738	1.24E+18	#شكرا_الدفاع_الجوي حتى والعالم منخرش من كورونا هذولي صاملين حسبي الله عليهم 😿💔..	Irrelevant
720	739	1.24E+18	من هو الدكتور التونسي كمون ؟ هل توسلت ميركل به فعلا من اجل لقاح كورونا ؟ اسرار الفيديو المترجم https://t.co/2RjegdaG4w https://t.co/3iDHbxkaiZ	Irrelevant
721	740	1.24E+18	#كورونا_تضرب_الامارات #كورونا_تصيب_ابن_زايد اصابة الرئيس الاماراتي محمد بن زايد بفيروس كورونا https://t.co/oHOG3GC0du	Statistics
722	741	1.25E+18	جزء من لقاء الدكتور وليد خالد طيب أحد الأطباء المبتعثين في المانيا عن آخر التطورات و المستجدات في علاج كورونا في ألمانيا #كورونا_السعوديه #كورونا @AlArabiya @TayebWaleed @DrOrfali https://t.co/bwWAo3pZY8	Irrelevant
723	742	1.24E+18	@anoood_m23 فايروس كورونا القديم كان يتأثر بالحرارة فينخفض جدا في فصل الصيف ويكاد العدوي تنتهي مع شدة الحرارة اما الفايروس الحالي فهو من نفس الفصيله لكن غير معروف هل الحراره مؤثره عليه ام لا وذالك حسب كلام منظمة الصحة العالمية	False Virus Origin and Properties
724	743	1.23E+18	يجب على العالم ان يعاقب #الصين على افعاله المشينة وسماحها بأكل الحيوانات المضرة بالصحة والتي تنشر امراض وابئة قاتلة مثل #كورونا. #الصين_تقتل_العالم_بكورونا	False Virus Origin and Properties
725	744	1.25E+18	🔻 "ابقوا في منازلكم"صوت متخصص ذو دراية. #فيديو: رسالة واضحة للشباب - حول العالم- من منظمة الصحة العالمية : "لاتعتقدوا أن هذا الفيروس غير قادر على إدخالك المستشفى، بل حتى على أن يسبب لك الوفاة". #جامعة_الإمام #كورونا https://t.co/wfpdIpKEeP	True Symptom
726	745	1.24E+18	#الصحة: لقاح فيروس #كورونا مازال تحت الدراسة ويخضع للتجربة	Irrelevant
727	746	1.25E+18	#فيديو || "الشلولو".. وجبة مصرية لعلاج ⁧#فيروس_كورونا⁩ https://t.co/lSCHMoDeBj	Fake Treatment or Cure
728	747	1.24E+18	@INTRADEFENSE السلام عليكم انا احد منسوبي القوات الجويه ولدي شهاده طائرات بدون طيار CH-4 من جمهورية الصين هل احضى بفرصة عمل لديكم	Irrelevant
729	748	1.24E+18	😺✏ — عشان ولا الجو ولا النفسيه ولا الكورونا سامحين https://t.co/wpe1h4FqwZ	Irrelevant
730	749	1.22E+18	#فيروس_كورونا لون الكمامة الطبية الأبيض و الأزرق يختلف فالجهة البيضاء مسؤولة عن التعقيم فإن كنت مصاب وأردت أن تحمي الناس من حولك يجب أن تضع الجهة البيضاء إلى الداخل أما الجهة الزرقاء فهي لتجنب العدوى وحماية نفسك من الاخرين الجهة البيضاء إلى الخارج و الزرقاء على فمك @eallam1	Irrelevant
731	750	1.24E+18	ايّام ثورة بطرابلس كنتوا عم تقطعوا الطريق ما كنتوا جوعانين هلق فجأة بهالوقت وهالمرض طلع جوعكم الجوع مش عيب بس الكذب والنفاق والاستخفاف بهيدا الوضع عيب #انضبوا #صامدون #حظر_التجول #خليك_في_البيت	Irrelevant
732	751	1.22E+18	بناتنا الطالبات احرصوا جيداً على غسل أيديكم بالماءوالصابون بعد المصافحة أو لمس الأشياء الموجودة في الأماكن العامة،وابقوا مسافة متر بينكم وبين الأشخاص المصابين بأمراض تنفسية،وقبل ذلك توكلوا على الله ولا تصابوا بالذعر الذي يشتتكم عن تحصيلكم العلمي.#فيروس_كورونا #وزارة_التعليم https://t.co/tPZmUxBfLQ	True Prevention Method
733	753	1.24E+18	احرص على نظافة يديك بشكل دائم بغسلها بالماء والصابون، أو تعقيمها بالأدوات المطهرة؛ فإحدى طرق انتقال العدوى هو الانتقال غير المباشر عن طريق لمس الأسطح والأدوات الملوثة ثم لمس الفم أو العينين #كورونا_الجديد https://t.co/MuEji0NLvu	True Prevention Method
734	754	1.24E+18	@KaissSaide استاذنا لا الصين عاشت في جحيم ولا حاجه تعداد السكان في الصين مليار ونصف كل الاصابات والوفيات لا يتجاوز كسور من الالف محسوبة المشكلة انها حرب بيلوجية بين الصين وامريكا بس احنا في دماغنا الحرب بالسلاح والمواجهة لكن حروب الجيل العاشر لا نعلم عنها شئ وبدات الصين في تجربته	Irrelevant
735	755	1.24E+18	إلى الأستاذة غادة عويس، مذيعة قناة الجزيرة القطرية: حينما تنتهي قصة فيروس كورونا، سيكون الجيش اليمني واللجان الشعبية وأنصار الله، قد طهّروا محافظتيْ الجوف ومأرب بشكل كامل، ودون بقايا أو رتوش، من أحذية الإستعمار والإستحمار الإخواني.	Irrelevant
736	756	1.24E+18	إصابة ولي عهد ​أبو ظبي​ محمد بن زايد ب​فيروس "#كورونا​" https://t.co/fFw5NnIVub https://t.co/wr5NEiKj0i	Statistics
737	757	1.24E+18	الجو البارد الجود الحار لا يعالجون فايروس #كورونا_المستجد ما يكفينا شره إلا الله ﷻ وأكثروا من الاستغفار وذكر الله ولا تنسون اذكار الصباح والمساء	True Virus Origin and properties
738	758	1.24E+18	@hiamag #فيروس_كورونا ينتقل باللمس وعبر الهواء بحسب كلام الأطباء	False Spread Method
739	759	1.23E+18	اقرأ.. اقرأ.. اقرأ.. لا تنشر إشاعة.. لا تنشر خبر ما تعرف صحته.. لا تألف .. لا تصير عالم وخبير .. فقط اقرأ المعلومة الصحيحة👇🏻 الغبار يقتل الفيروسات 🙈 #كورونا تصبحون ع خير ✌️ https://t.co/eqapZce5eH	Irrelevant
740	760	1.25E+18	١٣٣ حاله في مكه والمدينه ومعلوم ان اماكن المصابين فيها محجور عليهم حجر كامل ،، اي ان عدد الاصابات خارجها ٢٤ حاله فقط وهذا يدل على عمل كبير تقوم فيه وزارة الصحه اسأل الله لهم السداد والتوفيق ،، شوي تفكير ❤️ https://t.co/1g7oANX4L3	True Governmental Measure
741	761	1.25E+18	اكثر فيديو مفزع ممكن تشوفه خلال هالازمة حتى الان في الاكوادور بسبب انهيار النظام الصحي و قلة الموارد و ايضا فساد و ضعف المسؤولين يتم رمي جثث المصابين بفايروس #كورونا_الجديد #COVID19 في الشوارع في المستشفيات يتم وضعها ب اكياس الزبالة ورميها لدرجة ان الغربان والطيور اصبحت تنهشاها https://t.co/xtGqxoaR0G	Causing Anxiety and Fear
742	762	1.24E+18	#شبوه محافظ شبوة يعطي أوامر للجيش بالتصدي لأي طايرة مسيرة تحلق في سماء مدينة عتق عاصمة محافظة شبوة والدفاعات الجويه تسقط طارتين ... #كورونا #تأجيل_الدراسه_في_مصر	Irrelevant
743	763	1.24E+18	فيديو لصدام حسين يتحدث عن فيروس كورونا عندما هددوه الأمريكان به في التسعينات..وقاعدين الوزرا https://t.co/ZFJJ7oSYDJ	Irrelevant
744	764	1.24E+18	@6lGVEZidVmLX8sd الفقر ، والجوع ، والحرمان . تحطيم البنى التحتية. تفشي الأمراض.الجوكرية ، جماعة نريد وطن . والأعظم تسليط الأحزاب السياسية ومساعدتهم في سرقة خيرات البلاد.	Irrelevant
745	765	1.24E+18	(منظمة الصحة العالمية) لا تقضي المضادات الحيوية على الفيروسات، بل تقضي على الجراثيم فقط. يعد فيروس كورونا المستجد-2019 من الفيروسات، لذلك يجب عدم استخدام المضادات الحيوية في الوقاية منه أو علاجه. https://t.co/kf3qFkySEo https://t.co/DoNTF14bY6	Fake Treatment or Cure
746	766	1.22E+18	رئيس كوريا الشمالية يقول ان فايروس كورونا لن ينتشر في بلاده ، لأنه سيتم اعدام اي شخص يصاب بهذا المرض… تحياتي لصاحب الحلول السريعة 😄😄 https://t.co/aXB8UNHVM5	Causing Anxiety and Fear
747	767	1.24E+18	@totoo543 @leen73141676 @SaudiMOH صباحك صحة بناء على المعلومات المتوفرة حاليا من نتائج الدراسات الوبائية فإنه لايوجد خطر من إنتقال فيروس كورونا الجديد COVID-19 عبر البضائع والطرود القادمة من الصين ، كما أن غسل اليدين بالماء والصابون كفيل بالقضاء على الفيروسات التنفسية عامة . عافاكم الله	False Spread Method
748	768	1.25E+18	@uYsHcY5UTtCPha8 نعم صحيح ... انزين درجة الحرارة يقولو تقضي ع فيروس كورونا اشوفه يزيد ماروح وشرح الاساتذه مصريين من تجي حراره فيروس يروح اشوفه ماروح 😂	False Virus Origin and Properties
749	769	1.25E+18	تقارير عن التوصل الى علاج #كورونا اللهم إنا عبيدك نستغفرك ونتوب اليك ولا منجى ولا ملجأ منك إلا اليك فأنزل رحمتك ومغفرتك علينا وأرفع هذا الوباء عنا وعن عبادك.	Irrelevant
750	770	1.25E+18	كلوروكوين.. السويد توقف استخدام الدواء "المعجزة" لعلاج كورونا https://t.co/NN9nMcQFkq	Fake Treatment or Cure
751	771	1.24E+18	وزيرة الصحة المصرية تقول من خلال المؤتمر الصحي : اكرر هناك حالات كورونا بدون اعراض #كورونا_مصر #كورونا_الكويت	True Virus Origin and properties
752	772	1.24E+18	#المغرب يقرر إغلاق مجاله الجوي بالكامل حتى إشعار آخر للحد من تفشي فيروس #كورونا في البلاد https://t.co/lN9JUSJMVp	True Governmental Measure
753	773	1.24E+18	علماء الصين يحاولون ايجاد علاج للكورونا البريطانيين يدرسون خصائصه الألمان يطورون تكنلوجيا لتكتشفه مبكراً و ربعنا يعالجونه بحبة البركة والثوم والخروع.	Fake Treatment or Cure
754	774	1.25E+18	التدخين يدمر الصحه ويؤدي للوفاه https://t.co/fWhx4Dv8vI	Irrelevant
755	775	1.25E+18	@Bader89 خذ العلم، أكدت #منظمة_الصحة_العالمية أن الدخان بأنواعه لا يحمي من فيروس #كورونا_الجديد ❌ ولكن المدخنين المصابين بأمراض مزمنة هم الأكثر عرضة للأصابة؛ والباقي عليك👌🏻 https://t.co/dhME5l7Ucg	True Virus Origin and properties
756	776	1.25E+18	• #عاجل.. متحدث ⁧#الصحة⁩: لم يثبت أن البعوض ناقل لفيروس ⁧#كورونا⁩. ⁧#الزم_بيتك⁩ ⁧#كلنا_مسؤول⁩ ⁧#فيروس_كورونا⁩ https://t.co/PPUo7m3aPO	False Spread Method
757	777	1.25E+18	المدخنون أكثر عرضه للأصابه بفيروس كورونا .	True Virus Origin and properties
758	778	1.24E+18	#شمس_الكويتيه_اخرسي بعد ما ينتهي وباء كورونا سيخرج الممثلين المختفين الان في القصور عشان يعملوا فيلم أكشن كبير عن ملحمة كورونا ويحصدو ملايين الدولارات سيلمع نجم الممثل من جديد ويبقى الطبيب البطل الحقيقي يعاني الآثار النفسية والصحية والمالية نتيجة ما تحمله في معركته على أرض الواقع	Irrelevant
759	779	1.24E+18	الاجراءات الاحترازية يجب تطبيقها بصورة صحيحة ؛ الحجر ف المنزل تعقيم اليدين أخذ العصائر والفواكه والخضراوات المتوفر فيها فيتامين سي لمقاومته للفايروس عدم الاستهزاء ع المرض لان اكبر دول العالم عجزت عن التصدي له فماذا سوف يحدث لنا اذا وصل فينا لا قدر الله في ظل انعدام قطاع الصحة	Fake Treatment or Cure
760	780	1.24E+18	كيفية الوقاية من انتشار عدوى ڤيروس كورونا: 1-غسل اليدين بالماء والصابون بإنتظام 2-تغطية الفم والأنف عند السعال والعطاس 3-تجنّب مخالطة أي شخص تظهر عليه أعراض أمراض الجهاز التنفسي 4-الامتناع عن السفر إلى المناطق الموبوءة بالمرض الخط الساخن لوزارة الصحة 24970967 https://t.co/d7vPQWtdeV	True Prevention Method
761	781	1.24E+18	يدرس فايروس #كرونا وضعه مستقبلا !! حيث احتمال رحيله قريبا عن الشرق الاوسط لإرتفاع الحرارة هناك ،،، وربما يبقى في اوروبا وامريكا الشماليه وغيرهما حيث الاجواء البارده او المعتدله على الأقل ليتمتع هناك فترة اطول ،،، إن شاء الله سفرا بلا عوده قولوا آمين !!!!!	False Virus Origin and Properties
762	782	1.24E+18	#على الصينيين ان يتركوا اكل الحيوانات المقززه كالجريذي والفار والقط والكلب والخفاش والافاعي والضفادع والديدان والفار. اي ادري اولاد ١٦ دمرتونا راح جبتونا كورونا وراها راح اتجيبونا فرهونا.ومرهونا ..ادري من وراكم راح تنقرض البشريه. اي صيني اني بعد مااتعامل وياه اذا مايترك هذا الاكل	Irrelevant
763	783	1.24E+18	@alshammaryfahd1 بإعتقادي أن هذا الشخص ماسوني بإمتياز، الكل يعرف بأن تقنية ال 5G كانت شرارة حرب تجارية شعواء بين امريكا والصين، وهو يحاول ربطها بمدينة ووهان أكبر المراكز الصناعية في العالم ومهد covid19، الأوبئة عمت العالم في عصور غابرة قبل ظهور موجات الراديو التي حاول ربطها بالإنفلونزا الأسبانية	Conspiracy Theory
764	784	1.25E+18	أعلم مستوى الحرج الذي نصاب به في أجواء وباء كورونا خاصة ونحن اجتماعيا وثقافيا تعودنا على المصافحة والتقبيل للتعبير عن حميمية علاقاتنا الاجتماعية فهل نذهب مع نصائح المختصين أم نخضع لعاداتنا وتقاليدنا؟.	Irrelevant
765	785	1.25E+18	2️⃣ الجدري وجود علاج أو أمصال تقدم للمصابين ولم يكن له تطعيمات في ذلك الوقت وأنتقل بسبب الجوع والحاجة واستخدام الملابس الخاصة بالمصابين مما ساهم في أنتقال العدوى واستخدم الناس في ذلك الوقت أسلوب العزل للمصابين في بيوت خارج البلد وخاصة التي تكون خارج أسوار البلد حتى.. https://t.co/N1PZhqrQ2p	Irrelevant
766	786	1.24E+18	الأهم يا قبطان انك تكون لابس الكمامة مش بس علشان ما تنقلش للآخرين ولكن الأهم الأهم انك ما تنقلش الفيروس من ايدك أو الجوانتي الي منطقة الأنف والفم مكان دخول الفيروس الي الجهاز التنفسي حيث مكمن الخطورةالي أن يتم غسل اليدين https://t.co/cbWMT7tYDq	True Prevention Method
767	787	1.25E+18	الخوف الحلقة الاخيره يطلع علاج كورونا ، خوا جوا	Irrelevant
768	788	1.25E+18	الصحة: #فيروس_كورونا_المستجد يعيش ويرتكز بالأساس في الجهاز التنفسي، وليس فالدم، لذلك غير وارد انتقاله عن طريق الحشرات أو من خلال لدغة البعوض. #عطاء_في_عملي_وسلامه_في_بيتي #خلك_في_البيت #معا_ضد_كورونا https://t.co/MvfYDM5lPI	True Virus Origin and properties
769	789	1.25E+18	ا@IndyArabia السلام عليكم ورحمة الله وبركاته إلى من يهمه الأمر إسناد إلى كتاب الله تعالى فإن علاج فيروس كرونا قد ذكر في القرآن الكريم وهو العسل والبن وعصير الليمون بدون سكر هي على النحو التالي كواب عسل وكواب لبن وكواب لليمون ثلاث مرات باليوم ولليله ثلاثة أيام متتالية وبإذن الله	Fake Treatment or Cure
770	790	1.24E+18	@pfhadq التعقيم و القفزات و غسل اليدين واستخدام المناديل والوقوف في الشمس.	Irrelevant
771	791	1.24E+18	توالت الأنباء عن إصابة ولي عهد أبوظبي، الحاكم الفعلي للإمارات، محمد بن زايد، بفيروس كورونا، بعد رصد تواريه عن الظهور لبضعة أيام. ونشر ناشط حقوقي إماراتي يدعى عبد الله الطويل على حسابه في تويتر تغريدة أمس الثلاثاء أكد فيها أن بن زايد مصاب بفيروس كورونا المستجد نقلاً عن مصدر خاص. https://t.co/fUoMPOKUK4	Statistics
772	792	1.24E+18	@KSA24 السؤال عناصر الجيش الاميركي في قواعد عسكريه كيف وصلهم فايروس كورونا الجواب بكل بساطه هجوم مضاد من التنين الصيني .. حرب العملاقة البيولوجية .!!	Irrelevant
773	793	180617108	@YAYshamsaldeen @htmnstzwl2035 @Aziz_AlBannay @KINGOFMYSELF125 @zeekayk08 الفداوي انت ومن على شاكلتك بترويج لقاح انتوا تناقضتوا بالكلام عنه، وحلفتوا عالقرآن انه آمن وفعال وناس ماتوا منه وانتوا ولا هامكم وتكابرون انت الفداوي لشركات اللقاح .. انت الفداوي لأي بحث يمر جدامك ويرضي معازيبك احنا احرار وهالكلمة اقسم بالله ماراح تتمتع بمزاياها بعد اليوم	False Vaccine Info
774	794	1.25E+18	#عاجل | صور.. جثث ضحايا #كورونا تتراكم في شوارع #الإكوادور : مش ملاحقين يجمعوها https://t.co/fN6VzHbxrN… https://t.co/2Y4Bk9dYOH	Causing Anxiety and Fear
775	795	1.24E+18	قبل ظهور وباء #فيروس_كورونا، تنبأت بعض الأعمال الفنية بظهور أوبئة مشابهة ووضع مصير العالم في خطر، أشهرها فيلم "Contagion" عام 2011. https://t.co/JFlaHCeuyV	Conspiracy Theory
776	796	1.25E+18	دراسة اصدرتها الإسكوا ( لجنة اقتصادية تابعة للأمم المتحدة) ⭕️ قالت أن 8.3 مليون شخص في الدول العربية سيصبحون فقراء بسبب 🦠 ⁧#كورونا_الجديد⁩ https://t.co/NXHKKDgGms	Statistics
777	797	1.06E+18	@Abdulla74911866 @al_3aliaa @Hassan_alsai لما يكون عندك مريض وتعطيه دواء فيه اثار جانبيه عشان تنقذ حياته شي .. ولما يكون واحد صاحي تمرضه بحجه تحميه شي ثاني!! عموماً الايام بيننا ولما ينخفض ربح الشركات بسبب توقف استخدام اللقاح في الكثير من الدول راح ينشرون الدراسات اللي توضح اضراره بالضبط اما حاليا تضارب مصالح	False Vaccine Info
778	798	1.43E+18	تعلمت بجائجة كورونا انكم انتم بعض الاطباء اكبر مناديب ترددون كالببغاوات. ممكن تقول و تشرح لماذا قامت شركة فايزر بسحب طلب بيع اللقاح في الهند؟ بعد ان طالبتها الهند بدراسات حول أمن و المناعة للقاح؟ https://t.co/wNzS2VzTKr	False Vaccine Info
779	799	1.24E+18	السعودية تعلق سفر المواطنين والمقيمين من (الإمارات -الكويت - البحرين - لبنان - سوريا - كوريا الجنوبية - مصر - إيطاليا - العراق) وتعليق دخول القادمين من تلك الدول، بشكل مؤقت. إلى جانب إيقاف الرحلات الجوية والبحرية بين المملكة والدول المذكورة. خوفا من الكورونا. https://t.co/dJbSbCjMRi	True Governmental Measure
780	800	1.11E+18	@asad12q80 اخي انا عندي مقال من أكثر من سنة لصحيفة استراليا وموجود عندي اقسم بالله قالوا في عالم اخذو اللقاح وصار معهم فيروس نقص المناعه بسبب لقاح كورونا وناس كذبت هاي الصحيفة ونشروها بصحف ألمانيا وانا اعيش بألمانيا وقريت هذا الخبر	False Vaccine Info
781	801	1.25E+18	المتحدث باسم الكلية الأميركية ﻷمراض الحساسية طلال نصولي: الآثار الجانبية لاستخدام أدوية #الملاريا في علاج #كورونا خفيفة #العربية #أن_تعرف_أكثر https://t.co/DaAhugkMLp	Fake Treatment or Cure
782	802	1.24E+18	هارفرد @HarvardHealth تجيب على اهم الأسئلة عن فايروس كرونا اليكم هذا الثريد اتمنى ان يكون مفيد للجميع : س١ : هل ينتقل فيروس كورونا من شخص لآخر؟ نعم ، يمكن أن ينتشر الفيروس من شخص لآخر ، على الأرجح من خلال قطرات من اللعاب أو المخاط المحمولة في الهواء لمدة تصل إلى ستة أقدام	False Spread Method
783	803	1.25E+18	معلومات خاطئة: يمكن نقل #فيروس_كورونا من خلال لدغات البعوض 🚫كفى للشائعات🚫 #ShareInformation https://t.co/eeYqllJ4wL	False Spread Method
784	804	1.25E+18	#أخبار_العالم مكتشف علاج #كورونا بـ #الكلوروكين يتوقع نهاية الوباء في غضون شهر #بيتك_حياتك | #تحية_للجيش_الأبيض #coronavirusalgerie #COVID19dz https://t.co/li9b493wxF	Fake Treatment or Cure
785	805	1.24E+18	فيروس #كورونا_الجديد لا ينتقل عن طريق لدغات البعوض #الحجر_المنزلي_واجب_وطني https://t.co/pbPRe8mLqb	False Spread Method
786	806	1.24E+18	الحجر الصحي لمن يدخل السعودية من البلاد التي بها الكرونا.. حجر بفندق 5 نجوم على حساب الدولة و مراقبة طبية عالية الجودة الي ان يتم عمل الفحوصات و التأكد من عدم امكانية العدوى #الكورونا https://t.co/BdZmMMIwFH	True Governmental Measure
787	807	1.24E+18	🅰️💥 عاجل القناة 12 العبرية تقول: *إصابة محمد بن زايد بفيروس #كورونا*	Statistics
788	808	1.24E+18	الأرض تتنفس.. وكالة الفضاء الأوروبية «إيسا» تكشف انخفاض مستوى تلوث الهواء في #إيطاليا بشكل حاد إثر إغلاق المصانع وحظر السفر، على خلفية انتشار فيروس #كورونا في البلاد https://t.co/taBrOXhlVW	True Governmental Measure
789	809	1.25E+18	#كورونا_فيروس | الافطار في رمضان #حلال!! 🔴 #الأزهر يدرس إقتراح إصدار فتوى تجيز #إفطار رمضان في حالة استمرار الوضع الصحي في العالم . 🔴 استنادا إلى أن فم الإنسان يجب أن يبقى رطب طوال اليوم لمنع التصاق الفيروس بالحلق....	False Governmental Measure
790	810	1.24E+18	#الامارات : القناة العبرية ١٢: إصابة محمد بن زايد بفيروس #كورونا @m_audin @Jamal_Bin_Hejaz @almarid2021 https://t.co/4WjXkUgRzN	Statistics
791	811	1.24E+18	الصين بدأت تتأقلم بشكل فعال مع انتشار كورونا واتوقع قريب راح يتخلصون من المشكلة. 🙏 الخوف من إيران، كيف راح يعالجون انتشار الفيروس عندهم؟! https://t.co/qzVEw4ztEU	Irrelevant
792	812	1.24E+18	بابا: بنتي سمعتي عن الكورونا وهاتك معلومات الوتساب أنا: اشرح له بعد ساعات يرجع لا ما عندهم سالفة هيا حرب دولية و فيروس مو حقيقي و ...., قلي هيا الصيدلي !! بابا: وجدان طلعت مو بالهواء و... نفس الي شرحته. ما اعرف ماعنده ثقة انو انا افهم أو كيف يسعدلي اياه 💔😕	False Virus Origin and Properties
793	813	1.22E+18	لتقوية مناعتك ضد متحور #أوميكرون ، احرص على تلقي لقاح #فيروس_كورونا والجرعة الثالثة التنشيطية👌 اللقاح آمن وفعّال ومجاني… #معًا_نطمئن https://t.co/WsrqFiQud6	True Vaccine Info
794	814	1.24E+18	#الوجه_الاخر #قناة_الغد_المشرق هيئة الطيران القطري توقف الرحلات من والي الكويت عمان مسقط مصر بسبب تفشي مرض فيروس كورونا ماعدا إيران ؟ تركيا ؟ مسموح دخول مواطنيهم الي #الدوحة قطر ؟؟	False Governmental Measure
795	815	1.24E+18	إحدى طائرات سلاح الجو السلطاني العماني تتوجه إلى مدينة #شينزن في #الصين لاستيراد مواد وأجهزة طبية متنوعة وذلك في إطار الجهود الوطنية الحثيثة والمتواصلة التي تبذلها السلطنة لمكافحة جائحة فيروس #كورونا المستجد- كوفيد19. جريدة #وجهات https://t.co/9geeoshx5t	True Prevention Method
796	816	1.23E+18	🔷حقيقة: فيروس كورونا 2019 #COVID19 لايمكن أن ينتقل عن طريق لدغات البعوض 🦟، بل عن طريق الرذاذ التنفسي. ✅ لحماية نفسك تجنب مخالطة أي شخص مصاب بالحمى والسعال مخالطة لصيقة. https://t.co/u4oslrLiRS	True Spread Method
797	817	1.23E+18	#الإمارات — وزارة الصحة: تطبيق الحجر الصحي احترازيا على 28 شخصا خالطوا مصابين بفيروس كورونا	True Governmental Measure
798	818	1.23E+18	سعال أثناء التحذير من #كورونا... واستخدام الشماغ بدلا من الكمامات.. ووزراء الصحة العرب وفيروس كورونا! https://t.co/Zghq5VUFLt	True Prevention Method
799	819	1.24E+18	#الكويت @KuwaitiCM @Kwt_awqaf @zakat_house @AlNajatOrg @directaidorg @krcs_org_kw @AlNouriCharity @turathislamy @eslahkw @ksr_kw @khayriyanet كي لاننسى تبرعاتكم السخية لدول الجوار،اليوم يومكم يا #الجمعيات_الخيرية الأسر المتعففة تناشدكم بالتبرع لهم فى ظل وباء #كورونا https://t.co/iN2yBYX2v7	Irrelevant
800	820	1.25E+18	🎬 فيديو بعد تأكد إصابة شخصين بعدوى #فيروس_كورونا في غوانزهو بالصين، قامت سلسلة مطاعم ماكدونالدز بتعليق ورقة تمنع فيها دخول أصحاب البشرة الداكنة أو السمراء لمطاعمها ! https://t.co/UjzIjes2vR	Hate and Exclusion
801	821	1.24E+18	إليكم سلسلة التغريدات هذه للوقاية من فايروس كورونا ⬇️⬇️ ١- فيروس #كورونا المستجد هو فيروس من فيروسات الجهاز التنفسي ينتقل أساسا نتيجة مخالطة شخص مصاب، وبالتحديد عن طريق قطيرات الجهاز التنفسي التي يفرزها أثناء السعال أو العطس	True Virus Origin and properties
802	822	1.25E+18	اقتراح اذا كان فيروس كرونا لايعيش في الحرارة المرتفعة فيمكن للاسقات الطبية ان تساعد في الشفاء منه (التشيتا وغيرها) والشفاء من عند الله في الاول والاخر	False Virus Origin and Properties
803	823	1.23E+18	#فيروس_كورونا هالأيام حتى الجو له رائحة غريبة ماتطمن لااحد يسألني كيف انا عندي حاسة الشم قوية	Irrelevant
804	824	1.24E+18	#البدون 💔💔في مسؤل رفض توقيع علي ورقتي وسبب انه خايف من كارونا طيب لو مثلا صابني كارونا راحوو تعالجوني كوني لا أملك بطاقه💔💔	Irrelevant
805	825	1.24E+18	@1GhadaAbdullah @8shayer ايه والله خوش مكان، يقولك كورونا مايطير بالجو ✔️	Irrelevant
806	826	1.23E+18	على ذمة مواقع اعلامية لبنانية: اصابة "البابا #فرنسيس" بابا #روما وحفيد خامنئي بفيروس #كورونا. #ايطاليا #ايران #الصين . كتير غريب ومحير دول انتشار هذا الفيروس.	Statistics
807	827	1.23E+18	@MahamedElfateh الجولع هتعمل حجاب لكل مواطن علشان تقيهم خطر الكورونا😂😂 https://t.co/VdXl4XFOwZ	Irrelevant
808	828	1.44E+18	@BBCArabic جائحة كورونا كانت و مازالت مجرد جني لثروات اللقاح لشركات في ملكية صانعي الفيروس و المتحورات كما يسمونه. اللقاح الذي أرعب جل الناس لعدم نجاعته اولا ثانيا لما سببه من مشاكل هرمونية لذى النساء و الرجال على حد سواء	False Vaccine Info
809	829	1.25E+18	@fahooooooooody @aPmtNImWPGJh9ye @alkhailabdulwah اولاً : اذا كانت السعودية بتدعم اليمنين بكمامات وغيرها!! يوجد منظمات دولية لماذا ويوجد منظمة الصحة العالمية!! لماذا لم تعطها عن طريقهم لماذا تلقيها من السماء؟! ثم كلامك عن عرضها للبيع / كلام وإدعاء كاذب تماماً كبقية ادعائكم وانا من على الارض وليس انت واعلم ما اقول	Irrelevant
810	830	1.24E+18	بعد ما عملنا على الأولياء الصالحين باش يحميونا من الكورونا، توا معملين على الربيع و الشمس و السخانة	Irrelevant
811	831	1.24E+18	@ZaidBenjamin5 الحوثي يحسب وقت حظر التجول الدفاع الجوي ما يشتغل😂	Irrelevant
812	832	8.32E+17	17% فقط والله فضيحه وين الاقبال ! حشرتونا قبل اين اللقاح واين اللقاح اللقاح موجود 😡 وزارة الصحه المفروض اول قرارتها فرض الجرعه الثالثه يجب التفكير حتى بعد اوميكرون لان اوميكرون قد لايكون نهاية المتحورات https://t.co/yJzZkUxJcN	True Vaccine Info
813	833	1.24E+18	صاحب مقولة إستعدو لفراق أحبابكم إصابة #رئيس_الوزراء_البريطاني #بوريس_جونسون ب #فيروس_كورونا #مشاهير #فيروس_كورونا_المستجدّ https://t.co/BahjEYPXMk	Irrelevant
814	834	1.24E+18	@AlArabiya_Brk للأسف وثيقة فاضحة من هيئة الطيران القطري تبين سبب انتشار وباء كورونا في قطر بشكل خطير. هل يعقل منع السفر الى الكويت وعمان واستثناء ايران و تركيا ؟ في منتهى الإهانة للبلد. https://t.co/wwslWrRBEN	False Governmental Measure
815	835	1.24E+18	#،علي_ لرد_الشمس،_ كورونا_ ميرده	Irrelevant
816	836	1.24E+18	الاعتقاد بان فيروس كورونا يمكن ان ينتقل عبر الهواء مسافة ٨ أمتار غير صحيح بل لاينتقل لمسافة اكثر من متر واحد	Irrelevant
817	837	1.25E+18	#كورونا مرتبطه بغاز السارين القاتل	False Virus Origin and Properties
818	838	1.25E+18	إن شاء الله الدكتورة خلود تكتشف علاج كورونا	Irrelevant
819	839	1.24E+18	🚨 | عاجل اصابة مدرب الارسنال ميكيل ارتيتا بفايروس كورونا سيتم عزله مع الفريق واجتماع طارئ غدا الجمعة في رابطة دوري المحترفين الانجليزي بشأن الجولات المقبلة . https://t.co/9r3bYKOTyp	Statistics
820	840	1.40E+18	@Moh_Alhouthi ما عندكم كرونا لان ما عندكم فلوس تشترون لقاحات هذا اكبر دليل على ان اللقاحات كذبة و تجارة وباء	False Vaccine Info
821	841	1.24E+18	السبيل الوحيد لوقف تفشي الوباء وقف المعملات النقدية .والاكتفاء بالمساعدات حتى حين	False Prevention Method
822	842	1.24E+18	فيديو لشخصٍ يزعم أنّ فيروس #كورونا_الجديد صنيعة معهد باستور ❌الادعاء خطأ ❌ فالشهادة المعروضة في الفيديو ليست "براءة اختراع" بل "براءة اكتشاف" للرمز الجينيّ (Genetic Code)⚠️ وهي لا تتعلّق أصلاً بفيروس #كورونا المستجدّ بل تعود لفيروس سارس ⬇️ https://t.co/SzGkTdQERr	Conspiracy Theory
823	843	1.24E+18	مروح من غزة لرفح والطريق ساعة ..سمعت فتاوي من الركاب عن الكورونا قعدنا نبكي انا والفايروس في شنطة السيارة منها انو المصاب لو قعد بالشمس ساعتين بيقتل الفايروس والزلمة حارق حالو من الصبح بالشمس ههههه	False Virus Origin and Properties
824	844	1.24E+18	هل يساعد تناول الثوم في الوقاية من العدوى بفيروس #كورونا المستجد؟ يعد الثوم طعامًا صحيًا، ويتميز باحتوائه على بعض الخصائص المضادة للميكروبات. ومع ذلك، لا توجد أي بيّنة حالية تثبت أن تناول الثوم يقي من العدوى بفيروس كورونا المستجد. #تعليق_الدراسة_في_مصر	Fake Treatment or Cure
825	845	1.24E+18	@taibaalmulla57 حسب منظمة الصحة العالمية كوفيد ١٩ .. لا مؤشرات على موته في الحرارة .. يذوب غلافه الدهني بالصابون ويموت هذا الاكيد	True Virus Origin and properties
826	846	1.24E+18	السودان يتحصل على جهاز فحص PCR الخاص بالكشف عن فيروس كورونا ... حيث يمكن الآن عمل الفحص بمعمل استاك ... ياريت ولو بالجهد الشعبي نتحصل على اجهزة اضافية للمطار والمعابر الحدودية #احتياطات_السودان_لمنع_كورونا	True Prevention Method
827	847	1.25E+18	تفائلت كتير بالمحللين اللي قالوا وباء كورونا هو عبارة عن غاز السارين ويخلص أوائل شهر 4 والمشكلة شهر 4راح يخلص وطلعت تحليلاتهم لا أساس لها من الصحة . والغريب أن #الصين قضت نهائيا ع الفايروس مع انو نعلم أن شخص واحد قادر ينشر الوباء ويعمل كارثة . الله يستر #فيروس_كورونا #COVID_19	False Virus Origin and Properties
828	848	1.25E+18	تداول نشطاء السوشيال ميديا خبرًا عن وفاة الفنان الجزائري #الشاب_خالد بـ #فيروس_كورونا https://t.co/EQNw034F6Z	Statistics
829	849	498779256	@abobadr2455 أهلاً بك: يمكنك الدخول للاختبار إذا كان الوضع الصحي في تطبيق توكلنا "محصن" أكمل جرعات لقاح كورونا (كوفيد-19) بالتوفيق.	True Vaccine Info
830	850	1.24E+18	#تريندينغ_الآن | #كورونا يطرق أبواب الداونينغ ستريت ويصيب رئيس الوزارء البريطاني فيروس كورونا يطرق ابواب قصر بكنغهام وشظاياه تصل إلى رئاسة الحكومة بعد إصابة الأمير تشارلز ولي عهد بريطانيا ورئيس الحكومة البريطانية بوريس جونسون ووزير الصحة #فيروس_كورونا https://t.co/ufs8osmEvI https://t.co/JggYrTQOR9	Statistics
831	851	1.25E+18	الغبار يقتل الفايروسات والدليل الحفر مافيه كرونا لكثره الغبار فيه احمدو الله بس #حفرالباطن	False Virus Origin and Properties
832	852	1.24E+18	هل المضادات الحيوية فعالة في منع وعلاج فيروس #كورونا؟ لا ، لا تعمل المضادات الحيوية ضد الفيروسات ، بل البكتيريا فقط. هل الشحنات ممكن تنقل فيروس #كورونا_الجديد و تسبب العدوى؟ لا يوجد دليل على ان الطرود و الشحنات ممكن تسبب العدوى ولم تسجل اي حالة اصابة بهذه الطريقة.	Fake Treatment or Cure
833	853	1.24E+18	@EpassportGovSa السلام عليكم اقدر اسافر البحرين او الامارات بالبطاقه اذا الجواز منتهي في الظروف الحاليه معى مرض كارونا	Irrelevant
834	854	1.24E+18	اذا كنت تحارب الكورونا وحدها هناك من يحارب الكورونا و الجوع 👌🤗🤗 ارتقو https://t.co/5AhK7M8kRk	Irrelevant
835	855	1.24E+18	نصائح للوقاية من فيروس كورونا كوفيد - ١٩ عدم الخروج من المنزل غسل اليدين بانتظام تعقيم المنزل باستمرار اتباع النصائح والإرشادات تجنب الاقتراب من الآخرين لا تصافح ،، فاكتفي بالابتسامة حفظكم الله من شرِّ البلاء بقاؤك في المنزل واجب وطني #خلك_فالببيت اللجنة الثقافية بفريق النجوم	True Prevention Method
836	856	1.24E+18	ما السر في السيطرة على كورونا في الصين ثم إيطاليا بعد زيارة وزيرة الصحة المصرية مباشرة؟ اليوم إيطاليا تعلن التوصل إلى دواء ناجح.	Irrelevant
837	857	1.24E+18	القناة العبرية ١٢: تعلن إصابة ولي عهد أبو ظبي محمد بن زايد بفيروس #كورونا ولك شمتااااااااان خيرات الله 😂😂😂😂😂 https://t.co/N7IAbaAooX	Statistics
838	858	1.24E+18	#الحجر_الصحي #الحالات_اليوم #توفيق_الربيعه #خليك_ببيتك_وانشد_لوطنك #حظر_التجول مَــا طَـالَ لـيـلُ الأسَـى إلا وأعـقَـبَـهُ فَـجْـرٌ يُـفَـجِّـرُ في وجـدانِـنـا الفَرَحـا كَم سَـاهـرٍ دَامـعِ الـعـيـنينِ مُكتئبٍ! وحينَ نَاجَى الذي يَدري بهِ انْشَرَحا #الجوهره_الجطيلي	Irrelevant
839	859	1.25E+18	منظمة الصحة العالمية عند بداية الوباء في الصين أكدت أن فيروس كورونا ليس إنفلونزا و أنه لا يتأثر بدرجة الحرارة. لكن يبدو أن الكثير من الناس يفضلون تصديق الحمقى في القنوات التلفزيونية. لهذا لا تنتظروا أن تنقذكم الطبيعة هذه المرة كل إنسان عليه تحمل مسؤوليته. الحجر والحذر هو الحل. https://t.co/X5zUlpG0Ms	True Virus Origin and properties
840	860	1.24E+18	#حظر_التجول شمس تغيب وشمس ينبلج نورها https://t.co/zBB5UvEUOp	Irrelevant
841	861	1.24E+18	#النيابة_العامة القرار بيدك، استشعارك بمسؤولية البقاء في المنزل، وعدم الخروج إلا في حالات الضرورة القصوى في الفترة التي لا يسري فيها المنع، دليل وعيك وحرصك على سلامتك وسلامة من تحب. #الوقاية_من_فيروس_كورونا #كلنا_مسؤول https://t.co/wrH5QkXgeU	True Prevention Method
842	862	1.24E+18	@RabeaAwbathani الصين، برغم ماوصلوا اليه فهم مازلوا عبارة عن ناسخين وينقصهم الكثير من الجوانب الأخلاقية حتى لو اظهروا لنا تعاطفهم مع بعض دول العالم.!	Irrelevant
843	863	1.23E+18	مصائب قوم عند قوم فوائد.. فيروس كورونا يلقى الضوء على كاتب أمريكى عمره 74 عاما دين كونتز" كتب فى سنة 1981 رواية تحمل عنوان "عيون الظلام" وفيها تنبأ بظهور فيروس كورونا "كوفيد - 19" فى مدينة ووهان علم خظير جدا يعرفه القليل جدا ماذا تقول لو اقول لك هذا الكتاب كان وراء ظهور كورونا https://t.co/98hWRSMQS7	Irrelevant
844	864	1.24E+18	أمانة الجوف تعقم صرافات البنوك الآلية للحد من انتشار فايروس كورونا https://t.co/j2EgGOZ7v7	True Prevention Method
845	865	1.24E+18	@IbrahimKanaan @MTVLebanonNews استاذ كنعان يا ريت مع محاربة فيروس كورونا بتحاربو مافيا الدولار يلي حرقو دين الناس وبعدين لوين الجوع اقسى من المرض في ناس صدقا سعادة النائب طلبو رز وسكر ليطعموا ولادهن	Irrelevant
846	866	1.24E+18	@AlEshaiker الخوف العالمي من كورونا ليس لأنه فايروس عالي العدوى ويسبب الوفاة وأمراض مزمنة للمتعافين فحسب، لكن لأنه فايروس قابل للتكيّف. بكتيريا السل نفسها منذ قرون، لكن إذا غيّر فايروس كورونا شكله في أي لحظة قد ينتقل بالهواء ويتسبب في مقتل كل من يصيبه، وهذا سبب الإنذار العالمي.	False Virus Origin and Properties
847	867	1.25E+18	أعطوني ملخص علاج كورونا، اكتشفوه أكيد أم اشاعات 😭	Irrelevant
848	868	1.25E+18	شاهد.. الأشباح تطارد منتهكي الحجر في #إندونيسيا! https://t.co/LOJVR4gYsG #Covid_19 #كوفيد19 #البيان_القارئ_دائما https://t.co/MOenjgqY8N	Causing Anxiety and Fear
849	869	1.24E+18	⚡️ “علاج #فيروس_كورونا عبر الغرغرة بالماء المالح أو الخل.. ما الحقيقة؟” #كرونا_السعودية #كوفيد١٩ #الكويت #كورونا_مصر #اقعدو_ببيوتكم_لحد_يجي https://t.co/89FzrkSb8W	Fake Treatment or Cure
850	870	1.24E+18	@fayez_malki الصحة: فيروس كورونا الجديد لا ينتقل عبر الهواء بل ينتقل عن طريق رذاذ العطاس أو السعال من شخص مصاب بالفيروس كما إنه ينصح بإتباع إرشادات الوقاية العامة والتي تنص على أهمية المداومة على غسل اليدين بالماء والصابون.	True Spread Method
851	871	1.25E+18	@sym_a القرية كان فيها صاحب مطعم طلع عنده كرونا واختلط تقريبا باغلب اهلها فقاموا عزلوا القرية احتياطيا 14 يوم كأجراء احترازي مش عاجبهم اتعمل اول تحليل وطلع سلبي بس حسب قوانين منظمة الصحة العالمية لازم 3 تحاليل بين كل واحد يومين او ثلاثة علشان نكون متأكدين ميه بالمية	True Prevention Method
852	872	1.22E+18	#فيروس_كورونا تصريح منظمة الصحة العالمية حول تلقي الطلبيات من الصين. صرحت منظمة الصحة العالمية ان تلقي الرسائل و الطرود من الصين لا ينقل فيروس كورونا وذالك لانه ببساطه لا يمكنه النجاة على الأسطح ، مثل الرسائل و الطرود. https://t.co/LFvvSoT2Yd	False Spread Method
853	873	1.23E+18	أخبار جيدة كورونا فيروس أوهان يمكن معالجته بماء الثوم الطازج المغلي طبيب صيني مسن اثبت فعاليتها وكذلك عدة مرضى استخدموها واثبتوا فعاليتها خذ ٨ فصوص ثوم كبيرة واهرسها.. اضف ٧ كؤوس ماء ثم أغلى الخليط.. كل الثوم واشرب من الماء المغلي. بين ليلة وضحاها (في غمضة عين) ستشعر بالتحسن 🙏	Fake Treatment or Cure
854	874	1.24E+18	200305|| خبر: اليابان قررت رفض دخول المسافرين من الصين، كوريا الجنوبيه، ايران. وايضاً حساب وايجي حذف التويته المتعلقه بجولة ايكون اليابانيه في 2020 ... احتمال الغاء الجولة عالي😭🙏🏻 https://t.co/v0clpAhTWW	True Governmental Measure
855	875	1.24E+18	#لبنان أنهى العام الدراسي الحالي بسبب انتشار فيروس #كورونا المستجدّ؟ ⚠️ هذا الخبر غير صحيح، والوثيقة المرفقة به مزوّرة ‼️ #فرانس_برس @AFPfactMENA https://t.co/kubn5jEf47	False Governmental Measure
856	876	1.25E+18	معلومات عن دواء avigan الياباني الأمل الجديد في علاج كورونا https://t.co/tsJETe9IeS https://t.co/EgwB2RAwjp	Fake Treatment or Cure
857	877	1.25E+18	@KSA24 ابد شفهم في إسرائيل جايبين علاج كورونا	Irrelevant
858	878	220561266	تتناول الحلقة آخر الدراسات الطبية التي تناولت تأثير كوفيد-19 ومتحوراته على الخصوبة والحمل وفرص الحمل، وكذلك المفاهيم الخاطئة التي لا تزال لدى البعض حول لقاحات كوفيد-19 وتأثيره على الحوامل والأجنة، وما الذي يؤثّر على خصوبة النساء أو الرجال: اللقاح أم الإصابة بفيروس كورونا؟ https://t.co/ptoawMqZS6	True Vaccine Info
859	879	1.22E+18	#كورونا_الصين لمواجهة # كورونا الصين تسابق الزمن لبناء مستشفى يتسع لـ 1000 سرير في أسبوع واحد https://t.co/kTfAyN9SAB	True Governmental Measure
860	880	1.26E+18	دواء رخيص مضاد للحموضة يظهر نتائج واعدة لعلاج #كورونا حسب نتائج دراسة تجريبية في #نيويورك. الدراسة بعد أن لوحظ ب #الصين أن الفقراء كانوا أقل عرضة للوفاة بكورونا من غيرهم ويُعتقد أن تناولهم لمضاد الحموضة الرخيص قد يكون السبب. النتائج أولية وتحتاج تأكيد https://t.co/UHEGkbvWS4	Fake Treatment or Cure
861	881	1.25E+18	العديد من الدول اعتمدت تقنية علاج #كورونا بالبلازما .. يمكن أن تكون تحولاً حاسماً في التعامل مع الفيروس .. تعرف على الحقائق https://t.co/jLycoeyuQC	Fake Treatment or Cure
862	882	1.17E+18	@asad12q80 @osamanafa3 جزاك الله خيرا الدكتور ماجد العاني الذي جهر بالحقيقة و كشف اباطيل مروجي لقاح كورونا الذي ظهرت بسببه اثار جانبية باتت معروفة ملف معاناة من تلقوا لقاح كورونا الكويت https://t.co/YhBYhWaz19	False Vaccine Info
863	883	1.25E+18	#فيديو| الدكتور عبداللطيف الخال رئيس اللجنة الوطنية الاستراتيجية للتصدي لفيروس #كورونا بوزارة الصحة العامة يتحدث عن العلاج ببلازما الدم لمرضى #فيروس_كورونا #جريدة_الراية |#قطر |#لأجل_قطر_كلنا_في_البيت| https://t.co/KaGB4HrXbX	Fake Treatment or Cure
864	884	1.24E+18	@_lovivol والله هذا أخطر وباء ربي يحفظنا وسرعة انتشاره مرعبة وعندي تحفّظ للامانة في موضوع اسباب انتشاره لاني اعتقد الهواء يساهم في نشره بشكل قوي [ معدل ارتفاع الاعداد مرعب ] عالميا	False Spread Method
865	885	1.24E+18	"🔴 نجم يوفنتوس باولو ديبالا يعلن إصابته بفيروس كورونا. #pona_news #العراق #كورونا #كورونا_الجديد #خليك_بالبيت https://t.co/ktx8NhpSG4"	Statistics
866	886	1.24E+18	#صوت_تفجير ما فيه الى العافية ان شاء الله شوية العاب نارية خلوها ابطال الدفاع الجوي لين توصل #الرياض ودمروها عشان يسون لكم جو شوي بدال طفش الحجر المنزلي https://t.co/UKh663200w	Irrelevant
867	887	7.71E+17	@johaniMD @Drhadi79 انتم حافظين مو فاهمين وش معنى مشاكل القلب ماابدت الا بعد اللقاح يالناس وين العلم والمنطق راح خافو الله كثير ناس تعاني اثار جانبيه من اللقحات الاخيره	False Vaccine Info
868	888	1.24E+18	مشكلة العالم اليوم هو الإعلام هذا القذر اللي يشتغل بتمويل وتوجيهات حسب كل جهة شتريد تگول وتصور وتحور بالأخبار مرض بدأ بدولة وب ٢٠١٣ موجود بدولة عربية والإعلام حوله الى فايروس صفوي خطير والجواب الجاهز بإيران اخطر هههه شو دكل تبن #كورونا #العراق	Irrelevant
869	889	1.24E+18	#الكويت || الطيران المدني: وصول طائرة الخطوط الجوية الكويتية من لندن ضمن خطة إعادة الكويتيين من الخارج #حظر_التجول https://t.co/uJrLeSfWew	Irrelevant
870	890	25628242	الإمارات تقدم 17879 جرعة من لقاح "كوفيد-19" خلال الساعات الـ24 الماضية https://t.co/hpG2lXPKAC https://t.co/BYvKWB9Epw	True Vaccine Info
871	892	1.25E+18	صباحك ومطرحك | اعرف كل حاجه محتاج تعرفها عن الدوا الياباني المُستخدم لعلاج كورونا اسمعنا من هنا : https://t.co/Mrv5yXlAsE #ويك_اندك_عالراديو_9090 https://t.co/p0yimJpHkq	Irrelevant
872	893	1.24E+18	تجنب لمس العينين والأنف والفم بيديك قبل غسلهما بالماء والصابون منعا لانتقال الفيروسات #الوقاية_من_كورونا - مع تحيات وزارة الصحة https://t.co/CRSEU0XeGs	True Prevention Method
873	894	1.24E+18	#يوفنتوس : إصابة لاعب الفريق باولو #ديبالا بفيروس #كورونا https://t.co/QVvCxuzkPP	Statistics
874	895	1.23E+18	أنباء مؤكدة إصابة تميم بن حمد أمير دويلة قطر الإرهابية بفيروس كورونا بعد استقباله مندوبة أمريكية حاملة للمرض قادمة من إيطاليا نسأل الله أن يهلك الظالمين بما ظلموا	Statistics
875	896	1.24E+18	أعراض #كرونا_الجديد من بداية ظهورها إلى الآن هى ١= كحة ٢= إرتفاع شديد فى درجة الحرارة ٣= إلتهاب رئوى حاد هل أقلق أم لا؟ الحقيقة لا داعى للقلق كلنا بيجيلنا انفلونزا وساعات بتكون شديدة ولكن مع العناية الصحة وإلتزام إرشادات الطبيب المختص بيكون نسبة الشفاء عالية جداً	True Symptom
876	897	1.24E+18	هل المضادات الحيوية تعتبر علاجاً لفيروس كورونا المستجد؟ #برق_الصحة #برق_الإمارات #دبي #صحة #طب #علاج #وقاية #توعية #عائلة #أسرة #barqhealth #health #dubai #UAE #family https://t.co/or9bi0dyGt	Fake Treatment or Cure
877	898	1.24E+18	@SahaR_bei لنفكر بإيجابية، الشمس بتقتل الكورونا	False Virus Origin and Properties
878	899	1.24E+18	الفرق بين #ب_مخ و #بلا_مخ : لِ بلا مخ عامل ابو عنتر زمانه واذا صار معه شيء بينشر طول وعرض الدولة لِ بلا مخ ب نظِّر ان #الكورونا ما بينقُل بالهواء وب دقّ كتفه ب١٠٠ واحد عالطريق لِ بلا مخ بيلحق من وين إجت أوّل كوروناية عالمطار وما بيسأل عن الملايين بين الناس لِ ب مخ: #خليك_بالبيت	Irrelevant
879	900	1.23E+18	الكاتب الامريكي . دين كونتر نشر روايه اسمها عيون الظلام سنة ١٩٨١ تتحدث بالضبط عن مايحدث الان بموضوع الكورونا #الكويت #كورونا https://t.co/iDz9Sn4sWu	Irrelevant
880	901	1.24E+18	اعلنت منظمة الصحة العالمية منذ اسابيع باتباع بعض التوصيات للحد من انتقال فيروس كورونا بين الافراد منها: 1/ غسل الايدي بانتظام لمدة تزيد عن 20 ثانية. 2/ عدم لمس الاسطح خاصة المعدنية منها لان فيروس يعيش عليها لساعات قبل ان يندثر. 3/تجنب لمس العين الانف و الفم باليد اذا كانت ملوثة	True Prevention Method
881	902	1.24E+18	فيروس كورونا: باولو ديبالا لاعب فريق يوفنتوس يعلن إصابته بكورونا #يوفنتوس #ديبالا #كورونا https://t.co/zPWg0URSUx	Statistics
882	903	1.24E+18	ابد والله اكل اكل اكل اكل نوم نوم نوم نوم نوم خختممت التويتر والسناب والانستا وحملت العاب بالجوال اطقطق فيها لين يفرجها الله #صوره_من_العزل_المنزلي	Irrelevant
883	904	1.24E+18	السيد نصر الله:: يعطي الزبدة في محاربة كورونا؛ هو فايروس مجهول حتى الخبراء مختلفين فيه.. لا يمكن قياس اختلاف الجو وقدوم الحر يعني إختفائه.	True Virus Origin and properties
884	905	1.25E+18	ادارة الرقابة الدوائية بوزارة الصحة في قطر تمنع كرت Air doctor من البيع بسبب عدم ثبوت اي ادعاء علمي فيه .. لا تنخدعوا .. بمن يستغل ازمة #كورونا للتكسب ! ولو كان صحيحاً لضجت الدنيا به! https://t.co/jCS3z4LVPv	True Governmental Measure
885	906	1.25E+18	انا متفائل بموضوع علاج كورونا اللي في اليابان اسم اليابان لوحده مصدر ثقة https://t.co/nzQ7eXLfsZ	Irrelevant
886	907	1.24E+18	#الكويت_تحارب_كورونا الآن لحصر وباء. المدارس اغلقت والجامعات وبعض القطاعات الخاصه. يفتح المجال الجوي للمغادره الوافدين مع احتفاظهم بالاقامه وسوف يغادر من البلد حوالي مليون شخص	True Governmental Measure
887	908	1.25E+18	ما في شي بضحكني مثل يلي بحكيلك شبكات الجيل الخامس 5G هي سبب #فيروس_كورونا_المستجدّ ..!!! #ملاخمة #كورونا_الاردن	Conspiracy Theory
888	909	1.25E+18	البحرين.. استلام شحنة “هيدروكسي كلوروكين” من الهند لعلاج #كورونا https://t.co/hVrwNTVaSx #أخبار_الوئام	Fake Treatment or Cure
889	910	2896213998	"الصحة" تعلن تقديم 17,879 جرعة من لقاح "كوفيد-19" خلال الساعات الـ24 الماضية.. والإجمالي حتى اليوم 24,105,247. (وام) #الشارقة24 https://t.co/7arGSUc9L2	True Vaccine Info
890	911	1.24E+18	@October992 وآلله مااعرف بس اللي اعرفه راح نخلص من كورونا وهي اصلا مو كورونا بقدر ماهو غاز السارين المطور ضربته امريكا للصين ان شاء الله نخلص منه بعد ١٠ مايس الخامس لان عمر الغاز بالجو ٩٠ يوم ويبداء بالضعف حتى يموت بس وراها راح تكون الجثث بالشوارع والجيفه تملي العراق بسبب المعارك	Conspiracy Theory
891	912	1.22E+18	مرة أخرى؛ #الصين تبهر العالم وتعلن الإنتهاء من بناء مستشفى لعلاج #كورونا في 8 أيام https://t.co/frveuJx9X5	True Governmental Measure
892	913	1.25E+18	هل هناك علاقة بين اجزاء فيروس HIV وفيروسSARS-COV-2 والتي قد تفضح التلاعب الجيني بالفيروس؟ صرح بروفسور لوك مونتانييه حاصل ع جائزة نوبل بالطب2008 باكتشاف فيروسHIV ان #فيروس_كورونا المسؤول بقتل 120.000بالعالم هو فيروس تم التلاعب به وإطلاقه بالخطأ من مختبر صيني بحثًا عن لقاح الإيدز https://t.co/x7g4lVMe2S	Conspiracy Theory
893	914	1.25E+18	علاج كورونا بالطاقه الشمسيه والاشعاع الضوئي ولقاح من مادة النيورين بإذن الله تعالى https://t.co/6Wv2z64fyN	Fake Treatment or Cure
894	915	1.45E+18	@Abodrndesh1900_ انت وين لكيت هاي الكلاوات ...اللقاح آمن وفعال وقلل الاضرار ...على العكس شوف كم واحد توفي من كورونا مقارنة بمن اخذ اللقاح ...والحمد.لله رجعت الحياة لطبيعتها بفضل الله واللقاح ..والحمد لله لقحنا جرعتين بالعام الماضي والامور طيبه ...على كيفك ويانا صرت مثل د ماجد العاني ..ولو هسه بطل	True Vaccine Info
895	916	1.24E+18	انباء وتقارير صحفيه ايطاليه تتحدث عن اصابة #باولو ديبالا نجم يوفينتوس بفايروس #كورونا ⚽⚽🏆🏆 https://t.co/CruKP3i6X6	Statistics
896	917	1.23E+18	هل ينقل البعوض فيروس كورونا؟ أخبار وطنية https://t.co/2EjPSLcW2O	Irrelevant
897	918	1.24E+18	السلطة الفلسطينية تعتقل المواطنين بسبب #فيروس_كورونا https://t.co/qcu6NHLQIX #فيروس_كورونا #كورونا_مصر #كورونا_في_الكويت #تعليق_الدراسة #الاحوال_الجويه #جروبات_الماميز #الدوري_المصري	Irrelevant
898	919	1.25E+18	@fatimamohmmed94 ألف ألف لابأس عليك ربي يحفظك ويحميك ويعطيك الصحه والعافيه	Irrelevant
899	920	8.33E+17	وين التبن الي كان ايقول اسباب الوفاه من اللقاح صفر😂😂😂 لو كان شخص واحد حول العالم ممكن ان يتصرر من اللقاح ف مومن حق اي احد يجبر اي شخص ان يتحمل نتائج هذه الاثار الجانبيه الي ممكن تحصل له. وحتى لو ماله اثار جانبيه محد له الحق يجبر الناس تدخل جسمها شي ماتبيه. https://t.co/kyFCIA0GRX	False Vaccine Info
900	921	1.25E+18	#الان وزيرة الصحة تؤكد استمرار استقرار الوضع الوبائي في #مصر مقارنة بالوضع الوبائي العالمي.	Irrelevant
901	922	1.24E+18	#شاهد الرسم البياني لدول الخليج خلال الأسبوعين الماضين مع فيروس #كورونا ومعدل زيادة الحالات . هل القادم انتشار أو انحسار؟ الجواب 👇🏻 https://t.co/cjVymSd1vw	Statistics
902	923	1.22E+18	كوريا الشمالية: إعدام أي شخص يصاب بفيروس #كورونا منعا لانتشاره بالبلاد... https://t.co/Nr5ZjknHga	Causing Anxiety and Fear
903	924	1.24E+18	منظمة الصحة العالمية : فيروس كورونا لا ينتقل عبر الهواء بل عن طريق السائل المخاطي للرئة ويجب التباعد الاجتماعي وترك مسافه ، ولا يسبب العطاس ولا جريان الأنف لكن يسبب الكحة وارتفاع الحرارة وضيق التنفس ، ولا ينتقل عبر الحيوانات المنزلية ولا في حمامات السباحة التي تحتوي على كلورين	True Virus Origin and properties
904	925	1.23E+18	عاجل.. . وزارة الداخلية: في حال كان القادم عبر المنافذ مواطن لإحدى دول مجلس التعاون أو مقيماً فيها أو ماراً بها فلا يسمح له بدخول المملكة إلا بعد مضي 14 يوما متصلة. . #المملكة #كورونا	True Governmental Measure
905	926	1.49E+18	@Zin3553 @james17299110 اخي الغالي انا أطلب منك اجابات منطقية وانت تريدني ارسم لك من اجتمع مع من انا اريد ان اعرف لماذا الاهتمام بفيروس غير قاتل احصائيا وفرض لقاح غير فعال اذا كنت ترى أن هذا منطق فلا بأس	False Vaccine Info
906	927	1.24E+18	#معلومات_طبية ❌غسل اليدين بالماء غير كاف ❌غسل اليدين بالمعقم وحده غير كاف ✅اغسل يديك بالماء والصابون فهو اكثر فعاليه من المعقم. الصابون يعمل على اذابة غشاء الدهون فيدمر ويفكك الفيروس مثل بيت من ورق ويموت. #عمان_تواجه_كرونا https://t.co/sYUGoec78W	True Prevention Method
907	928	1.23E+18	✅بعض النصائح والإرشادات ✅ التي صدرت من خبراء الصحة الصينيين في مدينة ووهان .. وطريقة الوقاية من فيروس كورونا:👇 7- عليك أن تداوم على الغرغرة أيضا : بـ دواء الغرغرة Betadine Sore Throat للتقليل او القضاء على الجراثيم في اللوزتين قبل ان تتسرب الى رئتيك. او الغرغرة بالماء والملح . https://t.co/60OsoaCZmV	Fake Treatment or Cure
908	929	1.25E+18	@CGCSaudi @KACST أتمنى تجريب بعض المواد الطبيعية على مرضى كورونا ، مثل زيت القرنفل والزعتر،و السماق، ونحوها ، وتسجيل النتائج سلبية كانت أو إيجابية.، وعدم إهمال المنتجات الطبيعية، في القضاء على الفيروس.	Fake Treatment or Cure
909	930	1.23E+18	@ahmedyassine30 أستاذ احمد كلامك منطقي بس يا ريت توضح اكثر لأن من يومين في إشاعات عن نية حجر صحي الضاحية يعني هيك ما منقدر نروح ع شغلنا ب بيروت ومنموت الجوع بدون ما ننصاب ب الكورونا	Irrelevant
910	931	1.24E+18	#عاجل خبراء يحذرون ان سبب تفشي وباء #كورونا في بعض المدن المتطورة والاحياء وبعض الدول له ارتباط وثيق بشبكة الجيل الخامس من #5G وهذه الدراسة توكد ان مقاطعةوهان هيه اول مدينة تستخدم هذخ التقنيه ولفتت بعض التقارير ان هذه الشبكة خطرة على جهازالمناعة في مقاومته حتى الانفلونزا العادية https://t.co/IivFpp9MKV	Conspiracy Theory
911	932	1.24E+18	ابتداء من17 مارس، الساعة 1 ظهرا، وفي إطار الإجراءات المتخذة لمكافحة وباء كوفيد19 (كورونا)، تم غلق كل الحدود الفرنسية: الجوية والأرضية والبحرية. أي مواطن أجنبي ليس لديه أسباب قهرية للقدوم لفرنسا سيتم رفض دخوله الأراضي الفرنسية.	True Governmental Measure
912	933	1.47E+18	@hespress اولا اسمه تطعيم وليس بلقاح..ما كاين لا لقاح لا سيدي زكري كاع الدول رفعو الحجر الصحي حنا بقينا. ونزيدك كورونا عدوى مثلها مثل الانفلونزا والحمد لله 80% من المغاربة المناعة عندهم قوية بقدرة الله عز وجل جلاله. فلا داعي لاستحمار البشر	False Vaccine Info
913	934	1.25E+18	8.3 مليون عربي مهددون بالفقر بسبب كورونا. #فيروس_كورونا #كوفيد١٩ #كورونا_فيروس #COVIDー19 #بوابة_الأخبار https://t.co/T6H46OW9By	Statistics
914	935	1.25E+18	👈الحجر الجزئي من 3 زوالا إلى 7صباحا في ولايات الجزائر، وهران، عين الدفلى، بجاية، سطيف، تيزي وزو، تيبازة، تلمسان، المدية #ريح_في_داركم #فيروس_كورونا #ALGER #COVID2019 #البليدة_الوريدة_عمرها_ماتذبال #الجزاير #بيتك_حياتك #COVID19dz	True Governmental Measure
915	936	1.24E+18	#دعوة_لعمل_الخير #تلمسوا حاجات الضعفاء حولكم فبعضهم يجمع قوت كل يوم بيومه وليس لديهم رواتب شهرية وقد تعطلت مصالحهم بعد الحجر المنزلي ومنع العمل والبيع . #تصدقوا لعل الصدقات تجلو الغمة تصدقوا بخفاء #فكم من متعفف وجارة #يسرف في الشراء خشية الجوع . 🌹 https://t.co/hgrCNVky2B	Irrelevant
916	937	1.25E+18	#الشروق| ماكرون يلتقي طبيبا يروج لاستخدام عقار مضاد للملاريا في علاج كورونا https://t.co/L7jBWMAZLa #ماكرون https://t.co/DqYJkh8AMf	Fake Treatment or Cure
917	938	1.49E+18	متوفر لقاح كوفيد ١٩ جرعة اولى جرعة ثانية جرعة ثالثة بدون حضور العميل للتواصل اخوكم عبدالله الشمري واتساب 594194589 #المملكة_العربية_السعودية	True Vaccine Info
918	939	1.23E+18	صدق أو لا تصدق ! تم ذكر فايروس #كورونا في رواية " عيون الظلام " للكاتب الأمريكي دين كونتز والتي صدرت في عام ١٩٨١. وليس ذلك فحسب بل تم ذكر إسم المدينة الصينية الموبوءة #ووهان والمعمل العسكري أيضا القريب من المدينة! هل هي صدفة؟ أم هي حرب بيولوجية كما يروج لها الروس؟ https://t.co/hTdHiNSf4U	Conspiracy Theory
919	940	1.24E+18	عاجل ⁩علاج فايروس كورونا : لمدة يومين اشرب مياه و عسل و ليمون .. ثالث يوم اشرب بس مياه و ليمون، حيطلعلك الفيروس يسألك فين العسل؟ اضربه بالشبشب علي راسه حيموت علي طول حقت المرة مع موية نوفا مو احسن مني @najla_aldawsari	Fake Treatment or Cure
920	941	1.23E+18	@TaifEduGov كيفية الوقاية من عدوى كورونا 😷: 1- غسل اليدين بإنتظام بالماء والصابون. 2- تغطية الفم والأنف عند السعال والعطاس 3- طهي اللحوم والبيض جيداً. 4- تجنب الإتصال المباشر مع أي شخص تظهر عليه أعراض أمراض الجهاز التنفسي مثل السعال والعطاس.	True Prevention Method
921	942	1.24E+18	@madallh_skaren القناة 12 العبرية تقول: إصابة ولي عهد الامارات محمد بن زايد بفيروس كورونا	Statistics
922	943	1.25E+18	شائعات طبية للوقاية من #فيروس_كورونا.. الصحة العالمية تحسم الجدل هل تصلح الغرغرة بالخل أو محلول الملح لعلاج كورونا؟ #الزم_بيتك https://t.co/XwyOs6dMco	Irrelevant
923	944	1.25E+18	العقار الواعد في علاج #كورونا .. #Remdesivir - أطلقته Gilead Sciences الأميركية - أثبت فعالية في معالجة فيروسات #كورونا السابقة #SARS و #MERS - طبقاً لتجارب مستشفى جامعة شيكاغو فقد أثبت فعالية في معالجة حالات حرجة مصابة بكورونا مع تحسن كل المرضى تقريبًا خلال أسبوع المصدر: CNBC https://t.co/ph12vAxmM6	Fake Treatment or Cure
924	945	1.24E+18	ارتفاع الحرارة والرطوبة يبطئ من تفشي كورونا.. ولكن https://t.co/yoYOEw47Zn	False Virus Origin and Properties
925	946	142232435	وكالة الادوية الاوروبية: تلقي المزيد من جرعات لقاح كورونا قد يؤدي الى رد فعل عكسي وإضعاف جهاز المناعة #لا_للتلقيح_مقابل_الأجرة #اخنوش_إرحل https://t.co/1SkDBq9cOH	False Vaccine Info
926	947	1.24E+18	@aster_8 #تسوق_بامان 1) - تجنب المصافحة 🤝 2) - تعقيم اليدين باستمرار او بالصابون لمدة 40 ثانية👏 3) - تجنب التجمعات بانواعها🌃 4) - ارتداء الكمامة في حالة العطاس او الكحة او لديك مريض 😷 فايروس كورونا اسمه العلمي " كوفيد 19 " ك : كل و : واحد ف : فينا ي : يلزم	True Prevention Method
927	948	1.24E+18	@cgtnarabic كوفيد ١٩ فايروس غامض وعنده فترة خمول ونشاط غير مستقره ويتكيف مع جميع درجات الحرارة	False Virus Origin and Properties
928	949	1.25E+18	جريدة المال ٣ ساعات · يعتقد البعض أن شبكات الجيل الخامس مسئولة عن انتشار فيروس كورونا التفاصيل: https://t.co/wjZrApZBjJ https://t.co/84Vr2BaP33	Conspiracy Theory
929	950	1.23E+18	الأطباء في #الصين يختبرون علاج "بلازما الدم" على المصابين بفيروس "#كورونا" https://t.co/K9Jco9aRrb https://t.co/kRZ3cnmiyO	Fake Treatment or Cure
930	951	1.22E+18	انتشرت إشاعة حول كيفية لبس الكمامة الطبية حيث إدّعت أن الجانب الملون (الأزرق) يجب أن يكون مرئيًا إذا كان مرتديها مصابًا، بينما يجب أن يكون الجانب الأبيض مرئيًا إذا كان مرتديها غير مريض. وهذا ليس له أي أساس من الصحة #فيروس_كورونا https://t.co/IT3DKy9OEc	Irrelevant
931	952	1.25E+18	يمكن للأم المصابة بمرض #فيروس_كورونا ارضاع #طفل /ها لكن عليها الالتزام بالارشادات التالية #كوفيد١٩ https://t.co/R55iI8RXSF	True Prevention Method
932	953	1.25E+18	@Thawri2020 أهم أهداف هذه الحرب البيولوجية ضرب اقتصاد الصين وحلفائها وإعادة صياغة النظام العالمى وكذلك التخلص من أكبر شريحة ممن يتلقون الدعم والرعاية الصحية من غير الأفراد المنتجين وهم كبار السن والمرضى بأمراض مزمنة لا مكان لهم فى النظم الرأسمالية لأنه اقتصاد بلا أخلاق قيمتك فى إنتاجيتك فقط	Irrelevant
933	954	1.23E+18	@SMTayyar اولا ابلغ سلول يراجعو بوصلة الأهداف في اليمن جا لمحاربة الحوثي و اتجة إلى المهرة و حضرموت وعد وابلغهم أن الحوثي في الجوف و صنعاء وبقية المحافظات ثانيا جاء التحالف لمحاربة إيران في اليمن و جاء كارونا وفضح دول الخليج أن أكثر سكانها أصيبوا بالفيروس في إيران غريب امركم يا عرب #الجوف	Irrelevant
934	955	1.24E+18	علاج فيروس كورونا واللقاح منه يكون في تناول الليمون والعسل والزنجبيل والقرفة وفي حال اشتداد المرض ينصح بالحصول على الاكسجين او الأوزون عبر أنبوب يوصل بالجهاز التنفسي لمنع انتشار الفيروس في الرئة وزيادة المناعة والشفاء من كل اعراض المرض في السعال وضيق التنفس والصداع والم الحلق .	Fake Treatment or Cure
935	956	8.55E+17	@SaudiNews50 اي اكيد عندهم تارجت ولازم يخلصونه كل دولة لازم تخلص ٧٠٪ من جرعاتها بعدها خلاص يرفعون الاجراءات الاحترازيه القصه قصة لقاح فقط وليس مناعه ولا كورونا . الفيروس اصبح ضعيف جدا ونسبة الشفاء منه ٩٩٪ .. فما ادري المبرر لاستمرار الجرعات الي اثبتت انها لا تحمي من كورونا	False Vaccine Info
936	957	1.25E+18	#الحجر_المنزلي #فيروس_كورونا_المستجدّ هل صحيح أن هناك غاز سام بالجو سينتشر في تاريخ ٧/ ٤ حتى نهاية ابريل ؟ وعلى اثره لا يسمح لنا فتح الشباك ولا حتى الشفاط ويحكم إغلاق مداخل ومخارج المنازل هل هذه المعلومة صحيحة؟	Irrelevant
937	958	1.24E+18	نبه خبراء الصحة، إلى أن الأشخاص المدخنين،👈🏻 *بما في ذلك مدخني السجائر الإلكترونية* قد يكونون أكثر عرضة لمضاعفات #فيروس_كورونا "#كوفيد_19"، الذي يؤثر بشكل كبير على وظيفة التنفس لدى الإنسان. #جمعية_نقاء https://t.co/9hATwkaN3Z	True Virus Origin and properties
938	959	1.25E+18	⚠️⚠️⚠️ ياشباب ابغا تركزون معي شوي - اشوف حسابات كثير صاروا يفتون بالطب وغيره، يقولون خلاص تم اكتشاف علاج #كورونا من شركة جلياد الامريكية - العلاج المعلن عنه من هذه الشركه اولا هو علاج لمرض الايبولا ثانيا انه تم استخدامه على مرضى كورونا قبل اكثر من شهرين والخبر اللي نزل تحديث فقط	Irrelevant
939	960	1.23E+18	. 5-بالإمكان أن تصاب بالفيروس ، في حال وصلك طرد من الصين. (غير صحيح) الصحيح: لا يُعرِّض إستلام الطرود من الصين الناس إلى خطر الإصابة بفيروس كورونا المستجد ، كما أنَّ فيروسات كورونا لا تعيش لفترة طويلة على الأشياء، مثل الرسائل أو الطرود.#فايروس_كورونا	False Spread Method
940	961	1.25E+18	"محمود سعد يحسم الجدل حول «الشلولو» وقدرته على الوقاية من #كورونا https://t.co/ebbCphAux9"	Fake Treatment or Cure
941	962	1.40E+18	اليوم واحد يسألني بعد ما اخذ اللقاح قال يعني دحين زرعتي فيني شرايح 😩 https://t.co/KPnJpDuAQy	False Vaccine Info
942	963	609649670	@alasiri_ @sarona036 @SaudiNews50 الدراسات الحقيقية اللي سواها اطباء مستقلين وهذه الدراسات هي اللي بسببها رفعت الدول الاوروبيه القيود ومنها بريطانيا اللي صنعت اللقاح ولا عينك ماتشوف غير كلام جماعة آمن وفعال اللي ما أجروا اي دراسة بنفسهم بس يرددوا كلام فايزر واخواتهاً	False Vaccine Info
943	964	1.24E+18	#كورونا_vs_انفلونزا_الطيور تجنب لمس العينين والأنف والفم بيديك قبل غسلهما بالماء والصابون منعا لانتقال الفيروسات #الوقاية_من_كورونا - توجيهات وزارة الصحة https://t.co/36FM27WrMQ	True Prevention Method
944	965	1.22E+18	كوريا الشمالية : اعدام أي شخص يصاب بفيروس #كورونا منعا لانتشاره بالبلد لك له مش هيك 🤦🏻‍♂️ https://t.co/DmpoMnKxz7	Causing Anxiety and Fear
945	966	607192356	خبر وفاة #لوك_مونتانييه أول ممن فضح تطوير #فيروس_كورونا #كوفيد١٩ في المعامل وفضح حقيقة #اللقاح وأنه السبب في ظهور المتحورات تم نشرة في جميع المواقع في العالم بنفس الصيغة حرفيا وبدون أي تغير أو تعديل! وهو دليل أن النشر تم بأمر وبصيغة واحدة من مصدر واحد مسيطر على #الإعلام الحقير	False Vaccine Info
946	967	1.24E+18	@esaa85632 انباء عن اصابة #شيطان_العرب بفيروس كورونا !! نقل الناشط الحقوقي الاماراتي عبدالله الطويل عن مصدر خاص ان هناك اخباراً بأن محمد بن زايد موجود في الحجر الصحي بعد اصابته بفيروس كورونا، وهذا الامر الذي تتكتم عليه سلطات الامارات. وداعاً #اكسبو_دبي#دولهالزجاجستعودرمال_لامحاله	Statistics
947	968	1.24E+18	بربكم لبنان تنهي العام الدراسي وهمه عدهم عدد إصابات ب كورونا أقل من عدنه بهوايه وبغداد ليحد هسه دا يماطلون وما يعلنون عن تمديد العطله غير سفله	False Governmental Measure
948	969	1.23E+18	#عاجل| #سلطنة_عمان تعلق الرحلات الجوية من إيطاليا إلى مطار صلالة بسبب المخاوف من فيروس #كورونا https://t.co/xQRPlsAbyt	True Governmental Measure
949	970	1.25E+18	هل شاهدتم تصريح ترامب حول بعض الطرق المقترحة لعلاج #كورونا .؟؟؟ يارب أنه يمزح 🧐 https://t.co/CddUQFQA6X	Irrelevant
950	971	1.24E+18	أنا كده كده مكنتش بحب اختلط بالناس عموما ف كويس انها جات من الطبيعه نفسها وكلنا هنبعد عن بعض ✋😎 #الكورونا_VS_الجواز #Joker	Irrelevant
951	972	1.24E+18	هل ينتشر #كوفيد_19 عن طريق الفضلات البشرية؟ الفيروس موجود في الفضلات البشرية لكنه ينتشر بالأساس من خلال مخالطة أحد المصابين عن قرب أو عبر الرذاذ المتطاير منه عند السعال أو العطس. اغسل يديك باستمرار قبل الأكل وبعده وقبل استعمال المرحاض وبعده وبعد السعال وبعد تغيير حفاضات الأطفال https://t.co/CH57jUbq9x	True Spread Method
952	973	1.24E+18	الحل الوحيد لمجابهة الكرونا هو ان نتعامل مع الجميع علي انهم مصابون #فيروس_كورونا_الجديد #كرونا_في_السودان #كرونا	True Prevention Method
953	974	1.24E+18	@tfrabiah #حظر_التجول غلطة عمر لو تم هلكتونا غلاء اسعار وضرائب قبل هالازمه سيوله ما عندنا فالحظر تهديد للامن الناس ما تدري وش هو الحظر ولا كيفية التعامل معه وبكل تغريده يرمون لك هالفكره ما يدرون الجوع بيطلعهم من بيوتهم وبتكثر السرقه والجرائم انت قائد محنك بس لا تجيب فينا العيد	Irrelevant
954	975	1.24E+18	الطرق #الفيزيائية تستخدم غالبا في تعقيم الادوات المعدنية والزجاجية الامثلة الشائعة لهذه الطريقة هي: -اللهب المباشر -الافران ذات الهواء الساخن -الاشعة فوق الحمراء -افران الحرارة الرطبة تقدر تسال في نوع من الانواع 👍👍 #الشوارع_الحين #وش_تسوي_في_البيت #مجتمع_واعي #اعرف_أكثر https://t.co/svoHwGKmU5	Irrelevant
955	976	1.25E+18	@Werathy @azizoudah1 #مسابقه_وقايه_وتثقيف البعوض لاينقل عدوى فيروس كورونا @daneiah @zhanen159 @aFdBwUjmt4yt7Rt #الوقايه_من_كورونا #كورونا_السعوديه	False Spread Method
956	977	1.25E+18	بفضل من الله ستخف العدوى في الايام القادمة في جزيرة العرب. بما ان درجات الحرارة فاقت ٢٥ درجة في معظم الدول ولان فايروس كورونا له غشاء دهني يذوب بالحرارة +٢٥ ولا يتحمل رطوبة ٥٠٪. فان المناخ سيقلل العدوى تدريجيا حتى تضمحل بمشيئة الله. المطلوب منا تهوية الاماكن بفتح النوافذ.	False Virus Origin and Properties
957	978	1.25E+18	إسبانيا تصادر شحنة من الأدوية تستعمل في علاج كورونا كانت موجهة إلى المغرب https://t.co/NTASEzFxtz via @LeDesk_ma	Irrelevant
958	979	1.24E+18	ماما مقتنعة فعلاً إن علاج الكورونا زيت السمسم	Fake Treatment or Cure
959	980	1.40E+18	@Mfsabhan نتزوج في المستقبل من ترفض اللقاح ✋ وتختار مسار الحرية 🕊️ من حق العرسان انتاج جيل متعافي وكيوت ❤️ وقرة العين من حقها تأخذ شريك الرحلة الطبيعي و الخالي من الجينات المعدلة وراثيا والذي سموه لقاح ✋	False Vaccine Info
960	981	1.25E+18	ارتفاع سهم شركة #gilead بنسبة 16% بعد تقارير عن تطويرها عقار لعلاج #كورونا و قد قامت الشركة بإجراء المرحلة الثالثة من تجاربها بالتعاون مع جامعة #شيكاجو الأمريكية. يذكر أن العقار جرب على 125 مريض مصاب ضمن تجربتها السريرية و تنوي الشركة توسعة التجربة السريرية لتشمل 4000 مريض. https://t.co/4FYYeNATlz	Irrelevant
961	982	1.25E+18	#البرازيل: إيقاف استخدام عقار للملاريا لعلاج #كورونا المستجد إثر ظهور مشاكل في ضربات القلب https://t.co/wuwJ4jTwq0 #coronavirus #COVID19 https://t.co/F6ZTj2vdKJ	Fake Treatment or Cure
962	983	1.24E+18	اتمنى يكون فيه وعي تراه موضوع تافه فيروس بسيط، المشكلة كلها هي سرعة انتشارة لكن مب مرعب ولا شيء (عدد اللي ماتوا ٦٪)، و كلها سبب ضعف المناعة، مقابل (عدد اللي تعالجوا اكثر من ٥٥٪)، *أتمنى محد يعطي الموضوع اكبر من حجمة* #الحرب_العالميه_كورونا_والبشر	Irrelevant
963	984	1.40E+18	@salrashed خلاص يا صلاح خذ لقاح كورونا وخلصنا ترا مناعة ربك الي خلقها قويه ما بتموت	True Vaccine Info
964	985	1.24E+18	#كورونا_يتحدث.. هل أكل الثوم يحمينا من #كورونا؟.. "الفيروس بنفسه يرد". #برق_الإمارات #وقاية_وأمان https://t.co/pC3V0ZrHMf	Fake Treatment or Cure
965	986	1.22E+18	إنتشار غريب ومريب للأوبئة وكل مئة سنة بالذات ..! •#الطاعون : عام 1720 •#الكوليرا : عام 1820 •الطاعون الدملي :عام 1920 #فيروس_كورونا : 2020	Conspiracy Theory
966	987	1.24E+18	4️⃣ رابعاً بالطبع #كورونا أكثر تأثيراً من النفط . مثال بسيط / نزول النفط قد يؤثر على بعض القطاعات بشكل مؤقت ، أما فايروس كورونا فواضح وضوح الشمس تأثيره على الشركات المحلية والعالمية . لك أن تتخيل أن هذا الأمر أثر حتى على الرياضة !! مستوعب 😳	Irrelevant
967	988	1.24E+18	منظمة الصحة العالمية تنصح باستخدام صابون منزلي عادي أو منظف لتنظيف الأسطح والأرضيات، وشطفها بالماء ثم استخدام مطهر مثل المبيض، الذي يحتوي على مادة فعالة تقضي على الفيروسات والجراثيم والفطريات 🦠 #بوبساي #العلوم_للعموم #فيروس_كورونا #كوفيد_19 https://t.co/fFLj5zk9uh	True Prevention Method
968	989	1.24E+18	@saoud_alshohomi أستاذي الفاضل كل منا يرى الأمر من زاويته الجوهر بالموضوع انه نجح في ايصال رسالته للشعب بشكل مؤثر وتفاعلنا معاها لو كان الامر في محفل رسمي لاختلفت المفردات حتما "الاختلاف في الرأي لا يفسد للود قضية" 😊 #الكويتيون_يد_واحدة_ضد_كورونا #الكويت_تتصدى_لكورونا #الحجر_المنزلي_واجب_وطني	Irrelevant
969	990	1.24E+18	عاجل | كشفت مصادر موثوقة في الإمارات، عن إصابة ولي عهد أبوظبي محمد بن زايد، بفيروس كورونا القاتل، مشيرة إلى أن اجتماعات عقدت على أعلى المستوى لبحث محاولة السيطرة على تفشي الفيروس في الإمارات بعد تفاقم أعداد المصابين. https://t.co/HqkP6sGqj7 https://t.co/7t8m4svBjO	Statistics
970	991	8.20E+17	“FDA” تضاعف من جرعات عقار إيفوشيلد من الأجسام المضادة للحماية من كورونا https://t.co/GdmCAGFos6	True Treatment or Cure
971	992	1.24E+18	عاجل | ميركل: تطوير لقاح وأدوية مضادة لفيروس #كورونا سيستغرق بعض الوقت https://t.co/s8BlzcIO3M https://t.co/m220WrP39r	Irrelevant
972	993	1.22E+18	بدون تطعيم تصبح أكثر عرضة للإصابة بأعراض #فيروس_كورونا الشديدة.. احرص على تلقي اللقاح والجرعة التنشيطية لتكون دائمًا في أمان👌 #معًا_نطمئن https://t.co/jkJfWmK3aA	True Vaccine Info
973	994	1.24E+18	@hamadlahdan للأسف وثيقة فاضحة من هيئة الطيران القطري تبين سبب انتشار وباء كورونا في قطر بشكل خطير. هل يعقل منع السفر الى الكويت وعمان واستثناء ايران و تركيا ؟ في منتهى الإهانة للبلد. https://t.co/sO8YPs7Zb1	False Governmental Measure
974	995	1.23E+18	@mawtoura احلى شي إنو دايماً الجواب "نحنا شعب عيّيش" ما تخافي من الكورونا فيروس العيشان متفشّي	Irrelevant
975	996	1.25E+18	#اخبار_السعودية (شبكة شايفك : وزارة الصحة السعودية تستقطب 78 ألف متطوع صحي وتؤهلهم) - عمل مركز التطوع الصحي في وزارة الصحة السعودية، على إطلاق مبادرة "الممارس الصحي مستعد"، التي تهدف إلى استقطاب المتطوعين ا ... تفاصيل اكثر https://t.co/29QI1txmhs -------------------	Irrelevant
976	997	1.24E+18	@sarakaram__1 @omarfareskh ١- معليش المصدر؟ ٢- سؤالي واضح كان، اكتر من مرة ذكرت النور بمعاني مختلفة ومستحيل يكون القصد اشعة الشمس! ٣- خطين تحت كلمة "بعض"! ٤- اشعة الشمس مو علاج ولا واقية من الكورونا! ولا حتى المحبة بتوقي عفكرة🙂 وشيكرن😌🤚🏻	False Prevention Method
977	998	1.24E+18	يا عالم التهويل من فيروس كورونا بقي كارثي نسبة الوفيات قليلة جدا علي مستوي العالم وكتير يبتعالجوا كفاية أوفر ارحمونا	False Virus Origin and Properties
978	999	1.24E+18	@ib_reb ⁧ إصابة ولي عهد أبو ظبي محمد بن زايد بفيروس #كورونا ⁧#مباشر_قطر_اصابة_تميم_بكورونا #Covid_19 ⁩هيدا؟؟؟؟؟	Statistics
979	1000	498779256	@Mymunh1418 مرحباً: توافقاً مع الاحترازات الصحية المعتمدة؛ يجب ارتداء الكمام وتحميل تطبيق "توكلنا" عند حضورك لمقر الاختبار، كما يجب أن يكون الوضع الصحي في تطبيق "توكلنا": محصن أكمل جرعات لقاح كورونا (كوفيد-19). بالتوفيق.	True Vaccine Info
980	1001	1.22E+18	@WaelEssam77 كل فيروسات الانفلونزا يمكن معالجتها بالوسائل العادية اهمها تخفيض درجة الحرارة و الراحة، خطر فيروس كورونا يتمثل بعدد الاصابات الكبير خلال فترة قصيرة لانه انتشر في مدينة ذات كثافة سكانية عالية	True Spread Method
981	1002	1.24E+18	، ؛✍️ لا للمصافحه🤝 للقضاء على كرونا ما يُعين على القضاء على فيروس كرونا الابتعاد عن تجماعات الناس عدم المصافحه بالدين غسل اليدين بالماء والصابون والجلوس في المنزل باذن الله يحميك ويقلل من انتشار المرض ويساعدالجهات المختصه من وزارة الصحه من القظاء على هذاالفيروس ان شاءالله https://t.co/zHnt8PkQ6J	True Prevention Method
982	1003	1.24E+18	أفضل طريقة لتتجنب الإصابة بالكورونا، أن تتصرف مع الناس كأنك أنت مصاب، وأن تتصرف مع الناس كأنهم هم مصابون #COVID2019 #خليك_في_البيت #كورونا #كورونا_لبنان https://t.co/JjyLbCXYBi	True Prevention Method
983	1004	1.24E+18	السنغال تغلق المجال الجوي أمام جميع الرحلات الدولية، اعتبارا من يوم الجمعة الموافق 20 مارس ولغاية 17 أبريل 2020.وذلك للحد من انتشار فايروس كورونا . @MoFAICUAE https://t.co/Zq18uoETsx	True Governmental Measure
984	1005	1.22E+18	النقاب مايمنع من #كورونا لا سمح الله في حال انتشاره، ولا يُوصى الا بالكمام من نوع N95 ، ارجوكم اوقفوا نشر الكذب الدين مو محتاج هالغباء عشان يثبت صحة ماجاء به!! وواجب على الجميع التصدي لترهات الواتس اب ..	Irrelevant
985	1006	1.24E+18	عاجل | إصابة رئيس الوزراء البريطاني بوريس جونسون ب #فيروس_كورونا_المستجدّ https://t.co/EAiutpbcVC	Statistics
986	1007	1.25E+18	@hassinaouch أحياناً شمولية الفحص واتساع الاختبارات هي من ترفع الأرقام..والعكس ، قلة الفحوصات والمسح الاستقصائي تعطي ارقام قليلة..المعيار الحقيقي هي أرقام الوفيات..فقد قيل أن الوفاة الواحدة يقابلها 100 مصاب وهكذا بغض النظر عما تنشره وزارات الصحة	Irrelevant
987	1008	1.24E+18	ليه استخدام الصابون و المياه كافي لقتل ڤيروس #كورونا ؟ … اي صنوع من الصابون له القدرة انه يحلل الدهون بعض الڤيروسات و منها #فيروس_كورونا الغلاف بتاعه دهني و بالتالي الصابون له القدرة على تفكيك الغلاف ده بسهولة و يخلي الڤيروس غير نشط ، يتبع https://t.co/ICip6LwsL3	True Prevention Method
988	1009	1.24E+18	@ENDEAVOR114 اساسا كورونا ينتقل بالهواء .. شافوا ان لو انت ف غرفة فيها شخص مصاب بينتقل لك حتى لو ما لامسته	False Spread Method
989	1010	1.24E+18	@GhaffariHamad مايخصه الخفاش يقولون معمل/مختبر بيولوجي في ووهان	Conspiracy Theory
990	1011	1.24E+18	@MBS_MBSKSA هناك من يتحدث عن أن #كورونا هي حرب بيلوجية شنتها إيران وأن مصدرة الأصلي إيران وبسبب العلاقة بينها وبين الصين تم نشرة في ووهان وبعدها تم إستهداف الخليج وإيطاليا ومصر وكذلك إسرائيل . رأيك ؟؟ يُقال أن الأسلحة البيلوجية هي سلاح الفقراء	Conspiracy Theory
991	1012	1.24E+18	هل من الآمن استلام الرسائل أو الطرود من الصين؟ نعم، آمن. لا يُعرِّض استلام الطرود من الصين الناس إلى خطر الإصابة بفيروس كورونا المستجد. ونعلم، من تحليل أجريناه مسبقًا، أنَّ فيروسات كورونا لا تعيش لفترة طويلة على الأشياء، مثل الرسائل أو الطرود.	False Spread Method
992	1013	1.24E+18	الخضرة، الجو، الوجه الحسن ❤️. #يحدث_الآن #كورونا_السعوديه #العزل_المنزلي #كلنا_مسؤول https://t.co/Eq29l4qiQ8	Irrelevant
993	1014	1.24E+18	تجنب لمس العينين والأنف والفم بيديك قبل غسلهما بالماء والصابون منعا لانتقال الفيروسات #الوقاية_من_كورونا - مع تحيات وزارة الصحة https://t.co/vaIU4anlK6	True Prevention Method
994	1015	1.25E+18	خبير #صيني يجزم ويؤكد ان استنشاق بخار الماء يقتل #فيروس_كورونا ١٠٠% اذا كان موجود في الرئتين أو الحنجرة أو الأنف فالفيروس لا يحتمل درجة حرارة بخار الماء الدافئة .. ... ارجو نشر هذه المعلومه في صفحتكم وعلى أوسع نطاق	Fake Treatment or Cure
995	1016	1.25E+18	باختصار لمواجهة فيروس #الكورونا https://t.co/Wj458DHTdk	Irrelevant
996	1017	1.23E+18	RT @SaudiNews50: وزارة الصحة : تم حصر 70 مخالط لحالة الإصابة بكورونا المكتشفة ، ويجب الابتعاد عن نشر الشائعات. . #كورونا #السعودية	True Governmental Measure
997	1018	1.24E+18	#شمال_الرياض الظاهر يحسبون حظر التجول يشمل الدفاعات الجوية ، حمقاء😂	Irrelevant
998	1019	1.25E+18	#فيتو| "#الصحة_العالمية": لا يوجد دليل على أن الصيام يزيد من خطر الإصابة بفيروس #كورونا شاهد.. https://t.co/96i7wUr3ju	False Virus Origin and Properties
999	1020	1.24E+18	@Wh9E0 @KpJyqUspb9c9bRi واضح ان الصين لعبت بالنار ...والخيوط ستبداء بالوضوح هم قغلوا واحكموا الغلق علي اووهان مركز الاندلاع والقبض علي عالم بيولوجي امريكي من جامعة هارفارد وكان بمهمة بحثيةفي اووهان ...والان يخرجون علي العالم بمصل وليس علاج وكمااشار علماءالهند واستراليا ان الفيرس له 2 جين اي مركب معملي	Conspiracy Theory
1000	1021	1.25E+18	يجب أن يدرك المدخنون ومن يستخدم الفيب خطرهم المحتمل لأعراض COVID-19 لأن رئتيهم قد تكون ملتهبة ولديهم وظائف مناعية أقل. #كوفيد١٩ #كورونا #الوطن #الدوحة #قطر #دوحة #قطر #سلامتك_هي_سلامتي #فيروس_كورونا . https://t.co/atNumtEZKX	True Virus Origin and properties
1001	1022	1.25E+18	العالم كله مستنفر في مواجهة انتشار #كورونا والموضوع طلع ابسط مما نتخيل وما يحتاج اكثر من شوية #شلولو 🤨 فضلا لا امرا #شارك التغريدة وساهم في #انقراض_الاغبياء https://t.co/se4V3m2h6y	Fake Treatment or Cure
1002	1023	1.23E+18	الأخبار المنتشرة بخصوص إصابة التشيلي أليكسيس سانشيز بـ فيروس كورونا غير صحيحة https://t.co/AI6hsQshWm	Statistics
1003	1024	254431610	@fatma12061812 @0badr0x @talzlami العلم يؤكد ان اللقاحات ليست مرة واحدة وإذا شئت انظر لجدول تطعيم الاطفال تجد ان اربعة او ستة تطعيمات في اغلبها وتحتاج كل فترة ان تأخذ جرعة معززة او تعيدها على حسب المناعة لقاح الانفلونزا سنويا تكرار اللقاح ليس خاص بلقاح كورونا	True Vaccine Info
1004	1025	1.24E+18	@YCn4vQPirytlH9o اروبا حل فيها الوباء ولو قدمت لليمنيين الجنسيات الاروبية لا ستبدالها بالجواز اليمني فكلهم سوف يذهبون الى اروبا رغم الوباء ويتركوا اليمن لكم الجنوب هاني بن بريك اكبر وباء حل علينا	Irrelevant
1005	1026	1.24E+18	عودة #الأطباء و #الممرضين من مدينة #ووهان الصينية بعد انتهاء الأزمة وتحية من الجيش الصيني لهم ! #كورونا #كورونا_الجديد #CoronaVirusUpdate #Covid_19 https://t.co/iLHmE5C1ya	True Governmental Measure
1006	1027	279004227	فيديو: إمدادات عقار فايزر المضاد لفيروس كورونا تحت ضغط الزمن https://t.co/kmVbWspmAE	True Treatment or Cure
1007	1028	1.24E+18	متى يجب لبس الكمامة؟ -إذا كنت مصابا بالسعال أو العطاس -إذا كنت تعتني بشخص مريض بأعراض تنفسية وفي الرابط بقية الوصايا الخاصة بفيروس كورونا https://t.co/cT1ghw0yVR مع تحيات وزارة الصحة	True Prevention Method
1008	1029	1.23E+18	@xx__xx__80 @SHAWKAT64457389 @Amany21234439 @xv3mygafWaBilz8 @Aser___Eyad2 @manal19905 @Tasneem08291026 @Jokar246 @ZKvugWkxxiwLFfw @wwddssdw @m_ve80l @SoWtt2s6fcgEfdi @HalemZinab @X3FzEgjqMapXyyQ @deif_sanaa @4SybXysfxfRyGab @AhmedAl42147454 احسنت وزي مامش من حقي اسب مبارك لانه في ذمه الله من حقي احترم من كان مظلوما ومات مسجونا #الجوكر_المصري #السيسي_يقتل_المصريين_بكورونا	Irrelevant
1009	1030	1.24E+18	@Ziya_NJ @RoroSarkis@ @daniel35480612 #فيروس_كورونا وطريقة التعامل معه في لبنان يا بْني ها الجوهر طيعو كل شخص معقّد بيعو خلّي الدهر يسفّو كف يْهَرْهِلّو براغي نيعو	Irrelevant
1010	1031	1.22E+18	#فيروس_كورونا عليكم بالبصل والثوم والقرفه.	Fake Treatment or Cure
1011	1032	1.24E+18	قالت رئيسة الجبهة الوطنية الفرنسية مارين لوبان في تصريح لها أن على السلطات الفرنسية أن تمنع أي مسؤول إفريقي من دخول المستشفيات الفرنسية للعلاج من فيروس كورونا، وأضافت أن الفرصة كانت بأيديهم منذ ستين سنة لبناء مستشفيات لأنفسهم ولشعوبهم ، لكنهم لم يفعلوا ، ولهذا فلن نقبلهم عندنا https://t.co/cLkzviz2DO	Hate and Exclusion
1012	1033	1.24E+18	RT @AlArabiya_Seha: ارتفاع الحرارة والرطوبة يبطئ من تفشي كورونا.. ولكن https://t.co/bt7s8lMS24 #العربية	False Virus Origin and Properties
1013	1034	1.24E+18	#كورونا_الجديد فقط في مصر .بيبوسوا بعض قدام معمل تحليل كورونا . = لازم يبقا في كورونا علشان نشوفك😂	Irrelevant
1014	1035	1.25E+18	هذا هو الوقت الأفضل للإقلاع عن التدخين لحماية نفسك من #فيروس_كورونا https://t.co/0Hai730BdO	Irrelevant
1015	1036	1.26E+18	أرجو فضلاً وليس أمراً الدعاء لابنه أحمد ودودي بالشفاء فالطفلة مريضة ولا سبيل لنا الا مساعدتهم ف محنتهم بالدعاء فاللهم أذهب البأس وأشفها شفاء لا يغادر سقما وقر أعين والديها بشفائها وأحفظها بعينيك فلا ملجأ ولا منجي منك إلا إليك https://t.co/TgqUUImRLc	Irrelevant
1016	1037	1.24E+18	لا صحة لما يتم تداوله عن تعرض لاعب يوفنتوس باولو ديبالا لعدوى فيروس كورونا، و مصدر الشائعة قناة فنزويلية. https://t.co/iE7xWL6g0w	Statistics
1017	1038	1.25E+18	#عاجل | وادي الدواسر.. ضبط وافد انتحل مهنة طبيب مدعيًا قدرته على علاج "كورونا" – صور https://t.co/hkdDpwJr1X	Irrelevant
1018	1039	1.24E+18	#كورونا #خسوف_القمر اللهم ارحمنا إذا برق البصر و خسف القمر و جُمع الشمس و القمر ،اللهم اجعل خسوف قمرك هذا رحمة لنا ولا تؤاخذنا بذنوبنا ولا تنزل غضبك علينا واغفرلنا وارحمنا يا ارحمُ الراحمين	Irrelevant
1019	1040	1.24E+18	@AhmedAref02 @AbdullahElshrif سلام عليكم ورحمه الله وبركاته انا شاب عادي كنت جه في بالي فكره ونا بتوضه علشان اصلي لما الفيروس بي موت من درجة الحرارة 30 تقريباً وزارة الصحة المصرية تجربه ممكن تنجح بأذن ربي اعملو تجربه ع شخص عنده كرونا تحت مياه سخنه هتلاقو في تأسير لي درجة80% #طنطا الله مبلغت فالله مشهد انشر	False Virus Origin and Properties
1020	1041	1.25E+18	هانى الناظر : الأمل فى الوصول لعلاج كورونا موجود والخير قادم التفاصيل: https://t.co/cE48TO9pZF https://t.co/bvI27nHCYF	Irrelevant
1021	1042	1.24E+18	#كورونا ▪ فايروس الكورونا عند سقوطه على سطح معدني فإنه سيعيش 12 ساعة لذا غسل اليدين بالصابون والماء بشكل جيد يفي بالغرض. ▪ فايروس الكورونا عند سقوطه على الأقمشة يبقى 9 ساعات لذا غسل الملابس أو تعرضها للشمس لمدة ساعتين يفي لغرض قتله.	False Spread Method
1022	1043	1.24E+18	أعراض كرونا التي مرت بنا حسب التسلسل 1- الم في الحلق والبلعوم 2- ارتفاع درجة الحرارة وصداع في منطقة الصدغ 3- الم بكل الجسم مثل حالة الفلاونزة لكن اخف 4- كحة جافة وشعور بضيق التنفس 5- غثيان خفيف 6- اسهال 7- وغزات في منطقة الصدر ومغص في أسفل الظهر والبطن هذه تجربتنا مع المرض.	True Symptom
1023	1044	1.23E+18	ترامب خلال اتصاله بالرئيس الصيني قال إن "كورونا" سيضعف في إبريل/نيسان المقبل. كشف أنه ناقش قضية الحرارة مع نظيره الصيني شي جين بينغ في اتصال هاتفي الأسبوع الماضي. وقال إن "الحرارة تقتل هذا النوع من الفيروسات بشكل عام".	False Virus Origin and Properties
1024	1045	1.25E+18	هذا واحد من اشهر علماء الوبائيات يطالب المصريين بتسجيل البروتوكول العلاجي الذي إبتكروه لعلاج كورونا والذي يطبقه العالم كله الآن فبراءة الإختراع بإسم مصر وأطباء مصر https://t.co/t5v0JAnxSG	Irrelevant
1025	1046	1.25E+18	@Suliman88944 أبشر سأعيد التغريد بها مقالة و مقطع يناقش كيف يمكن أن يؤثر إشعاع المجال الكهرومغناطيسي (EMF) اي شبكات الجيل الخامس و ما حذا حذوها على وباء COVID-19 وخطر العدوى و ضعف المناعة على موقع د. ميركولا للمهتمين بالموضوع https://t.co/R6qovF9akN	Conspiracy Theory
1026	1047	1.25E+18	الاسبوع الماضي ظهرت الفنانة المصرية زينة تحكي إنها وجدت علاج كورونا في دمها..وانها حلمت ان الرئيس السيسي كان يعطيها شوكولاته وحليب لزيادة دمها لتعالج الشعب المصري..لآن دمها علاج لكورونا زينة دمها حالي😊لكن تخيلوا معي فقط خيال يطلع دم توكل كرمان كلاج لكورونا. انا شخصيا افضل الموت	Irrelevant
1027	1048	1.25E+18	*السعودية تعلن رسميا إلغاء الحج لهذا العام، وإيقاف العمرة لـ10 أشهر.* #كورونا	False Governmental Measure
1028	1049	1.23E+18	@ARTORO6 الكمامه ما بتحل مشكلة صديقي الا اذا كنت تتواجد بمناطق تجمعات و مطارات الكورونا لا ينتقل بالهواء مثل السارس و يعيش فقط على الاسطح و الملامسه المباشره	True Spread Method
1029	1050	1.24E+18	العك كتييير ف موضوع #فيروس_كورونا .. يا ريت الناس تبطل تفتي .. فيروس #كورونا لا ينتقل ف الهواء ولكن مع مقدمي الرعاية الصحية اللي هم "الاطباء والممرضين"" ممن يتعاملون بشكل مباشر مع المرضى بيفضل ف الهواء لمدة 3 ساعات !!	True Spread Method
1030	1051	1.40E+18	سؤالها ؛ سمعت انه لقاح فايزر يسبب العقم تكفون بكل امانه اذا تعرفون ؟ جوابي ؛ والله ما ادري بس كورونا ولقاحاتها شبكوا معها امور جنسيه واجد 😂😭 * بتموت ما عاد سألتني 😅.	False Vaccine Info
1031	1052	1.22E+18	الكثير من الصينيين يشاركون فديوهات عن انتشار الغربان فالصين وهذه واحده منها مع التعليق 👇🏻👇🏻 مع الانتشار السريع لوباء الالتهاب الرئوي في ووهان ، تحلق العديد من مجموعات الغربان في هوبى وخنان وحتى تيانجين! كم من الناس سيموتون! ! #كورونا_الصين https://t.co/XmGYjR7doh	Irrelevant
1032	1053	1.24E+18	@kholoudfree3 كورونا” وقرار عاجل بتأجيل اكسبو دبي 2020 مُصيبة تحلّ على الإمارات.. إصابة محمد بن زايد بـ”كورونا” وقرار عاجل بتأجيل اكسبو دبي 2020 https://t.co/8tatIOPMu4	Statistics
1033	1054	1.24E+18	RT @i__Jori73: آداب العطس لتقليل العدوى .. #كورونا #فيروس_كورونا #كوفيد_19 #كوفيد19 #فيروس_كورونا_الجديد https://t.co/YVt140uWQB	Irrelevant
1034	1055	1.24E+18	@HasanKutbi استاذ حسن، سألنا صيني من العاملين عندنا في أحد الشركات عن افضل واكثر سيارة صينية استخداماً في الصين، الجواب كان مفاجئة حيث قال انهم لا يستخدمون السيارات الصينية بقدر الكورية واليابانية !!	Irrelevant
1035	1056	1.22E+18	#فيروس_كورونا_الجديد 7-بعض النصائح المهم غسل اليدين جيدًا وباستمرار بالماء والصابون استخدام المناديل الورقية عند السعال تجنّب ملامسة العينين والأنف والفم باليد وضع الكمامات الطبية. تجنّب الاحتكاك بالمصابين قدر الإمكان. مراجعة الطبيب عند الاحساس بالتعب ☑️	True Prevention Method
1036	1057	1.24E+18	أعيتنا مطالب الحياة ولكن لم ولن نيأس ، ستشرق شمسنا يوماً ، سنواجه هذه الزمرة للرمق الأخير حتى ننال حقوقنا ، ونأخذها رغماً عن أنوفهم . #وباء_الجهاز_المركزي	Irrelevant
1037	1058	1.25E+18	آخر احصائيه لمنظمة الصحه العالميه حول الاصابات بفيروس كورونا https://t.co/ZCCV5MhgVt	Irrelevant
1038	1059	1.24E+18	إنها شمسنا العزيزة ذلك الفرن النووي العملاق والتي تحتوي على عدة طبقات، الفوتوسفير وهي الأقرب لنواتها، تليها الكروموسفير ثم الكورونا. تعرف الكورونا بهالة الشمس وتمثل المنطقة الخارجية للغلاف الجوي الذي يحيط بالشمس وتبلغ درجة حرارتها أكثر من مليون درجة مئوية كما تتميز بكثافة منخفضة https://t.co/J5AV61OOiR	Irrelevant
1039	1060	1544362255	الوكالة الأوروبية للأدوية ترخص جرعة معززة من لقاح كوميرناتي لأعمار 12 عاما https://t.co/FMl1zeKUXh https://t.co/olil8kihZk	True Vaccine Info
1040	1061	1.25E+18	الغاء الحج هذا العام وإيقاف العمره عشره اشهر انه العام الاسود حقآ #كورونا #كورونا_مصر #كوفيد١٩	False Governmental Measure
1041	1062	1.24E+18	بحسب كل الدراسات الحالية.: في حال أصابتك أعراض الفيروس إبتعد عن استخدام #التروفين أو #الديكلوفين أو #الايبروفين وكل خافضات الحرارة من نفس العائلة، لأنها تزيد الأعراض تعقيداً. إستخدم ال #بنادول وال #باراسيتامول فقط. شارك هذه المعلومة الهامة. #كرونا_السعودية #حظر_تجول #كوفيد١٩ https://t.co/bPBfVgMeB5	True Treatment or Cure
1042	1063	1.22E+18	ظهرت في أحداث مسلسل #ذا_سيمبسونز انتشار فيروس اسمه " أوسكا فلو" في بلدة أمريكية، بعد أن قدم إليها من اليابان #كورونا المزيد من التفاصيل ☚ https://t.co/6gXVjbtOTN https://t.co/77aXHy9wCZ	Conspiracy Theory
1043	1064	1.25E+18	آخر اقتراحات ترمب .. حقن الرئتين بالمعقمات لقتل فيروس كورونا 😂	Fake Treatment or Cure
1044	1065	1.24E+18	خذ المعلومة الصحية من مصدرها الموثوق . واتبع سبل الوقاية الصحيحة مثل غسل اليدين بالماء والصابون لمدة 40 ثانية عدم مشاركة الآخرين أغراضهم السلام بالنظر والاشاره #الوقاية_من_كورونا #تعليم_المخواة	True Prevention Method
1045	1066	1.23E+18	فيلم #Contagion إنتاج 2011 فيلم يتنبأ بفيروس #كورونا نفس الأعراض نفس مصدر الفيروس موت الملايين https://t.co/DSBamgImJt	Conspiracy Theory
1046	1067	1.25E+18	#السعودية تعلن رسميا إلغاءموسم #الحج وايقاف #العمرة 10اشهر لهذا العام وحظرالتجوال الكلي في #مكة و #المدينة حتى إشعار آخربسبب #كورونا وصلنا على كلام الشهيدالقائد حين قال انه سيأتي عام يلغوا فيه الحج بسبب وجودوباء #عليهم_لعنة_الله ____ من يريد الحج والعمرة فليطوف حول بيوت الفقراء	False Governmental Measure
1047	1068	1.24E+18	كما ترى المجلة تنبأت قبل عام بظهور وباء،لاحظ الباندا الذي يرمز لصين خلفه الفرسان الذين يرمزون للحرب او الجوع او الوباء احد هذه الفرسان على شكل تمثال الحرية كأنها اشاره لعلاقة سريه بين امريكا والوباء! الاكونومست هي مجلة تتنبأ بالاحداث المخطط لها في كل عام بسبب قربهم من صناع القرار https://t.co/rhjNAaPBws https://t.co/wVgGzBqYXS	Conspiracy Theory
1048	1070	1.25E+18	#التعليم_عن_بعد #تعليم_صبيا #مكتب_تعليم_ضمد #فيروس_كورونا #كورونا #كلنا_مسؤول 🇸🇦 #المدرسة_الافتراضية نفذت المعلمة/حياة الحازمي للطالبات الصف الأول(أ)واجبات ومسارين مادة لغتي في منظومة التعليم الموحد المنسقة الاعلامية/ مي الحازمي قائدة المدرسة/حشيمة الحازمي https://t.co/QPypgrUprf	Irrelevant
1049	1071	1.24E+18	#الجوف غارات لمقاتلات التحالف استهدف مليشيا #الحوثي بجبهة وادي اسطر بوادي خب شمال الجوف خلفت قتلى من بينهم .. عبدالعزيز بن بلم محمد حسن الصبر شامخ المزروعي حسن تيس الشواطي هادي بن جابر بن رباقه وولده هادي حمران التام #الحوثي_كورونا_اليمن	Irrelevant
1050	1072	1.24E+18	- هل يساعد تناول الثوم في الوقاية من العدوى بفايروس كورونا المستجد؟ يعد الثوم طعاما صحيا ، ويتميز بإحتوائه على بعض الخصائص المضادة للميكروبات ، ومع ذلك ، لاتوجد أي بينة تثبت أن تناول الثوم يقي من العدوى ، بفايروس كورونا المستجد . #وزارة_الصحة #كورونا_الجديد	Fake Treatment or Cure
1051	1073	1.24E+18	رسائل توعويه ... وزارة الصحه : تجنب لمس العينين والأنف والفم بيديك قبل غسلهما بالماء والصابون منعا لانتقال الفيروسات #الوقاية_من_كورونا - مع تحيات وزارة الصحة https://t.co/fEF0A8ERa1	True Prevention Method
1052	1074	1.24E+18	الكلمه اللطيفه تجبر قـلب وتبني حيـاة . ابي كلمة حلوه #خليك_ببيتك_وانشد_لوطنك #فزعة_الكويت #شكرا_الدفاع_الجوي #حظر_التجول	Irrelevant
1053	1075	1375391485	#الغاء_كافه_القيود هاشتاق ساذج، ترى كله كمامة باماكن مغلقة وعقم يدينك ولا تسوي زحمة وخذ اللقاح. هذي الإجراءات تسبب خنق وكبدت لجناحات حريتك من ان تطير؟	True Vaccine Info
1054	1076	1.24E+18	اصابة رئيس الوزراء البريطاني صاحب مقولة: "استعدو لفقد احبابكم بسبب #الكورونا" بالفيروس ⚠️ https://t.co/8eQf8xbNSn	Causing Anxiety and Fear
1055	1077	1.23E+18	هل يقتل الغبار #كورونا_الجديد وغيره من الفيروسات ؟ مُتخصصون يُجيبون عبر هذا الرابط https://t.co/9ss1uQqqmG… https://t.co/Y5DSGEtFTe	Irrelevant
1056	1078	1.25E+18	تؤكد #منظمةالصحةالعالمية أنه لا صحة لما تتداوله بعض وسائط التواصل الإجتماعي في #سورية حول "التوقع بإعلان سورية بلداً ناجياً من وباء #كوفيد19 خلال فترة 21 يوم" كما تؤكد أنه لا وجود لما يسمى بـ " لجنة التنسيق التابعة لمنظمة الصحة العالمية" . https://t.co/8U1mXQn1mL	Statistics
1057	1079	1.24E+18	@haaya1312 ترتفع الحرارة افضل عشان ينتهي كورونا	False Virus Origin and Properties
1058	1081	1.23E+18	#عاجل| #الفاتيكان ينفي إصابة البابا بـ #كورونا: نزلة برد https://t.co/pgSx4iLxzT	Statistics
1059	1082	9.91E+17	@_drhussainali والله يا دكتور و انا كمان الحمدلله اخذت جرعتين فقط و جالي كورونا و اله الحمد الاعراض لم تتعدى أعراض جرعه اللقاح. اللهم اشف مرضانا و عافنا و اعف عنا.	True Vaccine Info
1060	1083	1.24E+18	@Abualfawarss123 الصين متقدمة جدا وتستخدم التقنية من الربوتات التي تعمل كل شي تقريبا من طائرات تنقل البضائع وسيارات الاسعاف والدرون التي قامة بالرش والمتابعة وذلك الامتلاك الصين على التقنيه والانترنت السريع 5G بناء المستشفيات خلال 7 يوم وبكل امانه أبدعوا واثبتو القدرة التي يتمتعون بها	Irrelevant
1061	1084	1.23E+18	الصين تعلن الحرب النووية على أمريكا وتتوعد بمسح واشنطن من على وجه الأرض وتتهمها رسميا بالوقوف وراء فيروس #كورونا كورونا تلقي بضلالها بشكل غير مسبوق على جميع انحاء الكرة الارضية... https://t.co/T4jvZ8fjHF #النصر_الشباب https://t.co/U54YEKSDdm	False Governmental Measure
1062	1085	1.22E+18	هل من المعقول ان تكون هناك حرب بيلوجية على الصين من اجل أغراض اقتصاديه واهداف تجاريه يكون فيها الآلاف بل ملايين البشر هم الضحية .. صعب القبول بهكذا منطق حتى لو كانت امريكا ؟ ‼️ #فيروس_كورونا #فيروس_كورونا_الصين https://t.co/FJTgkBA114	Conspiracy Theory
1063	1086	1.44E+18	#لا_للتطعيم_الاجباري على إن المطعمين أهما إلي مدخلين المتحورات للكويت بحكم قانون منع السفر على الغير مطعمين ، إلا إن دولة الكويت مصره على إن المرض سبب إنتشاره الغير مطعمين ومقيده حرياتهم وفارضه عليهم قوانين غبيه وكلنا ندري إن اللقاح ما يحمي يعني ما فيه شي مميز فليش التفرقه 🤔 ؟!	False Vaccine Info
1064	1087	1.24E+18	❇️ أقر توفير 10 آلاف حقيبة غذائية ✳️ مجلس إدارة هيئة الزكاة يناقش مساهمة الهيئة في مواجهة وباء كورونا ومشروع نظم المعلومات الزكاة - سبأ - صنعاء عقد مجلس إدارة الهيئة العامة للزكاة اليوم اجتماعا بديوان عام الهيئة برئاسة رئيس المجلس رئيس الهيئة العامة للزكاة الشيخ شمسان أبو نشطان https://t.co/olwwpBl7ql	Irrelevant
1065	1088	1.24E+18	#شكرا_الدفاع_الجوي اقتصاد الحوثي يقوم على العوايد المالية من المغتربين بالسعودية وجائحة وباء كرونا بينت لنا عينة من اليمنيين الذي يدعمون اقتصادالحوثي فذاك يغش زيت السيارات وذاك يضع صورة الحوثي على الأوراق النقدية والأخر يطلق صرخات الحوثي الموت لأمريكا و ألا نرحلهم ونقطع الامداد	Irrelevant
1066	1089	1.22E+18	@NadineKh @RimaNajjar طبعاً وشي اكيد يصيب الصين فيروس كورونا وغيره لآن كل اكلهم غير صحي يأكلون الحيوانات مثل الكلاب والثعابين والعقارب والخفافيش...الخ.	Irrelevant
1067	1090	1.23E+18	الحين مع فايروس كورونا احب اذكر كل اللي يحبون الشتاء ومزعجينا بحي الشتاء وحي ماجابه 😁 ترى الصيف وشمسنا الحارة بتقتل الفايروس بإذن الله.	False Virus Origin and Properties
1068	1091	1.24E+18	"🧪 #فيروس_كورونا ❗️🚬 التدخين و الشيشية يضعف الجهاز التنفسي ويجعلك أكثر عرضة ... لخطر انتقال فيروس #كوفيد_19 . .… https://t.co/v7nr67rVcE"	True Virus Origin and properties
1069	1092	1.25E+18	"أشباح" #إندونيسيا يمنعون تفشي "#كورونا" شاهد: https://t.co/cypt8q78ey #فيروس_كورونا #اقتصاديات https://t.co/z2DnynQg49	Causing Anxiety and Fear
1070	1093	9.82E+17	س: هل يمكن للنساء اللواتي يخططن للحمل أخذ لقاحات #كوفيد_19؟ ج: نعم. يعد التطعيم بشكل مُسبق وسيلة مهمة للنساء لحماية أنفسهن وأطفالهن في المستقبل من كوفيد-19. لا توجد أي بينات حالية تفيد بأن لقاحات كوفيد-19 تتداخل مع الخصوبة. https://t.co/rwlqRL322p	True Vaccine Info
1071	1094	1.22E+18	قام الدكتور / محمد عبدالله الشهراني بتوعية الأطفال (عن كيفية الوقاية من فايروس كورونا وطريقة النظافة والتعقيم الصحيح ) سائلين المولى أن يبارك فيه وينفع بعلمه . https://t.co/pkpsdgsWft	True Prevention Method
1072	1095	1.24E+18	@ELZWAWY16 الجو صعب اوى وحاسة دور برد بيشاور عقله ولا تكون كورونا 😂	Irrelevant
1073	1096	1.22E+18	#سامي_الجابر يكتشف علاج كورونا شكرآ يامنقذ العالم فنان بكل شي فتى النميلات	Irrelevant
1074	1097	1.24E+18	منظمة الصحة العالمية تؤكد الحرارة لا تقضي على فيروس كورونا وبعدين الإمكانيات المتاحة محدود حسب الظروف موضح في الصورة #السودان_منع_انتشار_كورونا https://t.co/F7UIWZQFjH	True Virus Origin and properties
1075	1099	1.25E+18	🔥 ثمن مفاجئ.. الكشف عن سعر علاج كورونا المحتمل عند طرحه في الأسواق! https://t.co/bgfiP22n9v	Irrelevant
1076	1100	1.23E+18	الالتزام بالنظافة الشخصية والسلوكيات الصحيحة والتعقيم هو الوسيلة الوحيدة لمنع انتشار الأوبئة. #كورونا https://t.co/UyuaXTqECi	True Prevention Method
1077	1101	1.24E+18	مفاجأة منظمة الصحة العالمية : #فيروس_كورونا يستطيع ان يتكيف مع المناخ الحار والرطب والبارد 😟 https://t.co/qniAfFnyGA	True Virus Origin and properties
1078	1102	1.40E+18	تكفونن اش هرجة مغناطيس اللقاح ؟؟ و اش سببه ، ليا ١٤ يوم و اكثر اخذته و كل ما حطيت على يدي معدن اتلصق لايكون بتحول زومبي🥲🥲💔.	False Vaccine Info
1079	1103	1.24E+18	صور لقاح ضد كورونا # كورونا علماء قريبون من تطوير لقاح ضد فيروس كورونا بعد إجراء اختبارات على الفئران https: // t. co / dSXRiW16vv عبرYahoo	Irrelevant
1080	1104	1.24E+18	١٤٥٨٢ لصاروا ميتين بالكورونا من اول ما بلش، بينما ٢٨٠٠٠ ماتوا اليوم بس من الجوع و كتار منا كل يوم بكبوا اكل .. الانسانية الميتة هي لبتخوف مش الكورونا.. #COVIDー19 #StayAtHome #كورونا #الكورونا #صار_الوقت	Irrelevant
1081	1105	1.24E+18	الاطباء اليوم مع #كورونا 😷ا يجتهدون قد يصيبون وقد يخطئون فاذا اصابوا فلهم اجرين وان اخطؤوا فلهم اجر واحد فقط فهل من متطوع يجربون فيه #صرخة_عقل #الاجتهاد_و_التقليد_باطل #شمال_الرياض #الرياض_الان #شكرا_الدفاع_الجوي #صوت_تفجير #مصر #قطر #confinement #ciaodarwin #vaka7402	Irrelevant
1082	1106	1.25E+18	🕵️‍♂️ علاج كورونا على يد هؤلاء أعداء الإسلام والتوحيد الخالص من الشرك وأعداء الإنسانية حسبي الله ونعم الوكيل على المجرمين واضح عقيدتهم هي المجوسية لا ذِمّة ولا إسلام فيها https://t.co/h1ceB1RI61	Irrelevant
1083	1107	1.22E+18	من الواضح ان هذا الفيروس لا يأتي إلا من الأوساخ ومن أكل لحوم الحيوانات التي هي غير صالحه لغذاء الأنسان . لذلك لا بد لنا من الانتباه الى ما نأكل ... #كورونا https://t.co/DvlyEc8UGt	False Virus Origin and Properties
1084	1108	1.23E+18	احصائية توضح الشيء المخيف بفيروس كورونا اللي هو " سرعة انتشاره " .. الله يكفينا شره يارب ❤️❤️. https://t.co/r2KyOGe0I4	True Virus Origin and properties
1085	1109	1.24E+18	الجوامع كلها بتوزع كمامات ع المصلين وهم داخلين لصلاه الجمعه وحقيقي حاجه جميله جداا.	True Prevention Method
1086	1110	1.25E+18	باقي معك أربعة أيام على طرحك لعلاج كورونا 😏 https://t.co/Bnx7JZ4tuM	Irrelevant
1087	1111	1.24E+18	#فعاليات_الحجر_المنزلي بما انكم طفشانين وقاعدين عالجوالات كل واحد يصور الشاشة ونشوف وش اللهجة اللي تناسبه 😅 يلا وروني 😁 https://t.co/bKJCpJlus2	Irrelevant
1088	1112	1.24E+18	@Yasmena2122 الاعداد دا تتضاعف اصلا مو تخويف لكن فقط الوقاية والحذر غسل اليدين قبل الاكل وعدم وضعها على العينين والفم شرب ماء دافئ بكثرة والابتعاد عن الخوف لا الخوف يسبب ضعف في الرئتين وتوقفهما عن العمل الاكثار من فيتامين سي والجلوس تحت اشعة الشمس الله الحافظ ويشفي الجميع 🙏	Fake Treatment or Cure
1089	1113	1.24E+18	احنا مش خايفين من الكورونا احنا خايفين من فكره الموت ال بيقرب واحناا معملناش حاجه عدله نقابل بيها ربنا 👌	Irrelevant
1090	1114	1.25E+18	الصحة المصرية تنفي خبر انتاج 200 ألف جرعة لدواء يستخدم في “علاج” كورونا - أحفاد https://t.co/jO4uthkBp1	Irrelevant
1091	1115	1.27E+18	@flaterth211 @Boss96299467 انا تخصصي في الفيروسات والبكتريا تخصص (الأحياء الدقيقه الطبيه) وانا كتبت مافيما تعلمت ،أعراض الي تجي من اللقاح طبيعي من سبب الاستجابه المناعيه اعراض انفلونزا واذا جات كورونا بعد كم جرعه تجي اغراض خفيفه زي اعراض انفلونزا العاديه	True Vaccine Info
1092	1116	1.24E+18	الطريقة الأصح لغسل اليدين للوقاية من فايروس كورونا . 🔹اغسل يديك بالماء والصابون لمدة ٤٠ ثانية أو الكحول المعقم لمدة ٢٠ ثانية. المنسقة 0552284629 #اللقاح_التجريبي #كورونا_الجديد #خلك_أذكى #COVID2019 #اقعد_في_بيتك #خليك_في_البيت #CoronavirusOutbreak #كورونا #COVID19 #فيروس https://t.co/DLH6pNpIRu	True Prevention Method
1093	1117	1.24E+18	#شكرا_الدفاع_الجوي أُعيذك بالله يا وطني من كورونا..ومن أعداءتكالبوا عليك؛أُعيذ ترابك وسماك وحكامك وعيون شعبك من كل هم وفاجعة..أُعيذُكَ يا وطني من غدر الظالمين..أعيذك من كل شربك قديحيط..دمت يا وطني للعز والمجدوالسلام والمحبةعنوانا،أدام الله أمنك وأمانك ورعاك بعينه التي لاتنام🇸🇦💚	Irrelevant
1094	1118	1.24E+18	صدام حسين يتكلم عن فيروس كورونا https://t.co/EepFtc5YXC #فيروس_كورونا	Irrelevant
1095	1119	1.24E+18	#حظر_التجول اقعدوا في البيوت وكلوا برشوم وبرتكان وترى نظرية الشاعر بن ثايب ( اقعد معنا وكل برتكان ) أثبتت أنها سبيل الوقاية فيتامين سي وعزل في المنزل 😅 البرشوم وصل ياللي يحب البرشوم ترى علمتكم @abdualaaaziz https://t.co/1tHYNyl73Y	Fake Treatment or Cure
1096	1120	1.24E+18	@AhmedHa76062297 @Farese27291800 أخوتي الأكارم نصيحة بعد التوكل على الله والعمل بالأسباب إعملوا على اجتناب الخطوط الكهربية العالية وشبكات الجوال، فحسب بعض الخبراء الغربيين أن من أسباب كورونا هذه الأشياء والتلوث البيئي وقد قرأت في حساب أمراض الحضارة ذكر هذه الأسباب فهذه بالأساس تدمر مناعة البشر وتصيبه بالأمراض	False Prevention Method
1097	1121	1.24E+18	باولو ديبالا مهاجم #يوفنتوس ينفي التقارير الصحفية التي تحدثت عن إصابته بفيروس #كورونا https://t.co/aMr8NiZAXd	Statistics
1098	1122	1.23E+18	@faigalsheakh الجواب الأول ماطاهم حصصهم الجواب الثاني يخاف عليهم من كورونا	Irrelevant
1099	1123	1.24E+18	#السودان تعلق الرحلات الجوية مع ثمان دول https://t.co/O4He6jWLxf #كورونا	True Governmental Measure
1100	1124	1.25E+18	شبكات الجيل الخامس للهواتف المحمولة لا تساهم في انتشار مرض #كوفيد_19. ساهموا في محاربة الشائعات وتوفير المعلومات الصحيحة بشأن #فيروس_كورونا #COVID19 https://t.co/rn3R7fvHi9	Conspiracy Theory
1101	1125	1.24E+18	نعمة كبيرة من الله محد يعرف قيمتها: موجات الغبار التي تجتاح المملكة لها فوائد عظيمة وتساعد على الحدّ من انتشار الفايروسات ومن ضمنها كورونا حيث أن موجات الغبار تقتل الحشرات وتقضي على الأمراض. (١)	False Prevention Method
1102	1126	1.24E+18	👍 خبير صيني يجزم ويؤكد ان استنشاق بخار الماء يقتل فيروس كورونا ١٠٠% اذا كان موجود في الرئتين أو الحنجرة أو الأنف فالفيروس لا يحتمل درجة حرارة بخار الماء الدافئة .. #السعودية #تقديم_منع_التجول_بجدة #صباح_الخير #كورونا https://t.co/TCprvfhV4D	Fake Treatment or Cure
1103	1128	1.23E+18	#وزارة_الصحة : لاتوجد خطورة في التعامل مع الشحنات والطرود البريدية الواردة من #الصين وغيرها من الدول التي يسري فيها #فيروس_كورونا_الجديد. #كورونا #فيروس_كورونا #صحيفة_المدينة https://t.co/QFIUKwlRnt	False Spread Method
1104	1129	1.25E+18	😒😒 الانعزال فرصه لحياة صحيه بعيده عن الأكل الغير صحي 🙊 بس اشوف صار العكس 🤦🏻‍♀️ تراه محلات الخياطه مسكره ومحلات الملابس الجاهزة كذلك يعني ما راح تحصلو ملابس على مقاسكم 🙄 نصيحه اهتمو في صحتكم و وزنكم 😴 لئن حتى مستشفيات مافي غير لعلاج كورونا فقط 🙄 فاضيه قلت انصحكم 😁	Irrelevant
1105	1130	1.24E+18	#بداخلي_شي_يقول #وزارة_الصحة لبنان تعلن انتهاء العام الدراسي بسبب انتشار مرض كورونا الطالب السعودي: https://t.co/MgqWmnMHZO	False Governmental Measure
1106	1131	1.24E+18	#السعوديون_يد_واحده_ضد_كورونا ماقدرنا نسيطر ع ان نكون يد وحده الدوام حقنا مو راضي يعطينا اجازه ومكاننا متلوث وغير صالح للعمل وغير متعقم احنا في خطر ولا احد فكر يشوفنا او يلقى نظر في امرنا💔💔#معمل _العجلان _بالشفا	False Prevention Method
1107	1132	1.25E+18	وزير التعليم العالي يعلن مفاجأة! مصر حصلت على عينات من عقار آفيجان الياباني لعلاج كورونا منذ شهر.. وبدأت التجارب السريرية https://t.co/7ZDMF1sCby	Fake Treatment or Cure
1108	1133	1.40E+18	@aam33all نتزوج في المستقبل من ترفض اللقاح ✋ وتختار مسار الحرية 🕊️ من حق العرسان انتاج جيل متعافي وكيوت ❤️ وقرة العين من حقها تأخذ شريك الرحلة الطبيعي و الخالي من الجينات المعدلة وراثيا والذي سموه لقاح ✋	False Vaccine Info
1109	1134	1.24E+18	#كورونا ▪ فايروس الكورونا عند سقوطه على الأقمشة يبقى 9 ساعات لذا غسل الملابس أو تعرضها للشمس لمدة ساعتين يفي لغرض قتله. ▪ يعيش الفايروس على اليدين لمدة 10 دقائق لذا وضع المعقم الكحولي في الجيب يفي بغرض الوقاية .	False Spread Method
1110	1136	1.24E+18	@im_manal_ @Alaa_ll5 @Ayar2030 اذا عطس في محيط متر يتعدي اللي لابس كمامة لأنه ينتقل عن طريق الرذاذ مو عن طريق الهواء بمعنى الرذاذ لو وصل للكمامة بتحصل العدوى.. عموما مداه متر ويطيح على الأسطح المجاورة ابعدوا عن اللي يكح ويعطس متر ونص والله خير حافظ	True Spread Method
1111	1137	1.25E+18	شركة روسية تبتكر دواء لعلاج «كورونا»: الاختبار الطبي خلال أيام ..!🇷🇺😷 أعلن خبراء روس عن توصلهم إلى علاج لفيروس كورونا المستجد، وقال وزير الصحة الروسي، ميخائيل موراشكو: «شركة روسية تمكنت من ابتكار دواء لعلاج المصابين بالفيروس، تم إنتاج الدفعة الأولى، وهي تخضع للاختبارات الطبية». https://t.co/axXGUtlymX	Irrelevant
1112	1138	1.24E+18	الحجر المنزلي ضرورة لكنه لا يطاق خاصة بالنسبة للمتعود على الطلعة يوميا ولأوقات طويلة طبعا العبادة والقراءة والسوالف والنوم تستغرق جزء من اليوم لكن باقيه ما فيه الا الجوااال لذلك رجاء أي متشائم وأي غثيث وأي ثقيل دم يمسك نفسه ٢١ يوم بس ويترك فرصة للمتفائلين وخفيفي الظل والمرحين	Irrelevant
1113	1139	1.25E+18	كيف يتم علاج المصابين ب #فيروس_كورونا بالبلازما؟ .. مادة قصيرة متواضعة أعددتها لنشر المعلومة. https://t.co/ditIjPScy1	Fake Treatment or Cure
1114	1141	381001469	دراسة عن جامعة Sun Yat-sen الصينية أوضحت أن الأجسام المضادة الناتجة عن جرعة ثالثة مُعززة من لقاح #سينوفارم تتراجع بنحو 53% بعد 6 أشهر - الدراسة أوضحت أن تقديم جرعة رابعة من اللقاح "ليس بالخيار المثالي" لتوفير حماية ضد متحور #أوميكرون https://t.co/KkkV9144Y8	True Vaccine Info
1115	1142	1.24E+18	🔸أعراض الإصابة بفيروس كورونا - الإصابة بالسعال وضيق التنفس. - الإصابة باحتقان في الأنف والحلق. - ارتفاع درجة الحرارة. - الإصابة بالإسهال والقيء. - الإصابة بالمضاعفات الخطيرة، 🔹مثل: الفشل التنفسي في الحالات المتقدمة. https://t.co/DV89jVrckp	True Symptom
1116	1143	1.23E+18	قصة بناء مستشفى في ١٠ ايام في الصين بسبب فايروس كورونا https://t.co/bIXMAUVcgK	True Governmental Measure
1117	1144	1.25E+18	إذا فرض الحجر فى #اليمن سيموت #اليمنيون جوعا في منازلهم وستمتلئ المقابر بالموتى من الجوع وليس من كورونا، أغلب اليمنيين يعيشون بيومهم، إذا توقف يوما فلن يجد ما يأكله أبناؤه في المساء“.	Irrelevant
1118	1145	1.23E+18	@zainab_sater @nadjib__fcb علاج #كورونا اليانسون	Fake Treatment or Cure
1119	1146	1.40E+18	معتمدين عليك وعلى تعاونك . ساهم في تحقيق المناعة المجتمعية لنعود إلى حياتنا الطبيعية ✅ #خذ_الخطوة خذ اللقاح عبر تطبيق صحتي👇🏼 https://t.co/eMK1NYSKi2 #معتمدين_عليك #المدينة_المنورة https://t.co/iQPTHE3U20	True Vaccine Info
1120	1147	1.24E+18	الحقائق تنكشف في داخل الاستخبارات العالميه. .بسرعه. .غاز تم التسرب في معمل في أفغانستان للأمريكان يشابه غاز الساريين الذى تم أطلقه على الأبرياء في سوريا و لكن مطور. ..جنود الأمريكان الذينا شاركوا في اكبر مناورات عسكريه في الصين كانوا اول المصابين و لهذا تم قتل الدكتور الصينى https://t.co/23so2ePOCH	Irrelevant
1121	1148	1.23E+18	الصين تتوصل لعلاج جديد لـ فيروس كورونا https://t.co/RADoA8RY9L https://t.co/6Hlu0ha9J8	Irrelevant
1122	1149	1.25E+18	هل تناول الثوم يساعد في الوقاية من العدوى بفيروس #كورونا ؟ #صح_أم_خطأ #الصحة_أغلى_من_المال https://t.co/9Y06jMoUk3	Irrelevant
1123	1150	1.25E+18	أشباح تنتشر في الشوارع للحد من #فيروس_كورونا! 👻 استراتيجية غريبة لإخافة الناس وإجبارهم على البقاء في الحجر المنزلي 😱 إليك التفاصيل 👇 #لنحمي_بعض #معا_نعزل_كورونا #سوريا_ستريم https://t.co/rAnj8IWz9r	Causing Anxiety and Fear
1124	1151	1.25E+18	الغرغرة بالماء والملح يمكن أن تقي من العدوى بفيروس #كورونا_مصر #كوفيد١٩ https://t.co/VIIFyRCpBK	Fake Treatment or Cure
1125	1152	1.40E+18	@Hnooo14165 نتزوج في المستقبل من ترفض اللقاح ✋ وتختار مسار الحرية 🕊️ من حق العرسان انتاج جيل متعافي وكيوت ❤️ وقرة العين من حقها تأخذ شريك الرحلة الطبيعي و الخالي من الجينات المعدلة وراثيا والذي سموه لقاح ✋	False Vaccine Info
1126	1153	1.24E+18	الفقراء يخافون من الجوع أكثر من خوفهم من المرض أمّنوا للناس أقواتهم وطمنوهم على لقمة عيشهم قبل نُصحهم بالبقاء في منازلهم فمن يعش تحت تهديد الجوع لن يلتفت للنصائح ولن يأبه بالعقوبات #فيروس_كورونا	Irrelevant
1127	1154	1.24E+18	لا تستمع للنصائح التي تروج لتناول كميات من الثوم الطبيعي كوقاية فعالة للقضاء على فيروس كورونا المستجد (كوفيد 19) #فيروس_كورونا_المستجد #كوفيد19 #وزارة_الصحة_ووقاية_المجتمع_الإمارات https://t.co/SwMX0qO3B8	Fake Treatment or Cure
1128	1155	1.25E+18	المواطنون يتساقطون واحدا تلو الآخر.. وباء #كورونا يؤدي إلى انتشار الجثث في شوارع إحدى أكبر مدن الإكوادور ويستغرق نقل الجثة عدة أيام بسبب وجود قوائم انتظار https://t.co/khbqqV6Wa9	Causing Anxiety and Fear
1129	1156	1.30E+18	@hasanalatefi2 لن نقبل بأي نوع من أنواع التمييز العنصري بين متطعم وغير متطعم.. بعدما أثبت اللقاح أضراره الجسيمة وأثبت فشله الذريع في منع الاصابات و العدوى او حتى تقليلها ومنع دخول المستشفيات ومنع الوفيات ومنع نقل المتحورات.. اللقاح فشل بكل الجوانب .. فلا يوجد اي مسوغ علمي ومنطقي للتمييز	False Vaccine Info
1130	1157	1.40E+18	@YBelhaissi كورونا صنع في المختبرات من اجل تقليص عدد سكان العالم والتحكم في الشعوب وفي حكومات الدول والتعاملات المالية وكل اللقاحات هي عبارة عن برامج ،والان يستهدفون الشباب والاطفال ،اياكم ان تسمحوا لابنائكم بأخذ لقاح غير امن ولا نعرف نوع الاضرار التي سنعاني منها	False Vaccine Info
1131	1158	1.22E+18	هل تناول الثوم يمنع الإصابة بفيروس كورونا الجديد؟ الثوم من الأغذية الصحية التي لها خصائص مضادة للإلتهابات. ولكن لا يوجد دليل علمي من العينات المصابة حاليا بحمايتهم من الإصابة بالفيروس. https://t.co/6GQB0xt5WT	Fake Treatment or Cure
1132	1159	1.24E+18	@A7MOODD ااي الصين بنت مستشفيات ميدانيه عشان اتعالج المرض ، وشغلت مصانع بس للقفازات والكمامات ، ايطاليا ماتوا بسبب ماكو سرير بالمستشفيات والاطباء قاموا يعالجون بدون قفازات وكمامات بسبب شح الموارد ، اليوم بس ماتوا ١٠ اطباء ، الله يلطف فيهم 🌹 تعامل الدول ووعي الشعب مختلف تماماً ماكو مقارنه	True Governmental Measure
1133	1160	1.24E+18	تشمل الأعراض النمطية لحالة فيروس كورونا المستجد الحمى والسعال وضيق التنفس. #وعينا_عن_كورونا	True Symptom
1134	1161	1.23E+18	ترامب يتقمص دور الطبيب ويتحدث عن نظريته بشأن موعد اختفاء فيروس كورونا https://t.co/Z47YDDdigb وجهة نظره تنص على أن فيروس كورونا سيضعف في إبريل/نسيان المقبل مع ارتفاع درجات الحرارة رغم تأكيد الأطباء على أن من المبكر التوصل إلى مثل هذه النظرية	False Virus Origin and Properties
1135	1162	1.23E+18	تقارير تؤكد اصابة البابا فرانسيس بفيروس كورونا ووفاة الموفد الإيراني للفاتيكان بالمرض نفسه https://t.co/E7JFlj3mHr @MusicNationme #كورونا #فيروس_كورونا https://t.co/PRq2iZ3t87	Statistics
1136	1163	1.23E+18	الرئيس الأميركي دونالد ترامب، يتوقع زوال فيروس #كورونا المستجد في أبريل المقبل. وقال ترامب: بحلول أبريل، أو خلال ش… https://t.co/W12jOHAfjS	False Virus Origin and Properties
1137	1164	1.24E+18	#فيروس_كورونا 🔴 مهم فايروس كورونا قبل لايوصل الى الرئة يبقى في الحنجرة أربعة أيام وفي هذا الوقت يبدأ الشخص بالگحة والم الحنجرة فإذا شرب ماءاً كثيراً وغرغرة بالماء والملح او الخل يقضي على الفايروس انشر هذه المعلومات لانه يمكنك أن تنقذ أحداً بهذه المعلومة .	False Virus Origin and Properties
1138	1165	1.25E+18	علاج كورونا عباره عن زهره	Fake Treatment or Cure
1139	1166	1.24E+18	الوقاية أن تغسل يداك بالماء والصابون بشكل جيد لمدة كافية . هذي هي الوقاية المثلى للأشخاص غير المخالطين للمرضى . أيضاً الأبتعاد عن التجمعات والمناسبات الإجتماعية . #كرونا #السعوديون_يد_واحدة_ضد_كورونا	True Prevention Method
1140	1167	1.23E+18	كيفيه الوقايه من مرض كورونا يمكن بيان آلية الوقايه من فيروس الكورونا ع النحو الآتي . حماية الطفل وتوعيه الاطفال على الإرشادات التاليه غسل اليدين بالماء والصابون وتجنب لمس العيون والأنف والفم وتجنب الاتصال عن قرب مع الأشخاص المصابين بهذا الفيروس #وزارة_التعليم #فيروس_كورونا https://t.co/Oq7hZpgPeA	True Prevention Method
1141	1168	1.23E+18	#فيروس_كورونا_الصين 🈲 بدت عمليات التطهير في الصين اي مصاب بفيروس كورونا قتل بالرصاص النظام الشيوعي يتخذ اسهل اجراءات التخلص من الفيروس بقتل المصابين 😒 https://t.co/BUh8YB66A2	Causing Anxiety and Fear
1142	1169	1.22E+18	الدكتور الفلسطيني مازن السقا يكشف للعالم علاج كورونا الجديد ويدعو استخدامه قبل فوات الآوان #conoravirus #فيروس_كورونا https://t.co/6aukHYW3vb	Irrelevant
1143	1170	1.23E+18	بناء مستشفى في الصين المدة 10 أيام للمصابين #فيروس_كورونا https://t.co/gYU214VxFt	True Governmental Measure
1144	1171	1.24E+18	فيديو لصدام حسين يتحدث عن فيروس كورونا عندما هددوه الأمريكان به في التسعينات..وقاعدين الوزرا عكراسي بلاستيك...!!! https://t.co/41zGiU9LA3	Irrelevant
1145	1172	1.23E+18	@Ralllr_13 مساءك صحة بناءًا على المعلومات المتوفرة حالياً من نتائج الدراسات الوبائية فإنه لايوجد خطر من إنتقال فيروس كورونا الجديد nCov-2019 عبر البضائع والطرود القادمة من الصين، كما أن غسل اليدين بالماء والصابون كفيل بالقضاء على الفيروسات التنفسية عامة. عافاكم الله	False Spread Method
1146	1173	1.23E+18	جاسم المطوع .. الدكتور يقول سبب كورونا الاكل الحرام وعدم الوضوء ! طيب والجدري اللي انتشر ايام الصحابه وهم يأكلون الحلال ويتوضأون ! https://t.co/bAV2LLqUSL #كورونا طيب يا دكتور لماذا اصاب كورونا المسلمين وهم يصلون ويأكلون الحلال ؟! #كورونا_في_الكويت @drjasem	Irrelevant
1147	1174	1.23E+18	الغبار نعمة من الله سبحانه يزيل الفيروسات الضارة و البكتيريا الضاره لعله خيراً من الله في إبعاد هذا البلاء #كورونا #تعليق_الدراسة	False Prevention Method
1148	1175	1.26E+18	العالم يبحث عن علاج كورونا في قوقل	Irrelevant
1149	1176	1.24E+18	الاعلام العبري يكشف عن اصابة #محمد_بن_زايد بفايروس #كورونا يا رب يكون الخبر صحيح . #شكرا_كورونا https://t.co/CaKJqAHmgu	Statistics
1150	1177	1.24E+18	@Dr_akr4am هسه تجينا شمس الباجله واطيح حظ كورونا ههههههه	Irrelevant
1151	1178	1.38E+18	الفرق بين المطعم وغير المطعم: المطعم شخص اخذ بالأسباب وتوكل على الله واخذ اللقاح رغبة منه في حماية نفسه والمجتمع غير المطعم شخص شبه متعمد نقل المرض الاخرين ولا يبالي واخر همه لو انصاب احد بسببه ومات ورافع المظلومية كل شوي ويحارب انظمة الدول من الكمامات والتباعد والفحوص ماذا يريد؟ https://t.co/2bndfdou6x	True Vaccine Info
1152	1179	1.24E+18	#فيديو ⭕️احمي نفسك والآخرين من الإصابة بعدوى فيروس #كورونا المستجد (كوفيد-19)، باتباع الاجراءات الوقائية والتوصيات الصادرة عن #منظمة_الصحة_العالمية. #الوطن #الدوحة #قطر #سلامتك_هي_سلامتي #لأجل_قطر_كلنا_في_البيت https://t.co/5vTFZyv1a7	True Prevention Method
1153	1180	56385242	⭕️⭕️ للحاصلين على #الجرعة_الثالثة من #لقاح_كورونا تحديداً "#فايزر - ##موديرنا" حاولوا أن تخضعوا أنفسكم لفحص الإيدز ربما تفاجئكم النتيجة‼️ #لا_للتطعيم_الاجباري #أوميكرون #كورونا #اللقاح_سلاح_بيولوجى #كورونا_أوميكرون #السعودية #الكويت #الامارات #لبنان #قطر #لقاح https://t.co/ujPWnBUC6o	False Vaccine Info
1154	1181	1.24E+18	#الكويت_تتصدى_لكورونا #خليك_في_البيت #فيروس_كورونا #الكويت #تحذير❌❌❌ثبت أن أكبر ناقل لفيروس #كورونا ملامسة الأسطح الملوثة والمتسخة وعليه ابتعدوا عن الطلبيات الخارجية لأنك لاتدري كم يد تعاقبت على تجهيز طلبك حتى يصل اليك وكم خالط هذا العامل من أناس قديحملون الفيروس @KUWAIT_MOH https://t.co/BJO0yw0cC6	True Spread Method
1155	1182	1.24E+18	@Kramantes2 الصين بلد وسخه شويه ملحدين عملوا فيروس وعالجوا الناس عندهم بعد ماضحوت بشويه من اجل مصالحهم وبلوا العالم عشان يسيطروا على الاقتصاد تعمد بس ربنا اكبر منهم وقادر يولع فيهم وفي اي حد بيدعم اقتصادهم او يساعدهم قاطعوا للصين تماما	Irrelevant
1156	1183	1.25E+18	#الوقت_هذا_علمنا علاج كورونا التباعد الاجتماعي	True Prevention Method
1157	1184	1.24E+18	صدام حسين يتحدث عن فيروس كورونا عندما هددوه الامريكان به في التسعينيات https://t.co/GOt3s4qKGC	Irrelevant
1158	1185	1.25E+18	@RTarabic بيل قيتس والصين وروتشيلد هم من طورو فايروس كورونا وله ارتباط بG5 وصرح بان العالم لابد من ان ينقص عددهم 15 % وبحتاحون للقاح مزود بشريحه بيانات .. ومن الغباء ان يصرح بشيء قبل حصوله لولا ان له يد فيه .. الان الغرب يهاجمون ويتهمون القاتل الماسوني بيل عبد عائلة رونشيلد	Conspiracy Theory
1159	1186	1.25E+18	انتشار شائعة قام بعض المؤمنين بنظريات المؤامرة بنشرها تقول بأن شبكات #الجيل_الخامس كانت السبب في ظهور #فيروس_كورونا_المستجدّ وانتشاره. هذه النظرية رَاجت بشكل كبير على وسائل التواصل الإجتماعي بل أيَّدها بعض المشاهير أيضا. البعض تمادى في الأمر ليقوموا بتخريب أبراج #5G في بريطانيا. https://t.co/gTPpenuLx9	Conspiracy Theory
1160	1187	1.24E+18	مخرجات مسطول الكورونا زي سجارة الشاش. بتسبب صعوبه في التنفس. صداع حاد وما بتتحمل الشمس بتسخن بالجسم بتكسر الجسم فقال شنو انو اصلا الكورونا ماشه فينا وما بتعمل حاجه	Irrelevant
1161	1188	1.24E+18	3- #فيروس_كورونا عند سقوطه على سطح معدني فإنه سيعيش 12 ساعة لذا غسل اليدين بالصابون والماء بشكل جيد يفي بالغرض. 4- #فيروس_كورونا عند سقوطه على الأقمشة يبقى 9 ساعات لذا غسل الملابس أو تعرضها للشمس لمدة ساعتين يفي لغرض قتله.	True Virus Origin and properties
1162	1189	1.40E+18	@pr_19_z @Mo7m98 التحورات لعبه سياسيه لإجبار الشعوب والحكومات بشراء واخذ اللقاح ،، لأنه تعودنا مع اي تحور يطلع بعدها بفتره تصريح بأن لقاح كذا ولقاح كذا مضاد لهذا التحور واعطى نتيجه ايجابيه قويه ضد التحور	False Vaccine Info
1163	1191	1.24E+18	تجنب لمس العينين والأنف والفم بيديك قبل غسلهما بالماء والصابون منعا لانتقال الفيروسات #الوقاية_من_كورونا	True Prevention Method
1164	1192	1.24E+18	إذا شعرت أن السطح ملوثابفيروس #كورونا استخدم المطهرات المستخدمةضدالعدوى،وبعد تنظيفه قم بغسل يديك بالكحول،ثم بالماء والصابون،طبقا للطرق الصحية السليمة. تواصل📞 966591651070 🌐https://t.co/9Dl6abb9hU #سناب_زجران #عمان_تواجه_كرونا #COVID19 #CoronaVirusChallenge #يارب_ارفع_عنا_البلاء https://t.co/iJXQP9fymK	True Prevention Method
1165	1193	1.24E+18	تعرف على حقيقة كورونا لئلا تقع ضحية للدجل الإعلامي وغسيل الأدمغة الذي تمارسه وسائل الإعلام ومواقع التواصل بواسطة ذبابها الإلكتروني.. كوروناوكل الفيروسات السابقة ما هي إلا حرب بيلوجية أو جرثومية يشنها(النظام الإرهابي العالمي الجديد)على البشرية لإفنائها خدمة للشيطان وطاعة لأوامره. https://t.co/GDrLaUMVsv	Conspiracy Theory
1166	1194	1.40E+18	التحامل ورفض اللقاح من التفكير السلبي جداً والمخالفة لمجرد الفلسفة فقط.. اللقاح معتمد عالمياً وتم اخذه في كل دول العالم بالملايين وتم رفع المناعة ولكن لم يقولوا ان تتركوا الاجراءات الاحترازية وتعودوا للحياة الطبيعية الا بعد ان يأخد كل الشعب اللقاح حتى تضمن ان لا تأتيك العدوى	True Vaccine Info
1167	1195	1.24E+18	عاجل: إعلام العدو : إصابة ولي عهد أبو ظبي محمد بن زايد بفيروس #كورونا	Statistics
1168	1196	1.40E+18	@7jij_ ايي ماتقدرين تتجاهلينها صدق بس اللي قالوها من كيسهم هم اللي يحطون مغناطيس على مكان اللقاح😭😭😭	False Vaccine Info
1169	1197	1.23E+18	معلومات مفيدة حول الكورونا توفرها الصين مصادر منظمة الصحة العالمية حول فيروس كورونا الجديد مفهوم مغلوط: يمكن أن ينتقل فيروس كورونا المستجد (2019-nCov) عن طريق لدغات البعوض حقيقة: فيروس كورونا المستجد (2019-nCov) لا يمكن أن ينتقل عن طريق لدغات البعوض فيروس كورونا المستجد هو	False Spread Method
1170	1198	1.25E+18	حلقه جديده عن صيام رمضان وتأثيره على المصابين بفيروس كورونا والشائعات حول ذلك هل يؤثر صيام رمضان على المصابين او يكون سببا للاصابه بفيروس كورونا شاهدوها على قناتنا على اليوتيوب من هنا #كورونا #كوفيد_19 https://t.co/61TIQEQAGp	Irrelevant
1171	1199	1.24E+18	أحس ايطاليا بعد ما تروح الكارونا مو يبيلها تعقيم يبيلها أعاصير ديتول وكلوركس و ١٠ أيام شمس حارقه بدون بشر	Irrelevant
1172	1200	1.25E+18	#التعليم_العالي: لجنة الأخلاقيات وافقت على إجراء التجارب السريرية لـ"#افيجان" لعلاج #كورونا #فيروس_كورونا #Covid_19 #COVID19 https://t.co/sb0NpLZHqU	Fake Treatment or Cure
1173	1201	1.24E+18	العلماء بحاجة لمزيد من البحث، بعض النتائج تشير إلى المدة التي يعيش فيها فايروس #كورونا #Covid_19 يعيش الفايروس 72 ساعة على البلاستيك والفولاذ المقاوم للصدأ يظل على النحاس 4 ساعات، 24 ساعة بعد وضعه على الكرتون يظل في الهواء ٣ ساعات "طوال مدة تجربة الباحثين" https://t.co/vZYjUDayyt	True Virus Origin and properties
1174	1202	1.24E+18	قفازات اليدين لاتمنع نقل العدوى من فيروس كرونا بل تحمي من يلبسها ولكن لولامست فيروس وأمسكت غرض بضاعه نقود سينتقل إليك يامن لاتلبس القلفز إذن كن حذر من خروجك حتى تعود عقم يديك وجهك أغسله بصابون ديتول:لايف بوي وغيره لاتتهاون وتدفع الثمن سلاحك الأول المطهرات المعقمات:غير القلفز	True Prevention Method
1175	1203	1.24E+18	صحح معلوماتك عن فيروس #كورونا هل تحمي اللقاحات ضد الالتهاب الرئوي من الفيروس؟ #CoronaVirus #Corona #Virus #فيروس_الكورونا #الكورونا #LBCI #LBCILebanon #LBCIVideos https://t.co/6Awf3OvVdw	Fake Treatment or Cure
1176	1204	1.24E+18	روميو أجريستي، صحفي جول في إيطاليا، تحدث إلى مصادر خاصة في يوفنتوس وأكدت له إن شائعة إصابة باولو ديبالا بفيروس كورونا غير صحيحة	Statistics
1177	1205	1.40E+18	أمس أقرا سالفة ان ماخذين اللقاح جسمهم يصير مغناطيس للمعادن، انا وزارة الصحة مخلين حالتي "محصن جرعة اولى" مع اني ماخذين جرعتين بأمريكا، أتخيل بس لو ما يرضون يغيرونها وأروح آخذ جرعة ثالثة	False Vaccine Info
1178	1206	1.24E+18	@hassanE49301554 ولسه الفيروس مش بيستحمل الحرارة وخلال ايام الجو هيبقي حر تعقيم رباني الحمد لله	False Virus Origin and Properties
1179	1207	1.24E+18	تكرار غسل اليدين والوجه كما في الوضوء والمضمضة والاستنشاق والاستنثار والسواك أو استعمال الفرشاة ومعجون الأسنان وعدم لمس الوجه أو جزء منه باليدين أو الأصابع مجربة كثيرًا وتحمي بإذن الله من التهابات مجرى الهواء العلوي بالذات. #فعاليات_الحجر_المنزلي #كورونا	Fake Treatment or Cure
1180	1208	1.25E+18	إستنشاق البخار الحار لا يحمي من فايروس كورونا بل العكس فقد يهيّج هذا التصرّف الأغشية المخاطية في الأنف و يزيد فرصة حدوث إلتهاب هذا بالإضافة إلى فرصة حدوث بعض الحروق في الجلد عند بعض المتهوّرين !! #الكويت_كورونا #علاج_كورونا #كورونا	False Prevention Method
1181	1209	1.24E+18	وسائل إعلام صهيونية: ولي عهد #أبو_ظبي محمد بن زايد أصيب بفيروس #كورونا الباحثة #الأميركية المختصة في الشأن #الخليجي كارين آن كاري: عاملة #فليبينية في قصر العائلة نقلت العدوى لابن زايد كاري: ابن زايد نقل إلى مستشفى #كليفلاند في أبو ظبي ثم نقل إلى حجر داخلي في قصره.	Statistics
1182	1210	1.24E+18	#COVIDー19 #Coronavius #StayAtHome #doityourself #الإرشاد_وقت_الأزمات #تعليم_الجوف #الوقاية_من_فايروس_كورونا المرشدة الطلابية / رشا العساف 🌹 @arshad_280 @aljoufedu @ienjoufedu @ershadgirl2014 @girl_aljouf https://t.co/M7n4TMniwu	Irrelevant
1183	1211	1.24E+18	#الهلال_الاتفاق ، . 🔴 عاجل تشير مصادر صحفية عن إيقاف الدوري بسبب فيروس كورونا بعد نهاية الجولة الحادية والعشرين وتتويج الهلال بالدوري ⁉️ ،. https://t.co/ztLvTK9VRu	True Governmental Measure
1184	1212	1.23E+18	سبحان الله ،مية النيل وهواء مصر النقي ..يربك فيروس كورونا ،يصرعه ،يجعله في غيبوبة لا يستفيق منها الا بعد مغادرة حامله لمصر ! والدليل ان اكثر من خمس دول اعلنت عن اصابة قادمين من مصر !! #كورونا #كورونا_السعوديه #مصر #كورونا_الجديد	Irrelevant
1185	1213	1.22E+18	بالصور .. الصين تنجز بناء مستشفى جديد لمكافحة فيروس كورونا خلال 10 أيام https://t.co/qJjTwT6lm2 #التجارة #استثمار #السعودية #الاقتصاد #الصين #فيروس_كورونا	True Governmental Measure
1186	1214	1.24E+18	إغلاق الحرمين الشريفين بعد انتهاء صلاة العشاء بساعة وإعادة فتحهما قبل صلاة الفجر بساعة لمنع انتشار العدوى لـ #فيروس_كورونا_المستجدّ . جريدة #وجهات #السعودية #كورونا #الحرمين_الشريفين https://t.co/ltXbo0ATnM	True Governmental Measure
1187	1215	1.25E+18	فيديو | توضيح من “الصحة” بشأن تأثير الصيام على صحة المصاب بفيروس “كورونا” https://t.co/myrkpSxEU6 https://t.co/9xo09FsfMJ	Irrelevant
1188	1216	1496659435	#العين_الإخبارية | نجح فيما فشلت فيه لقاحات كورونا.. لقاح إيبولا مناعة دائمة @alain_4u https://t.co/CaT8eKHupG	False Vaccine Info
1189	1217	1.24E+18	طرق انتقال عدوى ڤيروس كورونا: 1-الانتقال المباشر من خلال الرذاذ المتطاير من الشخص المريض أثناء السعال والعطاس. 2-الانتقال غير المباشر مثل (لمس الأسطح والأدوات الملوثة ومن ثم لمس العين أو الأنف أو الفم). الخط الساخن لوزارة الصحة 24970967	True Spread Method
1190	1218	1.25E+18	@shahbar1 @AhmadMajdiTolah مركز الملك فهد تم تطوير علاج كورونا ٢٠١٢ ويوزع بالاسواق هل له فائده بعلاج كورونا ١٩	Irrelevant
1191	1219	1.24E+18	علماء سنغافورة يكتشفون اعراض جديدة لكاوروناصحيفة "Lancet" نتائج الدراسة التي كشفت عن تشخيص حمى الضنك لدى بعض المصابين بفيروس "كورونا"، حيث ترتفع درجة حرارتهم ويشكون من طفح جلدي وحكة، دون أن تبدو عليهم أعراض الإصابة بالفيروس المعروفة، مثل الزكام، والسعال الرطب، وألم الحنجرة.	True Symptom
1192	1220	7.97E+17	@Dr_Beesh المطعمين مالهم فضل كانوا حقل تجارب أثبتوا أن اللقاح لا يمنع الاصابة ولا العدوى وسبب للمتحورات وخدعوهم #مناديب_اللقاح غير المطعمين أثبتو أن المناعة الربانية ومناعة المجتمع ( اصابة وتعافى ) أفضل ولا تنقل المتحورات النتيجة= غير المطعمين أصوب تجربة وعلما وصحة من توصيات المناديب	False Vaccine Info
1193	1221	609649670	يا #خادم_الحرمين_الشريفين نرجو منك رفع قيود كورونا عن الشعب والغاء التمييز ضد الغير ملقحين بعد أن اصبح واضح للجميع ان كلاهما ينقل العدوى والتحقيق في فساد وزارة الصحة التي تدعي ان اللقاح آمن وفعال بينما اثبتت الدراسات غير ذلك	False Vaccine Info
1194	1222	35733056	الصحة' تعلن تقديم 19,527 جرعة من لقاح 'كوفيد-19' خلال الـ 24 ساعة الماضية https://t.co/dzplO4dSPv https://t.co/tuz3RjKvmL	True Vaccine Info
1195	1223	1682081917	#الكويت تشتري عقار «باكسلوفيد» أول دواء لعلاج #كورونا بـ 9 ملايين دولار. #العيد_الوطني https://t.co/2TG5cBqarW	True Treatment or Cure
1196	1224	1.24E+18	مهم جدا 👇 عند السعال أو خاصة عند العطاس فان قطرات صغيرة من الشعب الهوائية يمكن أن تطير وتصل إلى 10 امتار (30 قدم)! 👈 ويعتقد أنها تحمل أكبر عدد ممكن من ناقلات كورونا الرئيسية وأنها يمكن أن تصل على الأقل 2 م (7 قدم). لذلك عند السعال او العطاس وجب تغطية الفم 👍	True Spread Method
1197	1225	1.24E+18	الصحة تنفي شائعة الثوم يقي من كورونا https://t.co/BAkmfr0bwC #أخبار_صحية #صحة #كورونا #كورونا_الجديد #كورونا_المستجد #كوفيد_19 #كورونا_فيروس #كورونا_الامارات https://t.co/R3GkKooFBB	Fake Treatment or Cure
1198	1226	1.25E+18	@mustafashukur10 الخبر عار عن الصحة العهد گالت	Irrelevant
1199	1227	1.24E+18	RT @SawtBeirut: دراسة.. ارتفاع الحرارة والرطوبة يبطئ من تفشي كورونا "ولكن" https://t.co/Ap7sQFa7ri	False Virus Origin and Properties
1200	1228	1.24E+18	اتباعك للإجراءات الاحترازية التالية يقيك من #فيروس_كورونا بإذن الله 1.احرص على أذكارك اليومية . 2.اغسل يديك باستمرار. 3.استبدل اجتماعاتك بالوسائل الإلكترونية المتاحة. 4.اتبع آداب العطاس والسعال. 5.تجنب المصافحة.	True Prevention Method
1201	1229	1.24E+18	النظافة الشخصية وغسل اليدين واتباع آداب العطاس والسعال من ضمن الإجراءات التي يجب اتباعهاللوقاية من فايروس كورونا والذي قام بها فريق مركز شباب طوبزاوة في حملة تثقيفية لسكان قرية طوبزاوة وتوزيع بروشورات وبوسترات لتوعية الناس على اتباعها هذا ضمن مشروع #معا_للسلام. #بناء_جسور_لاجدران https://t.co/RKWwAFqCHa	True Prevention Method
1202	1230	1.25E+18	#القومي_للبحوث: نتيجة فعالية دواء " #أفيجان" لعلاج #كورونا نهاية الأسبوع #فيروس_كورونا	Fake Treatment or Cure
1203	1231	1.24E+18	يأستاذنا مجرد المقارنة مع وباء #الخميني فيه ظلم #فيروس_كورونا المسكين فهو لايبقى في الهواء لأكثر من 3 ساعات وعلى الأسطح لايتعدى 3 أيام ليرحل بسلام متى ماكان لدينا الوعي للتعامل معه ، أما وباء ثورة الخميني فهي أكثر دمارا وأطول بقاء. #فيروس_كورونا #ايران_الملالي https://t.co/HJCwuqpnC9	False Spread Method
1204	1232	1.24E+18	الوقاية:- ١- غسل اليدين بانتظام بالماء والصابون ٢- تغطية الفم والأنف -ذلك لبس الكمامة ( N95) ٣- تجنب مخالطة المرضى ممن تبدو عليهم الأعراض ٤- تجنب التجمعات الكبيرة ٥- ترك مسافة ١ متر بينه و بين الشخص المتوقع إصابته #كورونا https://t.co/HZJ2lGLeeC	True Prevention Method
1205	1233	1.24E+18	@hhkk7878 اذا كانو هم من يلقون علينا الصواريخ والقنابل من الجو ويقتلون الطفل والكبير والمرأة وحتى الحيوانات تقتل بقصفهم فليس ببعيد ان ينشرو لنا فيروس كورونا ليقتلنا بدون ان يخسرو سلاح	Irrelevant
1206	1234	1.24E+18	#الشعب_السوداني السودان🇵🇸 سلة غذاء العالم في المستقبل ... الان سلة دواء العالم، زيت السمسم ،القرض،وأخير كلوروكين الملاريا على فكرة ممكن قطرة دم السوداني تستخدم لقاح لعلاج #كورونا.لانه لا يوجد دم سوداني لم تخالطه الكلوروكين بسبب تفشي الملاريا عندنا في السودان . رُبَ ضارة نافعة	Fake Treatment or Cure
1207	1235	1.24E+18	البلد مخزونها الاستراتيجي ممتاز و الخير كثير الحمد لله و ما في حدا راح يموت من الجوع، بس ممكن غلطة صغيرة تتسبب في وفاة إنسان من #فيروس_كورونا. صحتك و صحة أهلك و أولادك تستاهل تفكر عشانها و تدير بالك #كورونا_الاردن	Irrelevant
1208	1236	1.24E+18	مصدر مسؤول: إغلاق الحرمين الشريفين بعد انتهاء صلاة العشاء بساعة، وإعادة فتحهما قبل صلاة الفجر بساعة لمنع انتشار العدوى ب #فيروس_كورونا_المستجدّ #منظر_الحرم https://t.co/sZIZfmxfb7	True Governmental Measure
1209	1237	1.22E+18	عملية بناء المستشفى الذي أعلنت #الصين إنها ستنجزه خلال 6 أيام وسيتم تشغيله في 3 شباط لعلاج فيروس #كورونا المصدر: People's Daily, China https://t.co/D7oKSlSPYE	True Governmental Measure
1210	1238	1.22E+18	الصين تنتهي من بناء مستشفى خاص لعلاج مصابي الـ #كورونا خلال أقل من 10 أيام بولاية ووهان https://t.co/xeD2lRov3k	True Governmental Measure
1211	1239	1.25E+18	#خلنا_نصفرها علاج كورونا ورعتن صدرها مزموم تخلي عليل القلب ينطق بعد صمته عليها ردوفن ترفع الثوب يوم تقوم وشعرن تعدا روس الارداف ناثرته	Irrelevant
1212	1240	1.24E+18	إيمانًا بأهمية التعاون للقضاء على #فيروس_كورونا؛ اتبع الممارسات الصحيحة للتغلّب عليه 👇🏻 #كلنا_مسؤول #كوفيد_19 #أرامكو https://t.co/hxSeqTmPLh	True Prevention Method
1213	1241	1.24E+18	الصورة دي ترند النهاردة في الصُحف العالمية في مدينة ووهان الصينية وفي لحظات الغروب الطبيب Dr. Liu Kai خَرج مريض مُصاب بفيروس كورونا عشان يحققله أمنيته برؤية غروب شمس مدينة ووهان ، يمكن للمرة الأخيرة ... " الغروب الأخير" https://t.co/zryB1w5pRc	Irrelevant
1214	1242	1.25E+18	أحيراً علاج كورونا كويتي . #الدكتوره_امل_الانصاري #الكويتيون_يد_واحدة_ضد_كورونا . #الوافي https://t.co/gePvrpFBQb	Irrelevant
1215	1243	301120393	#الصحة: الجرعة الثالثة من لقاح كورونا تحمى من أعراض كوفيد 19 الخطرة https://t.co/fAzPX5kdTM	True Vaccine Info
1216	1244	1.24E+18	مَنْ الأكثر عُرضة للإصابة بفيروس كورونا المستجد، كبار السن أم صغار السن؟ يمكن أن يُصاب الأشخاص من جميع الأعمار بفيروس كورونا المستجد-2019. ويبدو أن كبار السن والأشخاص المصابين بحالات مرضية سابقة الوجود (مثل الرَبْو، وداء السُكَّريّ، وأمراض القلب) هم الأكثر عُرضة للإصابة بمرض وخيم	True Virus Origin and properties
1217	1245	1.24E+18	صوره لفيروس كورونا بعد تكبيره ل2600 مرة #فيروس_كورونا_المستجد https://t.co/zWbNq3bIa3	Irrelevant
1218	1246	1.24E+18	#السيسي_يقتل_المصريين_بكورونا مترو الانفاق خصوصاا والاسواق والجوامع والكنايس والمدارس كمامات ووزارة الصحة استعداد الدولة 😡😡😡😡 مفيش وزيرة الصحة نايمة فى العسل شعبو اكتريتكوا مغيب امى #ثورةشعب	Irrelevant
1219	1247	1.24E+18	تنبيه .. مرض فيروس كورونا (كوفيد-19) يداك اغسلها باستمرار.. ««الطريقة الصحيحة لغسل اليدين ..»» https://t.co/NFJHNAk7x4	True Prevention Method
1220	1248	1.24E+18	#الأرض تتنفس هواء نقي بعد إيقاف وسائل النقل والطيران إثر تفشي #فيروس_كورونا ... أكبر ملوث للهواء هي وسائل النقل بكافة أشكالها وأنواعها	Irrelevant
1221	1249	1.23E+18	#واشنطن || توقع الرئيس الأمريكي #دونالد_ترامب زوال فيروس #كورونا الجديد في إبريل المقبل، بفضل الحرارة، مشيداً مجدداً بالخطوات التي اتخذها المسؤولون الصينيون، لاحتوائه. https://t.co/cHzYS2CXa7	False Virus Origin and Properties
1222	1250	1.24E+18	منظمة الصحة العالمية فيروس كورونا لا ينتقل عبر الهواء بل عن طريق السائل المخاطي للرئة ويجب التباعد الاجتماعي وترك مسافه ولا يسبب العطاس ولا جريان الأنف لكن يسبب الكحة وارتفاع الحرارة الم وضيق التنفس ولا ينتقل عبر الحيوانات المنزلية ولا في حمامات السباحه التي تحتوي على كلورين https://t.co/o3E04mJ36z	True Virus Origin and properties
1223	1251	1.42E+18	#صحة_أبوظبي توفر عقار #إيفوشيلد للوقاية من #كورونا #أبوظبي #الإمارات	True Treatment or Cure
1224	1252	1.25E+18	دراسة جديدة ومعلومات محيرة أخرى حول طرق العدوى وانتشار فيروس كورونا، أكدها علماء فيروسات بأن الإصابة بـCOVID-19 لا تحدث بسهولة. وغيّرت نتائج دراسة أجراها فريق عالم الفيروسات هندريك شتريك من هاينسبيرغ، تمامًا فكرة كيفية انتقال عدوى فيروس #كورونا	Irrelevant
1225	1253	1.25E+18	هل حقن مرضى #كورونا ببلازما من تعافوا أمل حقيقي في علاجهم؟ .. استخدمت في عهد الانفلونزا الإسبانية القرن الماضي.. والنتيجة #صحة #فيروس_كورونا #الصحة #coronavirus #COVIDー19 https://t.co/Ul15iiJyFL	Fake Treatment or Cure
1226	1254	1.24E+18	منظمة الصحة العالمية توصي ب ٦ نصائح للتعامل مع القلق والتوتر الناجم من التغيرات المستجدة بسبب فيروس كورونا كوفيد ١٩ . ريتويت رجاءً https://t.co/8ksy0h9896	True Governmental Measure
1227	1255	1.22E+18	أكثروا من تناول الثوم ... #كورونا_الصيني https://t.co/OiSRptbIv3	Irrelevant
1228	1256	1.23E+18	اذا سقطت #الجوف سقطت #مارب واذا سقطت #مارب سقطت #شبوة واذا سقطت #شبوة سقطت #عدن #رفعت_الجلسه 😉 #فيروس_كورونا #كورونا #اليمن #عاجل #عاجل_الان	Irrelevant
1229	1257	1.24E+18	هل يساعد تناول الثوم في الوقاية من العدوى بفيروس كورونا المستجد؟ #كورونا #فيروس_كورونا #COVIDー19 https://t.co/fN0fB5Mpzv	Fake Treatment or Cure
1230	1258	1.25E+18	في #الإكوادور كانت النتيجة جثثاً مُلقاة على جانب الطريق، وتوابيت مصنوعة من الورق المقوى (الكرتون)! #كورونا https://t.co/UcZ5TzKcF6	Causing Anxiety and Fear
1231	1259	1.13E+18	طلبت وزارة الصحة التعاقد المباشر لتوفير عقار «باكسلوفيد» المضاد لـ «كوفيد-19» من شركة «فايزر»، وهو أول دواء لعلاج كورونا. وكما طلبت الوزارة توفير كميات من العقار المخصص لعلاج مرضى كورونا بقيمة 9 ملايين دولار https://t.co/F9nWAgBUfT	True Treatment or Cure
1232	1260	1.24E+18	#فيروس_كورونا فخر العالم رئيس كوريا الشمالية كيم لو عملو زيه مكنش انتشر الفيروس والسبب ان اي شخص يصاب يتم اعدامه فورا ههههههههههههههههههه https://t.co/wQPzkJi78d	Causing Anxiety and Fear
1233	1261	1.23E+18	الإجراءات المتبعة في مطارات #دبي بالتنسيق مع هيئة الصحة لمواجهة فيروس #كورونا المستجد باستخدام أكثر الأجهزة تطوراً وتواجد الفرق الطبية على مدار الساعة في المرافئ الجوية للإمارة لضمان سلامة المجتمع https://t.co/rn3G84GD1M	True Governmental Measure
1234	1262	1.24E+18	#الوقاية_من_كورونا وزارة الصحة ترسل تحذيرات لتجنب انتشار فيروس كرونا ومن ضمنها (( تجنب لمس العينين والأنف والفم بيديك قبل غسلهما بالماء والصابون منعا لانتقال الفيروسات ))	True Prevention Method
1235	1263	1.24E+18	الصين فجأه تعالجوا سبعين الف قبل لايكتشون اللقاح !!!!!!!!!!؟؟؟؟؟ امريكا والصين يستهبلوون علينا	Irrelevant
1236	1264	1.24E+18	بسيطه جداً الوقايه من فيروس كرونا؟! الوضوء الصحيح .. الدعاء بألحاح والمحافظه على الورد اليومي.. الأتكال على الله.. عدم لمس الوجه باليدين إلي بعد الغسل بالماء والصابون٤٠ ثانيه وسلامتكم٠٠ #فيروس_كورونا #حظر_التجوال	True Prevention Method
1237	1265	1.24E+18	@RaghdaaElSaeed القرار طلع عشان الدوله تاخد وقتها في تعقيم وتأمين أماكن الدراسه النهارده سلاح الحرب الكيماويه بدأ في تعقيم جامعه عين شمس	True Prevention Method
1238	1267	1.24E+18	@amro_alomda أوافقك تماما بأننا نحتاج إلى طول نفس من الشعوب لأن الحكومات لا تستطيع عمل الكثير إذا تفشى الفيروس مجتمعيا، وطبعا لا أوافقك على أن الفيروس مخلق معمليا بصرف النظر عن الأسباب المثارة، وقادة العالم من كبار السن إلا قليل منهم	Irrelevant
1239	1268	498779256	@iklalik أهلاً بك: يمكنك الدخول للاختبار إذا كان الوضع الصحي في تطبيق توكلنا "محصن" أكمل جرعات لقاح كورونا (كوفيد-19) بالتوفيق.	True Vaccine Info
1240	1269	1.23E+18	كيف تحمي نفسك وأسرتك من فيروس كورونا للوقاية من الفيروس أكدت وزارة الصحة على أهمية التقيد بالاحتياطات الوقائية والتي تشمل المداومة على غسل اليدين بالماء والصابون وتغطية الفم والأنف عند السعال والعطس والمحافظة على النظافة العامة في أنحاء المنزل ✨ https://t.co/5b6GijKhql	True Prevention Method
1241	1270	1.24E+18	وسائل إعلام إسرائيلية تتحدث عن اصابه ولي عهد أبو ظبي #محمد_بن_زايد بفيروس #كورونا وخبر أخر يتحدث بأن #ابن_زايد نقل إلى مستشفى كليفلاند في #أبو_ظبي ثم نقل إلى حجر داخلي في قصره. اللهم آمين يارب العالمين، والله يجير المؤمنين والعباد من هذا الوباء ووباء الخليج #مبز و #مبس	Statistics
1242	1271	1.25E+18	دشنت منظمة GainPeace الإسلامية الأمريكية لوحة إعلانات عملاقة فى شيكاغو، لتسليط الضوء على نصائح النبى محمد صلى الله عليه وسلم فيما يتعلق بالوقاية والتوجيه خلال تفشى الأوبئة https://t.co/F69Vtms7fc #فيروس_كورونا https://t.co/Pk1RmNNg02	True Prevention Method
1243	1272	1.24E+18	@sobhielhaddad أهمها العزل والحجر المنزلي لتفادى التقاط العدوى عن طريق الهواء. أليس كذلك؟	Irrelevant
1244	1273	1.24E+18	الأمر أصبح أوضح من الشمس فى كبد السماء. هى حرب بايولوجية بين قوتين أقتصاديتين هما الأكبر فى العالم. الصين سوف ترد الصاع صاعين ولكن فى الوقت المناسب. https://t.co/3bGrNF7zVg	Conspiracy Theory
1245	1274	1.24E+18	استئناف حركة الرحلات الجوية في مقاطعة هوبي بوسط الصين https://t.co/JcjJmUgLKA	True Governmental Measure
1246	1275	1.24E+18	🔴 إعلام العدو : إصابة ولي عهد أبو ظبي محمد بن زايد بفيروس #كورونا	Statistics
1247	1276	1.24E+18	@Mo_habib10 #عبدالله_الشريف #الجوكر_المصري #خرجوا_المعتقلين #خرجوا_المعتقلين_كورونا_جوه_السجون جيشنا شيطان # #العسكر_خربوا_البلد	Irrelevant
1248	1277	1.22E+18	ذا سيبمسونز.. هل تنبأ "المسلسل المريب" بكورونا قبل 27 عاما؟ https://t.co/JfQtjxHXhd #سيمبسونز #مسلسل #هوليوود #امريكا #كورونا https://t.co/nXS1ihpFe9	Conspiracy Theory
1249	1278	1.25E+18	سؤال حير العلماء: هل ينقل #البعوض و #الذباب #فيروس_كورونا؟ https://t.co/6GNbQYAQ3D	Irrelevant
1250	1279	1.25E+18	إندونيسيا تستعين بالأشباح لتطبيق حظر التجول ! https://t.co/8knHiTt41C #كورونا_في_الكويت #خليك_في_البيت #كوفيد١٩	Causing Anxiety and Fear
1251	1280	1.25E+18	الفراعنه قد ينقذون العالم 💪🏻💪🏻 عائشة الرشيد.. مصر الحل لعلاج كورونا وهل تصل وزيرة الصحة المصرية الكويت قريبا؟ https://t.co/tOfnWSoKdp	Irrelevant
1252	1281	1.24E+18	🔷هل المضادات الحيوية فعالة في الوقاية من فيروس كورونا ٢٠١٩ (كوفيد-١٩) و علاجه؟ #COVID19 #coronavirus https://t.co/J5P3ZVjZnI	Fake Treatment or Cure
1253	1282	1.24E+18	هوا فيروس كرونا ده بجد.ولا دول بترخم علي دول 🙏🙏 الموضع كبير وبقي كلو البشر بيتكلمو عنه حتي في الهزار ومين سماه كرونا ولما هوا مجود من زمان فين العلاج بتاع زمان. 😳 طيب كمان سيطرو عليه زمان ازاي ولما الصين بتعقم طيب متطلع كام طياره تعقم من الجو وترش ع الناس ياحفيظ يارب 🙏 https://t.co/rMshQ2hJWa	False Prevention Method
1254	1283	1.40E+18	@azsemari ملف لقاح كورونا غير آمن ابحاث و تصريحات اطباء عن لقاح كورونا تابع الروابط المرفقة https://t.co/cEvelEeaWb	False Vaccine Info
1255	1284	1.24E+18	Us: 2020 is gonna be our year *3 months later* #منخفض_التنين #فيروس_كورونا #العاصفه_الترابيه #عاصفة_التنين #الارصاد_الجويه #CoronavirusPandemic https://t.co/hsmWx1M1HE	Irrelevant
1256	1285	1.40E+18	أخذ اللقاح ضروري جدا سواء لمن اصيب سابقا او لم يصب فالكل يحتاجه فالمتعافي يحتاج اللقاح الي تعزيز المناعه الطبيعيه التي تولدت من الاصابه والسليم بحاجه الي انشاء مناعه وتنشيطها للوقايه باذن الله من الاصابه https://t.co/KLaz3usH6c	True Vaccine Info
1257	1286	1.24E+18	تحذير هام ⚠️🙅‍♂️.. المدخنون مهددون بأعراض أخطر من #كورونا 😱 #كورونا_الجديد #COVID19 https://t.co/lf1Lwy0hhq	True Virus Origin and properties
1258	1287	1.24E+18	الدنيا مقلوبة في مصر بسبب كورونا و الجو الغير مستقر على جانب آخر من الكوكب .. 😂 #زعيم_تويتر_سهران https://t.co/hAcQRdS4JR	Irrelevant
1259	1288	1.23E+18	● مدير عام منظمة الصحة العالمية WHO: • أعداد الحالات داخل #الصين تستمر بالإنخفاض، وعلى العكس تماماً خارج الصين عدد الحالات المصابة بـ #فيروس_كورونا بلغ 9 أضعاف الحالات المصابة داخلها • أكثر الدول التي تقلق منظمة الصحة العالمية هي #إيران و #كوريا_الجنوبية و #إيطاليا و #اليابان https://t.co/XAbKyPUfL0	Statistics
1260	1289	1.25E+18	بعد تهديد ترمب... الهند تلغي حظر تصدير عقاقير محتملة لعلاج كورونا https://t.co/nRJG5NICsV	Irrelevant
1261	1290	1.25E+18	للوقاية من مرض #كورونا يجب عليك ان تهتم بسنن الوضوء وأهمها: 1المضمضه 2 الاستنشاق والاستنثار. 3 غسل الكفين جيدا قبل الوضوء	Irrelevant
1262	1291	1.23E+18	@AMALAHM74 كورونا ايه انا خايف علي صحتك لازم تقوي مناعتك النسكافيه مش حلو عشانك انا اعرف اكتر منك	Fake Treatment or Cure
1263	1292	1.24E+18	الداخلية: تمديد العمل بتعليق الحضور لمقرات العمل في جميع الجهات الحكومية والقطاع الخاص وتعليق الرحلات الجوية الدولية والداخلية ونشاط الحافلات وسيارات الأجرة والقطارات حتى إشعار آخر @MOISaudiArabia #وزارة_الداخلية #كورونا #الحجر_المنزلي #خليك_في_البيت #الساحات_العربيه https://t.co/LqlO5hnc8z	True Governmental Measure
1264	1293	1.24E+18	@DanSaad4 إجمالا الفيروسات تموت بحرارة ٢٦ وما فوق بإلهواء الطلق بمعنى خارج الجسم، حرارة الجسم ٣٧ ولا يموت الفيروس. لكن بعض العلماء ليس جميعهم يقولون ان فيروس الكورونا لا يموت بحرارة ٢٦ بل يلزمه ٦٠ درجة...الحقيقة انه لغاية الآن لا أحد يعرف الحقيقة كاملة عن هذا الفيروس.. بعدهم بمرحلة اكتشاف	False Virus Origin and Properties
1265	1294	1.40E+18	@SPAregions ساهم في تحقيق المناعة المجتمعية لنعود إلى حياتنا الطبيعية ✅ #خذ_الخطوة خذ اللقاح عبر تطبيق صحتي👇🏼 https://t.co/oEywMiRRgU	True Vaccine Info
1266	1295	1.25E+18	#الفنكوش علاج #كورونا وارد #الزنداني 🔬 https://t.co/Qk7l8wNy0i	Fake Treatment or Cure
1267	1296	1.24E+18	@hamadlahdan @MOPHQatar @MOI_Qatar عميلنا العزيز تتخذ وزارة الصحة العامة كل التدابير اللازمة لمكافحة فيروس كورونا (كوفيد 19)، وتدعو الجميع للمحافظة على غسل اليدين بالماء والصابون بانتظام أو استخدام المطهرات وتجنب مخالطة المرضى الذين تظهر عليهم أعراض عدوى تنفسية ومتابعة الإرشادات التي تصدرها وزارة الصحة العامة	True Prevention Method
1268	1297	1.24E+18	RT @Shorouk_News: #الشروق| مع اقتراب الصيف.. هل توقف الحرارة المرتفعة تمدد فيروس كورونا؟ https://t.co/jCs0YHe9BQ #كورونا https://t.co/gXW…	Irrelevant
1269	1298	1.26E+18	•. إننا بحاجة ماسة للتفاؤل وبثّ الطمأنينة بين الناس ، ففي خضم هذه الأحداث الجسام التي تمر بها الأمة ، يُخطئ من يبث روح التشاؤم ، فإن التشاؤم سبيل للدعة والركون..﴿ وَمَن يَقنَطُ مِن رَحمَةِ رَبِّهِ إِلَّا الضّالّونَ ﴾ وكان ﷺ متفائلاً يُحب الفأل ( الكلمة الطيّبة ) #كورونا https://t.co/KBlYELZ7QN	Irrelevant
1270	1299	1.22E+18	The Flu 2013 سلسلة قاتلة من فيروس انفلونزا الطيور الذي ينتشر و يقتل سكان كوريا بسرعة كبيرة. رجل إطفاء وطبيبة يسابقون الوقت للعثور على علاج. #كورونا #الهلال https://t.co/xWs9TeVv3b	Irrelevant
1271	1300	1.24E+18	@mohapuae هل صحيح ما يتم تداوله - بناء على دراسات منظمة الصحة العالمية - ان فايروس كورونا يبقى في الجو لمدة لا تقل عن 8 ساعات ، خلال هذه الفترة يمكنه ان يصيب اي شخص ؟!	Irrelevant
1272	1301	1.24E+18	@pfhadq #خليك_في_البيت #خليك_بالبيت #فيروس_هانتاًًًِِِ طرق الوقاية من فايروس كورونا :- (1) عدم الخروج من البيت الا للضرورة القصوي (2) تكرار غسل الأيدي والوجه بالماء والصابون (3) تجنب الاختلاط بالاماكن المزدحمة https://t.co/SUBxLogEgB	True Prevention Method
1273	1302	1.24E+18	تقارير تُشير لانتقال فيروس كورونا للاعب باولو ديبالا 😷 عن طريق زميله بالفريق روجاني، ويوفنتوس لم يُعلن حتى الآن 🚑 https://t.co/YqTuFeZ9VR	Statistics
1274	1303	1.26E+18	نتائج مخيبة لاستخدام عقار ضد التهاب المفاصل في علاج #كورونا رابط تخطي الحجب: https://t.co/nEjXLoOGU0 للمزيد: https://t.co/02C0fgVjVA	Fake Treatment or Cure
1275	1304	1.24E+18	"#التدخين قد يزيد من احتمالية الإصابة بفيروس #كورونا_الجديد #Covid_19 المصدر: #منظمة_الصحة_العالمية https://t.co/YwRUpK9uDR"	True Virus Origin and properties
1276	1305	1.25E+18	يقول الدكتور ليونغ تعليقًا على نتائج هذه الدراسة: "هذا هو الوقت الأفضل للإقلاع عن التدخين لحماية نفسك من كوفيد-19".. أكثر تفاصيل 👇 #تونس #فيروس_كورونا https://t.co/NQGtmizdL3	True Virus Origin and properties
1277	1306	1.42E+18	@its_m72 @Almajlliss ومن جاته جلطه او شلل او ورم او مات بسبب اللقاح ، لماذا لا تتحمل الشركة المنتجة المسؤوليه ولماذا لا تتحمل وزارة الصحة ايضاً ! لو انه لقاح فعال لا يجيرونك على توقيع عدم تحمل الشركة و الوزارة اي مسؤوليه للاعراض التي تحدث لك او الوفاة ! اتق الله سوف تسأل عن دفاعك هذا	False Vaccine Info
1278	1307	1.25E+18	أحد هؤلاء العلماء هو العالم نايف الحربي مخترع لقاح كورونا الشرق الاوسط بإذن الله قريبا هو وزملائه سينقذون البشرية بلقاح ضد #فيروس_كورونا https://t.co/nNZgyUcrYk	Irrelevant
1279	1308	1.24E+18	#كهربا قاطعه شوارع غرقانه فى مصر برق و رعد و كمان #فيروس_كورونا_المستجدّ #الارصاد_الجويه	Irrelevant
1280	1309	1.24E+18	@Semiramissemi للعلم تم الحذف من يوتيوب!! فريق بحثي علمي فرنسي يفضح بالأدلة مخترع #فيروس_كورونا بأنه ظهر في فيتنام عام 2003 وتم تطويره ويوجد فيه براءة اختراع اوربية مترجمة لثلاثة لغات الفرنسية الالمانية الانجليزية وأن اللقاح موجود بفرنسا https://t.co/9b3WSyRZFI https://t.co/HQ8mA8J6Ia	Conspiracy Theory
1281	1310	1.23E+18	وكالة الأنباء الصينية xinhuanet: قدمت الصين العلاج بالبلازما ل245 مريض بفيروس كورونا يوم 28 فبراير وأظهرت النتائج تحسن 91 حالة ف المؤشرات السريرية والسيطرة على الأعراض #بشرة_خير	Fake Treatment or Cure
1282	1311	1.24E+18	@aster_8 #تسوق_بامان 1) - تجنب المصافحة 🤝 2) - تعقيم اليدين باستمرار او بالصابون لمدة 40 ثانية👏 3) - تجنب التجمعات بانواعها🌃 4) - ارتداء الكمامة في حالة العطاس او الكحة او لديك مريض. 😷 فايروس كورونا اسمه العلمي كوفيد 19 ك : كل و : واحد ف : فينا ي : يلزم د : داره 19 يووووووم👌	True Prevention Method
1283	1312	1.24E+18	#الجوار_برس| إيران تعزي فيروس كورونا للحرب البيولوجية https://t.co/hNN1nscjQ3	Conspiracy Theory
1284	1313	1.24E+18	يا جماعة بيقولك ان ريحة الفل و الياسمين اللي في الجو دي سم و سلاح كيماوي اقوي من كورونا بكتير خلو بالكم المصدر : جروبات الماميز	Irrelevant
1285	1314	1.24E+18	( وَلَنَبْلُوَنَّكُمْ بِشَيْءٍ مِنَ الْخَوْفِ وَالْجُوعِ وَنَقْصٍ مِنَ الْأَمْوَالِ وَالْأَنْفُسِ وَالثَّمَرَاتِ وَبَشِّرِ الصَّابِرِينَ * الَّذِينَ إِذَا أَصَابَتْهُمْ مُصِيبَةٌ قَالُوا إِنَّا لِلَّهِ وَإِنَّا إِلَيْهِ رَاجِعُونَ) #كورونا #تكفون_اقعدوا_في_بيوتكم	Irrelevant
1286	1315	1.24E+18	حذر وزير الصحة الفرنسي، أوليفييه فيران، من استخدام الأدوية المضادة للالتهابات (مثل إيبوبروفين وكورتيزون) في حال ظهور أعراض تشبه أعراض فيروس كورونا المستجد "كوفيد-19"، لأنها قد تزيد من سوء حالة المرضى، وأوصى بتناول باراسيتامول في حالة الإصابة بارتفاع في درجة الحرارة skynewsarabia https://t.co/uRkGvmlQCf	Fake Treatment or Cure
1287	1316	1.25E+18	&amp;quot;سي آي إيه&amp;quot; تحذر من عقار &amp;quot;راهن&amp;quot; عليه ترامب لعلاج كورونا https://t.co/7arJ2s5nzF	Fake Treatment or Cure
1288	1318	1.25E+18	وزارة الصحة في #روسيا : لا نرى عراقيل أمام استخدام دواء هيدروكسي كلوروكين في علاج #كورونا https://t.co/HlljB2aQbJ #العربية	Fake Treatment or Cure
1289	1319	1.26E+18	@Try08234517 @SaudiNews50 لا طبعاً كورونا وابراج الجيل الخامس مالهم علاقة ببعض، اتمنى تشغل مخك شوي.	Conspiracy Theory
1290	1320	1.17E+18	"الصحة" تعلن تقديم 19,527 جرعة من لقاح "كوفيد-19" خلال الساعات الـ 24 الماضية وبذلك يبلغ مجموع عدد الجرعات التي تم تقديمها حتى اليوم 24,066,018 جرعة ومعدل توزيع اللقاح 243.33جرعة لكل 100 شخص. #اخبار #الإمارات #لقاحات_كورونا #كورونا #كوفيد19 #رادار_نيوز #مرآة_الخبر https://t.co/u8y9efBiMC	True Vaccine Info
1291	1321	1.25E+18	ألم العين مع احمرارها البسيط هي أحد الأعراض التي قد تظهر على مصاب فيروس كورونا .. بوجود بقية الأعراض مثل الحرارة والكحة الناشفة https://t.co/JkpzcWluXa	True Symptom
1292	1322	1.24E+18	الجوكر "خواكين فينكس" يلتزم بأرشادات السلامه من فايروس كورونا مع حبيبته "روني مارا" 💕🦠 https://t.co/xhazpy87VK	Irrelevant
1293	1323	1.24E+18	@ZahraaEl_swah اه علشان كان مش فاكره مين قايل ان في طياره في الجو وبيرشو تعقيم الله اعلم بقي😂🤦‍♀️	Irrelevant
1294	1324	1.24E+18	@mahmoudhashems مساءك صحة فيروس كورونا الجديد (COVID-19) ينتمي لعائلة فيروسات كورونا التنفسية والتي تنتقل عن طريق رذاذ العطاس أو السعال من الأشخاص المصابين، كما أن المداومة على غسل اليدين كفيل بالقضاء على الفيروسات التنفسية بشكل عام. مع تمنياتنا للجميع بالصحة والعافية	True Spread Method
1295	1325	1.23E+18	س: هل يساعد تناول أوسيلتاميفير في الشفاء من فيروس #كورونا المستحدث (2019-nCoV)؟ ج: لا توجد بعد أي بيّنة تؤكد على أن أوسيلتاميفير يساعد في الشفاء من فيروس #كورونا المستحدث-2019. @Omantel @OoredooOman @WHOEMRO @WHO @OmaniMOH @alwatanoman @omandaily1 https://t.co/rXlL2q9xiw	Fake Treatment or Cure
1296	1326	1.24E+18	بإتباع التعليمات من ولاة الامر ومن وزارة الصحه سيحفضنا الله من وباء كرونا الذي يهدد العالم بأسره أما الحوثي فعند صقور الجو السعوديه علاجه وإستئصاله والقضاء عليه #شمال_الرياض	Irrelevant
1297	1327	1.24E+18	خبير صيني يجزم ويؤكد ان استنشاق بخار الماء يقتل فيروس كورونا ١٠٠% اذا كان موجود في الرئتين أو الحنجرة أو الأنف فالفيروس لا يحتمل درجة حرارة بخار الماء الدافئة .. ارجو نشر هذه المعلومه في صفحتكم وعلى أوسع نطاق . منقول	Fake Treatment or Cure
1298	1328	1.23E+18	- لا يُعرِّض استلام الطرود من الصين إلى خطر الإصابة. فيروسات كورونا لا تعيش لفترة طويلة على الأشياء، مثل الرسائل أو الطرود. - في الوقت الحاضر، لا توجد أي بيّنة على أن الحيوانات الأليفة، قد تُصاب بفيروس كورونا. ومع ذلك، من الجيد غسل اليدين بالماء والصابون بعد التعامل مع الحيوانات	False Spread Method
1299	1329	1.25E+18	لوحة على أحد ألطرق ألسريعة في شيكاغو كُتب عليها ألنبي محمد "ص" نصحنا كالأتي :- ▪ اغسل يديك بأستمرار ▪لا تخرج في منطقة موبؤة فيها مرض ▪لا تزور منطقة فيها مرض أيضاًبداية #الكورونا قال عضو فريق عمل البيت الابيض وعالم المناعة دكتورفاوتشي كل مانفعله قدقام به النبي قبل 1400سنة https://t.co/jnj7c5HJLC	True Prevention Method
1300	1330	1.22E+18	من أهم أعراض #فيروس_كورونا ارتفاع درجة الحرارة #coronaviruse https://t.co/vv1j6qvbVA	True Symptom
1301	1331	1.24E+18	6⃣ أركان للوضوء هل تعرفها؟ للوضوء أركان عليك أن تعرفها 1⃣ غسل الوجه، منها المضمضة والاستنشاق 2⃣غسل اليدين إلى المرفقين 3⃣مسح الرأس كله مع الأذنين 4⃣ غسل الرجلين إلى الكعبين 5⃣الترتيب 6⃣ الموالاة #العشر_الأخير #وقف_لا_تغيب_عنه_الشمس https://t.co/ldPjpHjTNU	Irrelevant
1302	1332	1.24E+18	الشعب الأردني مش خايف يموت من الكورونا خايف يموت من الجوع 😅	Irrelevant
1303	1333	1.40E+18	@zs27000 @NedaaAlkhamis بالله عليك ؟ 😁😁😁. وانتي شفت المغناطيس بعينك 😂😂😂؟ ورينا فيديو حتى نصدق. ارجوكم كفو عن الحماقة ولا تصدقو الخزعبلات والاكاذيب . انت من اشد الرافضين للقاح اكن لا اسمح لاي كان بالسخرية مني ولا أصدق مغناطيس او شريحة او كابل يدخل للجسم عبر اللقاح 😁😁😁	True Vaccine Info
1304	1334	1.24E+18	أسئلة متكررة بشأن مرض #كوفيد19 والحمل والولادة والرضاعة، تجيب عليها منظمة الصحة العالمية @WHO من خلال الصفحة المخصصة على الرابط أدناه: https://t.co/KqZ67ZcHVO #فيروس_كورونا #كوفيد_19 https://t.co/w1pNe5VnbE	True Governmental Measure
1305	1335	1.25E+18	👨‍⚕️👩🏼‍⚕️👨‍🔬👩🏼‍🔬#اترك_مسافة وخل كورونا يعدّي.. #الوقاية_من_كورونا وزارة الصحة	True Prevention Method
1306	1336	1.24E+18	تقولون انه عندما يحل الصيف يرحل كرونا من خلال العصف الذهني والجلسة في البيت لدي سوال هل بخار الماء (الحار) يعقم الاسطح بقتل الفيروس بالحرارة كما يفعل الجسم لمحاربة الفيروس؟! #أبحاث_طبية	False Virus Origin and Properties
1307	1337	1.24E+18	أهمية غسل اليدين بالماي والصابون للوقاية من فيروس كورونا https://t.co/KAO6fkIHKi	True Prevention Method
1308	1338	1.23E+18	“الصحة السعودية”: لا خطورة من الطرود البريدية القادمة من الصين https://t.co/hRgqPor5N2 #السعودية #وزارة_الصحة #الصين #كورونا #حماك https://t.co/CT32jc3zii	False Spread Method
1309	1339	1.24E+18	رغد صدام حسين تكشف حقيقة حديث والدها عن كورونا المستجد https://t.co/7wUknBuu1S https://t.co/IMvvOKgMJV	Irrelevant
1310	1340	8.92E+17	@EiadAkk @DjokerNole من جماعة المعتوهين الذي صدقوا إشاعة ان لقاح الكورونا يسبب العقم😂 و هو أصلا يعرف معنى لقاح و كيف يصنع و من يصنعه !	True Vaccine Info
1311	1341	1.22E+18	أبرز طرق الوقاية من فيروس كورونا الجديد: 1- نظف اليدين باستمرار بفركهما بمطهر كحولي أو غسلهما جيداً بالماء والصابون. 2- عند السعال والعطس، احرص على تغطية الفم والأنف بمرفقك المثني أو بمنديل ورقي، وتخلص من المنديل بعد ذلك فوراً واغسل يديك. https://t.co/XqRKCCCie1	True Prevention Method
1312	1342	1.23E+18	#تصريح من وزارة الداخلية: أعلن مصدر مسؤول في وزارة الداخلية بالمملكة العربية السعودية عن اتخاذ إجراءات احترازية إضافية عند المنافذ الحدودية، تجاه الأشخاص الذين زاروا دولاً موبوءة بفيروس كورونا الجديد covid 19.	True Governmental Measure
1313	1343	1.24E+18	موقع إسرائيلي : إصابة فيروس كورونا بمحمد بن زايد https://t.co/8TxEolFH20	Statistics
1314	1344	1.25E+18	التطوع أثناء الحرب يختلف تماماً عن التطوع في الأزمة الصحية الوبائية والتي تحتاج لتوعية صحية وقائية وليس مجهود جسدي فقط.. #StayHome #وزارة_الصحة #الكويت_تستاهل #حظر_كامل #COVIDー19	True Prevention Method
1315	1345	1.24E+18	#الرياض #شكرا_الدفاع_الجوي #حجر_كامل #حظر_التجول أحيانًا عندما أنظر إليك، أشعر وكأنني أحدِّق بنجم بعيد، إنه مُبهر، لكنّ الضوء صادرٌ منذ عشرات آلاف السنين التي مضت، ربما النجم ليس موجودًا أصلًا، لكنّ الضوء أحيانًا يبدو لي حقيقيًّا أكثر من أي شيءٍ آخر” - هاروكي موراكامي	Irrelevant
1316	1346	1.22E+18	كيفيه الوقايه من مرض كورونا يمكن بيان آلية الوقايه من فيروس الكورونا ع النحو الآتي . حماية الطالب وتوعيه الطالب ع الإرشادات التاليه غسل اليدين بالماء والصابون وتجنب لمس العيون والأنف والفم وتجنب الاتصال عن قرب مع الأشخاص المصابين بهذا الفيروس #وزارة_التعليم #فيروس_كورونا https://t.co/qqEWqU5XD0	True Prevention Method
1317	1347	1.25E+18	صرح البروفسور الفرنسي لوك مونتانييه أحد مكتشفي فيروس الإيدز أن فيروس كورونا المستجد نجم عن خطأ ارتكب في مختبر.😮 #فيروس_كورونا #خليك_بالبيت #الحجر_المنزلي https://t.co/KgkMvKOccU	Conspiracy Theory
1318	1348	1.25E+18	ممثل منظمة الصحة جاب من الاخر فتصريحاتة ان مفيش مصل لعلاج كورونا فالوقت القريب ولا يمكن تحديد وقت عشان محدش يهلل ويقول بلحة جاب دواء بلحة جاب دواء اة عادى غير معترف بية من الصحة العالمية لتجارب سريرية فقط لا غير	Irrelevant
1319	1349	273639866	@SaudiMOH الكوليرا شلون ينتقل؟ طيب دام المقصد اسقاط التغريدة ع لقاح كوفيد .. ليه لحد الان لقاحكم ما قضى ع كوفيد واغلب المطعمين متكرونين ؟ حتى بدون اعراض ع قولتكم 🙂 يا مخ اشتغل وبلاش تهنيق	False Vaccine Info
1320	1350	1.24E+18	إرشادات التوعية حول فيروس كورونا / كوفيد - 19 كيف نستخدم الكحول الطبي للتعقيم؟ https://t.co/dQDKHAWO0B	Irrelevant
1321	1351	1.25E+18	@WHRumors الاشكال ذي المفروض يسوون تجارب علاج كورونا عليهم خلنا نستفيد منهم على الاقل	Irrelevant
1322	1352	1.25E+18	@utopianahmed @ANLoutfi و دي خريطه شبكات الجيل الخامس الاحمر و خريطه كورونا الاصفر https://t.co/DbYPjDdVub	Conspiracy Theory
1323	1354	1.24E+18	اعراض فيروس كورونا : ▫الحمّى ▫السعال ▫ضيق النفس والإجهاد العام ▫القيء والإسهال ▫ارتفاع درجة الحرارة ▫سيلان الأنف والتهاب الحلق لو الاعراض دي عندك او عند حد تعرفه لازم تتوجه لالمستشفي في أسرع وقت ممكن او اتصل بالخط الساخن 105 اللي خصصته وزارة الصحة✅ #وعي_غيرك_من_الكورونا	True Symptom
1324	1355	1.24E+18	@KUWAIT_MOH السؤال كان عن الوافد المصاب الي دخل الكويت من خالط واين يعمل .؟ وكان الجواب نحن كأطباء تحت القسم وهذه من خصوصية المريض. تعليقي خصوصية المريض عندك في العيادة مو في موضوع وباء عالمي وكل يوم الاعداد تتزايد الوباء منتشر بشكل مرعب وانت تقول خصوصية المريض !!	Irrelevant
1325	1356	119756265	"الصحة" تعلن تقديم 19527 جرعة من لقاح #كوفيد19 خلال الـ24 ساعة الماضية للتفاصيل: https://t.co/kquqCh885N #نتصدر_المشهد	True Vaccine Info
1326	1357	1.40E+18	@Y_AF3 نتزوج في المستقبل من ترفض اللقاح ✋ وتختار مسار الحرية 🕊️ من حقنا انتاج جيل متعافي وكيوت ❤️ وقرة العين من حقها تأخذ شريك الرحلة الطبيعي و الخالي من الجينات المعدلة وراثيا والذي سموه لقاح ✋	False Vaccine Info
1327	1358	1.25E+18	الكمامات الى وزارة الصحة ........#كورونا https://t.co/Anel3shloZ	Irrelevant
1328	1359	1.24E+18	#كورونا *مهم مهم مهم !!!!!!* فايروس كورونا قبل لايوصل الى الرئة يبقى في الحنجرة أربعة أيام وفي هذا الوقت يبدأ الشخص بالگحة والم الحنجرة فاذا شرب ماءا كثيرا وغرغرة بالماء والملح او الخل يقضي على الفايروس انشر هذه المعلومات لانه يمكنك ان تنقذ احدا بهذه المعلومة .	False Virus Origin and Properties
1329	1360	1.25E+18	العالم الفرنسي لوك مونتانييه الحاصل على جائزة نوبل في الطب عام 2008، يرجع انتشار كورونا إلى مختبر بمدينة ووهان كان يُعدّ لقاحًا للأيدز .. لماذا؟ https://t.co/L1pRoT7u4o	Conspiracy Theory
1330	1361	1.24E+18	2.تعقيم عربات التسوق و المصاعد و اُكر الابواب و الجوالات وكل ماتمسه الأيدي لابد أن يكون يومي ودائم وليس خوفاً من كورونا	Irrelevant
1331	1362	1.25E+18	أخبار إيجابية - بيل بريان أحد أعضاء لجنة كورونا الأمريكية يذكر أن هناك بعض الدلائل تذكر أن الرطوبة وحرارة الجو يؤثران على دورة حياة فيروس كورونا مما يُقلل من خطورته ويُقصِّر حياته " #حزب_محبي_الصيف https://t.co/qmBIlXOqep	False Virus Origin and Properties
1332	1363	1.24E+18	وللتطمين والتسهيل: فقط عليك تعقيم اليدين وأهمها الأصابع لأنها هي من تلامس فتحات الرأس. فكما أن الايدز ينتقل بالجنس ونقل الدم وليس بالمصافحة #فيروس_كورونا ينتقل بالدخول عن طريق فتحات الرأس بواسطة استخدام اليدين. لذا : احرص على نظافة الأيدي فقط. https://t.co/rNB3wlUks8	False Virus Origin and Properties
1333	1364	1.25E+18	هل المضادات الحيوية فعّالة في الوقاية من ⁧#كورونا⁩ ؟ . #كلنا_مسؤول https://t.co/aStPovQirK	Fake Treatment or Cure
1334	1365	1867302133	مواطن من #ساحة_الإرادة: نحن ضد التفرقة والشقاق وواجب علينا توعية المجتمع من مخاطر اللقاح #الحرية_الطبية #مجلس_الوزراء #لقاح_كورونا #أوميكرون #الكويت https://t.co/1b5P93hVUA	False Vaccine Info
1335	1366	1.24E+18	هل تفيد غرغرة الملح والماء الساخن في القضاء على فيروس كورونا المستجد؟ تغطية خاصة عن فيروس #كورونا.. نخبة من الأطباء عبر #العربية يجيبون على أسئلتكم للمزيد من أخبار كورونا https://t.co/UmLerMlp5x #أن_تعرف_أكثر https://t.co/mMNI3fI2Ie	Fake Treatment or Cure
1336	1367	1.24E+18	@AlatrashDeeb اها سؤال جيد ..اليك يا محمد جميع الادلة من اغلاق اكبر معمل بيولوجي في امريكا لقتل اكثر من ٣٠ الف شخص به بالخطأ وثانيا طمس وتدمير الاقتصاد والسيطرة على الاسهم الصينيه وثالثا ...قول ترامب عن الفايروس انه الفايروس الصيني وليس كورونا ...وادلة كثيرة وكبيرة ..	Conspiracy Theory
1337	1368	1.31E+18	@WebMD @LailaSaid2021 ده اللي كنت بقولك عليه انه اصابه سابقة او لقاح هو فعال ضد فصائل معينه وحاجة زي اوميكرون بيبقي التاثير اقل وعشان كده بتزيد الجرعات عشان تشمل الفصائل الجديدة مش علشان القديمة مش فعالة	True Vaccine Info
1338	1369	1.25E+18	علاج كورونا 😒 افتهمتو الدكتورة شدكول شلون راح تسودن النسوان علينه 😅 📢📢📢📢 #خليك_في_البيت #حظر_التجوال #كورونا #كورونا_الجديد https://t.co/OTDmes645w	Irrelevant
1339	1370	1.24E+18	فعالية الصابون في القضاء على كورونا https://t.co/PRiiwIeJyy https://t.co/mfxSKij7vb	True Prevention Method
1340	1371	1.23E+18	الصين تقتل مواطنيها المصابين ب #فيروس_كورونا_الجديد في محاولة منها للتخلص من الناس المرضى بدلا من علاجهم https://t.co/vLv7RRMLiy	Causing Anxiety and Fear
1341	1372	1.25E+18	- الحاجة التانية هي نتائج استخدام ال Hydroxychloroquine وهو دواء مثبط للمناعة وكمان بيستخدم في علاج الملاريا لكن تحذير قوي من إستخدامه بدون إشراف طبي لأن أعراضه الجانبية خطيرة ومصر أنتجت منه كميات كبيرة الفترة الأخيرة *بيستخدم في بروتوكول علاج كورونا في وزارة الصحة من الأول	Fake Treatment or Cure
1342	1373	1.24E+18	كيف يمكنني تجنب خطر الإصابة بمرض ’كوفيد-19‘ ؟ غسل اليدين بصفة متكررة بالماء والصابون أو بمطهر يحتوي على كحول #احمي_البلد https://t.co/1cgoDVPFWE	True Prevention Method
1343	1374	1.24E+18	صورة فيروس #كورونا بعد تكبيره 2600 مرة تحت المجهر . https://t.co/6inWZQt8uC	Irrelevant
1344	1375	1.24E+18	@makkahregion @imarat_almadina #جدة @cnnarabic #مكة زيادة عدد ساعات &amp; أيام ( حظر التجول ) خطر مؤكد كالآتي: * الكهرباء : إستهلاك زائد يؤدي لحرائق التحميل *الماء : إستهلاك زائد للحفاظ على البيئة المعقمة كما نشير بأن مرشح الهواء (لأجهزة التبريد ) قد تحمل الوباء &amp; إنتقاله ,, شكرا	Irrelevant
1345	1376	1.24E+18	معطيات إضافية حول رواية "عيون الظلام" التي كتبها الأمريكي"دين كونتز" ونشرها سنة 1981، وعن مدى تطابقها الغريب مع وباء #كورونا، بما في ذلك ذكره للسنة التي يحدث فيها الوباء وهي 2020⤵️ https://t.co/W3xDhg6sKx	Conspiracy Theory
1346	1377	1.23E+18	أخبار جيدة.. #كورونا يمكن معالجته بماء الثوم الطازج المغلي، طبيب صيني مسن اثبت فعاليتها وكذلك عدة مرضى استخدموها واثبتوا فعاليتها الطريقة خذ ٨ فصوص ثوم كبيرة واهرسها.. اضف ٧ كؤوس ماء ثم أغلى الخليط.. كل الثوم واشرب من الماء المغلي. ستشعر بالتحسن والشفاء #العراق	Fake Treatment or Cure
1347	1378	1.24E+18	@SaudiMOH #فيروس_كورونا أفضل وسيلة لحماية الجسد أن يبقى الإنسان على طهارة بالوضوء فيه غسل الكفين والأنف والرجل.. و أن يحافظ أذكار الصباح والمساء	Irrelevant
1348	1379	1.24E+18	عاجل...علاج فيروس كورونا..اشرب كل يوم ماء ساخن و ليمون وعسل لمدة يومين.تالت يوم اشرب ماء وليمون ح يطلعلك الفيروس يسالك فين العسل تخبطه بالشبشب يموت على طول الكلام ده صح؟؟🤔	Fake Treatment or Cure
1349	1380	1.23E+18	#كورونا_السعوديه تنبيه ❌❌❌ الجوالات ارتفعة أسعارها وممكن تنقطع من السوق دبر نفسك بجوال احتياط https://t.co/mmrgXqSErO	Irrelevant
1350	1381	1.24E+18	@SaudiCDC @SaudiMOH لو الفيروس ينتقل عبر الهواء, نبغى رشاشات معقمات بالهواء زي الصين، عشان المعقم يحد من الأنتشار بكثره.	False Spread Method
1351	1382	1.22E+18	إرشادات الوقاية من فيروس كورونا: - غسل اليدين باستمرار بالصابون. -الابتعاد قدر الامكان عن الحيوانات. -عدم السفر للأماكن التي ظهرت فيها حالات الإصابة بالفيروس. #وزارة_التعليم #تعليم_الزلفي #فيروس_كورونا	True Prevention Method
1352	1383	1.25E+18	@AlhurraOpEd على امريكا وبريطانيه وفرنسا حتى لا ياتي الوباء كورونا عليكم ان ترشوا غاز السارين في بلدانكم كماتفعل سوريا بإدلب لتطهير الجراثيم والقضاء على كورونا هذا علاج فعال كفيل بل قضاء على الوباء نهائيًا والتخلص من العلاجات والاختراعات واشغال الكادر الطبي	False Prevention Method
1353	1384	1.40E+18	@Leena12636 نعم يحترمو ارادتكم لكن الامور ما بتمشي على خير لان الفيروس ما رح يوقف عدوى وانصحك تروح تلقح الان احمد ربك انه في لقاح في بلدك متوفر تقدر تحجز موعد والا في بلدان ما بيوصلهم اللقاح بشكل فعال واللقاح ما ياخذ منك اي الم او اي شي هو عبارة عن ابرة تطعيم عادية	True Vaccine Info
1354	1385	1.08E+18	💡تذكر أن المناعة الطبيعية لا تكفي لمواجهة المتحورات، ويجب أخذ الجرعات المستحقة من #لقاح_كورونا. https://t.co/xCn30VolT9	True Vaccine Info
1355	1386	1.23E+18	يبدو أن مخابرات العالم تخترع النبؤات وتحققها في المختبرات! قبل 39 عاماً تنبأت رواية "عيون الظلام" -حسب من قرأها- بخروج فيروس "ووهان-400" مِن #ووهان الصينية -مركز فيروس #كورونا-، وسيكون خارج السيطرة كما يجري الآن، مع تركيز الرواية بأن الفيروس تم تطويره في مختبرات أسلحة بيولوجية!!	Irrelevant
1356	1387	1.40E+18	@2notvaxkw أصابنا كورونا أنا وأطفالي أنا اعراض خفيفة ولله الحمد وأطفالي بدون أعراض .. فليش اللقاح ..! المناعة الطبيعية أفضل	False Vaccine Info
1357	1388	1.24E+18	المقطع الذي انتشر لشخص فرنسي يدعى أن معهد باستير اخترع فيروس كورونا عام 2003 مقطع فيه مغالطات، براءة الاختراع التي تحمل رقم EP1694829-B1 تعود لمعهد باستور الفرنسي، لكن تم تفسيرها بشكل خاطئ. وهي براءة اختراع لقاح لفيروس SARS-cov1 #كورونا #CoronaVirusUpdate #COVID19 https://t.co/j3Gvd76Uzt	Conspiracy Theory
1358	1389	1.24E+18	تدخين السجائر والشيشة يحمل مخاطر عديدة، تتضاعف خلال فترة وباء #كورونا ينصح بالتوقف عنه.. https://t.co/mcPpiFQVS1	True Symptom
1359	1390	1.25E+18	✅ أطباء روس يكشفون عن تقنية جديدة لعلاج كورونا باستخدام “الهيليوم” https://t.co/lbLwGMGUA5	Fake Treatment or Cure
1360	1391	1.23E+18	الاسهم المصرية موجبه واجب اسواق الصين نفسها معملتهاش !!! اااااه يولاد الحزينة يبهايم !!!	Irrelevant
1361	1392	1.24E+18	#الكورونا_VS_الجواز تعددت الأسباب والموت واحد	Irrelevant
1362	1393	1.23E+18	الاعتراف بالمثلية الجنسية و سنُّ قوانينَ تحمي مرتكبي الفاحشة و الاعتراف بهالشي كحق من حقوق الفرد و كحرية شخصية، أفعال كانت ردود أفعالها بطريقة تثبت صدق كلام سيد المرسلين ﷺ و بأمراض ما سبق و سمعنا فيها بالأجداد السابقين من الايدز إلى فيروس العصر كورونا https://t.co/qGHSe4xMT5	Irrelevant
1363	1394	1.22E+18	لتجنب الإصابة ب #فيروس_كورونا -غسل يديك لمدة 20 ثانية على الأقل بالماء والصابون. -تجنب لمس عينيك وأنفك وفمك بأيدي غير مغسولة. -ابقي في المنزل عندما تكون مريضاً. -غطي فمك عند السعال ، أو عطس بمنديل ورمي المناديل في القمامة. -قم بتنظيف وتطهير الأسطح التي تم لمسها بشكل متكرر.	True Prevention Method
1364	1395	1.25E+18	أحمد الشحومي: دعم الأطباء والباحثين واجب في سبيل القضاء على وباء #كورونا .. ولنا في اكتشاف د.ادوارد جينر لقاحاً للجدري عبرة =========== #امطار_الكويت #صوت_المطر #حظر_التجوال #اللهم_ارفع_عنا_البلاء_والوباء https://t.co/wKTrogfcTK	Irrelevant
1365	1396	1.25E+18	مستشفيات #الهند ترفض استقبال وعلاج المصابين ب #كورونا من #المسلمين، ضمن حملة اضطهاد يتعرضون لها من هجوم على المساجد وطرد من المنازل بعد اتهام وسائل إعلام لهم بنشر الفيروس .	Hate and Exclusion
1366	1397	1.25E+18	#COVIDー19 #وزارة_الصحة #توقع_اول_من_يكتشف_علاج_كورونا #فيروس_كورونا #فيروس_كورونا_المستجدّ https://t.co/355J7cNKsu	Irrelevant
1367	1398	1.40E+18	تقنية الحمض الرايبوزي النووي الراسل mRNA - الاستخدامات الطبية لها بدأت في التسعينات الميلادية - استخدمت بنجاح باهر في ايجاد اكثر لقاحات كوفيد فعالية واماناً - ترسم مستقبلاً مختلفاً للتحصين من الامراض المعدية و العلاج والوقاية من السرطان https://t.co/uo7jsL1Z5q	False Vaccine Info
1368	1399	1.24E+18	The coronavirus outbreak has been labelled a pandemic by the World Health Organization دابا ملي تم اعلان فيروس كورونا على أنه وباء واش ممكن تغلقو المجال الجوي والبحري مع الدول الموبوءة بالأخص الأوروبية منها @Elotmanisaad @ChefGov_ma لقد ارتفعت الحالة إلى ست حالات مؤكدة!	True Virus Origin and properties
1369	1400	1.24E+18	@youm7 أنا أول من قال إن درجة الحرارة في مصر سوف تقتل الوسيط المسبب لفيرس كورونا كوفيد 19	False Virus Origin and Properties
1370	1401	384010834	اللقاحات انتصرت على كورونا كما انتصرت على فيروسات كثيرة. بسبب اللقاحات تحور الفيروس ليصبح أقل خطورة. الدول التى رفعت القيود هى التى طعمت معظم سكانها وساد فيها متحور أوميكرون. المصريون متقاعسون عن تلقى اللقاح رغم توفره، لذلك ما زال عندنا المتحورات الأكثر خطورة المسببه للوفيات	True Vaccine Info
1371	1402	1.25E+18	أشباح وأقنعة تشبه #الكورونا.. طرق طريفة اتبعتها بعض الدول لإخافة مواطنيها والبقاء في العزل، شاركونا كيف تمضون أوقاتكم في العزل الصحي في بيوتكم؟ https://t.co/jYKgyTvKXr	Causing Anxiety and Fear
1372	1403	1.25E+18	#كورونا لا ينتقل عبر الأسطح !! الألمان يقلبون الطاولة على منظمة الصحة العالمية ويقدمون بحثا للعالم ينفي انتقال كوفيد١٩ عبر الأسطح . البروفيسور الألماني في علم الفيروسات هندريك شتريك يعلن أن كورونا لا ينتقل عبر ... https://t.co/w8XMkeClXW https://t.co/nY6fyIGwLT	True Spread Method
1373	1404	1.24E+18	@QTdWEDTr1SWaK1Q الآية ليست في اطلاقهم الفيروس المخلق معمليا ولكن الآية في تحوله الجيني الي 3سلالات مختلفة اشرسهم ما ظهر في إيطاليا الآن والآخر ف إيران.. واللقاح المكتشف ف أمريكا حسب ادعائهم فهو للسلالة الأولي التي أطلقت ف الصين.	Conspiracy Theory
1374	1405	1.22E+18	الصحة الروسية تعلن عن 3 أدوية لعلاج "كورونا" https://t.co/DEzVqaJaqQ #bladalnilin	Irrelevant
1375	1406	1.24E+18	طرق الوقاية من فيروس كورونا غسل اليدين بالماء والصابون بشكل متكرر الابتعاد عن الأماكن المزدحمة البقاء في المنزل لفتره انتهاء الفيروس لبس الكمامات وتبديلها بشكل متكرر الإكثار من شرب الماء النظيف والسوائل لتقوية مناعه الجسم الآلتزام بهذه الطرق تحمي نفسك ومجتمعك من كورونا	True Prevention Method
1376	1407	1.24E+18	بارقة أمل مسؤول صيني أكد أن 92.5% من متعافي فيروس كورونا، استعانوا بوصفات من شعبية تم دمجها بالعلاج الغربي. الطب الشعبي قادر على علاج الأعراض بسرعة أكبر مثل الحمى والسعال ويقلل من فرص تطور أعراض خفيفة، مع تركيزه على تحسين دفاعات الجسم الطبيعية ضد الوباء. https://t.co/wN2wZgFy5D	Fake Treatment or Cure
1377	1408	1.24E+18	⏹️ ماذا علي أن أفعل إذا نفذ مطهر اليدين من المتاجر؟ ⬅️ لا داعي للقلق. اغسل يديك بالماء والصابون العادي. فهو فعال في الوقاية من #COVID19 واحرص على غسل ما بين الأصابع وظهر اليدين وحول الأظافر. موارد المعلومات حول كوفيد-19⬅️ https://t.co/oDMNsQEOfR https://t.co/4ivx2aenwJ	True Prevention Method
1378	1409	1.24E+18	🔴 عاجل | اصابة لاعب يوفنتوس " باولو ديبالا " بفيروس #كورونا وهو ثالث لاعب في الدوري الإيطالي حتى الآن https://t.co/NQe21zvQbQ	Statistics
1379	1410	1.23E+18	إشاعات وخرافات عن كورونا.. لا تصدقها: . ❌ بالإمكان أن تصاب بالفيروس في حال وصلك طرد من الصين. ✅ لا يُعرِّض استلام الطرود من الصين الناس إلى خطر الإصابة بفيروس كورونا المستجد.كما أنَّ فيروسات كورونا لا تعيش لفترة طويلة على الأشياء، مثل الرسائل أو الطرود. #فيروس_كورونا #الكورونا	False Spread Method
1380	1411	1.25E+18	#أردوغان يوجه بإجلاء من تبقى من العالقين الأتراك من كل دول العالم قبيل شهر #رمضان المبارك ليتمكنوا من قضاء الباقي من هذا الشهر مع أهلهم بعد خروجهم من #الحجر_الصحي . في حين يوجه #السيسي بتهميش العالقين من مواطنيه وإلزامهم بدفع 20,000 جنيه مقابل الحجر الصحي بالإضافة لقيمة التذكرة!	Irrelevant
1381	1412	1.24E+18	#الهفوف #كارونا_السعودية #يوم_الجمعة ' طلعنا نخلص شغله ضروريه وصادفنا المطر ي جمال الجوو . ' سماء #هفوفي صادفني المطر ومسا علي مسا ياخذ من ريحته واجد 🥺 https://t.co/gTzZSnVNrI	Irrelevant
1382	1413	1.23E+18	” عيون الظلام”..رواية أمريكية تنبأت بظهور كورونا فى ووهان الصينية من 39 عاما https://t.co/RlRMz8nXls https://t.co/6jdlLVRGfw	Irrelevant
1383	1414	1.24E+18	(١) سوف أتناول في (١٩) تغريدة بعض المقترحات للتخفيف من التبعات الإقتصادية والمجتمعية للأزمة المترتبة من #كوفيد_١٩ ولن أتناول الجوانب الصحية والوقائية ونترك ذلك لجهات الإختصاص وهي قائمة بدورها على أكمل وجه، وبعون الله ستكلل بالنجاح بالتجاوب المجتمعي معها.	Irrelevant
1384	1415	1.24E+18	العام يوم النصر متصدر كان الجو أمطار وخير وفقع والاسهم منتعشة والبترول مرتفع ووناسة وسعة صدر 😍😍💛💙 وهالسنة يوم تصدر الهلال كورونا وغبار وأسهم مندقة وبترول نازل وضيقة صدر ومباريات بدون جمهور قطيعة تقطعك من فريق دايم وجهك شؤم👎👎 #حقيقة #بس_اقول	Irrelevant
1385	1416	1.25E+18	الرئيس ترمب تحدث عن إمكانية استخدام المطهّرات ( ضخّ المطهر بالجسم ) لعلاج كورونا ، وعلماء وبعض شركات المطهرات يحذّرون من ذلك ترمب لاحقا قال إنه قال ذلك من باب السخرية ولم يكن جادّا تعليق امريكا فيها أعظم العلماء ويفترض أن يترك ترمب أمر الحديث عن العلاج واللقاح لهم لكنه ترمب .. https://t.co/NAxjbnlilM	Fake Treatment or Cure
1386	1418	1.24E+18	@admissionweb #الصحة: فيروس #كورونا_الجديد لا ينتقل عبر الهواء بل ينتقل عن طريق رذاذ العطاس أو السعال من شخص مصاب بالفيروس كما إنه ينصح بإتباع إرشادات الوقاية العامة والتي تنص على أهمية المداومة على غسل اليدين بالماء والصابون.	True Spread Method
1387	1419	1.25E+18	اعلم: جميع الأعمار يمكن أن يصيبها فيروس كورونا! لكن كبار السن وأصحاب الأمراض المزمنة والحوامل هم أكثر عُرضه للإصابة. #فيروس_كورونا	True Virus Origin and properties
1388	1420	1.24E+18	عاجل| الجزيرة: بريطانيا تعلن إصابة رئيس وزرائها "بوريس جونسون" بفيروس كورونا. اللهم شماتة #كورونا_فيروس #كوفيد_19 #RestezChezVous https://t.co/2F8MYUNohh	Statistics
1389	1421	1.24E+18	التدخين يزيد من مخاطر الإصابة بفيروس الكورونا، فالإقلاع عنه يحمي نفسك وعائلتك ومن حولك. #فيروس_كورونا #الأردن #خليك_بالبيت https://t.co/T1KGbq9LnV	True Virus Origin and properties
1390	1422	1.24E+18	صدام_حسين يكتشف كورونا_يفضح_التهديد_الامريكي قبل ان لعالم #كورونا_فايروث_مفتعل_من_الامريكان_للقضاء_على_أقتصاد_الصين_والدول_التي_تحاول_ان_تفرض_نفسها__لذاك_ام #ان_تكون_عبداً_لهم_دون_ان_تصيح_في_اوجههم_كورونا_مفتعل_جريمة_يحاسب_بها المجرم	Irrelevant
1391	1423	1.40E+18	@OMN_4 مرتفعه.... والناس اللي تراجع المؤسسات الصحية الحكومية والخاصه لأكثر من ١٠٠ حاله يومية وفيها أعراض #كوفيد_19 ويش تسمى... مسرحية يعني #بلغ_عن_اضرار_اللقاح	False Vaccine Info
1392	1424	1.24E+18	أصدر (بنك أوف أمريكا) تقرير أبحاث الاستثمار، والذي يقول إن هاتف آيفون الداعم لشبكات الجيل الخامس (iPhone 5G) المرتقب صدوره من قبل شركة آبل قد يشهد تأجيلًا بسبب تفشي فيروس كورونا، وتوصل البنك إلى هذا الاستنتاج بعد التحدث مع (إليوت لان) Elliot Lan خبير سلسلة التوريد في آبل https://t.co/SarLF7g9EA	Conspiracy Theory
1393	1425	1.24E+18	العلم ورجاله والشمس كفيله بعلاج الوباء. وباء كرونا علمنا طريق اخر لامكانية التعاون بين البشر و نشرها بالارقام.	Irrelevant
1394	1426	1.25E+18	الغذاء والدواء الأمريكية تحذر من استخدام عقاقير الملاريا لعلاج #كورونا	Fake Treatment or Cure
1395	1427	1.23E+18	يبدو أن هناك حالات تفشي بفيروس كورونا (كوفيد 19) في مصر تتكتم عنها السلطات المصرية فبعد أن أعلنت الكويت إجراءات مشددة على القادمين من مصر فقد أصدرت الهيئة العامة للطيران المدني في قطر قراراً بحظر وصول المواطنيين المصريين إلى قطر حتى من يحملون إقامات في قطر	False Governmental Measure
1396	1428	1.24E+18	هذه المعلومة لقيتها بالصدفة و انا اتصفح موقع جون هوبكينز . قرأت تقرير مختصر عن فيروس كورونا حتى وصلت الى الجزء الذي يتكلم فيه عن طريقة انتقال الفيروس. وجدت انه يقول ان الفيروس يبقى في الهواء حتى بعد ذهاب المريض او حامله. لم يذكر التقرير المدة التي يبقى فيها الفيروس و لا المسافة. https://t.co/tWbUXKsxFz	False Spread Method
1397	1429	1.24E+18	هل المضادات الحيوية فعَّالة في الوقاية من فيروس كورونا المستجد وعلاجه؟ - لا ، لا تقضي المضادات الحيوية على الفيروسات، بل تقضي على الجراثيم فقط.	Fake Treatment or Cure
1398	1430	1.24E+18	أعلنت السلطات المغربية تعليق الرحلات الجوية بين المملكة وبلجيكا وهولندا وألمانيا والبرتغال بسبب المخاوف من تفشي فيروس كورونا، وسبق أن علق المغرب جميع رحلاته الجوية مع الصين وإسبانيا وإيطاليا وفرنسا والجزائر. AJArabic@ https://t.co/Hgo7BlrVrV	True Governmental Measure
1399	1431	1.25E+18	1-افضل شرح وقائي من فيروس كرونا لدكتور اردني إذ قال: ان الفيروس يختلف عن البكتيريا ولا ينتقل عبر الرياح والهوى،ولا عبر البعوض وانما ينتقل علر الأجسام من خلال اللمس والزحام، وقال درجات الوقاية ١- الجلوس في البيت ٢- غسل اليدين بالمطهرات الصحية شرب السوائل الساخنة والليمون vc	True Spread Method
1400	1432	1.24E+18	#تعليم_الجوف #فيروس_كورونا لتحميل تطبيق (منظومة التعليم الموحد) للاستفادة من خدمات التعليم عن بعد ⬇ الرابط للأندرويد https://t.co/6iv6Cd04PG… الرابط للآيفون https://t.co/YIoIqPOJCS https://t.co/yKotm8TESy	Irrelevant
1401	1433	1.24E+18	آداب العطس لتقليل العدوى .. #كورونا #فيروس_كورونا #كوفيد_19 #كوفيد19 #فيروس_كورونا_الجديد @mohapuae @NCEMAUAE https://t.co/VMZNTGRK6Y	True Prevention Method
1402	1434	1.25E+18	تقرير يكشف عدد من سيقع بالفقر في الدول العربية العام 2020 بسبب كورونا: قالت اللجنة الاقتصادية والاجتماعية لغرب آسيا في الأمم المتحدة أو ما يُعرف باسم "إسكوا"، إن 8.3 ملايين شخص في الدول العربية سيدخلون بمستوى الفقر… https://t.co/NGZMTvvmqZ #فيروس_كورونا #الدول_العربية #الفقر	Statistics
1403	1435	1.25E+18	البحث العلمي يسابق الزمن للوصول إلى علاج كورونا https://t.co/BFNRGj7Xwz via @YouTube	Irrelevant
1404	1436	1.24E+18	@koghee أيوه بنت خالتي بسالها على بنتها قالتي كله مقعد الولاد خلاص من الأسبوع اللي فات عشان الجو و الكورونا	Irrelevant
1405	1437	1.24E+18	- ماما .. أنا عرفت ليه يسوع جاب المطر و الهواء ده - ليه يا شيكو ؟ - علشان كورونا بقى كتير ف المطر ينظف الجو و نخلص من كورونا ده «اَلْحَقَّ أَقُولُ لَكُمْ:إِنْ لَمْ تَرْجِعُوا وَتَصِيرُوا مِثْلَ الأَوْلاَدِ فَلَنْ تَدْخُلُوا مَلَكُوتَ السَّمَاوَاتِ" (مت 18: 3) تصبحوا على خير	Irrelevant
1406	1438	1.24E+18	#سكاكا #عرعر #القصيم #الحجر_المنزلي سؤال؟ كم مره نمت وانت ماسك الجوال بيدك ؟	Irrelevant
1407	1439	1.25E+18	موظف بأحد البنوك بـ #الهند خذا من بيته مكواة ملابس!! علشان يكوي الشيكات اللي يستلمها من المراجعين، و يقتل ڤييروس #كورونا بالحرارة 🙂 المصدر : @Gujjar1Tanveer https://t.co/NXHPbZvjq9	False Prevention Method
1408	1440	1.24E+18	#فيروس_كورونا_المستجدّ بتوحدهم ضد أي خطر أو كارثة تواجههم فنحن نتنفس نفس الهواء كما إن الماء والتربة واحدة ليس بينها حواجز الحدود الوهمية التي وضعها البشر ! فهل نحن مدركون !؟ هل من صحوة بشرية عالمية بأننا في نفس السفينة الموجودة على الكرة الأرضية التي لانملك غيرها ⬇️	Irrelevant
1409	1441	1.25E+18	@shaqsi_zaher88 الحبة ب١٠ يالطيف حسسوني انه علاج كورونا	Irrelevant
1410	1442	1.25E+18	عالم الفيزياء والكونيات البريطاني "مارتن ريس" حذر في كتاب نُشر له عام ٢٠٠٣م من أن عام ٢٠٢٠م سيُقتل مليون انسان بسبب خطأ بيولوجي ،وقد كرر كلامه في عام ٢٠١٠م بلقاءٍ معه في هذا الفيديو #كورونا https://t.co/7KVNbFn7Gw	Conspiracy Theory
1411	1443	1.40E+18	@aaali_5 @___roo7__ @llaiasm @pilot__M والله ي اخوي ماقصدي عليك ابدآ وكل اللي عندي جربو هذي التجربه وكله هرج فاضي يعني ايش بيكون اللقاح مغناطيس مثلآ بالعقل الله يسعدكم	True Vaccine Info
1412	1444	1.24E+18	القنوات والاذاعات المواقع الواتس اخبار الاقتصاد والرياضة والفن كلها حول كورونا ، تتصور الفيروسات تغطي الجو والبشر يتساقطون في الشوارع والجثث تتكدس في الأزقة والحواري، العالم مقلوب رأساً على عقب كأنها القيامة ولا حل لهذه الأزمة سوى خطوة واحدة .. ارم هاتفك واغلق تلفازك وستعيش بسلام	Irrelevant
1413	1445	1.22E+18	عاجل - #الصين تعلن التوصل لدواء مضاد لـ #فيروس_كورونا.. ووزير الصحة الصيني يؤكد: علاج #كورونا سيكون متوفراً خلال ساعات https://t.co/n8DxSXEPZN	Irrelevant
1414	1446	8.06E+17	أكد خبراء ومسئولون، أن موافقة منظمة الصحة العالمية، على منح مصر ودول أفريقية أخرى الحق في الحصول على تكنولوجيا (mRNA) لتصنيع لقاحات فيروس كورونا الجديد "كوفيد – 19"، من شأنه أن يدعم الجهود الدولية لمواجهة الجائحة. #ضد_كورونا https://t.co/KI4lDrYGLU	True Vaccine Info
1415	1447	1.24E+18	للوقاية من فيروس كورونا الجديد (كوفيد 19) ، ومنعاً لإنتشاره .. الحد من وجود الجمهور والمستفيدين في الدوائر الحكومية من خلال تعزيز التعاملات الإلكترونية وتفعيل منصات تقديم الخدمات الإلكترونية عن بعد. أمنكم وسلامتكم هدفنا https://t.co/YHMsQP6080	True Prevention Method
1416	1448	1.24E+18	@a__abdelraouf75 الحاجة الوحيدة الصح الي لسا الحكومة معملتهاش هي موضوع حظر التجول	Irrelevant
1417	1449	1.24E+18	#الصحوة | بهدف تعزيز المخزونات الطبية.. سلاح الجو السلطاني العماني يسيير رحلته الثانية إلى الصين #عمان_تواجه_كورونا https://t.co/ewjXMj7TDo	Irrelevant
1418	1450	1.24E+18	أعلنت الصين رسميا ومنذ ساعات قليلة عن نجاح المصل المصرى التى قدمته الدكتورة هالة وزيرة الصحة المصرية الى وزارة الصحة الصينية لعلاج فيروس كورونا والذي أثبت فاعليته بنسبة 100 % على اكثر من 7 حالات تم شفائهم، لتعلن الصين أن العلماء الأطباء المصرين اثبتوا للعالم أجمع أنهم هم صناع	Irrelevant
1419	1451	1.23E+18	“Eye Of Darkness”عيون الظلام رواية للأمريكي دين كونتز، تنبأت بكورونا قبل 39 عامًا تتحدث الرواية عن فيروس ينطلق من مدينة ووهان بالصين، ويتفشى خارجها، وتذكر أن المختبر الذي انطلق منه الفيروس يقع خارج ووهان، وهي مصادفة مثيرة، فمعهد ووهان لأبحاث الفيروسات، يقع كذلك خارجها #كورونا	Irrelevant
1420	1452	1.23E+18	المخدرات المضادة للفيروسات ، وعمليات نقل البلازما تبشر بالخير في علاج فيروس كوروناhttps://t.co/EpjKyFCmPU https://t.co/OMQEpLFASL	Fake Treatment or Cure
1421	1453	1.25E+18	نتائج مذهلة لاستخدام بلازما المتعافين فى علاج المصابين فيروس #كورونا .. تفاصيل #صدى_البلد #البلد https://t.co/RI8Xx8DmNt	Fake Treatment or Cure
1422	1454	1637049595	@AUS2030 @Eyaaaad حتى لو نُفيت، مستشفياتنا صارت تضج بها لمختلف الأعمار، غير الآثار الجانبية الأخرى اللي شهدناها على أجسامنا، المفترض يكون فيه تأني أكثر و دراسة للموضوع خصوصًا بعد ظهور آثار على الناس و هذا المبدأ العلمي المفترض لأي دواء أو لقاح يُظهر آثار جانبية، الله المستعان …	False Vaccine Info
1423	1455	3215996722	@princess80805 مساءك صحة المناعة الناتجة عن التعافي من الإصابة بفيروس كورونا أو متحوراته ليست كافية للوقاية من المتحورات، ويحتاج المتعافي من فيروس كورونا إلى أخذ اللقاح لتعزيز مناعته، حيث يمكنه أخذ اللقاح بعد التعافي مباشرة. مع تمنياتنا للجميع الصحة والعافية	True Vaccine Info
1424	1456	2245497427	#أسبوع_بلا_سياسة - اليوم الرابع معارك وهميّة ===== 🙎🏽‍♂️ ساعتي الجديدة ضدّ الماء ويمكن السباحة بها لعمق ١٥ متر. 🙎‍♂️: ١٥م فقط؟ هناك بعمق ٥٠م. (وهو لا يعرف السباحة)! == 👩‍🦰:اليوم أخذت لقاح الكورونا. 👱🏽‍♀️فايزر أم موديرنا؟ 👩‍🦰 موديرنا. 👱🏽‍♀️: يقولون غير آمن. (هي ضد التلقيح)! #عارض_والسلام	False Vaccine Info
1425	1457	1.24E+18	كيف أتعامل وقائيا من فيروس كورونا؟ #جريدة_عمان https://t.co/q2wURoi8mQ https://t.co/sTRmHuJuaE	True Prevention Method
1426	1458	1.39E+18	تبون تعرفون عن إجرام فايزر الموثق؟ و علاقة الFDA معاها؟ شوفوا كم مرة غشوا و خدعوا و جربوا ادويه خطرة على الناس و ذبحتهم. و شوفوا كم مرة رقعت لهم الFDA و تالي قولوا آمن و فعال ولا مرخص من الFDA https://t.co/WAcPXuPONY	False Vaccine Info
1427	1459	1.25E+18	@Consumer_Eye طلعت فيدوهات تقول ان الليمون يقي من كرونا.. قامت العالم تشتري ليمون حتى لو عندهم في البيت والتجار جاهزين. رفعوه دبل.. وقبله اليانسون..	Fake Treatment or Cure
1428	1460	1.23E+18	#لبنان إنهاء العام الدراسي في المدارس وكذا الجامعات باعتماد نتائج الفصل الأول..بسبب #فيروس_كورونا😷‼ صحة الطلاب أولوية👏 #COVID19 #كورونا_الجديد	False Governmental Measure
1429	1461	1.24E+18	هل يساعد تناول الثوم في الوقاية من العدوى بفيروس كورونا المستجد؟ يعد الثوم طعامًا صحيًا، ويتميز باحتوائه على بعض الخصائص المضادة للميكروبات. ومع ذلك، لا توجد أي بيّنة من الفاشية الحالية تثبت أن تناول الثوم يقي من العدوى بفيروس كورونا المستجد. #كورونا_الجديد #منظمة_الصحة_العالمية	Fake Treatment or Cure
1430	1462	1.25E+18	هل السماق ينفع في مقاومة الفيروس كوفيد 19....برنامج دواك معاك https://t.co/SW9ngqtrlY via @YouTube	Fake Treatment or Cure
1431	1463	279004227	فيديو: إمدادات عقار فايزر المضاد لفيروس كورونا تحت ضغط الزمن https://t.co/TUWKRxwBO1	True Treatment or Cure
1432	1464	1.25E+18	حقيقة وفاة #الشاب_خالد بـ فيروس #كورونا في #باريس #صدى_البلد #البلد https://t.co/T5g3hOZZAw	Statistics
1433	1465	1.25E+18	أن لله وأنا اليه راجعوان وفاة الدكتور #نبيل_خير نائب رئيس الاتحاد العام للجاليات #الفلسطينية بأوروبا إثر إصابته بفيروس #كورونا. نحسبه عند الله شهيد اللهم تغمده في رحمتك @NC__87 @7ala_27 @anah0r_4 @allaho_4 @Aemy_m @S1A6H2 @Lido8080 @hory_zky @s_0_lly @MASHALLAH101 https://t.co/duCdqdOY9R	Irrelevant
1434	1466	1.25E+18	الصحة: نسبة الإصابة في مصر 61% للذكور و39 % للإناث و2% للأطفال https://t.co/Uph61fRV5r #عاجل https://t.co/tIJRysjwVb	Irrelevant
1435	1467	1.25E+18	@gazirkw1 @M__albugaily 😂😂😂😂😂😂😂😂😂😂😂ولا تنسى الشلولو لعلاج كورونا	Fake Treatment or Cure
1436	1468	1.24E+18	4-في مقال سابق ، أشرت إلى العلاقة بين 5G والحرب البيولوجية ، واحتمال أن يكون الفيروس التاجي (Covid-19) هجومًا بالأسلحة البيولوجية. بدأ كبار المسؤولين الصينيين مؤخرًا في الترويج لفكرة أن الفيروس التاجي كان هجومًا خارجيًا من أسلحة بيولوجية ، وأشاروا إلى مشاركة الولايات المتحدة	Conspiracy Theory
1437	1469	1.24E+18	إصابة رئيس وزراء بريطانيا بوريس جونسون #كورونا_الجديد خله تنفعه مناعة القطيع اللي روج لها بداية الأزمة https://t.co/9EUMAgvp8d	Statistics
1438	1470	1.24E+18	بحسب دراسة صينية، رحلة المصابين بكورونا كوفيد-١٩داخل المستشفى ١. حرارة تستمر ١٢-١٣ يوم ٢. السعال يبدأ مع الحرارة ٣. ضيق التنفس يبدأ من اليوم السابع ٤. تعفن الدم Sepsis في اليوم التاسع ٥. احتمال دخول العناية المركزة يكون يوم١٢ ٦. متلازمة الالتهاب الرئوي الحاد في اليوم ١٠ #كوفيد_19 https://t.co/DIE3KLjMYc	True Symptom
1439	1471	1.22E+18	خلال ١٠ أيام .. الصين تنهي بناء مستشفى لمواجهة مرض #كورونا ! #نصيحة "إحرص على غسل اليدين و المحافظة على النظافة حيث انها الدرع الأقوى لمواجهة الفيروسات و الامراض" https://t.co/N7MC6THxRH	True Governmental Measure
1440	1472	1.24E+18	#كورونا_لبنان الكمامة واليانسون سبل الوقاية في لبنان الله يلطف https://t.co/fj0S4jkmL3	Fake Treatment or Cure
1441	1473	1.25E+18	"الوصفة الوحيدة لعلاج كورونا ؛ #الزم_بيتك" ولا تسمعون للإشاعات https://t.co/KAII9YcDjf	True Prevention Method
1442	1474	1.24E+18	#فيروس_كورونا أفضل وسيلة لحماية الجسد أن يبقى الإنسان غلى طهارة بالوضوء فيه غسل الكفين والأنف والرجل.. و أن يحافظ أذكار الصباح والمساء	Irrelevant
1443	1475	1.24E+18	🚨الاتحاد الآسيوي يتجه لاعتماد استكمال دور مجموعات دوري أبطال آسيا 2020 لأندية الغرب، عبر نظام التجمع في أغسطس المقبل، بعد تأجيل الجولتين الثالثة والرابعة بسبب فيروس كورونا. 🗞 (الرياضية)	Irrelevant
1444	1476	1.24E+18	الصوره بعنوان: الغروب الأخير. الطبيب الصيني اصطحب المريض حسب رغبته لمشاهدة آخر غروب شمس في حياته.. الصوره من ووهان بالصين . https://t.co/NL76GxUzL3	Irrelevant
1445	1477	1.37E+18	@alateeqaziz1 @sabqorg شايف كم عدد اللي ماتوا اول سنة؟ وشايف كم عدد المصايين الان ونادرا مايموت احد؟ اللقاح مثل لقاح الانفلونزا يقوي مناعتك بس ما يمنع الاصابة.	True Vaccine Info
1446	1478	1.23E+18	الصين تعلن الحرب النووية على أمريكا وتتوعد بمسح واشنطن من على وجه الأرض وتتهمها رسميا بالوقوف وراء فيروس كورونا! https://t.co/F0YN66EWKz	False Governmental Measure
1447	1479	1.22E+18	سبب إنتشار فيروس كورونا هو أكل الخفافيش والضفادع و الحشرات. الله يكفينا شرهم #فيروس_كورونا_الجديد #فيروس_كورونا_الصين https://t.co/457yNl8kDq	False Virus Origin and Properties
1448	1480	1.24E+18	لماذا لا تقتل المضادات الحيوية فيروس #كورونا يوم https://t.co/eqFPTq28OA https://t.co/M98a0wstn1	Fake Treatment or Cure
1449	1481	1.24E+18	الرياضية | أبلغ الإتحاد السعودي لكرة القدم الفرنسي هيرفي رينارد بتأجيل مباراتي الأخضر أمام سنغافورة و اليمن في الجولتين السابعة و الثامنة من التصفيات الأسيوية المؤهلة إلى نهائيات كأس العالم 2022 " بسبب فيروس كورونا "	True Governmental Measure
1450	1482	1.24E+18	@AlmaranAmina @lli41_ @Biology1802 صدقتي. يمكن تسرب معملي. قرأت مقالات عن خسائر الصين بكل القطاعات سياحي وطيران مدني واقتصادي والاسهم وصارو الصينيين منبوذين ببعض الدول ويمنعون من دخول المقاهي او المطاعم( no chinese)الحين الصين تصدر الاف المواد الطبية الى العالم.هل لجل المخزون الطبي انتج الفيروس فالشتاء؟الله اعلم	Irrelevant
1451	1483	1.25E+18	@lebanondebate يا جماعة روقوا... معه حق الزلمة ما سمعتوا مرشد الثورة آية الله علي خامنئي بس حكي عن تنسيقي مخابراتي بين اميركا والجن؟؟ عم يحضروا ارواح الجماعة وعلاج كورونا حجاب تحت المخدة	Irrelevant
1452	1484	1.22E+18	#فيروس_كورونا. للوقاية من #فيروس_كورونا يجب الاهتمام بالنظافة الشخصية و الحرص على غسل اليدين بالماء والصابون بشكل منتظم واستخدام المواد المعقمة والمطهرة عند السعال أو العطس، تجنب ملامسة الفم والأنف والعينين بالأيدي ، والحرص على ارتداء الكمامات في الأماكن العامة والمزدحمة https://t.co/1b2iLQcm1C	True Prevention Method
1453	1486	1.24E+18	حينما يستهدف كورونا الإنسان غير المدخن، فإنه يسبب له التهابا في الرئتين، ويفقد بذلك القدرة على التنفس بشكل جيد، ولكن مع التدخين فإن تأثير كورونا يكون أشرس؛ لأن الرئة لا تعمل بشكل جيد، وبالتالي "تستسلم سريعًا"، وبهذا يكون هناك ملايين في الصين مهددون بخطر التقاط فيروس كورونا.	True Symptom
1454	1487	1.25E+18	احسبهم لقو علاج كورونا صدق انكم فاضين نامو يالله وراكم مقاضي قبل الحظر #ماليزيا	Irrelevant
1455	1488	1.24E+18	#السعودية_العظمى #فايروس_كورونا لا زال أبناء وبنات الوطن في سباق علمي وصحي نحو اكتشاف دواء لهذه الأوبئة والأمراض، بحث علمي منشور في مجلة علمية لأحدى بنات منطقة #الجوف وبنات محافظة #القريات بأمثالها نفخر في خدمة الوطن والإنسانية جمعاء..🇸🇦 https://t.co/sjmIdBk5Wx	Irrelevant
1456	1489	1.24E+18	#الصين تغلق حدودها مع معظم الدول وتمنع الرحلات الجوية؛ مخافة عودة انتشار فايروس #كورونا على أراضيها، بعد تراجعه بشكل كبير. https://t.co/0BXAwaaPX8 https://t.co/XC3J2AUu7w	True Governmental Measure
1457	1490	8.46E+17	@Ania27El انا متفق معاه جدا ولا لقاح فعال لحد الان	False Vaccine Info
1458	1491	1.24E+18	مجموعة "سانوفي" الفرنسية تكشف عن دواء "فعال" لمعالجة كورونا. اعلنت مجموعة "سانوفي" الدوائية الفرنسية، امس الثلاثاء ان "بلاكنيل" الدواء المضاد للملاريا الذي تنتجه، اثبت فاعليته في معالجة المصابين بفيروس كورونا المستجد (كوفيد-19) #اقعدو_ببيوتكم_لحد_يجي #كورونا https://t.co/JwEkwMciVX	Fake Treatment or Cure
1459	1492	1.24E+18	@aster_8 #تسوق_بامان 1) - تجنب المصافحة 🤝 2) - تعقيم اليدين باستمرار او بالصابون لمدة 40 ثانية👏 3) - تجنب التجمعات بانواعها🌃 4) - ارتداء الكمامة في حالة العطاس او الكحة او لديك مريض. 😷 فايروس كورونا اسمه العلمي " كوفيد 19 " ك : كل و : واحد ف : فينا ي : يلزم د : داره	True Prevention Method
1460	1493	1.24E+18	هل أكد الفاتيكان إصابة البابا فرانسيس واثنين من مساعديه بـ #فيروس كورونا حقًا؟ #بوليغراف #التلفزيون_العربي @NidalHamdiTw https://t.co/IjW5UglqoT	Statistics
1461	1494	1.26E+18	@lolxr11 نظريات مؤامرة "فيروس كورونا هو غاز سارين تسرب بالخط من قاعدة أمريكية بافغانستان".. ويبين انتشاره بسبب خلل بمعمل بيولوجي وبين أنه مفتعل كسلاح في حروب غير تقليدية بين دول عظمى وتعدد أهدافه من السيطرة على أسواق المال إلى الرد على عقوبات تجارية وغاز السارين اتضرب ف أفغانستان بالخطأ	Conspiracy Theory
1462	1495	1.25E+18	#هل_كنت_تعلم_انو كورونا لا ينتقل عن طريق البعوض https://t.co/M9tLnGQvya	False Spread Method
1463	1496	1.24E+18	المدة التي يعيشها #فيروس_كورونا على الأسطح: على الزجاج .. 5 ايام على الخشب .. 4 ايام على الفولاذ.. 3 ايّام على البلاستيك.. 3 ايام على الكرتون.. 24 ساعة في الهواء .. 3 ساعات كحد أقصى #حاله_الطواري_يا_تبون	True Spread Method
1464	1497	1.24E+18	إصابة رئيس وزراء #بريطانيا بوريس جونسون بفيروس #كورونا https://t.co/z4ohwVgZeP	Statistics
1465	1498	1.41E+18	بعض الناس ليس لديه المقدرة على مواجهة فيروس كورونا او المتحورات الجديدة ولم ياخذ اللقاح لظروفه الصحية وكذلك مستثنى من اخذه فما بالكم بالاطفال وكبار السن؟ #قرارات_يجب_ان_تدرس	True Vaccine Info
1466	1499	1.24E+18	علاج كورونا : برأيي الوقاية خير من قنطار علاج وهو تقليل اللحوم او عدم تناولها لانها مصدر فيروسات .	False Prevention Method
1467	1500	1.25E+18	@Rana_AlFares #جنوب_سعد_العبدالله علاج كورونا موجود تحت اطارات رحية ولازم تشيلونها بسرعة تصدقين هالفيلم او ماتصدقينة عاد انتي وفهاميتج 😎 ( لازلنا بشهر ابريل ) 😁 https://t.co/Uq1JgvIa5v	Irrelevant
1468	1501	1.24E+18	إصابة باولو ديبالا بـ فيروس كورونا خلفا لـ رونالدو https://t.co/WndAsCHE4x https://t.co/Uh3VqeRLlP	Statistics
1469	1502	1.23E+18	كيفية الوقاية من عدوى كورونا المستجد، الذي يعرف اختصارًا باسم (2019-nCoV). المداومة على غسل اليدين بالماء والصابون، وتغطية الفم، والأنف عند السعال والعطس.. كما هناك أعراض لفيروس كورونا عند ملاحظتها لابد من التوجه إلى أقرب مركز صحي ونسأل الله السلامة لنا ولكم ❤️ #تعليم_صبيا https://t.co/HiU9k8kByy	True Prevention Method
1470	1503	1.24E+18	#تأجيل_الدراسه_في_مصر..التراب والجو أصبح أخطر من فيروس الكورونا...	True Governmental Measure
1471	1504	1.25E+18	"#الصحة": تتضاعف خطورة #كورونا على المدخنين والمصابين بأمراض مزمنة. https://t.co/7U1R0UpZkh	True Virus Origin and properties
1472	1505	1.24E+18	لا صحة لما ورد بتغريدة @adenalghad بحسب منظمة الصحة العالمية يستطيع #فيروس_كورونا أن يعيش في المناخ الرطب والحار على السواء. وقد انتشر بالفعل في بلدان ذات مناخ حار وأخرى ذات مناخ بارد وجاف. https://t.co/Djd2psQV0L https://t.co/xFDVm2zuo9 https://t.co/gNm6cJI1Qv	True Virus Origin and properties
1473	1506	1.40E+18	لقاح mRNA الجديد يمكنه أن يتسبب في مهاجمة الخلايا المناعية لخلايا المشيمة، مما يسبب العقم لدى النساء أو الإجهاض أو العيوب الخلقية. https://t.co/AGdjrGx12R https://t.co/WOy63GlqoM	False Vaccine Info
1474	1507	1.22E+18	2-الوحدة اليابانية 731 خلال الثلاثينيات و الأربعينيات من القرن الماضي، شن الجيش الإمبراطوري الياباني حرباً بيلوجية و أجرى تجارب طبية على المدنيين، خاصة في الصين ما يزال عدد الضحايا مجهولاً حتى اليوم لكنه يمكن أن يصل ل 200 الف شخص حسب صحيفة نيويورك تايمز... https://t.co/8dmAoaiBce	Irrelevant
1475	1508	1.15E+18	@Mt24_q @NYF_5 ومين قالك اني مو محصنه بجرعتين كمان متحدث الصحه العسيري يقول م جبرنا احد ياخذ اللقاح وهذا انا ماشيه ع كلامه ولكن للاسف بعد الجرعتين المهم راح اخالط دامني بخير ولا احمل اعراض كورونا..	False Vaccine Info
1476	1509	1.24E+18	رئاسة شؤون المسجد الحرام والمسجد النبوي: إغلاق الحرمين الشريفين بعد انتهاء صلاة العشاء بساعة و إعادة فتحهما قبل صلاة الفجر بساعة لمنع انتشار العدوى - إغلاق صحن المطاف حول #الكعبة و المسعى طوال فترة تعليق العمرة و ستكون الصلاة داخل المسجد فقط #مسكان #الكويت #الحرم_المكي #كورونا https://t.co/xpRr379CC3	True Governmental Measure
1477	1510	1.25E+18	اخبار إيجابية جداً اخبار عن دواء من شركة Gilead لعلاج كورونا أثبت وفق إختباره في مستشفى جامعة شيكاغو بأنه يسرع عملية الشتافي لاقل من أسبوع مؤشر العقود الآجلة لمؤشر الداو جونز وناسدك يرتفعان باكثر من 695+ نقطة #DJI #NYSE https://t.co/aIDXw3luOT https://t.co/3pzshjDecD	Irrelevant
1478	1511	1.24E+18	المنطقة الوحيدة في العالم الخالية من #فيروس_كورونا. العالم يقف احتراما لقطاع غزة ويصفق لها. #فيروس_كورونا_المستجدّ #ريح_في_داركم https://t.co/G8sTe4KXkw	Irrelevant
1479	1512	1.25E+18	طبعاً كل العلاجات المرخص استخدامها لحالة الطوارئ في علاج كورونا موجودة في السعودية ومستخدمة حسب بروتوكول الوزارة بنسخته الثانية ويعالج فيها المرضى. كل هذه العلاجات موجودة: hydroxychloroquine Lopinavir/Ritonavir Remdesivir Favipiravir وتحدثت عنها سابقاً هنا: https://t.co/i2NIQA55uB	Fake Treatment or Cure
1480	1513	1.25E+18	@Mbm20007 الحمد لله على الصحه والعافيه	Irrelevant
1481	1514	1.24E+18	#شكرا_الدفاع_الجوي شكراً أبطالنا شكراً قيادتنا شكراً شعب المملكة أثبتنا ولا زلنا نثبت للعالم أجمع أننا دولة معطاء دولة الرحمة والإنسانية وأننا شعب متعلم ومتحضر في آن سواء رسالة للحوثيين أذناب إيران العالم أجمع يواجه وباء عالمي وأنتم لا شرف ولستم رجال ولاكن نحن بالمرصاد	Irrelevant
1482	1515	1.24E+18	تجنب لمس العينين والأنف والفم بيديك قبل غسلهما بالماء والصابون منعاً لانتقال الفيروسات #الوقاية_من_كورونا مع تحيات وزارة الصحة @SaudiMOH	True Prevention Method
1483	1516	1.23E+18	صحيفة عاجل/ #الصين تعلن التوصل إلى علاج فعال ضد فيروس #كورونا الجديد - عبر تطبيق نبض @NabdApp https://t.co/SeayEJzfKu	Irrelevant
1484	1517	1.24E+18	اذا كنت ترى ان هذا الكلام صحيح ريتويت واذا مبالغ فيه لايك الجواز الامريكي البريطاني الكندي الكويتي 👇🏻 #الكويت #فيروس_كورونا https://t.co/ESUposDdYL	Irrelevant
1485	1518	1.24E+18	عاجل | رسمياً | تقارير صحفية إيطالية تؤكد إصابة لاعب يوفينتوس "باولو ديبالا" بـ فيروس كورونا ، و إنه تلقى العدوى من زميله بالفريق روجاني . https://t.co/QQZM9xDsW7	Statistics
1486	1519	1.24E+18	شو صحة هاي الخبر؟ مُصيبة تحل على الإمارات.. إصابة محمد بن زايد بـ"كورونا" وقرار عاجل بتأجيل اكسبو دبي 2020 | وطن https://t.co/K1Sbn0v8L0	Statistics
1487	1520	1.23E+18	"هل #الثوم يحمي من #فيروس_كورونا؟ https://t.co/XjjGKprIVV #البيان_القارئ_دائما"	Irrelevant
1488	1521	1.24E+18	@MimisaNazi هذه هي الخريطة المتوقع انتشار الوباء بها،وهي خريطة استنتجتها جامعة بريطانية بدراسة تنقلات الافراد من ووهان قبل ثلاثة اشهر من اعلان ظهور فيروس كورونا. اذن. ربي يلطف بنا برك. https://t.co/6LabppwbXN	False Spread Method
1489	1522	1.24E+18	@HashimMadrids انقلب السحر على الساحر .. اراد العالم الامريكي دمتري تدمير الصين وايران وايطاليا فخرج الفايروس عن السيطره وقتله هو وزوجته وبنته والان امريكا تعلن ان الوباء خرج عن السيطره .... مخترع ( فايروس كورونا ) ٠٠٠٠٠٠٠٠٠٠٠٠٠٠٠٠٠٠٠٠٠٠٠٠٠٠٠٠٠٠ والله وحده اعلم بعاقبة الامور🤲😊	Conspiracy Theory
1490	1523	1.24E+18	والزواحف والحشرات؛وغير بعيد أن احتكاك الإنسان بهده المخلوقات أو أكلها؛هو الأصل في انتقال هده الفيروسات إلى الإنسان ؛وغير بعيد كذلك أن يكون فيروس كورونا؛جاء بهده الطريقة ؛وما أصل ظهوره في الصين إلا نظام الأكل لدى الصينيين؛ حيث يأكلون كل ما يتحرك؛ولا يستتنون حيوان ولا حشرة،و من ..	Irrelevant
1491	1524	1.25E+18	⚠️ ما حقيقة قرار المملكة السعودية بإلغاء موسم الحج للعام 2020 بسبب فايروس #كورونا (كوفيد-19) المستجد؟ إليك تحقق فريق #مسبار 👇 https://t.co/gIOSarJb4C #CoronaVirusFacts #DatosCoronaVirus #منصة_مسبار #حقائق_كورونا #كوفيد١٩ #COVID19	True Governmental Measure
1492	1525	1.24E+18	استوقفتني مقاله خاصه للدكتور البروفسور جون اديرسون حول فايروس كورونا المستجد وكيفية الوقاية منه ويقول يجب غسل الأنف والفم من 10 لأنه من نوع فايروسات البطيئة الحركة ويستقر في الاحشاء الداخلية للأنف فتره طويله قبل دخوله إلى الجسم فسرعان ما تبادر إلى ذهني هو الوضوء للصلاة خمس مرات. .	Irrelevant
1493	1527	1.24E+18	عندي يقين كبير بنقدر نتغلب على المرض اذا كلنا جلسنا في بيوتنا، اذا كلنا قوينا هالفترة مناعتنا ١- فيتامين سي ٢- حبه سوداء ٣- التعقيم ٤- غسل اليدين، وبإذن الله فترة وبتعدي وبتطلعون برا وتنبسطون بس هالفتره قعدو في البيت وطلبو من التطبيقات . #يد_وحده_مع_الوطن #حظر_كامل	Fake Treatment or Cure
1494	1528	1.24E+18	كن الدرع المضاد لانتشار الفيروس واعزل نفسك فور شعورك بالحرارة أو ضيق التنفس وكلم الصحة937 مع تحيات وزارة الصحة #كورونا_الجديد #COVID19	True Prevention Method
1495	1529	1.25E+18	أعرفكم بأختي د.آلاء الحربي من الجنود المجاهدة في سبيل الله ثم الوطن أعرفكم بفخري وعزي .. اليوم أختي أنقذت أحد مرضى فايروس كورونا .... ربي يحميكم ربي يحميكم ويردكم لنا سالمين غانمين ياااارب ♡ #كورونا #كورونا_السعوديه #ابطال_الصحة_بكم_نفخر https://t.co/LlNYueTXfV	Irrelevant
1496	1530	1.24E+18	@SaudiMOH937 السلام عليكم هل يوجد حالات اصابة بكورونا الجديد في منطقة الجوف	Irrelevant
1497	1531	1867302133	#الكويت تشتري عقار «باكسلوفيد» أول دواء لعلاج #كورونا بـ 9 ملايين دولار (الانباء) https://t.co/OSiYhW25H9	True Treatment or Cure
1498	1532	1.24E+18	إصابة #كورونا بفيروس محمد بن زايد!!!	Statistics
1499	1533	1.25E+18	#منظمة_الصحة_العالمية : شبكات الجيل الخامس للهواتف المحمولة لا تساهم في انتشار مرض #كوفيد_19 ساهموا في محاربة الشائعات وتوفير المعلومات الصحيحة بشأن #فيروس_كورونا #COVID19 #فيروس_كوفيد19 https://t.co/4qfCfW5ehi	Conspiracy Theory
1500	1534	1.24E+18	@elalshagy الترزيه عندنا في البلد بتعمل كمامات دلوقتي . هههههههه طبعا ملهاش اي لزمه العبره بالجوده يا حج والحدايه مبترميش كتاكيت	Irrelevant
1501	1535	1.23E+18	❌ جاء فيروس كورونا بسبب حساء الخفافيش. ✅ غير صحيح. بدأ الفيروس في مدينة ووهان الصينية في سوق مزدحم ملئ بالحيوانات المختلفة ولا يُعلم من أين جاء الفيروس أساساً. . . . #يتبع	True Virus Origin and properties
1502	1536	1.24E+18	@SaudiMOH لو جربنا علاجا اخر كي نحمي انفسنا والمريض من العدوى تتمثل في جعل المريض بكورونا يستنشق هواء الخشب المحترق حتى يتعبأصدر المريض كما يتعبأ بدخان السيجارة ثم يتعرض لاستنشاق بخار الماء المكثف ،يحدث بعدها استفراغ كامل للبلغم المليء بالفيرس ، ويجب اتلاف جميع محتويات المصاب بالحرق	Irrelevant
1503	1537	1.25E+18	هل تعلم: يستطيع #فيروس_كورونا أن يعيش في المناخ الرطب والحار على السواء. وقد انتشر بالفعل في بلدان ذات مناخ حار وأخرى ذات مناخ بارد وجاف. اتبع احتياطات الوقاية أينما تعيش ومهما كان المناخ. https://t.co/JZFkporsjM	True Virus Origin and properties
1504	1538	1.24E+18	الدوري الجزائري بدون جماهير بداية من الجولة القادمة بسبب فيروس كورونا	Irrelevant
1505	1539	1.24E+18	آداب العطاس لتقليل العدوى: التعود على ممارسات وقائية من العدى و اتباع آداب العطاس و السعال مثل: تغطية الأنف و الفم عند العطاس التخلص من أي مناديل ورقية تم استخدامها في سلة مهملات مغلقة غسل اليدين بانتظام وبشكل متكرر. #وعينا_عن_كورونا @kau_HAC	True Prevention Method
1506	1540	1.24E+18	@MOEKUWAIT هل تعتقدون بطريقة التنظيف هذي أن الفايروس راح يزول هذا وباء قاتل مو لعب ما راح نخاطر بأرواح عيالنا الموضوع أخطر من تنظيف طاولات وشبابيك والطريقة اللي يتم فيها التعقيم خاطئة ، الفايروس منتشر بالجو وهذا الشيئ في خطورة على حياة أولادنا ما راح نجازف بحياتهم ونخليهم يداومون .	False Spread Method
1507	1541	1.25E+18	@Majedabdullah22 @Muwafig خذ هذا الذي اكتشف علاج كورونا وهو في المنزل.وعالج حالات وشفيت...... https://t.co/sSwQLCC3Kj	Irrelevant
1508	1542	25628242	"صحة أبوظبي" توفر عقار إيفوشيلد للوقاية من كورونا https://t.co/El7WxXmOq7 https://t.co/hnR2d6O2dD	True Treatment or Cure
1509	1543	1.24E+18	@TebbouneAmadjid إنا لله وإنا إليه راجعون، رحمهم الله. لكن ما الحل مع تفشي فيروس كورونا ولماذا لم يتم توقيف الرحلات الجوية و البحرية مع دول أوروبا ؟	Irrelevant
1510	1544	1.24E+18	بصيص امل، زيادة الحرارة وقلة الرطوبة قد تبطئ انتشار الفيروس #كورونا_الجديد #كورونا_لبنان #كوفيد_19 https://t.co/lGq3DZ9hWw	False Virus Origin and Properties
1511	1545	1.23E+18	طالب من المنوفية يخترع جهاز يخلي كورونا هلس قدام اشاعه الشمس!!	Irrelevant
1512	1546	1.23E+18	صحيفة الحقيقة الإلكترونية/ عاجل || #لبنان تنهي العام الدراسي ٢٠٢٠ حرصاً على سلامة الطلاب للحد من انتشار #فيروس_كورونا - عبر تطبيق نبض @NabdApp https://t.co/fvC3IciFno	False Governmental Measure
1513	1547	1.23E+18	⭕️ #عاجل | وزارة الصحة تقرر منع دخول الإيرانيين إلى العراق وتمنع السفر الى ايران شكرا فايروس #كورونا بسببك انغلقت الحدود والرحلات الجوية لو نضل ع الحكومة نبقى بس على دكة الباب ويدخلون 🤔	False Governmental Measure
1514	1548	1.24E+18	شو اللي روسيا تنشر 500 اسد بالشارع عشان ما حدا يطلع؟!! #خلك_في_البيت #StayHome #كوفيد_19 #كورونا_الجديد #COVID19 #وقاية_وأمان #صحتكم_أمانة #الوعي_أهم_وقاية #فيروس_كورونا_المستجدّ https://t.co/as4G7N3z9S	False Governmental Measure
1515	1549	1.24E+18	هل الطرود وصناديق البضاعة📦 القادمة من الصين تحمل فايروس كورونا المستجد وهل هي آمنة إلى حد ما ؟؟ الأشخاص الذين يتلقون الطرود🗳️ من الصين ليسوا عرضة لخطر الإصابة بفيروس كورونا. https://t.co/X0DfNHsOvz	False Spread Method
1516	1550	1.23E+18	#كورونا ❌ بالإمكان أن تصاب بالفيروس في حال وصلك طرد من الصين. ✅ لا يُعرِّض استلام الطرود من الصين الناس إلى خطر الإصابة بفيروس كورونا المستجد.كما أنَّ فيروسات كورونا لا تعيش لفترة طويلة على الأشياء، مثل الرسائل أو الطرود.	False Spread Method
1517	1551	1.25E+18	#صحيفة_اليوم l #فيديو د. ساره الورثان.. هذه #الأدوية المستخدمة في علاج #كورونا وماهي الفئات الأكثر عرضة للإصابة⁉ https://t.co/GlNqT1jVBY https://t.co/9LqJ84g60v	Irrelevant
1518	1552	1.24E+18	اذا لم. يظهر. وباء كورونا في. اليمن. لمدة اسبوعين فإنه لن يظهر. ابدا هذا. كلام منظمة الصحه العالميه ..وماذا. عن استنأف الرحلات الجويه الى مطار عدن من. صباح. الغد. نرجوا. اقفال الاجواء والمنافذ حتى اشهار. اخر	True Governmental Measure
1519	1553	1.22E+18	منظمة الصحة العالمية : تعلن فاشية #فيروس_كورونا المستجد طارئة صحة عامة تثير قلقاً دوليا @WHOEMRO @WHO https://t.co/pGYejXFODk	Causing Anxiety and Fear
1520	1554	1.24E+18	علماء يبدأون بتجربة لقاح لـ #كورونا على البشر • معهد صحي في «سياتل» الأميركية بدأ في تجنيد #متطوعين منذ بداية مارس.. لتجريب اللقاح • شركة «مودرنا» أنتجت لقاحاً مصمماً لإقناع خلايا الجسم.. بإنتاج أجسام مضادة ضد #الفيروس https://t.co/hpHnwXWxRl	Irrelevant
1521	1555	1.24E+18	لن يقضي فايروس #كرونا الذي يعيش نصف ساعة في الهواء على البشرية.. ما يزال وباء الكراهية والاقتتال والعنف والتهجير يحتطب أجيال متلاحقة، ذنبهم الوحيد أنهم أُناس ينتمون لآخرٍ لا يمتلك القوة والقسوة والجبروت. #الإنسانية_في_كل_زمن #الحب_في_زمن_الكرونا #الحب_فى_زمن_الكوليرا	Hate and Exclusion
1522	1556	1.24E+18	خبير صيني يجزم ويؤكد ان استنشاق بخار الماء يقتل #فيروس_كورونا ١٠٠% اذا كان موجود في الرئتين أو الحنجرة أو الأنف فالفيروس لا يحتمل درجة حرارة بخار الماء الدافئة .. #كورونا	Fake Treatment or Cure
1523	1557	1.25E+18	@83Alazmi و عليكم السلام نشكر اهتمامكم باستكمال التطعيمات 👍🏼👍🏼 يوجد تطعيم في جميع أقسام الصحه الوقائية المنشره في جميع المناطق الصحية	Irrelevant
1524	1558	1.24E+18	شركة مدعومة من البنتاغون تصرح أنها تملك لقاح ضد #فيروس_كورونا_المستجدّ و بتقنية جديدة و تستطيع انتاج ١٠ مليون جرعة في الشهر و تنتظر الاعتماد من FDA https://t.co/lUeMLWKGem https://t.co/XQXyEfzccz	Irrelevant
1525	1559	1.25E+18	@SaudiNews50 الا وش صار على تغريدة الامير اللي يقول قريبا علاج كورونا بايادي سعودية 100% .. وين اختفى بعد ماوصل الرتويت حقه من المهبّل الى مالا نهاية خخخخخ ماعاد لقيته لاهو ولا تغريدته.	Irrelevant
1526	1560	1.24E+18	@ryousifacu ساطرح اسئلة ليست للجدال انما للبحث عن حقيقة علاقة 5G بفايروس كورونا 1- هل بداية ظهور الفايروس هي مدينة ووهان الصينية؟ اذا كانت الاجابة بنعم فهل مدينة ووهان الصينية تعتمد على تقنية 5G ؟ إذا كانت فعلت تقنية 5G خطيرة على حياة البشر فأين دور منظمة الصحة العالمية؟	Conspiracy Theory
1527	1561	1.24E+18	#إنفوجرافيك "الوقاية خير من العلاج".. وللوقاية من فيروس #كورونا المستجد (كوفيد-19) عليكم باتباع الارشادات التالية: ⬅️غسل اليدين بالماء والصابون ⬅️تجنبوا المصافحة ⬅️ابتعدوا عن التجمعات #الوطن #الدوحة #قطر #سلامتك_هي_سلامتي https://t.co/X0hPQpeU3a	True Prevention Method
1528	1562	1.24E+18	#الصين بلاد كافر عند ما ا صابهم مرض الكورونا اتجهو الى الصلاة والدعاء والتوسل الى الله سبحانه وتعالى والعراق بلاد العجائب يغلق المراقد والجوامع بدل التوجه والتوسل والدعاء إلى الله فى الأماكن المقدسة لكي يبعد الله المرض عن هذا البلد المظلوم	Irrelevant
1529	1563	1.24E+18	أنا كورونا عو بخ خافوا!😅 خافوا يا جماعة والزموا بيوتكم! حظر التجول بدأ بالفعل! حفظ الله مصر بعينه الكالئة شمسا تطمس كل النجوم آمين!	True Prevention Method
1530	1564	1.24E+18	- الحجر الصحي للأشخاص الذين كانوا على اتصال مع المريض 0 - نقل رسالة راديو البصرية على الإجراءات الصحيحة لاعتمادها - رقم هاتف مجاني للاتصال به في حالة وجود شك في فيروس كورونا (0801004747) - إغلاق الرابط الجوي والبحري والبرّي مع إسبانيا - تعليق الخط الجوي مع الجزائر	True Governmental Measure
1531	1565	1.28E+18	@ahf19611 @wahed4120541 @ebtisamalqllaf القاح امن بعد الله وش دراك انه لقاح خطفي فمك شحمه	False Vaccine Info
1532	1566	1.24E+18	#العراق يحتجز 25 شاحنة قادمة من #إيران بطريقة "غير شرعية" في ظل إغلاق المنافذ البرية والبحرية والجوية بين البلدين لاحتواء وباء #كورونا https://t.co/eTUdQ1Imo5	True Governmental Measure
1533	1567	1.24E+18	#الكورونا_انتشر_وكتر ويا ريت يضل العدد هيك او قريب منو ولكن للاسف عطول منوصل مأخرين وكل شيء بنعالجو بشكل طائفي ومذهبي وهذا هو مرض لبنان العضال	Irrelevant
1534	1568	1.24E+18	إنفلوانزا ؟ 🤔 ولا كورونا ؟ 🤯😷 الفرق بينهم 👇 #السيسي_يقتل_المصريين_بكورونا #الحقونا_كورونا_جوه_مصر #الجوكر_المصري https://t.co/HMmpinkB4V	Irrelevant
1535	1569	1.24E+18	#فيروس_كورونا لايرى بالعين المجردة إستطاع ان: يعطل المنافذ البرية ويوقف الرحلات الجوية ويلغي الحفلات الغنائية ويعلق الدراسه في الأهلية والحكومية ويهبط بسوق الأسهم المالية اللهم إني أعوذ بك من زوال نعمتك، وتحول عافيتك، وفجاءة نقمتك، وجميع سخطك. {إن لم يكن بك علينا غضب فلا نبالي}	True Prevention Method
1536	1570	1.24E+18	مع انتشار مرض #فيروس_كورونا (كوفيد-١٩)، تنتشر الكثير من المعلومات الخاطئة في المجتمع! احم نفسك من المرض باتباع طرق الوقاية الموصى بها، وحارب انتشار المعلومات الخاطئة بعدم مشاركتها ودعم ترويجها. معلومات أكثر عن كوفيد-١٩👈 https://t.co/CNb7EEU4OG https://t.co/skwmF178sS	True Prevention Method
1537	1571	1.24E+18	#عاجل | ممثل الصحة العالمية بـ #مصر: فيروس #كورونا لا ينتقل عبر الهواء وإنما بـ #الرذاذ.. فيديو #صدى_البلد #البلد https://t.co/FTqCE44rAc	True Spread Method
1538	1572	1.24E+18	@amerrjob اخ عامر الناس عم تحكي انه بدها تطلع من بيوتها وتموت بكورورنا ولا تموت من الجوع قدام ولادها لانه ما في شي ببيوت الناس في ظلم كبير وفي ناس شغلها يومي وعلى الله انحشرو ببيوتهم وبستنو الموت يارب تصحا الحكومه يارب قبل ما تنقلب الايه من كورونا للموت جوعاً...	Irrelevant
1539	1573	1.25E+18	هذا عنده دراسة علاج كورونا فرع امريكا وللعلم اغناهم https://t.co/ApcdkQzlJL	Irrelevant
1540	1574	1.23E+18	العالم برا يحاربوا في الكورونا بالبحوث والدراسات والتجارب المعملية العرب كيف يحاربوا في الكورونا👎 https://t.co/C8qkvbtMgA	Irrelevant
1541	1575	1.24E+18	لثتة زرقة من الزقاير وريحة اباطه ماي بط ويقول الكرونا حرب بيلوجية من الصين للعالم 😂😂 خالي لاتحلل خلك عالمحلي وموت بستر	Irrelevant
1542	1576	1.24E+18	@aster_8 #تسوق_بامان 1) - تجنب المصافحة🤝 2) - تعقيم اليدين باستمرار او بالصابون لمدة 40 ثانية👏 3) - تجنب التجمعات بانواعها🌃 4) - ارتداء الكمامة في حالة العطاس او الكحة او لديك مريض😷 فايروس كورونا اسمه العلمي " كوفيد 19 ك : كل و : واحد ف : فينا ي : يلزم د : داره 📚📚 @Om_55m	True Prevention Method
1543	1577	1.23E+18	@azoooze555 اتغير الاجراء بعد انتشار الكورونا وقالو بالجواز لازم	Irrelevant
1544	1578	1.24E+18	@uae_3G الحمدلله على كل حال القناه الإسرائيليه الثانيه عشر 12. تؤكد اصابة ولي عهد أبوظبي محمد بن زايد بفايروس كورونا عن طريق الخادمه الفلبينيه في قصره. عقبال اللي خالطوه امثال المزروعي وضاحي خلفان و ولد رشود صالونه. #الامارات #كورونا #كورونا_الجديد 👇🏽👇🏽👇🏽👇🏽👇🏽👇🏽👇🏽 https://t.co/5FPpgB05yi	Statistics
1545	1579	1.24E+18	@Babelouedson @NBelloula @khaleddrareni @kRim0o ترامب رئيس أعظم دولة في التاريخ قبل أسبوع: الكورونا أقل خطرًا من الحمى العادية و ستزول مع السخانة و هناك بروباغاندا من الديموقراطيين ضدي ترامب قبل يوم: نحن في حرب و سنغلق الحدود و كل الرحلات الجوية الآراء تتغيّر مع الزمن و الظرف	Conspiracy Theory
1546	1580	1.24E+18	@zaidabdulwahab #نطالب سيادة النواب المحترمين# وللجنة حقوق الانسان # ومنظمة الامم المتحدة بالمطالبة #بالاسراع بالتصويت على قانون العفو العام #وترك الخلافات جانبا خوفا من تفشي فيروس كيرونا بين السجون قبل فوات الاوان التي تفتقر لابسط الوسائل الصحية اسوة بالعفو بدول الجوار # والعفو عند المقدرة... https://t.co/HcjMXykDcg	Irrelevant
1547	1581	1.23E+18	قبل 40 عاماً... «عيون الظلام».. رواية تنبأت بـ #كورونا! - تدور حول مختبر #صيني يخلق فيروساً جديداً.. لاستخدامه كسلاح بيولوجي https://t.co/SfNt6jUZ4x https://t.co/BDaLaOvFqK	Irrelevant
1548	1582	1.24E+18	@ahmadabdallah88 @Banin__Rb ممكن كورونا تكون لا تأثر على ذات البشرة السوداء لقوة المناعة عندهم و إرتفاع درجات الحرارة في مناطقهم	False Virus Origin and Properties
1549	1583	1.23E+18	هل الثوم يحمي من فيروس كورونا؟ https://t.co/l37Zw32j8L #السوسنة #اخبار #صحة #فيروس_كورونا https://t.co/7fJUi5wpwk	Irrelevant
1550	1584	1.25E+18	الشرطة الهندية تلقي القبض على أشخاص مخالفين لحضر التجول الجماعي، ووضعتهم في سيارة إسعاف مع مريض حالة وهمية. لجعلهم يدركون خطأهم 😂😂😂😂😂 #Covid_19 #فيروس_كورونا #رمضان_مبارك #العراق https://t.co/ENkQgFYkaW	Causing Anxiety and Fear
1551	1585	1.25E+18	الصحة: علاج كورونا ببلازما الدم من المتعافين قيد الدراسة في المملكة.	Fake Treatment or Cure
1552	1586	1.24E+18	اغسل يديك جيداً بالماء والصابون حافظ على تعقيمها باستمرار تجنب ملامسة وجهك ابتعد عن الأماكن المزدحمة قرارات اللجنة العليا واجبة التنفيذ وعدم تنفيذها يعرضك للمساءلة والعقوبة التزامك أمان لك ولأسرتك معاً للحد من انتشار #فيروس_كورونا #عمان_تواجه_كرونا تصميم حساب: @omanqaboos18 https://t.co/kbsog0t6Wb	True Prevention Method
1553	1587	1.25E+18	في الصين تمت تجربة علاج البلازما على عشرة مصابين ب #كورونا_فيروس كانو في حالة خطرة بواسطة حقنهم بدم ينتمي إلى بعض المتعافين من ذلك الفيروس.النتائج كانت جد مرضية حيث البعض تحسنت وضعيتهم و منهم من شفيو نهائيا. ممكن تجربة هذا العلاج في #الجزائر على الحالات الخطرة عسى أن تنقذ الارواح https://t.co/mVGLionSJm	Fake Treatment or Cure
1554	1588	1.24E+18	من هم الأشخاص المعرضون لخطر الإصابة بمرض وخيم؟🧐🧐 مازلنا نتعرف على تأثير مرض كوفيد-19 على الناس، ومع ذلك فيبدو أن المسنين والأشخاص المصابين بحالات طبية موجودة مسبقاً (مثل ارتفاع ضغط الدم وأمراض القلب وداء السكري) يصابون بمرض وخيم أكثر من غيرهم #Translators_against_Corona	True Virus Origin and properties
1555	1590	1.23E+18	وزارة الصحة تطالب الحكومة العراقية باغلاق الحدود مع إيران خوفا من انتقال فايروس #كورونا بعد إصابات العشرات في إيران ووفاة شخصين في قم الايرانية #اغلقوا_الحدود_مع_ايران	False Governmental Measure
1556	1591	1.25E+18	#نفديك_ياوطن_الاعلاميه جهود كبيرة تبذل من الحكومة : * رجال بالميدان لتطبيق التعليمات * رجال بالمستشفيات للعلاج من الوباء * رجال توصل طلبك لمنزلك دون اي تكلفه * رجال تشارك دول شقيقة وصديقة بعلاج كورونا لديها * رجال على الحدود حماية للبلد #هذه_السعودية صباح الخير والسعادة للجميع	Irrelevant
1557	1592	1.24E+18	#عاجل الهند تعلن إصابة ثلاثة من مواطنيها بفيروس كورونا بعد عودتهم من فينيسيا الايطالية مروراً بمطار #الدوحة على متن طائرات تابعة للخطوط الجوية القطرية وتدعو جميع من كان على متن هذه الرحلات الاتصال بالسلطات الهندية. #قطر #الهند	Irrelevant
1558	1593	1.25E+18	أستاذ بجامعة أكسفورد: توقعات بانتهاء تجارب لقاح كورونا أغسطس المقبل https://t.co/n71YTu3596	Irrelevant
1559	1594	1.24E+18	#ووهان تودع كورونا.. أعلن الرئيس الصيني "شي جين بينغ" للعالم عن إغلاق آخر مستشفى مؤقت من المستشفيات الـ16 التي هيئتها الحكومة الصينية لسيطرة على #كورونا، محققين بذلك "أكبر عملية حجر صحي" في التاريخ الطبي.☝🏻🇨🇳 https://t.co/f4FVDJmfb8	True Governmental Measure
1560	1595	1.24E+18	#وزارة_الصحة_الكويتية : تحويل المراجعين الوافدين لاستكمال اجراءاتهم الوقائية المتعلقة بالسفر إلى مركز صبحان الصحي وقد تم تدعيم المركز بالكوادر الصحية والإدارية لاستيعاب أعداد المراجعين وتقديم الخدمة وفق الجودة المطلوبة. #الكويت #فيروس_كورونا_المستجد https://t.co/kvRBeVHuVn https://t.co/nJgQjhAI72	True Governmental Measure
1561	1596	1.22E+18	رئيس كوريا الشمالية يقول ان فايروس كورونا لن ينتشر في بلاده ، لأنه سيتم اعدام اي شخص يصاب بهذا المرض… صاحب الحلول السريعة 😂 😂 😂 😂 #فيروس_كورونا	Causing Anxiety and Fear
1562	1597	1.24E+18	@mostafalabeeb4 اولا اشكرك على ثناءك على التويته ثانيا المؤلف كان يوصف واقع حدث في مدينة وهران الجزائريه في حوار انساني بين طيبين يعالجون الناس من وباء الطاعون الذي عزلت بسببه المدينه ويبرز دور رجل الدين ودور العلم في مثل هذه الظروف	Irrelevant
1563	1598	1.40E+18	@KSA24 لانه لقاح فاشل وغير فعال .. ودول الاتحاد اوروبا ولن تجامل على حساب صحة شعوبها	False Vaccine Info
1564	1599	1.23E+18	الوزيره ذهبت الى الصين ومعها اقوي مصل انفلونزا كورونا في العالم تم اختباره في اقوي معامل المصل واللقاح. كل التحيه والتقدير والاحترام لوزيرة الصحه ولرجال المصل واللقاح سفير الصين في القاهره شكر مصر لمد يد العون للصين هانقول الف مبروك بعد إثبات نجاح المصل والعلاج في الصين. https://t.co/qdQ2aDyV4h	Irrelevant
1565	1601	1.25E+18	إلى الطاقم الطبيّ النبيل الذي بدا عليه الإرهاق و الإعياء و لازال في الميدان مجاهدًا. الشكر و الدعاء أقل ما يمكن تقديمه لكم. كونوا بخير🌺 #الحالات_الجديده #الاصابات_الجديدة #وزير_الصحه #وزارة_الصحة #فيروس_كورونا #الحالات_اليوم #COVID2019 #كوفيد_19 #كورونا #خليك_في_البيت https://t.co/XgLOyeU7eR	Irrelevant
1566	1603	1.25E+18	إقالة مدير هيئة طبية أمريكية لمعارضته استخدام الكلوروكين لعلاج #كورونا لتخطي الحجب: https://t.co/6wMESJ6NGF للمزيد: https://t.co/jEFLqxVA83	Fake Treatment or Cure
1567	1604	1.23E+18	@iowaida @Dr_abdoty اخي العزيز انا قصدت انه هناك علماء قديمين لديهم اجماع على انه الغبار والاتربة تقتل جين الفيروسات المنتقل والعالق في الجو ، واعتقد انها مسألة وقت لتتكشف هذه القصة على حقيقتها. وبشكل سريع لماذا لم تنتشر في السعودية اوبئه وفيروسات مثل كورونا كما حدث في الصين! هل تسائلتم ما السبب؟	False Prevention Method
1568	1605	1.24E+18	https://t.co/5mrahBSKtb "الصحة العالمية" توضح: الغرغرة بالماء المالح لا تقتل "كورونا" https://t.co/JH4XRpwApZ… https://t.co/CVAHnmApkS	Fake Treatment or Cure
1569	1606	1.25E+18	جانب من مداخلتي.. حول أزمة إساءة معاملة الافارقة في #الصين على خلفية الاشتباه باصابتهم بفيروس #كورونا https://t.co/oFB4k4Ybdq	Hate and Exclusion
1570	1607	1.24E+18	🔴 #المنار_عاجل إعلام العدو : إصابة ولي عهد أبو ظبي محمد بن زايد بفيروس #كورونا https://t.co/ogC7GZSVDr	Statistics
1571	1608	1.24E+18	إصابة #فيروس_كورونا ب محمد بن زايد ! #الإمارات https://t.co/KU4yVHyojK	Statistics
1572	1609	1.24E+18	يوصي خبراء الصحة، بالمواظبة على غسل اليدين لأجل الوقاية من #فيروس_كورونا، ولكن الغسل بالماء فقط لا يساعد على إزالة الجراثيم المتراكمة على الجلد.. شاهد كيف يقضي غسل اليدين بالماء والصابون على الجراثيم #WashYourHands #صباح_العربية https://t.co/KGVdapuVEs	True Prevention Method
1573	1610	1.25E+18	"وزارة الصحة: المدخنون أكثر عرضة للإصابة بفيروس كورونا المستجد. #السعودية #التدخين #كورونا"	True Virus Origin and properties
1574	1611	1.24E+18	#الدلم يعني النظافه وعدم شرب البارد والتركيز على شرب الدافئ سبب . وبشائر إن شاءالله مع الصيف مايعيش هذا الفيروس . وهذا سبب أن كورونا لم تدخل السودان 🇸🇸 عشان الحرارة https://t.co/wxhxVnyO6p	False Virus Origin and Properties
1575	1612	1.24E+18	@hinddd95 @_vampirre الكلام ده شكله مش حقيقي عشان اغلب الخطوط ملغية في امريكا والمطار هيتقفل قريب كمان معرفش وفي نفس الوقت منين ده حصل ووزيره الصحة راحت الصين ورجعت ومعملتش quarantine او بلغت نتيجه تحليل	Irrelevant
1576	1613	1.24E+18	رواية تقول انه قبل ظهور الفايروس في ووهان الصينية تم تجربة تقنية 5G في تلك المدينة ما ادى لاشعاعات ادت لهذا الوضع . #Covid_19 #كوفيد١٩ #كورنا	Conspiracy Theory
1577	1614	1.24E+18	15 منتج لتقوية المناعة 3-فيتامين سي -جرعة البالغين بالفم: من 250 ملجرام الى 1000 ملجرام (اي 1 جرام) يوميا -الخلاصة: فيتامين سي هام للمناعة ويقلل حدة ومدة حدوث الالتهابات الفيروسية كالرشح -للاطفال: يوجد شراب يحدد الطبيب جرعنه حسب العمر #كورونا #فيروس_كورونا #كورونيات	Fake Treatment or Cure
1578	1615	1.24E+18	الصين أعلنت حالاً إنها نجحت فى السيطرة على فيرس كورونا ببلازما الدم من المتعافين من المرض بعد أن استخدمت بلازما دم المريض المتعافي لحقن المصاب ووجدت تحسن كبير في الحالات الخبر صحيح ؟!! تم تدشين العلاج أول امس و انه تم الإعلان عنه اليوم فايروس كورونا تمت السيطرة عليه	Fake Treatment or Cure
1579	1616	1.23E+18	@IRAQ__2019 الثوم لا يقتل الفيروس بل هو مضاد حيوي للوقاية من البكتيريا و الجراثيم مثل الكوليرا . للأسف لا تقتل فيروسات RNA ومنها SARS و كورونا المستجد .	Fake Treatment or Cure
1580	1617	1.24E+18	اتحاد بلديات الفيحاء قام بحملة تعقيم داخل مخيم البداوي والجوار https://t.co/OcpZsJuHhX	True Prevention Method
1581	1618	1.24E+18	@MayssounAzzam كورونا فالهواء ،،، يعني ما اتنفس ،،، اللي بيركز واجد كورونا بيركز عليه ههههههه	False Spread Method
1582	1619	1.25E+18	ثاني المفاهيم الخاطئة: الصيام يقلل المناعة فبالتالي تزداد نسبة خطورة الوفاة اذا اصبت بكورونا !! الحقيقة : الصيام يساعد في عملية إصلاح DNA 🧬 و زيادة المناعة و الإدراك و التفكير، و كذلك يقلل من خطر الإصابة بالسرطان و الزهايمر 📍لا يوجد اي تأثير معلوم لفيروس كورونا اثناء الصيام	Irrelevant
1583	1620	1.26E+18	شاهد 🔴 . . . ما هو عقار "#ريمديسيفير" الذي أظهر أثراً واضحاً في علاج #كورونا ؟ https://t.co/DeQIScsKhk	Fake Treatment or Cure
1584	1621	1.24E+18	@jumumSA @holymakkah @saudimomra @makkahregion شر البلية مايضحك للمعلوميه اثبتت الدراسات الحديثه والاخيره ان اللحظات الاولى للفيروس قابله للانتشار بالهواء قبل السقوط على الارض. يجب الحرص على لبس الكمام مثل الحرص على غسل اليدين	False Spread Method
1585	1622	1.24E+18	@BishoyMW اي دي حاله تانيه كانو متوقعين انو عندو كورونا لكيين مات بمشكله ف القلب ف مستشفى الجوده.. الحاله التانيه جات من الإمارات قبل كم يوم كدا و مات بسبب الكورونا و العينه أكدت الكلام ده!	True Symptom
1586	1623	1.25E+18	1️⃣ #الاكوادور الناس ترمي الجثث المصابة بفيروس #كارونا بالشارع لعدم إستجابة السلطات لهم🔞 . . #حظر_كامل #خلك_في_البيت #الكويتي_و_السعودي_عشق_للابد #خليك_بالبيت #فيروس_كورونا #كوفيد_19 #الحجر_المنزلي #كوفيد١٩ #طرف_علم #السعودية_بدون_بيض #مساء_الخير #coronavirus #التباعد_الاجتماعي https://t.co/2KStcijaaC	Causing Anxiety and Fear
1587	1624	1.24E+18	الامارات_الكوثر: كشفت مصادر محلية في الإمارات، عن إصابة ولي عهد أبوظبي محمد بن زايد، بفيروس كورونا القاتل، مشيرة إلى أن اجتماعات عقدت على أعلى المستوى لبحث محاولة السيطرة على تفشي الفيروس في الإمارات بعد تفاقم أعداد المصابين. https://t.co/nuYXNeCaX9	Statistics
1588	1625	1.23E+18	أخبار جيدة.. *كورونا* فيروس أوهان يمكن معالجته بماء الثوم الطازج المغلي، طبيب صيني مسن اثبت فعاليتها وكذلك عدة مرضى استخدموها واثبتوا فعاليتها👌🏻 -الطريقة👈🏻 خذ ٨ فصوص ثوم كبيرة واهرسها.. اضف ٧ كؤوس ماء ثم أغلى الخليط.. كل الثوم واشرب من الماء المغلي. بين ليلة وضحاها (يثتهي	Fake Treatment or Cure
1589	1626	498779256	@X_ss99 مرحباً: توافقاً مع الاحترازات الصحية المعتمدة؛ يجب ارتداء الكمام وتحميل تطبيق "توكلنا" عند حضورك لمقر الاختبار، كما يجب أن يكون الوضع الصحي في تطبيق "توكلنا": محصن أكمل جرعات لقاح كورونا (كوفيد-19). بالتوفيق.	True Vaccine Info
1590	1627	1.22E+18	في #الصين تم بناء مستشفى متكامل بسعة 1000 سرير في مدة عشرة أيام، عندنا الأمر مختلف حيث تقدمت للحصول على بطاقة مصرفية محلية منذ 4 شهور ولم تجهز بعد. #كورونا #فايرس_كورونا	True Governmental Measure
1591	1628	1.24E+18	ادعو كافة الصحفيين اليمنيين الى وقف المهاترات السياسية والصراعات وتكريس الجهود في الوقت الحالي لمكافحة وباء #كورونا تحتاجنا اليمن واهلها اكثر من اي وقت مضى، صبرت الناس على الجوع والفقر والحرب وخذلناها كثيرا واليوم لاطاقة لها بهذا الوباءالذي لايميز شخص عن اخر فلنكن الى جانبهم	True Prevention Method
1592	1629	1.24E+18	#شكرا_الدفاع_الجوي #شمال_الرياض #صوت_تفجير #الرياض #صوت_انفجار_في_الرياض #سعد_ال_درويش لاتحسبون #الكورونا يضيع معها الأمن عينٍ على الصحه وعينٍ على أمن البلد https://t.co/buZyTCPLjX	Irrelevant
1593	1630	1.24E+18	@Yara_alqasim الحين يطلعون لك يقولون : مسلمين الايغور سنة عشان كذا الصين تعالجت ، بس لو كانوا شيعة ما تعالجوا 🤓💔 #والله_تصير	Irrelevant
1594	1631	2588048844	صباحكم خير! شكرًا لفريق عمل مركز لقاح كورونا في رئاسة أمن الدولة @pss_ar على الترحيب الرائع خلال تلقيّ الجرعة المعززة الثالثة من اللقاح ضد كوفيد-١٩. تهانيّ على سرعة الإجراءات وعلى التنظيم المميز. معًا سوف نتمكن من القضاء على الجائحة! 🇸🇦💙🇫🇷 https://t.co/uS8XihNTrs	True Vaccine Info
1595	1632	4422603207	#السادسة| #الكويت تشتري عقار «باكسلوفيد» أول دواء لعلاج «#كورونا» بـ 9 ملايين دولار https://t.co/VGJDOwcNbF	True Treatment or Cure
1596	1633	1.25E+18	وصفة مصرية لعلاج #كورونا .. إنه "الشلولو" فما هو يا ترى ؟!😷😂 https://t.co/6J5poNQBDe	Fake Treatment or Cure
1597	1634	1.25E+18	نجاح أول حالة علاج #كورونا بالبلازما المناعية بـ #تركيا https://t.co/Wwb2m3zCps	Fake Treatment or Cure
1598	1635	1.24E+18	انو عشنا القصف والتهجير بالحرب، وحكومات سرقونا وفقرونا وجوعونا وحرمونا الكهربا والماي الزفت عالطرقات، حتى الهواء النقي حرمونا ياه. ومن ٣ سنين اجانا عهد قوي قش الأخضر واليابس وما متنا لهلأ بالآخرة نموت بعطسا؟؟؟ يييي عليك يا #فيروس_كورونا #coronavirus https://t.co/s7hzaboDX6	Irrelevant
1599	1636	1.23E+18	لبنان وقفوا العام الدراسي ونجحوا جميع الطلاب بسبب انتشار فايروس كورونا https://t.co/ecNjKt5BQn	False Governmental Measure
1600	1637	1.40E+18	#لا_للتطعيم_الاجباري23 نسبة نجاح اللقاح المزعوم 90% كما تقول شركة فايزر ونسبة الشفاء من المناعة الطبيعية تجاوزت 97% فهل نختار لقاح شيطاني ام نعتمد على مناعة جسد خلقه الله في أحسن تقويم... "دواؤك فيك وما تبصر وداؤك منك وما تشعر"	False Vaccine Info
1601	1638	1.24E+18	ايش علاقة الحجر المنزلي بالجوع ؟ اشبه فمي م يتقفل من اصحى لين انام	Irrelevant
1602	1639	1.24E+18	#صحة_الجوف : لاصحة لما يتم تداولة بنقل حالة مصابة بكورونا من أحد مجمعات #سكاكا التجارية. https://t.co/HaXHwSivtY	Irrelevant
1603	1641	1.22E+18	#الرؤية_tv : 10 أيام فقط لبناء مستشفى في #الصين لمقاومة #كورونا #جريدة_الرؤية https://t.co/qeRnuLG9WD	True Governmental Measure
1604	1642	1.24E+18	#كورونا #وزارة_الصحة #الزموا_بيوتكم #كورونا_الجديد #صحة_المدينة كرونا وباء سريع الانتشار. بتكاتف الجميع نستطيع السيطره عليه. اهتموا بارشادات الوقاية منه. اتركوا مسافة متر او اكثر بينكم وبين الآخرين. عدم لمس مقابض الابواب المشتركه بدون عازل او غسل اليدين بالماء والصابون. https://t.co/vC7qOAWomJ	True Prevention Method
1605	1643	1.25E+18	د. سنجل : آثار التدخين مضرة على صحة الفرد و مستقبله ومعظم الحالات اللي تعرضت لمضاعفات الإصابة بـ #فيروس_كورونا_المستجد كانت من المدخنين	True Virus Origin and properties
1606	1644	1.23E+18	وات ايف في دولة او دول لقوا علاج لفيرس كورونا بس منشروهوش وفي بوينت معينة لما المرض يتفشى تقوم الدول اللي معاها علاج ومكمرين عليه يعملوا حرب ويعالجوا ناسهم وفنفس الوقت الدول التانية بقى معندهمش اوبشن العلاج ده فيبقى بيج ادفانتدچ و Gg ez win bots	Irrelevant
1607	1646	1.25E+18	البعوض غير ناقل لفيروس كرونا @BoaoofA @saad3sanad5 @Werath #مسابقه_وقايه_وتثقيف	False Spread Method
1608	1647	1.25E+18	🔴 أخبار| مدير مكتب الصحة في وادي حضرموت الدكتور هاني العمودي يطلع على سير التجهيزات في مستشفى بروج في مديرية القطن ليكون المكان الأساسي لعزل وعلاج أي إصابة بوباء كورونا في حال ظهورها تقدر السعة السريرية للمستشفى بعدد 200 سرير https://t.co/kPlFtffxnE	True Prevention Method
1609	1648	1.24E+18	@tfrabiah @tfrabiah #الصحة_937 @SaudiMOH @Mhrsd_sa @Ahmed_S_Alrajhi تطلب الحجر المنزلي ولا تخرجو من البيت ونحن نداوم بالمواقع في الشمس بالشركات واكثر عرضه للوباء مع الاجانب وتقول ألزمو البيوت!!! كيف كذا ؟؟؟ هل هذا من المنطق للمواطن السعودي 😡	True Governmental Measure
1610	1649	1.24E+18	#شكراً_الدفاع_الجوي الصين ترسل اطباء لايطاليا لعلاج مرضى كورونا والحوثي ابن الكلب يرسل صواريخ للرياض لا دين ولا انسانية ولا حتى نظام حيواني	Irrelevant
1611	1650	1.24E+18	الي عنده انفولونزا مش بيجيله كرونا المصدر :عم احمد السباك بيقولك اصل مفيش فيروس بيخش علي شغل التاني الصحه المصريه	False Virus Origin and Properties
1612	1651	1.24E+18	الفيديو الثاني حول #كورونا , غسل اليدين! شرح مفصّل للكيفية الصحيحة لغسل يديك! وكالعادة بلغات متعددة! #كوفيد_19 https://t.co/LRKVsgGaBF	True Prevention Method
1613	1652	1.25E+18	والذي نفسي بيده . ان علاج كورونا يبدا من هنا وكذالك علاج كل الاوبئه والكوارث. لعلهم يتضرعون https://t.co/xrnuxJzx2l	Irrelevant
1614	1653	1.25E+18	الدكتور عبد اللطيف الخال يشرح كيفية علاج #كورونا في #قطر #لأجل_قطر_كلنا_في_البيت #covid19 https://t.co/umw71fVqsq	Irrelevant
1615	1654	1.24E+18	@JOREEHSROOR ان شاء الله يستعجل الحر وتوصل درجة الحرارة ٥٠ اريد اشوف كرونا يستحمل ورمضان بعد ٤٠ يوم وناس تصوم وتجلس في بيوتها وان شاء الله كروونا لن يصيب احد منكم يارب استعينوا بالله	False Virus Origin and Properties
1616	1655	1.25E+18	علاج كورونا بدا ياخذ مفعوله https://t.co/34lo6YPIEH	Irrelevant
1617	1656	1.24E+18	@josephinedeeb الجوع هو فقط على منطقة معينة ؟ او بعض الشباب المستهتر في مقابل وباء عالمي هو سوف يعرضنا ويعرض كبارنا للإصابة .. بدي ذكرك أنو لا يمكن للبناني ان يوجع ونحن جيل حرب وعاشرنا اصعب الظروف اما هذا فقط لأستغلال سياسي بحت كان الاجدر بك كأعلامية ان تنشري الوعي لهؤلاء وليس تسجيل موقف .وبس	Irrelevant
1618	1657	1.24E+18	المؤلف الأمريكي دين كوينز في روايته عيون الظلام لعام 1981 وتنبؤه بفايروس "Wuhan-400" فيروس كورونا " كوفيد19" بعد تعديل الرواية ! #كورونا https://t.co/Bs7xLuRBRE	Conspiracy Theory
1619	1658	1.23E+18	يقال انو #فيروس_كورونا انتشر في الصين بواحد من الأسباب أيضاً وهو أكلهم للحشرات خلصت النعم الأخرى عشان تاكلون #الجراد ؟! 🙆🏻‍♂️ يااااخي #تباًلكم 🤢 https://t.co/h7wRSmU1bQ	False Virus Origin and Properties
1620	1659	9.91E+17	@AliAyzdo انت بالمانيا وشفت شكد ضغط حرفيا الي مملقح ما اله اي مميزات بعد بهل بلد حتى مطعم ميكدر يفوت اللقاح لازم يكون اختياري مو اجباري بطريقه غير مباشره الناس احرار بجسدها الي يخاف ع نفسه يلقح ويلبس كمامه ويسوي تباعد بس مال اجبار ناس شي موحلو الصراحة اعصابهم جباره الي متحملين ليهسه	True Vaccine Info
1621	1660	1.22E+18	في ظرف ٨ ايام الصين تنتهي اليوم من بناء مستشفى خاص للمصابين بالوباء #كورونا لا تعليق	True Governmental Measure
1622	1661	1.24E+18	@oqo888 ابو فيصل تصوراتك ل تكوين الفترة الجاية خصوصاً ان عندها مصنع كمامات واسمنت الجوف رايك باهدافه للمستثمر هل هي مجدية او يوصل راس المال بعني خروج " ٨:٢٨	Irrelevant
1623	1662	1.25E+18	«الصحة»: وظائف في الأمن السيبراني للسعوديين فقط – أخبار https://t.co/cKrMSSKrjA	Irrelevant
1624	1663	1.24E+18	الاقتصاد القطري يعاني بسبب كورونا.. نفاد السيولة المالية للخطوط الجوية وتكبدها خسائر بالملايين.. توقعات بانكماش كبير خلال العام الجاري التفاصيل ◄ https://t.co/zHctVBw5Ve	Causing Anxiety and Fear
1625	1664	1.25E+18	📞د. محمد ابل طبيب امراض فيروسية يكشف العلاقة بين البلازما وعلاج #فيروس_كورونا رابط المداخلة https://t.co/I442BkmZux @drcharizmaa #قناة_atv | #أزمة_وتعدي| #كرونا_الكويت https://t.co/vG0nIIBseh	Fake Treatment or Cure
1626	1665	1.24E+18	@amansouraja #فيروس_كورونا هو تفصيلى لغير المسلمين المصلين فالوقاية منه هو الوضوء وبعض من السنن	Irrelevant
1627	1666	1.24E+18	@Aioup2 عارفين معنى غسيل الشوارع بالشكل ده معناه اااااى ياريت نسال بتوع الحرب البيلوجية فى الجيش وهما هيقول لكم .. والجواب هيكون صادم تمام لتوقعاتكم .. دى مش طريقة تعقيم ضد الفيروس او اى فيروس .. دى طريقة ازالة غاز سارس الاثقل من الهواء المنتشر فى كل مكان ..	Conspiracy Theory
1628	1667	1.23E+18	@SoufienGass3 أنا والله الراجل و عايلتو مسخفيني حتى بعد ما يبرى بش يقعدوا منعوتين بالصبع في انتي جبتلنا الكورونا في شمهزك لإيطاليا و هاك الجو عاد..	Irrelevant
1629	1668	1.25E+18	لازم ترمب و الشيخ اللي قال إن علاج كورونا هو الثوم و الحليب يصيرون أصدقاء عشان يكَوِنون شلة حلوة من الغباء و السفاهة و نقعد نضحك كل إسبوع عليهم . https://t.co/vcOXy7x4tl	Fake Treatment or Cure
1630	1670	1.23E+18	تنبأ كاتب امريكي فى رواية ادبية بعنوان "عيون الظلام" طبع عام 1981 فى كورونا_فيروس, في الرواية يسرد المؤلف عن مختبر عسكري صيني ينتج فيروسا قاتل ينتقل بين البشر ويصيب الجهاز التنفسي وحدد الكاتب مكان المختبر مدينة ووهان والسنة 2020 فى الرواية اطلق علية اسم Wuhan-400	Conspiracy Theory
1631	1671	1.24E+18	#الحجر_المنزلي : النتيجة 13 ساعة عالجوال بيوم واحد 🤢 https://t.co/rCgZUv4FGb	Irrelevant
1632	1672	1.40E+18	لقاح كورونا يسبب العقم عند النساء أو الإجهاض أو العيوب الخلقية ، باختصار يؤدي إلى الهاوية ، إليكم التفاصيل : #لا_للتطعيم_الاجباري١٦ https://t.co/dmSHxJ1ol6	False Vaccine Info
1633	1673	1.24E+18	الحمى تقتل 70 الف خلال ثلاث اشهر الفقر والجوع يقتل اكثر من مليون خلاث ثلاث اشهر حوادث المرور تقتل حوالي 382 ألف خلال ثلاث اشهر الجرائم في العام الواحد 116 ألف خلال ثلاث اشهر الكورونا او الفيروس هذا قتل 3100 خلال هذه المدة اذن ضع المقارنة بين كورونا والقتل والفقر والحوادث والحمى https://t.co/keSv0WFeh5	Irrelevant
1634	1674	1.24E+18	احدااااث تهز العالم فيروس كورونا اغلاق الحرم المكي سقوط الجوف و صواريخ و مسيرات تدك معسكرات الغزاة و المرتزقة و مارب قاب قوسين او ادنى و يجيلك واحد من المرتزقة يغرد و ينشر عن الجارودية و الزيدية و مش عارف ايش و المشكلة انه واحد محلل سياسي و ليس عالم او فقيه افلااس	Irrelevant
1635	1675	1.24E+18	جهات حكومية رسمية تؤكد أن غسل اليدين بالماء والصابون كافي ويقي من التقاط فيروس كورونا(#هيئة_الغذاء_والدواء و #الصحة و #وزارة_التجارة_والصناعة...) https://t.co/1qqyiCKIRS #السيح #الدلم #الخرج #السعودية #هنا_الخرج #الصحة_العامة #وزارة_الصحة #تعليم_الخرج #كورونا_السعوديه https://t.co/YCa1fqx2vL	True Prevention Method
1636	1676	227324562	مع احترامي لشخصك الكريم.. ولكن اللقاح اثبت فشله وعدم نجاحه واضراره اكبر من منافعه ان كانت له منافع اساسا، تروجون الى لقاح تجريبي تضررنا منه واثبت لي انا شخصيا ان له اثار جانبية انتم تنكرونها ومنها بعد اول تطعيم وضعت مغناطيس على مكان الابرة وكان في تنافر غريب، لا تكابروا .! https://t.co/LUyMT2Uqrd	False Vaccine Info
1637	1677	1.24E+18	الجو حلو بس الحجر المنزلي احلى 💔	Irrelevant
1638	1678	1.25E+18	القومى للبحوث: نتيجة فعالية دواء "أفيجان" لعلاج كورونا نهاية الأسبوع https://t.co/Pxg6oUvEpW	Fake Treatment or Cure
1639	1679	1.25E+18	الصحة الروسية: لا عراقيل أمام استخدام “هيدروكسي كلوروكين” في علاج كورونا https://t.co/ieo90tqf9D https://t.co/n5UofQIQNk	Fake Treatment or Cure
1640	1680	1.24E+18	#ايطاليا لاجازيتا : وكيل أعمال ديبالا ينفي إصابة باولو بفيروس كورونا https://t.co/dA0cwESXie	Statistics
1641	1681	1.24E+18	من عظمة الدين الإسلامي أنه أجبر المسلمين علي الوضوء خمس مرات باليوم، ومنها غسل اليدين و الأستنشاق و غسل الوجه. #قمة_الوقاية #الكويت_كورونا	Irrelevant
1642	1682	1.25E+18	4 أجعل طعامك يتضمن البروكلي والشعير والثوم حيث أن هذه الأطعمة تحتوي على معدن الجرمانيوم وهو عنصرمفيد للجهاز المناعي. استخدم العصائر الطازجة يوميا وبالأخص عصير الأناناس والليمون والكيوي. 5 الفلفل الأحمر يلعب دور هام في رفع كفاءة الجهاز المناعي وعليه يجب إضافته إلى الطعام #كورونا	Fake Treatment or Cure
1643	1683	1.22E+18	بضائع #الصين لا تنقل #كورونا https://t.co/jJVeh51hKL #صحيفة_مكة https://t.co/VoxHF3MCoc	False Spread Method
1644	1684	1.24E+18	*مهم مهم مهم !!!!!!* فايروس كورونا قبل لايوصل الى الرئة يبقى في الحنجرة أربعة أيام وفي هذا الوقت يبدأ الشخص بالگحة والم الحنجرة فاذا شرب ماءا كثيرا وغرغرة بالماء والملح او الخل يقضي على الفايروس انشر هذه المعلومات لانه يمكنك ان تنقذ احدا بهذه المعلومة . #كورونا	False Virus Origin and Properties
1645	1685	1.25E+18	@aawsat_News و طبعا هيكون فية شريحة يتم مراقبة كل سكان العالم و هو دا الهدف من كورونا	Causing Anxiety and Fear
1646	1686	1.25E+18	انا من الشباب إذاً انا لدي مناعه ضد ال #الكورونا ! هذا كلام خاطئ يمكن للفيروس ان يصيب كل الاعمار ، ويمكن ان يضعك في المستشفي لأسابيع و يمكن ان يقتلك حتي اذا لم تكن تعاني من اَي مرض قد تكون الخيارات في اتخاذها هي الفرق بين الحياه والموت . هذا ماقاله الدكتور @DrTedros #Covid_19	True Virus Origin and properties
1647	1687	1.24E+18	@soawatalm مع الاحترام لكن سبب عدم تفشى المرض عندنا وفى دول كثيرة فى افريقيا اولا رحمه من عند ربنا بينا ثانيا لان الفيروس زى اى دور برد ينشط فى الجو البارد ودليل على ذلك كثير من الدول الاوربية وجوها واعداد المصابين والدول اللى الجو فيها معتدل وجاف واعدا مصابيها	False Virus Origin and Properties
1648	1688	1.40E+18	@saudalmukhled خبر مفرح يؤكد ان الملايين الذين اصيبوا بالفيروس لا يحتاجون الى اللقاح وان الدراسات العلمية تشير الى ان المناعة الطبيعية لديهم كافية لوجود اجسام مضادة تمتد الى عقود والله أعلم https://t.co/Gtxjy5rWU0	False Vaccine Info
1649	1689	498779256	@Atb2Ir أهلاً بك: يمكنك الدخول للاختبار إذا كان الوضع الصحي في تطبيق توكلنا "محصن" أكمل جرعات لقاح كورونا (كوفيد-19) بالتوفيق.	True Vaccine Info
1650	1690	1.24E+18	#صوره_من_العزل_المنزلي . من جاء العزل صرنا نحس بالجوع تونا مخلصين عشا https://t.co/cJfU41WWYE	Irrelevant
1651	1691	1.25E+18	#وزارة_الصحة تشتري مليون حبة من دواء #هايدروكسي كلوروكوين من #الهند، والذي اعتمدته الوزارة كأحد الأدوية المستخدمة لعلاج مرض #كوفيد١٩ جريدة #وجهات #عمان_تواجه_كورونا #خليك_بالبيت #كوفيد_19 https://t.co/PVJTeAktQD	Fake Treatment or Cure
1652	1692	1.22E+18	#الصين : مستشفى جديد لعلاج "كورونا الجديد" في #بكين سيتم الإنتهاء منه خلال اسبوع ليستقبل المرضى في 2 فبراير القادم #كورونا #القادسية_العربي #دانه_عبدالرزاق #دانه_عبدالرزاق https://t.co/mzsjdhCdyY	True Governmental Measure
1653	1693	1.31E+18	@sfalcon851 @Eyaaaad @ii_ab0d كبيرة وام لشباب وعاقلة لاني ارفض ان يتم اعطائي اي شي اجباري اولا ثانيا اللقاح منتج جديد ولة اثار جانبية ولا حتى عسيري العبقري يقدر يفصل لك تركيبتة ومن حقي ارفض طالما اثبت انه لا يمنع المرض او نقل العدوى ارفض اكون مجرد رقم في صفقة تجارية لشركات الادوية	False Vaccine Info
1654	1694	1.24E+18	5⃣ سنة 2020 هي السنة التي تم فيها اختتام إطلاق جميع الأقمار الصناعية اللازمة لشبكة 5G، ونحن نعلم أن مدينة ووهان الصينية هي أول مدينة في العالم تعمل بشكل كامل بهذه الشبكة. أشعة هذه الشبكة قد تكون قتلت خلايا حية تحولت إلى فيروس كورونا الذي نشهده.	Conspiracy Theory
1655	1696	1.24E+18	@2Nooral الكمامه مفعولها مو قوي زي معقمات اليد الفايروس يبقى فاليد مايكون منتشر فالجو..فاشتري معقمات اكتر من الكمامه	True Prevention Method
1656	1698	1.24E+18	#احنا_بخير_مع_السعودية #شكرا_الدفاع_الجوي #الرياض #حظر_التجول #استقطاع_رواتب_القطاع_الخاص https://t.co/vNChBu1sxN	Irrelevant
1657	1699	1.24E+18	أفضل دليل على الارتباط الواضح بـ 5G-Coronavirus هو السفن السياحية المختلفة التي شهدت انتشارًا لا يمكن تفسيره لحالات الفيروس التاجي حتى بعد أن تم عزل جميع الركاب . تعلن العديد من أكبر خطوط الرحلات البحرية الآن أن لديها أحدث تقنيات 5G وأكثرها كفاءة . https://t.co/IVei213NyG	Conspiracy Theory
1658	1700	1.25E+18	القطط والبعوض ( النامس ) لاتنقل فايروس كورونا . https://t.co/b25DUKGSW5	False Spread Method
1659	1701	1.22E+18	43.5 مليون دولار.. التكلفة التقديرية لتشييد مستشفى علاج #كورونا بالصين • الانتهاء من أعمال التشييد سيستغرق 10 أيام.. والبدء في تقديم العلاج 3 فبراير المقبل • مساحة #المشروع 25 ألف متر.. والمستشفى تتسع لأكثر من 1000 سرير. https://t.co/xrwRLl2Soo	True Governmental Measure
1660	1702	367050581	@AlkhairKull75 @mdo0ona369 @QaisDehrab فيروس الجدري مختلف و لقاح الجدري فعال اكثر . الواضح الان و بالإجماع كورونا مستمر رغم التطعيم،اللقاح لا يمنع الاصابه، فعاليته قصيره اشهر فقط،لابد من جرعات متكرره و تحديث للقاح، اللقاح يقلل المضاعفات للفئات الأكثر عرضه مثل الانفلونزا. لا الاغلاق و لا التطعيم قضى عليه.	True Vaccine Info
1661	1703	1.24E+18	#حظر_تجوال مع توقف المصانع في الصين خف التلوث الصينين ينقلون انهم يرون السماء الزرقاء و ينعمون بهواء نقي لأول مرة منذ سنوات! وقت اكثر مع العائلة ...دعوة للعودة للداخل و تفحص أمور نفسك و روحك ... هل ممكن هذا الفايروس له رسائل كبيرة و عظيمة غير الصحة و المناعة ؟	Irrelevant
1662	1704	1.24E+18	أحب أشكر الأحوال الجوية ع الواجب اللي عملاه معانا الترم ده أما الكورونا ملهاش جمايل علينا.	Irrelevant
1663	1705	1.25E+18	كرونا متطور جدا توصل علماء اسلنديون الى دراسة مرعبة لكارونا(كوفيد19) تفيد بإن له 40 طفرة جينية وان 3 انواع منه الان تفتك بأوروبا هى (كرونا الايطالى /والانجليزى/والنمساوى) وانه متطور حسب مناخ البلد الذى يتفشى فيه اى ان الحرارة لا تعنى لبعض انواعه وانه يفتك بالشباب والشياب على حد https://t.co/TfkxysBxI7	True Virus Origin and properties
1664	1706	1.24E+18	تجنب لمس العينين والأنف والفم بيديك قبل غسلهما بالماء والصابون منعا لانتقال الفيروسات #الوقاية_من_كورونا - مع تحيات وزارة الصحة https://t.co/L58wSpwSsB https://t.co/uoVGjvFMmN	True Prevention Method
1665	1707	1.24E+18	@SaudiNews50 بدأت ارباح تجارة امريكا في بيع علاج الكورونا لانهم هم اللي صنعو الفيروس ونشروه ليجبرون العالم على شراء العلاج منهم واضحه أوضح من الشمس	Conspiracy Theory
1666	1708	1.25E+18	ودا كان تهديد لأخت لينا هنا لما واجهته بالمقالات وسألته عن دليله علي كل اللي بيقوله في الجروبات بتاعت علاج #كورونا وغيرها وبنوجه الشكر والتقدير ليها لأنها السبب الأول اللي خلانا نبحث وراه وطبعاً مش هنكشف هويتها لأمنها الشخصي هيا وكتير من اللي ساعدونا شكراً 🌹 #السيسي_كداب_برخصه https://t.co/47uukTSxWc	Irrelevant
1667	1709	1.22E+18	رئيس كوريا الشمالية كيم يونغ يؤكد أن فيروس كورونا لن ينتشر في بلاده لأنه سيتم إعدام اي شخص يصاب به (صاحب الحلول السريعة ) 🤷‍♂️🤷‍♀️ https://t.co/75UWFNIZ8L	Causing Anxiety and Fear
1668	1710	1.25E+18	نفس العقلية التي تربط انتشار #فيروس_كورونا_المستجدّ بشبكة الجيل الخامس5G 📡، هي تلك العقلية التي ربطت اسباب مرض السرطان 🦀بتناول وجبة الاندومي 🍲	Conspiracy Theory
1669	1711	1.24E+18	«الصحة»: فيروس «كورونا» ينتقل عبر الرذاذ.. لا الهواء - مختبرات الصحة العامة الفيروسية حصلت على إشادة من «الصحة العالمية» https://t.co/NFRcGvwqjh https://t.co/R7nCEAUy8C	True Spread Method
1670	1712	1.25E+18	#الشروق| وزير الأوقاف يتلقى خطابا رسميا من الصحة بعدم تأثير كورونا على الصيام https://t.co/eE16bo04xi #كورونا #فيروس_كورونا https://t.co/zY7ODpGHny	Irrelevant
1671	1713	1.22E+18	أعلنت #السلطات_الصينية الانتهاء من بناء مستشفى في 8 ايام لعلاج حالات الإصابة بـ #فيروس_كورونا https://t.co/SVy5fqcYdx https://t.co/Qw2DU9SUap	True Governmental Measure
1672	1714	1.24E+18	@Bsooom00964451 @Nishan2030 الصين تعالجو وهاذا من شهر 3 اتوقع	Irrelevant
1673	1716	1.24E+18	فيديو لصدام حسين يتحدث عن فيروس كورونا عندما هددوه الأمريكان به في التسعينات..وقاعدين الوزرا عكراسي بلاستيك...!!! https://t.co/wrQhsf95Oq	Irrelevant
1674	1717	232543064	@Q8demo أولاً شكراً من القلب لجرأة الدكتورة شروق عجلان والدكتور أسعد مهدي ،،، ثانياً لا يوجد على وجه الأرض مختص أو غير مختص أن يجزم أن لقاح كرونا آمن 100% ، والاحتمالية في التقرير أعلاه تعني أن اللقاح غير آمن على الأقل في عدد لا بأس به من الناس !	True Vaccine Info
1675	1718	1.25E+18	الأسهم الأمريكية ترتفع بفضل آمال في عقار "جلياد" لعلاج كورونا https://t.co/FCkYZ8veEn	Irrelevant
1676	1719	1.24E+18	@ib_reb @ZaynabWehbi2 @bIafmi00tIQ3s8j الخطر الكبير في تفاقم الاصابة و تسريبها عبر اعلام العدو يعني كشف المستور الذي يعرف عن الحاشية الملكية هي اصابتهم في الأغلب بفايروس الايدز يعني مع حالات كورونا موت حتمي و الله اعلم نحن نقول ما قرأنا و ليس ما قلنا .	Causing Anxiety and Fear
1677	1720	1.24E+18	الصوره دي و تحت عنوان الغروب الأخير واخده تريند النهارده .. الطبيب الصيني اصطحب المريض حسب رغبته لمشاهدة آخر غروب شمس في حياته ..الصوره فعلا من ووهان بالصين .. بس واضح انه لا غروب ولا شروق .. دي في وقت العصر! https://t.co/C4aeYjoTi7	Irrelevant
1678	1721	1.40E+18	@_n11n22 في خاطري أنوي أن أجد شريكة حياتي في المستقبل من ترفض اللقاح ✋ وتختار مسار الحرية 🕊️ من حقنا انتاج جيل متعافي وكيوت ❤️ وقرة العين الموجودة في عالم ما.. من حقها تأخذ شريك الرحلة الطبيعي و الخالي من الجينات المعدلة وراثيا والذي سموه لقاح!!✋	False Vaccine Info
1679	1722	1.40E+18	#لا_للتطعيم_الاجباري٢٢ لقاح كثرت حوله الإشاعات والأخبار انه كذبه بين منتج الفايروس والشركات المنتجه للقاح ومعترفه من الشركات المنتجه (تجريبي غير مضمون ولا أمن من المضاعفات ولا يمنع كورونا) ولو تعطلت لي اي منفعة ضروري لأجل إجباري على اللقاح فالنظام والقانون بيننا لأي جهه كانت	False Vaccine Info
1680	1723	1.25E+18	إمكانياتهم تتوافق مع شبكات الجيل الخامس https://t.co/1Z3Ic0C7kv #علوم #it #رادار_نيوز #مرآة_الخبر #كورونا	Irrelevant
1681	1724	1.24E+18	الامر يبدأ مع يديك غسل يديك بالماء والصابون أو تنظيفهما بمطهر كحولي #خليك_بالبيت #كورونا_الجديد #كوفيد_19 #الحظر_اليوم_الثاني #نصايح_لتفادي_كورونا #الجبرتي_للاستقدام https://t.co/HAFbc3qiqa	True Prevention Method
1682	1725	1.23E+18	الصين تُباد بفايروس كورونا... والآن ظاهرة هجوم الغربان ! والبعوض الكبير ينتشر في مدنها.. والجميع في صدمة من تلك الظواهر! سبحان الله العظيم #الصين #كورونا	Irrelevant
1683	1726	1.24E+18	🚨🚨 - إستمرار مُباريات بُطولة @SPL دون تأجيل أو تقديم ، فيما سَـتُقام الجولات القادمة بِلا حضور جماهيري خشيةً من فيروس " كورونا " .	Irrelevant
1684	1727	1.24E+18	الفَقير كيف بدُّو يطَعمِي ولادُو مِين بيوقَف حدُّو وبيسَاعدُو وإذا تخبَّى من الكُورُونا بالبَيت كيف بيمنَع الجُوع يجِي لعندُو #خليك_بالبيت	Irrelevant
1685	1728	1.24E+18	#جلسة_مع_الذات يعود تاريخ فلسفة الفينغ شوي إلى الصين القديمة فتترجم العبارة الصينية (الفينغ شوي) إلى (الماء و الهواء) وكما يشرح معناها موقع (Mind Body Green): "من دون الهواء و الماء نهلك ،وعندما يتوافر الاثنان بانسيابية و توازن ، تصبح الطبيعة في حالة انسجام" يستخدم الفينغ شوي https://t.co/QEPyGDfERM	Irrelevant
1686	1729	1.24E+18	@alifarhan85 الصين تسببت بدخول كورونا الى ايران وبعد ذلك ايران تسببت بادخاله الى دول الجوار وبعد ذلك انتشر الى مختلف دول العالم .الخلاصة نقول ان المسبب في انتشاره هي الصين حيث أخفت الوباء منذ ظهوره في تشرين الثاني ٢٠١٩ واعتقد هناك مسرحية كبرى لتغيير الخارطة السياسية العالمية	Conspiracy Theory
1687	1730	1.25E+18	وزارة الصحة الليبية :تم التوصل الى لقاح يقتل الفيروس و المصاب😂😂😂😂	Irrelevant
1688	1731	1.25E+18	#الكورونا و الرضاعة الطبيعية .. في غاية الأهمية معرفة التفاصيل و هل هناك تأثير للجائحة على ذلك للتسجيل : https://t.co/8VnVGj6XXn 🔴رابط المشاهدة ⬇️⬇️⬇️⬇️ https://t.co/XMLr3wUsSv مبادرة #eventtroop لان #كلنا_مسؤول بالتعاون مع برنامج تشجيع الرضاعة الطبيعية https://t.co/hlDvPCy3XX	Irrelevant
1689	1732	1.24E+18	- الرحلات الجوية في لبنان توقفت من والى إيطاليا - كوريا الجنوبية - إيران - الصين (هونغ كونغ، ماكاو، تايوان الصينية) لمدة أسبوع. -الرحلات ستتوقف في 16 آذار من والى فرنسا - مصر - سوريا - العراق - المانيا - إسبانيا - المملكة المتحدة لمدة أسبوع، أي حتى تاريخ 23/3/2020 ضمنا. #كورونا	True Governmental Measure
1690	1733	1.24E+18	#الخطوط_الجوية_القطرية أول شركة طيران شرق أوسطية تستأنف خدمات شحن البضائع على طائرات الركاب من كافة وجهاتها في #الصين #قطر #Qatar https://t.co/vqhmFNjIs9	Irrelevant
1691	1734	1.23E+18	متداول ؛ عن حالة تخوف من انتشار فيروس كورونا في مدارس مصر. https://t.co/wJekfdBOSx	Causing Anxiety and Fear
1692	1735	1.25E+18	#البحرين تجرّب سريريًا علاج #كورونا ببلازما المتعافين التفاصيل: https://t.co/CsYQnu7BjA https://t.co/XXzL057bIJ	Fake Treatment or Cure
1693	1736	1.24E+18	مدري الايام هذه احس نفسي مثل العجوز اللي عمرها سبعين🙆‍♀️ جنبي حبه البركه وسمسم وقرنفل وجالس ابلع بكل وقت واشرب حليب بالكركم وزيت السمسم الحجر المنزلي والخوف من كورونا🙅‍♀️	False Prevention Method
1694	1737	1.45E+18	@asad12q80 مبروك لك دكتور ماجد يا أسد المناعة على موقفك المبدئي تجاه لقاح كورونا المنتج في مختبرات ووهان الصينية بقيادة بيل جيتس وروتشيلد وجماعتهم اخزاهم الله وجعل عملهم هباء منثورا	False Vaccine Info
1695	1738	1.25E+18	@TurkiShalhoub للاسف اخي تركي ليست اشاعه ولكن هناك علاقة وطيدة بين شبكات الجيل الخامس و انتشار كورونا و جميع الدول التي بها شبكات الجيل الخامس اكثر اصابة بالوباء و هذه خريطه شبكات الجيل الخامس لونها احمر و خريطه انتشار كورونا و لونهل اصفر و هناك تحذيرات كثيرة من علماء كثر من دول عديده حول ذلك https://t.co/yzFJgtKyAo	Conspiracy Theory
1696	1739	1.25E+18	عطه واحد شلولو للأخ .. #علاج_كورونا https://t.co/t23TQsjc7X	Fake Treatment or Cure
1697	1740	1.24E+18	اين المفر يالخبيث إن شاء الله يصيبك #كورونا 🦇ويفتك فيك #جريمة_عدم_ختم_الجواز https://t.co/7BOylYgoA3	Irrelevant
1698	1742	1.25E+18	*12 ابريل * امريكا و إيطاليا و اسبانيا و ألمانيا يتحدثون عن تخفيف القيود * النتائج الإيجابية لأدوية علاج #كورونا خصوصاً ( دواء الملاريا و الدواء الياباني ) مؤشرات متفائلة بالسيطرة و التحكم بالفايرس المهم الان الاستمرار بالتباعد الاجتماعي https://t.co/HNJCDKsUMn	Fake Treatment or Cure
1699	1743	1.23E+18	هجوم أسراب من الغربان والبعوض العملاق على الصين سبحان الله #كورونا #coronavirus https://t.co/V1kANKpFNO	Irrelevant
1700	1744	1.24E+18	#صباح_السعودية | د. شادن فايز: ينتقل فايروس #كورونا عن طريق السعال أو العطاس أو اللمس، ولسلامتكم تجنبوا كثرة السلام باليد. https://t.co/GCDzjFSYMl	True Spread Method
1701	1745	1.24E+18	وصفه صيني للقضاء علي الفيروس لو دخل للحلق او الرئتين استنشق بخار الماء لمده دقيقه عده مرات في اليوم #كورونا https://t.co/luT3AIeMbh	Fake Treatment or Cure
1702	1746	1.23E+18	#فيروس_كورونا. هذي اجابه لاسئله كثيره كيف الجوزات علي الجسر لايعلمون انه قادم من ايران ماخبث فعلتهم https://t.co/miQndFMQTa	Irrelevant
1703	1747	1.24E+18	آخر توصيات مكافحة فيروس كورونا المستجد: توصي باستمرار إعطاء الطفل الرضيع لبن الأم لأنه يوفر الحماية المطلقة ضد الفيروس وأمراض أخرى لا حصر لها " استمري بإرضاع طفلك الصغير حتى لو كنتي مصابة " #دكتور_عبووود https://t.co/GcSaO4DaHn	True Governmental Measure
1704	1748	1.24E+18	صورة اليوم : عودة الأطباء الصينين الي مُدنهم من ووهان بعد السيطرة على تفشي الفيروس ، وسط تحية ♥️👏🏻 #كوفيد١٩ #كورونا_الجديد https://t.co/cDoU9BD8bb	True Governmental Measure
1705	1749	1.25E+18	#فعاليات_الحجر_المنزلي كلٍ فاتح شباكه ونسمة هواء ترد الروح😴💘. https://t.co/oqAd7rwINF	Irrelevant
1706	1750	1.24E+18	#عاجل اصابة رئيس الوزراء البريطاني بوريس جونسون بفايروس #كورونا_الجديد	Statistics
1707	1751	1.25E+18	أخبار الفن | حقيقة إصابة سعد الصغير بـ فيروس كورونا .. تطورات الحالة الصحية لـ خالد النبوي .. ممثل كوميدي يفلت من الموت بسبب المشروبات الكحولية #صدى_البلد #البلد https://t.co/Tv71MXpSsJ	Statistics
1708	1752	1.24E+18	5️⃣❌ الإصابة بالفيروس تشابه نوبة البرد تمامًا ويصعب التفرقة بينهما. ✅ نوبة البرد تنتج من أنواع أخرى من كورونا وليست كوفيد-19، وأعراض نوبة البرد تبدأ بحكة أو آلام في الحلق مع رشح أو زكام وبدون ارتفاع في الحرارة وهى ليست الاعراض الشائعة لفيروس كوفيد-19، لذا لا يجب الخلط أو الفزع.	True Symptom
1709	1753	1.24E+18	@ALABDULLATIF @B_Al3bdullatif اللون الأزرق ☘💚 #تخفضات_العبداللطيف @Antqaouat @n_j74 @Psycfact @fkrh_7 *في ظل تفشي فيروس #كورونا (كوفيد-19) تحثنا المنظمات الصحية على اتخاذ تدابير وقائية لحماية أنفسنا، كغسل اليدين بالماء والصابون لمدة 20 ثانية على الأقل.*	True Prevention Method
1710	1754	1.24E+18	شاهد.. شرح لأهمية غسل اليدين بالصابون ضد كورونا يستحق التنويه https://t.co/yJihp8Jphf #وقاية_وأمان #صحتكم_أمانة #الوعي_أهم_وقاية #كوفيد_19 #كورونا #كورونا_الجديد #فيروس_كورونا #COVID19 #coronavirus #البيان_القارئ_دائما https://t.co/CoZPGyS0mK	True Prevention Method
1711	1755	1.24E+18	توصي منظمة الصحة العالمية بالتالي: تغطية الفم والأنف عند العطس أو السعال وغسل اليدين بعدها لمنع انتشار الفيروس. #كورونا #فيروس_كورونا_المستجدّ #كورونا_السعودية #وعيك_أمان_وطن #كوفيد_19 #الخفجي https://t.co/rpX9AMSwvS	True Prevention Method
1712	1756	1.25E+18	إدارة الغذاء والدواء الأمريكية تحذر من استخدام هيدروكسي كلوروكين وكلوروكين لعلاج كورونا خارج المستشفيات #كورونا #الكويت #الوكالة_الدولية_للإعلام https://t.co/h4qXshi16N	Fake Treatment or Cure
1713	1757	1.24E+18	مركز السيطره على الأمراض في أمريكا : 1️⃣ لا يؤيد لبس الكمام لمن ليس لديه أعراض كورونا❗️ 2️⃣ غسل اليدين بالصابون لمدة لا تقل عن ٢٠ ثانية بعد الحمام وقبل الأكل وبعد العطس او النفخ وإذا لم يتوفر الصابون يستخدم المعقم❗️ 3️⃣ عدم لمس العين والأنف والفم ❗️	True Prevention Method
1714	1758	1.25E+18	توصية قد تبدو غريبة.. هل يمكن لأمهات مصابات بفيروس #كورونا إرضاع أطفالهن؟ لتخطي الحجب: https://t.co/EkBCN2PGp6 للمزيد: https://t.co/MOtF0ICBD4	Irrelevant
1715	1759	1.25E+18	اقتراحات ترامب حول علاج كورونا تصدم الخبراء: "ستقتل الفيروس والمرضى معاً " https://t.co/sbMXcuMESW | #الإمارات_اليوم	Causing Anxiety and Fear
1716	1760	1.24E+18	اذا بيضلّ الكورونا للصيف بدي انتحر .. سوسو، كل عمرها بتتشمّس عالسطح	Irrelevant
1717	1761	1.25E+18	لم يثبت حتى الان انتقال عدوى فيروس كورونا من #الأم لطفلها عن طريق الرضاعة الطبيعية ⁣ 🌷كل التحية والتمنيات للجميع بداوم الصحة والعافية #الوقاية_من_كورونا⁣⁣ #كورونا # السعودية #كلنا_مسؤول	True Virus Origin and properties
1718	1762	1.24E+18	أمي : الله خلق فيروس كورونا ليش الله ما يقتل الفيروس ويموت 😶😶😶 عندما يفكر الصغار وينتظر الجواب	Irrelevant
1719	1763	1.22E+18	أكدت اليوم @WHO ظهور أولى حالات فيروس كورونا المستجد في إقليم شرق المتوسط، بالإمارات العربية المتحدة. عقب تأكيد @mohapuae في 29 يناير. كان 4 أفراد من نفس العائلة من مدينة ووهان الصينية وصلوا إلى الإمارات في بداية يناير 2020، وتم إدخالهم المستشفى بعد تأكد إصابتهم ب #فيروس_كورونا.	Irrelevant
1720	1764	1.22E+18	وكالات - #الصين / الانتهاء من بناء المستشفى الذى تبلغ قدرته الاستيعابية ألف سرير فى تسعة أيام فقط. #كورونا… https://t.co/YJZCaLp3La	True Governmental Measure
1721	1765	1.24E+18	بيل جيتس في 2018 توقع انتشار وباء "بنتقل عبر الهواء" هايقتل 30 مليون في سنة https://t.co/0lcjWD5caR https://t.co/NfY4S3BQ7s	Conspiracy Theory
1722	1766	1.25E+18	الهند توافق على تصدير عقار يستخدم لعلاج كورونا إلى للإمارات https://t.co/FwiVi03xeI	Irrelevant
1723	1767	1.23E+18	@hTTu1Eprzt10FCJ @717_Qatari @fdeet_alnssr @JoaanBinHamad الأستاذة الكاتبة ليست سعودية ولاخليجية أصلاً ،،عربية تكتب بأسلوب ساخر ولامست حقيقة أن هذا النظام القطري داعم للإرهاب والجريمة وتبييض الأموال ومخدرات شريفة وأصبح وكراً للمافيات والجواسيس ومشاركته في تفشي الفيروس للأضرار بالآخرين لخدمة أجندة اسيادة والتحقيق قد يكشف دوره في الوباء،،	Irrelevant
1724	1768	1.25E+18	@SPAregions احسبها جائزه للي بيلقى علاج كورونا 😂	Irrelevant
1725	1769	1.22E+18	43.5 مليون دولار.. التكلفة التقديرية لتشييد مستشفى علاج «كورونا» https://t.co/8Toyh9XU05	Statistics
1726	1770	1.25E+18	@sahabnews2 حسب جامعة كوينزلاند: موزة واحدة 🍌🍌 في اليوم تحميك من كورونا (خبر زائف)❌❌ https://t.co/Yjb55kbUI9	Fake Treatment or Cure
1727	1771	1.23E+18	الفيديو المتداول بعنوان «الصين بدأت بقتل المصابين بفيروس #كورونا» غير صحيح, والحقيقة أن الفيديو مفبرك وذلك عبر دمج ثلاثة مقاطع مختلفة وإستخدام فيديو آخر للشرطة وهي تتعامل مع كلب مسعور. https://t.co/Mi6uRIPD00	Causing Anxiety and Fear
1728	1772	1.25E+18	@Mtenback @LAYLA_ALthaaly التي أوجدت علاج كورونا على حد زعمها.. لما لا يا دكتور ... ننتظر ربما تصدق	Irrelevant
1729	1773	1.24E+18	21 إلى متى يظل الفيروس نشطًا؟ على حسب............ يُعتقد أن فيروس كورونا SARS-CoV-2 يظل نشطًا على الأسطح المناسبة لساعات ، ربما أيام. الرطوبة ("المذيبات") وضوء الشمس (ضوء الأشعة فوق البنفسجية) والحرارة (حركات جزيئية) كلها تجعل الفيروس أقل استقرارًا. https://t.co/baAIl4qfEQ	True Spread Method
1730	1774	1.24E+18	الحب❤يتحداه اجراءت كارونا بضيافة عريب وبحضور نورعيوني وظبيانية ومحرمي روح الجوهره عمر اكرم الله من تكلف https://t.co/wru47dC1T8	Irrelevant
1731	1775	1.22E+18	الصين تعلن أن بعد غد هو موعد إفتتاح المستشفى الذي تقوم ببنائه خصيصاً لإستقبال مرضى وباء #كورونا_الجديد. المستشفى سيكون الأول والأضخم من نوعه الذي يُبنى ويُجهّز بالكامل خلال أسبوع ويُقام على مساحة ٢٥ ألف متر مربع ويضم آلاف الأسرة. ليت وزارة صحتنا تتعاقد معهم لبناء بعض المستشفيات https://t.co/v60NFlAXHi	True Governmental Measure
1732	1776	1.25E+18	التيار الصدري يعلن عن تحدي عالمي لمن يقدم اكثر ويعلن اغاثته لملايين البشر ويتحدى بذلك منظمة الاغاثة العالمية ومنظمة الصحة العالمية ومنظمة التعاون الاسلامي والامم المتحدة والاتحاد الاوربي ومنظمة التعاون الخليجي وجامعة الدول العربية والعالم بأسره فهل من مبارز احدثكم عن العمارة https://t.co/zbtwHBapva	Irrelevant
1733	1777	250579935	@mjamal110 للأسف دكتور في ناس تخلط بين آمن و خلوه من إحتمالية بعض المضاعفات . اللقاح او أي دواء لا يمكن يطرح للإستخدام و دمغه بالآمن و الفعال الا بعد تجاوز إمتحانات و دراسات شاقة و مكلفة و لقاح كوفيد ليس إستثناء . وجود بعض المضاعفات لا يناقض كونه آمن و إصابة بعض الملقحين لا يناقض فعال .	True Vaccine Info
1734	1778	1.25E+18	⭕ ترامب : نجح معي الأمر نجاحا مبهرا قبل وبعد ⭕ علاج كورونا بحقن المنظف !! .. إنه رائع صدقوني !! https://t.co/KCpDLCDJx7	Fake Treatment or Cure
1735	1779	1.24E+18	#الوقايه_من_كرونا الالتزام بالارشادات التوعويه غسل اليدين جيدا بالماء والصابون ربنا يحفظنا وأياكم من كل مرض	True Prevention Method
1736	1780	35733056	الصحة' تعلن تقديم 17,879 جرعة من لقاح 'كوفيد-19' خلال الساعات الـ24 الماضية.. والإجمالي حتى اليوم 24,105,247 https://t.co/4EP12ALLTP https://t.co/bHQM16ysOR	True Vaccine Info
1737	1781	1.25E+18	وأخيرًا لقينا علاج كورونا خذوا الحكمة من أفواه الرعيان🤚❤ #الأردن #كورونا_الاردن #أرض #مناعة #صحة #سواليف_حصايد #ريتويت #راعي_الجريدة 🇯🇴 https://t.co/GMM5vqBSte	Irrelevant
1738	1782	1.23E+18	قال أستاذ جامعي صيني يوم الاثنين إن أطباء في شنغهاي يستخدمون بلازما مستخلصة من دماء بعض الأشخاص الذين تعافوا من فيروس كورونا الجديد لعلاج آخرين لا يزالون يصارعون العدوى، مشيراً إلى أن بعض النتائج الأولية مشجعة، وقال خبير كبير في الطوارئ بمنظمة الصحة.. #عميد_الإمارات https://t.co/RFd1efW2Ko	Fake Treatment or Cure
1739	1783	1.25E+18	الصحة العالمية: إصابات كورونا ستبلغ المليون والوفيات 50 ألفا خلال أيام https://t.co/K6G3OTY2GZ	Statistics
1740	1784	1.25E+18	الصحة العالمية تنصح باستخدام الكمامة لعامة الناس. توو لات . https://t.co/Y317drFEcM	True Prevention Method
1741	1785	1.23E+18	اسراب من الغربان والبعوض تضرب الصين،،،سبحانك ربي #كورونا_الصين https://t.co/mHS80jkZNl	Irrelevant
1742	1786	1.25E+18	#كورونا فيروس هو ناتج عن التلوث الاشعاعي المنبعث من شبكات الجيل الخامس #5gconspiracy للقراءة و الاطلاع ده مقال بحثي من دكتور مارتين بول من جامعة واشنطن يعدد فيه اضرار ال5G و يصفها بانها تمثل خطر علي بقاء الجنس البشري و تمثل خطر لم يكون له مثيل https://t.co/hA1bRUtxL0 https://t.co/YlayFtSsBl	Conspiracy Theory
1743	1787	1.24E+18	200309[INFO] حفل The Fact Music Awards الذي تم تأجيله بسبب فايروس كورونا سيتم استبداله ببث مباشر، والإعلان عن الجوائز سيتم الإفراج عنه على صفحتهم الرسمية بتاريخ 16 مارس الساعة 10:00 صباحاً/ 4:00 فجراً بتوقيت السعودية Cr.gloomy718 @SJofficial https://t.co/kXVEQzLbIn	True Prevention Method
1744	1788	1.24E+18	رسمياً فيروس كورونا ينتقل عن طريق الهواء، يعني لبس الكمام صار ضروري. https://t.co/bASgJurxwk	False Spread Method
1745	1789	1.24E+18	#جائحة #كورونا يوم يفر المرء من أمه وأبيه وصاحبته وبنيه منظر مؤلم لأم ممرضة تعانق ابنتها على الهواء خوفا من انتشار فيروس كورونا لها. سبحان الله، نسأله تعالى السلامة WATCH: Chinese Nurse Treating Coronavirus Patients Gives Air Hug to Sobbing Daughter https://t.co/50SPoIgyW9	Irrelevant
1746	1790	1.25E+18	#نقطة_حوار مع @mabdulhamidBBC | هل يمكن فعلا نقل #فيروس_كورونا عن طريق شبكات اتصال الجيل الخامس؟ شاهدوا الإجابة من عالم في الأوبئة https://t.co/w1q6tXjfMt	Conspiracy Theory
1747	1791	1.25E+18	هل كورنا فيروس مُصَنّع بيولوجيا؟ بالطبع كلا #كورنا عبارة ع غاز(السارين)السام المدمر للرئة أطلقته أمريكا في أفغانستان بتاريخ -٢٠٢٠/١/٤ وأصاب جنود لها فأرسلتهم إلي مدينة ووهان الصينية للمشاركة بالإحتفالات ونقل العدوي وتبرئة ساحتها م المسألة القانونية ولضرب الإقتصاد الصيني في مقتل	Conspiracy Theory
1748	1792	1.24E+18	#فعاليات_الحجر_المنزلي الاجتماع العائلي كل خميس تحول اجتماع الكتروني عن بعد 😍 كل بيت مجهز قهوته و فاتح الجوال و نسولف 😁 #معا_ضد_كورونا 💪🏻 #الصحه_أولاً ☝🏻	Irrelevant
1749	1793	1.24E+18	السلام عليكم ورحمه الله وبركاته في هذا الثريد رح اتكلم عن نتائج دراستنا البحثية الجديده عن تأثير #كورونا_الجديد على المرضى الذين يعانون من أمراض تنفسية مزمنة وايضا على #المدخنين https://t.co/hGkMUS0jD3	True Virus Origin and properties
1750	1794	1.24E+18	بيقلك ان جنود امريكان كانو بيتعالجو ف الصين وهما كان عندهم فيروس ونقلو لهم ولما الصين عرفت قعدت تشتم ف امريكا ونفس المصدر قال ان امريكا ضربت قنبله ع الصين زي بتاع اليابان بس فيروس بقي مش نووي	Conspiracy Theory
1751	1795	7.29E+17	حد استنتج ان كل اللقاحات التي تسمى تنشيطيه والتهويل لمايكرون اخر اشهر على انه متحور صار لقاح 😂،ممكن العالم يصير فوضى والاجساد تصير تجارب اكثر من كذا،وهل في اهمال العن من هذا الشكل لتضارب معلومات المختصين وبيل غيتس بمنتدى الاقتصاد العالمي 😂،والله احس شكلي فهمت غلطت لين حد يفهمني https://t.co/HnVyHoDOoB	False Vaccine Info
1752	1796	1.24E+18	منظمة الصحة العالمية توصي بعدم تناول الايبوبروفين ومضادات الالتهاب اللاستيرويدية NSAIDS لأنها قد تكون "عاملاً يزيد من خطورة" عدوى كوفيد-19 "فيروس الكورونا" اعرف معلومات اكتر عن الكورونا والايبوبروفين من هنا: https://t.co/GHWsc1Sy1b https://t.co/yyICLnu7Qn	Fake Treatment or Cure
1753	1797	1.22E+18	منظمة الصحة العالمية توجه نصائح للجمهور حول فيروس كورونا الجديد. وقالت المنظمة إن "المضادات الحيوية لا تعمل ضد الفيروسات، وإنما ضد البكتيريا فقط"، موضحة أنه نظرا لأن فيروس كورونا الجديد هو فيروس، فإن المضادات الحيوية ليست فعالة في الوقاية منه أو علاجه. #معا_ضد_كورونا https://t.co/iZIWttIR1U	Fake Treatment or Cure
1754	1798	1.24E+18	@6BOab72NJxsoGwK @Msabd67 إيقاف الرحلات الجوية ...إغلاق المدارس..منع التجمعات ..حجر القادمين من دول تفشى فيها الفيروس ..هذا هو أهم ما تم اتخاذه حتى الآن وهناك مطالبة بالمزيد	True Governmental Measure
1755	1799	1.24E+18	أكد أطباء في تخصصات الصحة العامة والأمراض المعدية، أنه من غير المؤكد حدوث تأثيرات مباشرة من الأمطار تجاه فيروس كورونا المستجد (كوفيدـ19)، وأن الفيروس لا يعيش في الهواء معظم الوقت لكي يتأثر بالأمطار. التفاصيل https://t.co/mMyK4yQZAL	True Virus Origin and properties
1756	1801	1.22E+18	@MSDAR_NEWS تسويق ليس إلا. #الصين #فيروس_كورونا #اكتشاف_علاج_كورونا	Irrelevant
1757	1802	1.25E+18	العزل (٧) رافق سقوط نبتة عباد الشمس، آخر سويعات مارس... هناك يداً أيضاً خضراء انتشلتها من السقوط، سألت جارتها، - لِمٓ لم تشاركوا تجمُعنا وهتافاتنا للوطن؟ قالت في غصة وخجل - ليس في بيتنا ( بلكونة)	Irrelevant
1758	1804	1.25E+18	عاجل.. حقيقة وفاة الشاب خالد بفيروس "كورونا"👇 https://t.co/xgeiJMsRLP https://t.co/ndcHdCSZFh	Statistics
1759	1806	1.25E+18	منو قالكم عندي علاج كورونا 👻 خبيتينا خبه هالتبجبج و تطمنوا و ابشروا و الا بقابل الوزير الحين ولا ما أوريكم بحثي كل هذا حق شنو خاله؟!! .. والله الشرهه على اللي صدقوج و اللي استضافوج بالقنوات .. انا من شفت عندج كتاب علاج الخلافات الزوجية بالأعشاب و انا غاسلة ايدي #امل_الانصاري https://t.co/LWJQGnHx0R	Irrelevant
1760	1807	596025144	يطلق @CsrKsa مبادرة #معا_محميون بدعم من@nupco بهدف التوعية بأهميةالحصول على اللقاح لتحصين المجتمع ضد فيروس كورونا والتأكيد على أمان وفعاليةاللقاحات،وآلية توريد وتخزين اللقاحات بشكل أمن وإيصالها لمراكز اللقاحات بكل يسر وسهولة،بالتعاون مع وزارة الصحة وهيئةالغذاء والدواء https://t.co/5DvVoUYuLp	True Vaccine Info
1761	1808	1.24E+18	@FadiaSleem @Mahmood88Jo الجواب كان واضح انه اصحاب التخصص واللي الهم معرفة بالموضوع بنسمعلهم! باقي اللي بحكوا مش من "جماعة تخصص ما تخصص" بيجوا من باب التنظير وتضييع الوقت بزمن الحجر المنزلي! وهاي رد كانت على تغريدة منذر مش على الكلام اللي فوق	Irrelevant
1762	1809	7.43E+17	@SaudiMOH كيف تقارنون لقاح غير فعّال (لقاح كورونا) مهمته فقط تخفيف الأعراض وفعاليته ٦ أشهر بلقاح الكوليرا (الفعّال) اللي يمنع الإصابة بالكوليرا مدى الحياة! كفاية تظليل للمعلومات احنا مو في الثمانينات أرجوكم 🔴✋	False Vaccine Info
1763	1811	1.24E+18	#كرونا وباء عالمي على وزارة مجلس الوزراء الغاء كل الاجتماعات والفعاليات الجماعية والمهرجانات وفرض حالة الطوارئ والحد من انتقال المواطنين بين الولايات مع ايقاف كل الرحلات البرية والجوية	True Governmental Measure
1764	1812	1.23E+18	عاجل منظمة الصحة العالمية تعلن شفاء 27879 من اصل 80413 شخصا مصابا بفايروس كورونا حول العالم... وهو ما يزيد بحوالي 2000 شخص متعافي خلال ال24 الساعة الماضية. https://t.co/0qGlSWBIMI	Statistics
1765	1813	1.24E+18	إجراءات احترازية غلق الحدود البرية مع الإمارات الكويت والبحرين وقصر الدخول عبر المطارات مع ضمان الناقل الجوي لوجود شهادة مخبرية للراكب معتمدة تضمن خلوه من فايروس #كورونا https://t.co/EcPyVSLi8i	True Governmental Measure
1766	1814	1.25E+18	كشف @AmbChenWeiQing سفير الصين لدى المملكة تشن وي تشينغ عن بعض نتائج تجربة بلاده في مكافحة #فيروس_كورونا_المستجدّ (كوفيد-19) وأوضح أن عدة علاجات تَبَيَّن أن لها فعالية واضحة ومنها علاج الخلايا الجذعية وبلازما المرضى المتعافين من الفيروس، والأدوية الصينية التقليدية كشوربة ديتوكس https://t.co/cAkk3gjBuF	Fake Treatment or Cure
1767	1815	1.25E+18	Philippe Gautret الباحث الفرنسي والذي كان قد نشر بحث عن فعالية Hydroxychloroquine and Azithromycin في علاج كورونا عاد من جديد ببحث بإستخدام نفس الدوائين ولكن هذه المرة تم إعطائها ل 80 مريض (بدلاً من 20 مريض في الدراسة السابقة ٦ منهم فقط اخذوا الدوائين مع بعضهم)	Fake Treatment or Cure
1768	1816	1.23E+18	ترمب يتوقع زوال فيروس «كورونا» بعد شهرين بسبب الحرارة https://t.co/aXErgGrKFY	False Virus Origin and Properties
1769	1817	1.24E+18	لن يتوفر لقاح قبل عام والجدل مستمر حول استخدام الكلوروكين وبلازما النقاهة لعلاج #كورونا #لنحمي_بعض #معا_نعزل_كورونا #تلفزيون_سوريا https://t.co/pxgsuLnGZV	Fake Treatment or Cure
1770	1818	1.25E+18	معلومات خاطئة: يمكن نقل #فيروس_كورونا من خلال لدغات البعوض 🚫كفى للشائعات🚫 #ShareInformation https://t.co/eeYqllJ4wL	False Spread Method
1771	1819	1.25E+18	@Qamal_ibrahem @ABMOHARRAM الاختيار بين حرق او دفن جثمان المتوفي بفيروس كورونا يعود الى ثقافات/عادات/تقاليد او اسباب دينية خاصة باهل المتوفي ... لاتوجد تعليمات ملزمة بحرق الجثث من منظمة الصحة العالمية ... وقد تختلف تعليمات السلطات المحلية بين دولة واخرى.	Irrelevant
1772	1820	1.24E+18	(R) الجواب بلدان أوروبية لا ينقصها لا إمكانيات ولا وعي مجتمعي تعلن فقدانها السيطرة على إنتشار فيروس كورونا منها النرويج ورئيس وزراء دولة عظمى يعزي شعبه قبل سقوط ضحايا ويطلب من مواطنيه توديع أحبابهم وماكرون يستسلم للوضع ويتحدث عن موجة ثانية للفيروس لا ترحم تابع في التعليق👇👇👇 https://t.co/UYyMJop5EL	True Spread Method
1773	1821	1.24E+18	الأمل ببكرا ..................اولك رح يجي بكرا ؟؟اولك رح تشرق شمس جديده او القصه فكره؟ اولك رح نكبر ونشيخ سوى او رح نصير صورة على الحيط للذكرى ؟؟؟؟؟ اولك كتير علينا نحلم او الحلم بدو خبره ؟؟؟اولك رح يجي بكرا #كورونا_لبنان https://t.co/pdHDKdi9Is	Irrelevant
1774	1822	1.24E+18	دراسة أمريكية .. حبة موز يومياً تحمي من “#كورونا” https://t.co/zn0ebkiaai #كوفيد١٩ #فيروس_كورونا_المستجدّ	Fake Treatment or Cure
1775	1823	1.33E+18	@cleanhearts بدأوا الآن بالإعتراف ان كل ما أرعبوا العالم به هو مجرد بعبع لا اللقاح ينفع و لا ما يحزنون و بدأوا بالتساقط و ايقاف الجواز الطبي للقاح و إعادة الحياة الطبيعية الى الأسواق و حرية لبس الكمامات أو نزعها ، لا حياء ولا اعتذار للشعوب 🤮 والشعوب كالأغنام تفرح بالعودة دون محاسبة المستغلين	False Vaccine Info
1776	1824	1.24E+18	اخي يوسف المجتمع ككل مضلوم سواء اني او فقيرة هل تعلم كيف يعيش سالم الفقير الذي كان يخرج ليفان قوت يمه لعياله تجده لا سكن و لا عمل و راتب شهري يجد نفسه في حجر إجباري اسمه فايروس كورونا(ماذا يفعل) الجواب الله المستعان. https://t.co/pn1JLFXK7T	Irrelevant
1777	1825	1.24E+18	@josephtawk الشغلة بدها قوة قلب من السياسيين الرافضيين والساكتين لهالسياسة يتفضلوا يوقفوا بوج هالشي ل عم يصير وخلصنا خايفيين نموت من الجوع اجانا الكورونا وبعدين هيك بدنا نضل مقهورين لازم الكل يوقف ايد وحدي بوجن وخلصنا خوف عا مشاعر ومصالح حدا مش مستعدين نموت كرمال حدا بكفي	Causing Anxiety and Fear
1778	1826	1.25E+18	لا يُهاجم فيروس كورونا أعمار محدّدة، فالجميع مهدّد بالإصابة به بغض النظر عن عمره. لذلك التزموا دائماً بتدابير السلامة والاجراءات الاحترازيّة. #كورونا_الأردن #فيروس_كورونا #صحتك_بتهمنا #رح_اقعد_بالبيت #خليك_بالبيت #خليك_بالدار https://t.co/mxqDeH7OVh	True Virus Origin and properties
1779	1827	1.25E+18	بعد حديث ترامب..تجدد التحذيرات من استخدام هيدروكسي كلوروكوين لعلاج كورونا https://t.co/Wr9O8zyV9E	Fake Treatment or Cure
1780	1829	1.22E+18	تنبؤات "#سيمبسونز" تستمر بالتحقق.. ما علاقة #كورونا"؟ https://t.co/BFhewiH9WI #ملحق #coronarvirus #TheSimpsons https://t.co/c1OWfiGb8k	Conspiracy Theory
1781	1830	1.24E+18	#الاتحاد_للطيران تخفض رحلاتها الى #مسقط من 3 يوميًا إلى رحلتين في اليوم حتى 31 مارس، نتيجة تفشي #فيروس_كورونا_المستجد وتأثيره على خدمات السفر الجوي حول العالم، كما خفضت وألغت عدد من الرحلات الدولية والاقليمية. جريدة #وجهات @etihad التفاصيل عبر/ https://t.co/o8MledKg6d https://t.co/rIfBsDpaVr	True Governmental Measure
1782	1831	1.24E+18	منشور مزيف نصه "🇨🇳 تُعلن للجميع رسمياً منذ ساعات نجاح المصل المصرى الذى قدمته وزيرة الصحة المصرية "هالة" لعلاج فيروس كورونا والدي أثبت فاعليته بنسبة 100% على حالات تم شفائهم بعد 48ساعة منه لتعلن الصين ان المصرين اثبتوا للعالم اجمع انهم هم صناع الحياة واصبح حق ابتكار المصل مصرى" https://t.co/AJ6D3A9qPE	Irrelevant
1783	1832	1.25E+18	اذا كان مطلوب من المراجعين لمراكز الخدمات الحكوميه ارتداء كمامات وقفازات لمنع انتشار وباء #الكورونا فمن باب اولى ان تقوم وزارة الصحه بتوزيعها على المراجعين للمستشفيات والمراكز الصحيه . المحافظه على الكوادر الطيبه اولى#قطر	True Governmental Measure
1784	1834	1.24E+18	عاجل : الارجنتيني باولو ديبالا وجدت له عينة ايجابية فيما يخص فيروس كورونا !!	Statistics
1785	1835	1.24E+18	#وزارة_الداخلية : تمديد #العمل بتعليق الحضور لمقرات العمل في جميع #الجهات_الحكومية و #القطاع_الخاص وتعليق الرحلات الجوية الدولية والداخلية ونشاط الحافلات وسيارات الأجرة والقطارات حتى إشعار آخر. #السعودية #فيروس_كورونا	True Governmental Measure
1786	1836	1.24E+18	#الداخليه يارجال الاعمال حكاية اعمل نفسك ميت هذي اصبحت قديمه نريد حملة توعيه والرقي بمستوى الاجراء لمكافحة تفشي الوباء من خلال نشاطكم التجاري اوقفو المسابقات والتي هي بمثابة حيله على المواطن واقلبوها حملة توعيه من خلال نقاط التواصل كاالجوال وقروبات ومواقع التواصل اللي هريتوهتا	Irrelevant
1787	1837	1.24E+18	#شكرا_الدفاع_الجوي #النشيد_الوطني صوت النشيد بصوت واحد قهرهم وتحمّسوا في كسر حظر التجوّل بس ردّ (ربّي) كيدهم في نحرهم وشفنا صواريخ المكيدة .. تحوّل #اول_الغيث #وقفة_مواطن https://t.co/QNaVGFMZHv	Irrelevant
1788	1838	1.24E+18	@le_Abdullah الغش الغذائي بدأ من الصين . يخلطون الرز الحقيقي بالرز البلاستيكي عشان يكفي الشعب .. لانهم مليار والمحاصيل ماتكفيهم وبدأو ياكلون الخفافيش والحشرات من "الجوع" وتعودوا عليها	Irrelevant
1789	1839	1.24E+18	الصورة دي شوفتها الصبح وحرقت دمي .. صحبتي دلوقتي بتكلمني وبتعيط من الفزع ان في المعمل دلوقتي مش عارفين يجيبوا كمامات ومش لاقيينها وكل يوم بيتعاملوا مع حالات وناس .. واتحرق دمي دلوقتي اكتر :) . https://t.co/ZxLPRklrYG	Irrelevant
1790	1840	1.24E+18	الخطوط الجوية التركية تعلن تعليق بيع تذاكر الرحلات الداخلية مؤقتا، لغاية التنسيق مع السلطات، في ظل منع السفر إلا بتصريح، ضمن تدابير الحد من انتشار فيروس #كورونا #ترك_بوست https://t.co/UoYXDaZvnP	True Governmental Measure
1791	1841	1.24E+18	مدري كيف اوصل لكم الفكره بس هيَ كالتالي: يعالجون المرض بمرض آخر بس يكون له علاج يعني يشوفون اي فايروس يقدر يتغلب او يقضي على فايروس كورونا بس له علاج بحيث اول ما يقضي على الفايروس يعالجون الفايروس الثاني اللي له علاج . #كورونا	Irrelevant
1792	1842	1.23E+18	@37b8B1YOOj5i4it #الجوف انا خايف يا شباب من هذا الفال الحرب في #اليمن بدائت بعاصفة #الحزم واليوم #تسقط مدينة #الحزم عاصمة محافظة الجوف ولها مابعدها تالي الايام الافضل نغرد عن الحب في زمن #كورونا	Irrelevant
1793	1843	1.25E+18	الصين وافقت بشكل رسمى ع علاج كورونا https://t.co/YMzF7C19Ta	False Governmental Measure
1794	1845	1.45E+18	معلومه بسيطه ميعرفهاش الكتير اللقاح متمش اختباره بشكل كافى على البشر لمعرفة اضراره ولا حتى نسبه علاجه او مقاومته للمرض وفى عالم الطب تحضير لقاح ممكن ياخد من ٥ الى ١٠ سنوات علشان بكون فعال و التسرع بيزود احتمال الاصابه بامراض اخرى ودا اللى بدا يظهر الفتره دى https://t.co/kC6FsCnB1G	False Vaccine Info
[truncated: 3,887 more rows]
