# Supplementary material for: Multi-label multi-class COVID-19 Arabic Twitter dataset with fine-grained misinformation and situational information annotations
Source: PeerJ Comput Sci. 2022 Dec 5;8:e1151. doi: 10.7717/peerj-cs.1151 (PMC9748819; doi:10.7717/peerj-cs.1151)
Supplement: Supplemental Information 1 [file peerj-cs-08-1151-s001.zip › Dataset versions and code/Multi-Class Misinfo/XGBoost.ipynb]

# %% [markdown]
#**Training**

# %% [markdown]
### **Importing Libraries**

# %% [code]
from google.colab import drive
drive.mount('/content/drive')

# %% [code]
import numpy as np
import pandas as pd
import argparse
import re
import string
import scipy
import scipy.sparse as sp

from sklearn.multiclass import OneVsRestClassifier
from sklearn.preprocessing import LabelEncoder
from sklearn import preprocessing
from sklearn.preprocessing import LabelEncoder
from sklearn.model_selection import GridSearchCV
from sklearn.pipeline import Pipeline

from sklearn.ensemble import RandomForestClassifier
import xgboost as xgb
from sklearn import svm

from sklearn.feature_extraction.text import CountVectorizer, TfidfVectorizer

# %% [code]
from sklearn.model_selection import KFold
from sklearn.metrics import accuracy_score
from sklearn.metrics import classification_report
from sklearn.metrics import confusion_matrix
from sklearn.metrics import f1_score
from sklearn.metrics import make_scorer
from sklearn.metrics import precision_score
from sklearn.metrics import recall_score

# %% [code]
#from google.colab import files
#uploaded = files.upload()

# %% [code]
train_Val_data = pd.read_csv("\ArCOV19-MCC\Training.csv")
test_data = pd.read_csv("\ArCOV19-MCC\Testing.csv")

# %% [markdown]
### **Preprocessing**

# %% [code]
emoji_pattern = re.compile("["     u"\U0001F600-\U0001F64F"  # emoticons
                                   u"\U0001F300-\U0001F5FF"  # symbols & pictographs
                                   u"\U0001F680-\U0001F6FF"  # transport & map symbols
                                   u"\U0001F1E0-\U0001F1FF"  # flags (iOS)
                                   u"\U00002500-\U00002BEF"  # chinese char
                                   u"\U00002702-\U000027B0"
                                   u"\U00002702-\U000027B0"
                                   u"\U000024C2-\U0001F251"
                                   u"\U0001f926-\U0001f937"
                                   u"\U00010000-\U0010ffff"
                                   u"\u2640-\u2642"
                                   u"\u2600-\u2B55"
                                   u"\u200d"
                                   u"\u23cf"
                                   u"\u23e9"
                                   u"\u231a"
                                   u"\ufe0f"  # dingbats
                                   u"\u3030"
                           "]+", flags=re.UNICODE)

# %% [code]
arabic_diacritics = re.compile("""
                             ّ    | # Shadda
                             َ    | # Fatha
                             ً    | # Tanwin Fath
                             ُ    | # Damma
                             ٌ    | # Tanwin Damm
                             ِ    | # Kasra
                             ٍ    | # Tanwin Kasr
                             ْ    | # Sukun
                             ـ     # Tatwil/Kashida
                         """, re.VERBOSE)  #r'\s*[A-Za-z]+\b'

# %% [code]
def cleaning_v1(tweet_lista):
    cleaned_feed_v1=[]
    for feed in tweet_lista:
        feed = re.sub(r'@\w+', ' ATxx ' ,feed)                         #replace mentions ----> ATxx
        feed = re.sub(r'(?P<url>https?://[^\s]+)', ' URLxx ',feed)     #replace URL ----> URLxx    #r'\s*[A-Za-z]+\b'
        feed = re.sub(r'#', ' HASHTAGxx ',feed)                        #replace hashtags ----> HASHTAGXX
        #remove longation (normalizeArabic)  
        feed = re.sub("[إأآا]", "ا", feed)
        #feed = re.sub('\d+' , ' ', feed)
        feed = re.sub("[إأٱآا]", "ا", feed)   #https://github.com/saobou/arabic-text-preprocessing/blob/master/Preprocess.ipynb
        feed = re.sub("ى", "ي", feed)
        feed = re.sub("ؤ", "ء", feed)
        feed = re.sub("ئ", "ء", feed)
        feed = re.sub("ة", "ه", feed)
        # remove Tashkeel
        feed = re.sub(arabic_diacritics, '', feed)
        feed = re.sub(emoji_pattern, ' EMOJIxx ', feed)
        #Remove punctuation except (#,@)
        feed = re.sub('['+string.punctuation+']', ' ', feed)
        feed = re.sub(r"[-()\"/;:<>{}`+=~|.!?,]", ' ', feed)
        feed = re.sub(r'(.)\1+', r"\1\1", feed) # Remove longation
        feed = re.sub('\s+', ' ', feed)   # remove extra whitespace
        cleaned_feed_v1.append(feed)
    return cleaned_feed_v1

# %% [code]
train_val = train_Val_data["Tweets"].tolist()
test  = test_data["Tweets"].tolist()

# %% [code]
train_Val_data["pre_tweets"] = cleaning_v1(train_val)
test_data["pre_tweets"]  = cleaning_v1(test)

# %% [code]
import nltk
from nltk.corpus import stopwords
nltk.download('stopwords')
stop_words = set(stopwords.words('arabic'))
train_Val_data["pre_tweets"] = train_Val_data["pre_tweets"].apply(lambda x: [item for item in x.split() if item not in stop_words])
test_data["pre_tweets"] =  test_data["pre_tweets"].apply(lambda x: [item for item in x.split() if item not in stop_words])

# %% [code]
train_Val_data["pre_tweets"] = [' '.join(map(str, l)) for l in train_Val_data["pre_tweets"]]
test_data["pre_tweets"] =      [' '.join(map(str, l)) for l in test_data["pre_tweets"]]

# %% [markdown]
### **Label Encoding**

# %% [code]
X = train_Val_data['pre_tweets']

# %% [code]
X_test = test_data['pre_tweets']

# %% [code]
possible_labels = train_Val_data.Multi_Class.unique()

label_dict = {}
for index, possible_label in enumerate(possible_labels):
    label_dict[possible_label] = index
label_dict

# %% [code]
train_Val_data['Encoded_Multi_class'] = train_Val_data.Multi_Class.replace(label_dict)

# %% [code]
y= train_Val_data['Encoded_Multi_class']

# %% [code]
test_data['Encoded_Multi_class'] = test_data.Multi_Class.replace(label_dict)

# %% [code]
y_test = test_data['Encoded_Multi_class']

# %% [markdown]
### **Feature Represenation**

# %% [markdown]
**Uni-gram Word-level**

# %% [code]
# Getting uni-grams (wrod-level)
vectorizer_uni = TfidfVectorizer(ngram_range=(1,1), analyzer = 'word', use_idf=True, smooth_idf=True, sublinear_tf=True)
X_uni_grams = vectorizer_uni.fit_transform(X)

# %% [code]
X_test_bigrams = vectorizer_uni.transform(X_test)

# %% [code]
features_uni = (vectorizer_uni.get_feature_names())

# %% [markdown]
**Bi-gram word-level https://www.geeksforgeeks.org/tf-idf-for-bigrams-trigrams/?ref=lbp**

# %% [code]
# Getting bigrams (wrod-level) 
vectorizer_bi_word = TfidfVectorizer(ngram_range = (2,2) ,analyzer = 'word', use_idf=True, smooth_idf=True, sublinear_tf=True)
X_Bi_grams = vectorizer_bi_word.fit_transform(X)

# %% [code]
X_test_Bi_word = vectorizer_bi_word.transform(X_test)

# %% [markdown]
**Bi-gram Char-level**

# %% [code]
# Getting Bi-grams (char-level)
vectorizer_Bi_char = TfidfVectorizer(ngram_range = (2,2),analyzer = 'char', use_idf=True, smooth_idf=True, sublinear_tf=True)
X_Bi_gramChar = vectorizer_Bi_char.fit_transform(X)

# %% [code]
X_test_Bi_gramChar = vectorizer_Bi_char.transform(X_test)

# %% [markdown]
**Tri-gram Char-level**

# %% [code]
# Getting Bi-grams (char-level)
vectorizer_Tri_char = TfidfVectorizer(ngram_range = (3,3),analyzer = 'char', use_idf=True, smooth_idf=True, sublinear_tf=True)
X_Tri_char = vectorizer_Tri_char.fit_transform(X)

# %% [code]
X_test_Tri_char = vectorizer_Tri_char.transform(X_test)

# %% [markdown]
**Statistical Features**

# %% [code]
st_train_val = train_Val_data[['ID','Tweets','pre_tweets','Label','Multi_Class','Multi_Label','Situational_Label']]
st_train_val

# %% [code]
#Char length
len_tw_char = [len(i) for i in train_Val_data["pre_tweets"]]  #after preprocessing
#Word length
len_tw_word = [len(i.split(" ")) for i in train_Val_data["pre_tweets"]]  #after preprocessing
#Hashtag
tags_szerz = [np.sum([k == "HASHTAGxx" for k in i.split(" ")]) for i in train_Val_data["pre_tweets"]]  #after preprocessing
#AT
at_szerz = [np.sum([k == "ATxx" for k in i.split(" ")]) for i in train_Val_data["pre_tweets"]] #after preprocessing
#URL 
url_szerz = [np.sum([k == "URLxx" for k in i.split(" ")]) for i in train_Val_data["pre_tweets"]]   #after preprocessing
#Emojies
emoji_count = [np.sum([k == "EMOJIxx" for k in i.split(" ")]) for i in train_Val_data["pre_tweets"]]  #after preprocessing

# %% [code]
#...
ell_szerz = [np.sum([k == "…" for k in i.split(" ")]) for i in train_Val_data["Tweets"]]   #berfore preprocessing
# Question_Count
Question_Count = [np.sum([k == "?" or k == "؟"  for k in i.split(" ")]) for i in train_Val_data["Tweets"]]  #berfore preprocessing

# %% [code]
#Commas
comma_count = train_Val_data.Tweets.str.count(',') #berfore preprocessing
#Quotation marks
Quotation = train_Val_data.Tweets.str.count('"')  #berfore preprocessing
#Exclamation_Count
Exclamation_Count = [np.sum([k == "!" for k in i.split(" ")]) for i in train_Val_data["Tweets"]]  #berfore preprocessing
#Periods
Periods_Count = [np.sum([k == "." for k in i.split(" ")]) for i in train_Val_data["Tweets"]]  #berfore preprocessing

# %% [code]
st_train_val["hashtags"] = tags_szerz
st_train_val["url"] = url_szerz
st_train_val["AT"] = at_szerz
st_train_val["ellips"] = ell_szerz
st_train_val["emojies"] = emoji_count
st_train_val["len_tw_char"] = len_tw_char
st_train_val["len_tw_word"] = len_tw_word
st_train_val["Periods"] = Periods_Count
st_train_val["Exclamation_Count"] = Exclamation_Count
st_train_val["Quotation"] = Quotation
st_train_val["comma_count"] = comma_count

# %% [code]
st_train_val["digit_count"] = st_train_val["Tweets"].str.count("\d")   #after preprocessing
st_train_val["digit_percentage"] = st_train_val["digit_count"] / st_train_val["len_tw_char"] * 100   #FROM US

# %% [code]
count = lambda l1,l2: sum([1 for x in l1 if x in l2])
st_train_val['punct'] = st_train_val.Tweets.apply(lambda s: count(s, string.punctuation))  #punctuation    #before preprocessing

# %% [code]
df = st_train_val[['hashtags','url','AT','ellips','emojies','len_tw_char','len_tw_word','digit_count','digit_percentage','punct','comma_count','Quotation','Exclamation_Count','Periods']]

# %% [code]
min_max_scaler = preprocessing.MinMaxScaler()
x_scaled = min_max_scaler.fit_transform(df)

# %% [code]
statistical = np.asmatrix(x_scaled)

# %% [code]
statistical.shape

# %% [markdown]
**Features Combination**

# %% [code]
X_Features = sp.hstack((X_uni_grams, X_Bi_grams , X_Bi_gramChar, X_Tri_char,statistical),format='csr')

# %% [code]
X_Features.shape   # number of features are 122964

# %% [markdown]
### **10 fold cross validation (XGBoost)**

# %% [code]
#Best parameters of SVM
model3 = xgb.XGBClassifier(objective='multi:softmax' , n_estimators=100, max_depth=10, random_state=42) 

# %% [code]
skf = KFold(n_splits=10, shuffle=True, random_state=42)
#skf = StratifiedKFold(n_splits=10)
k_acc= []

K_pre_micro= []
K_rec_micro= []
K_f1_micro = []

K_pre_macro= []
K_rec_macro= []
K_f1_macro = []

for train_index, val_index in skf.split(X_Features, y):
    x_train_fold, x_val_fold = X_Features[train_index], X_Features[val_index]
    y_train_fold, y_val_fold = y[train_index], y[val_index]

    model3.fit(x_train_fold, y_train_fold)
    y_predicted = model3.predict(x_val_fold)

    k_acc.append(accuracy_score(y_val_fold, y_predicted))

    K_pre_micro.append(precision_score(y_val_fold, y_predicted, average='micro'))
    K_rec_micro.append(recall_score(y_val_fold, y_predicted, average='micro'))
    K_f1_micro.append(f1_score(y_val_fold, y_predicted, average='micro'))

    K_pre_macro.append(precision_score(y_val_fold, y_predicted, average='macro'))
    K_rec_macro.append(recall_score(y_val_fold, y_predicted, average='macro'))
    K_f1_macro.append(f1_score(y_val_fold, y_predicted, average='macro'))

# %% [code]
from statistics import stdev
print('List of possible accuracy:', k_acc)
print('Overall Accuracy:', np.mean(k_acc)*100,'%')

print('\nStandard Deviation is:', stdev(k_acc))

print('\nList of possible micro precision:', K_pre_micro)
print('Overall micro precision:',np.mean(K_pre_micro)*100,'%')

print('\nList of possible micro recall:', K_rec_micro)
print('Overall micro recall:', np.mean(K_rec_micro)*100,'%')

print('\nList of possible micro f1_score:', K_f1_micro)
print('Overall micro f1_score:', np.mean(K_f1_micro)*100,'%')

# %% [code]
print('List of possible macro precision:', K_pre_macro)
print('Overall macro precision:', np.mean(K_pre_macro)*100,'%')

print('\nList of possible macro recall:', K_rec_macro)
print('Overall macro recall:', np.mean(K_rec_macro)*100,'%')

print('\nList of possible macro f1_score:', K_f1_macro)
print('Overall macro f1_score:', np.mean(K_f1_macro)*100,'%')

# %% [markdown]
# **Testing**

# %% [markdown]
### **Test Feature Represenation**

# %% [markdown]
**Uni-gram Word-level**

# %% [code]
X_test_unigrams = vectorizer_uni.transform(X_test)

# %% [code]
X_test_bigrams.shape

# %% [markdown]
**Bi-gram word-level**

# %% [code]
X_test_Bi_word = vectorizer_bi_word.transform(X_test) 

# %% [code]
X_test_Bi_word.shape

# %% [markdown]
**Bi-gram Char-level**

# %% [code]
X_test_Bi_gramChar = vectorizer_Bi_char.transform(X_test)  

# %% [markdown]
**Tri-gram Char-level**

# %% [code]
X_test_Tri_char = vectorizer_Tri_char.transform(X_test)

# %% [markdown]
**Statistical Features**

# %% [code]
st_test = test_data[['ID','Tweets','pre_tweets','Label','Multi_Class','Multi_Label','Situational_Lable']]
st_test

# %% [code]
#Char length
len_tw_char_test = [len(i) for i in st_test["pre_tweets"]]  #after preprocessing
#Word length
len_tw_word_test = [len(i.split(" ")) for i in st_test["pre_tweets"]]  #after preprocessing

# %% [code]
#Hashtag
tags_szerz_test = [np.sum([k == "HASHTAGxx" for k in i.split(" ")]) for i in st_test["pre_tweets"]]  #after preprocessing
#AT
at_szerz_test = [np.sum([k == "ATxx" for k in i.split(" ")]) for i in st_test["pre_tweets"]] #after preprocessing
#URL 
url_szerz_test = [np.sum([k == "URLxx" for k in i.split(" ")]) for i in st_test["pre_tweets"]]   #after preprocessing
#...
ell_szerz_test = [np.sum([k == "…" for k in i.split(" ")]) for i in st_test["Tweets"]]   #berfore preprocessing
#Emojies
emoji_count_test = [np.sum([k == "EMOJIxx" for k in i.split(" ")]) for i in st_test["pre_tweets"]]  #after preprocessing

# %% [code]
# Question_Count
Question_test = [np.sum([k == "?" or k == "؟"  for k in i.split(" ")]) for i in st_test["Tweets"]]  #berfore preprocessing

# %% [code]
#Commas
comma_count_test = st_test.Tweets.str.count(',') #berfore preprocessing
#Quotation marks
Quotation_test = st_test.Tweets.str.count('"')  #berfore preprocessing
#Exclamation_Count
Exclamation_Count_test = [np.sum([k == "!" for k in i.split(" ")]) for i in st_test["Tweets"]]  #berfore preprocessing
#Periods
Periods_Count_test = [np.sum([k == "." for k in i.split(" ")]) for i in st_test["Tweets"]]  #berfore preprocessing

# %% [code]
st_test["hashtags"] = tags_szerz_test
st_test["url"] = url_szerz_test
st_test["AT"] = at_szerz_test
st_test["ellips"] = ell_szerz_test
st_test["emojies"] = emoji_count_test
st_test["len_tw_char"] = len_tw_char_test
st_test["len_tw_word"] = len_tw_word_test
st_test["Periods"] = Periods_Count_test
st_test["Exclamation_Count"] = Exclamation_Count_test
st_test["Quotation"] = Quotation_test
st_test["comma_count"] = comma_count_test
st_test["Question"] = Question_test

# %% [code]
st_test["digit_count"] = st_test["Tweets"].str.count("\d")   #after preprocessing
st_test["digit_percentage"] = st_test["digit_count"] / st_test["len_tw_char"] * 100   #FROM-US

# %% [code]
count = lambda l1,l2: sum([1 for x in l1 if x in l2])
st_test['punct'] = st_test.Tweets.apply(lambda s: count(s, string.punctuation))  #punctuation    #before preprocessing

# %% [code]
df_test = st_test[['hashtags','url','AT','ellips','emojies','len_tw_char','len_tw_word','digit_count','digit_percentage','punct','comma_count','Quotation','Exclamation_Count','Periods']]

# %% [code]
x_test_scaled = min_max_scaler.transform(df_test)

# %% [code]
statistical_test = np.asmatrix(x_test_scaled)

# %% [code]
statistical_test.shape

# %% [markdown]
**Features Combination**

# %% [code]
X_test_Features = sp.hstack((X_test_bigrams, X_test_Bi_word, X_test_Bi_gramChar, X_test_Tri_char, statistical_test),format='csr')

# %% [code]
X_test_Features.shape   # number of features are 122964

# %% [markdown]
**Predict**

# %% [code]
pred_test = model3.predict(X_test_Features)

# %% [code]
accuracy_test = accuracy_score(y_test, pred_test)
f1_test_macro = f1_score(y_test, pred_test , average='macro')
precision_test_macro = precision_score(y_test, pred_test, average='macro')
recall_test_macro = recall_score(y_test, pred_test, average='macro')

print("accuracy ",accuracy_test *100,"%")
print("f1: ", f1_test_macro *100,"%")
print("precision:  " ,precision_test_macro *100,"%")
print("recall: ", recall_test_macro *100,"%")

# %% [code]
accuracy_test = accuracy_score(y_test, pred_test)
f1_test = f1_score(y_test, pred_test , average='micro')
precision_test = precision_score(y_test, pred_test, average='micro')
recall_test = recall_score(y_test, pred_test, average='micro')

print("accuracy: ", accuracy_test *100,'%')
print("f1:  ",f1_test*100,'%')
print("precision: ", precision_test*100,'%')
print("recall:  ", recall_test*100,'%')

# %% [markdown]
**Confusion matrix**

# %% [code]
import seaborn as sns
import matplotlib.pyplot as plt

# %% [code]
# Creating  a confusion matrix,which compares the y_test and y_pred https://www.analyticsvidhya.com/blog/2021/06/confusion-matrix-for-multi-class-classification/
cm = confusion_matrix(y_test, pred_test)

# %% [code]
cm

# %% [code]
# Creating a dataframe for a array-formatted Confusion matrix,so it will be easy for plotting.
cm_df = pd.DataFrame(cm,
                     index =  ['Causing Anxiety and Fear', 'Conspiracy Theory', 'Fake Treatment or Cure', 'False Governmental Measure','False Prevention Method',
                                'False Vaccine Info',  'False Virus Origin and Properties', 'False Spread Method','Hate and Exclusion','Irrelevant','Marketplace Rumors',
 'Statistics',
 'True Governmental Measure',
 'True Prevention Method',  'True Symptom',
 'True Treatment or Cure',
 'True Vaccine Info',
 'True Virus Origin and properties', 'True Spread Method'] , columns =  ['Causing Anxiety and Fear', 'Conspiracy Theory', 'Fake Treatment or Cure', 'False Governmental Measure','False Prevention Method',
                                'False Vaccine Info',  'False Virus Origin and Properties', 'False Spread Method','Hate and Exclusion','Irrelevant','Marketplace Rumors','Statistics','True Governmental Measure',
 'True Prevention Method',  'True Symptom','True Treatment or Cure','True Vaccine Info','True Virus Origin and properties', 'True Spread Method'])

# %% [code]
#Plotting the confusion matrix
plt.figure(figsize=(9,9))
sns.heatmap(cm_df, annot=True,cmap='Blues')
plt.title('Confusion Matrix')
plt.ylabel('Actal Values')
plt.xlabel('Predicted Values')
plt.show()
