# Supplementary material for: Multi-label multi-class COVID-19 Arabic Twitter dataset with fine-grained misinformation and situational information annotations
Source: PeerJ Comput Sci. 2022 Dec 5;8:e1151. doi: 10.7717/peerj-cs.1151 (PMC9748819; doi:10.7717/peerj-cs.1151)
Supplement: Supplemental Information 1 [file peerj-cs-08-1151-s001.zip › Dataset versions and code/Situational/ArCOV19-Sit/Test_situational.csv]

ID	Tweets	Multi_Class	Situational_Label
1.40E+18	@NoraIbrahim2030 @Alremaz2018 @meemo32 @al_al00al @azsemari سالفة القرش طبيعي يلزق حتى لو لم يكن مطعم و ذلك بسبب الشحنات المتكونه باللبس و العرق في المنطقه يسبب اللصق لو وضعتي بودرة أطفال على مكان الكتف لن يلصق لا قرش ولا مغناطيس و هذا ينفي وجود أي ماده في اللقاح تسبب اللصق. كلها خرافات و اشاعات لصد الناس عن الحق و الواقع و المنطق. طعمي!	True Vaccine Info	Caution and Advice
1.40E+18	جرعة فايزر لا فيها شرائح الكترونية ولا أجهزة تجسس ولا تعقب ولا تتحكم بجهازك العصبي وبإمكان أي جهة بحثية تفحص مكوناتها في أي مختبر كل اللي تسويه أنها تحفز جسمك لتكوين أجسام مضادة وخلايا ذاكرة اللقاحات تضعف المناعة؟ لا لازم تفحص قبل تأخذ اللقاح؟ لا فيك كورونا وأخذت اللقاح تموت؟ لا https://t.co/0wk53j2s57	True Vaccine Info	Doubt Casting and Criticizing
1.24E+18	❌مفهوم خاطئ : يمكن أن ينتقل فيروس كورونا المستجد (2019-nCov) عن طريق لدغات البعوض ✅حقيقة: فيروس كورونا المستجد (2019-nCov) لا يمكن أن ينتقل عن طريق لدغات البعوض فيروس كورونا المستجد هو فيروس من فيروسات الجهاز التنفسي ينتقل أساسا نتيجة مخالطة شخص مصاب. #وعينا_عن_كورونا @kau_HAC https://t.co/Tynz7WHkAZ	False Spread Method	Doubt Casting and Criticizing
1.25E+18	#باريس || أعلنت الوكالة الوطنية لسلامة الأدوية في فرنسا (ANSM)، إن استخدام دواء "هيدروكسي كلوروكين" في علاج كورونا، قد يظهر آثارا سلبية على المرضى في مراحل لاحقة. https://t.co/HBqA82di9P	Fake Treatment or Cure	Doubt Casting and Criticizing
1.24E+18	معلومات مغلوطة منتشرة (الغرغرة بأنواعها وشرب السوائل الدافئة) للحد ومنع الإصابة بفيروس الكورونا غير صحيحة وقد تم نفيهـا من كل الهيئات والمنظمات الصحة العالمية ويمكنكم التأكد من ذلك بالبحث في جوجل #coronavirus #كورونا_الجديد #كورونا_مصر	Fake Treatment or Cure	Doubt Casting and Criticizing
1.24E+18	*غسل الأيدي: يفتح صنبور المياه بمحارم وترميه ، تغسل اليدين بالصابون لمدة عشرين ثانية وتنشف اليدين ،وتقفل الصنبور بمحرمة ليس بيدك وترميها. * عند دخول بيتك ترك الحذاء خارج البيت ، ثم تدخل الحمام مباشرة تغسل يديك بنفس الطريقة المذكورة سابقاً . #عمان_تواجه_كرونا	True Prevention Method	Caution and Advice
1.25E+18	هل يمكن للبعوض أن ينقل فيروس #كورونا بالصيف القادم؟ https://t.co/kQHU0PpWP8	False Spread Method	Doubt Casting and Criticizing
951751214	طلبت وزارة الصحة الكويتية من شركة "فايزر" التعاقد المباشر لتوفير عقار "باكسلوفيد" المضاد لفيروس كورونا. وذكرت صحيفة "الأنباء الكويتية"إن الوزارة طلبت توفير كميات من العقار المخصص لعلاج مرضى كورونا بـ 9 ملايين دولار. و"باكسلوفيد" هو أول دواء يعطى عن طريق الفم لعلاج كورونا. https://t.co/M9kgmoOZOK	True Treatment or Cure	Caution and Advice
1.25E+18	#فيروس_كورونا #الصين منع الأفارقة من التسوق داخل السوبر ماركت في الصين https://t.co/ipZg6tLRM7	Hate and Exclusion	Non Situational
498779256	@motiongraphic_n أهلاً بك: يمكنك الدخول للاختبار إذا كان الوضع الصحي في تطبيق توكلنا "محصن" أكمل جرعات لقاح كورونا (كوفيد-19) بالتوفيق.	True Vaccine Info	Caution and Advice
1.24E+18	✍🏽،،،، صباح الخير،،،،،،ياوطن الخير 🇸🇦 صباح الخير،،،،،،للقيادة الرشيدة 🇸🇦 صباح الخير،،،،،،،لجنودنا البواسل الأبطال 🇸🇦 صباح الخير ،،،،،،لدفاعنا الجوي الملكي الأبطال 🇸🇦 صباح الخير،،،،،،ابطال الصحة جميعا 🇸🇦 صباح الخير،،،،،،،للجميع 🌴💞🌴💞 حفظنا الله واياكم من كل وباء وبلاء 🌺	Irrelevant	Non Situational
1.25E+18	العنصرية الصينية ضد الافارقة من مخاوف مزعومة من نشرهم الوباء فى الصين والعنصرية المضادة ضد الصينيين المتسببين فى نشر الوباء . هى ارهاصات لمشاكل مستقبلية كبرى قد تؤدى الى حروب .#فيروس_كورونا	Hate and Exclusion	Non Situational
1.24E+18	#الحجر_المنزلي #الحظر_الجزئي #خليك_بالبيت الحجر والحظر جاى فى احلى وافضل جو فى السنة😀😀 كان جا فى الصيف وقت الرطوبة منك لله يا كرونا تحرمينا من الجو دا.	Irrelevant	Non Situational
1.25E+18	وسائل الإعلام الجزائرية تنفي شائعة وفاة الشاب خالد بفيروس كورونا في باريس https://t.co/n41BDn1dqR https://t.co/pZ4BKiRCn5	Statistics	Notifications or Measures
1.24E+18	د.عبداللطيف الخال-تطرق لموضوع مهم وهو مدى تأثر المدخن عندإصابته #فيروس_كورونا التدخين يعيق عمل الشّعب الهوائيةضد الفيروسات والميكروبات والمؤثرات البيئية،الأمر الذي يقلل كفاءتها وقدرتها على الدفاع،مما يسهل الوقوع ضحية لفيروس الكورونا. #لسلامتك_اترك_السيجارة #لسلامتك_الزم_بيتك https://t.co/qs7kLYDub3	True Virus Origin and properties	Caution and Advice
1.24E+18	هكذا يجب غسل الأيدي للوقاية من #كورونا .. شاهد فيديو لمدير منظمة الصحة العالمية #فيروس_كورونا .. #كرونا #Covid_19 #coronavirus #كوفيد_19 https://t.co/QyFAzklNGR	True Prevention Method	Caution and Advice
1.25E+18	التمهيد للحظر الكامل ٦٩ حاله ووصول الحالات ٧٧٩ اذا وصلت الحالات الي ١٠٠٠ حاله نبقي دخلنا في مرحله الخطر تجهيز ٢٩ مستشفي ميدانيه للحجر والايواء احنا داخلين علي المرحله الثالثه الخطيره كلها تصريحات وزاره الصحه ووزاره الازمات رؤيتي الشخصيه قرار بالحظر الكامل خلال ايام	True Governmental Measure	Notifications or Measures
1.24E+18	ابو الهول: ربنا يسترك ياشيخة دا انا بقالي سبع تلاف سنه قاعد فالشمس محدش فكر يديني بُق ميه أبل بيه ريقي بس انا كدا هيجيلى كرونا ⁦☠️⁩🤣🤣🤣#مباشر_قطر_اصابه_تميم_بكورونا https://t.co/47JeiQHnBm	Irrelevant	Non Situational
1.25E+18	- البروفيسور حسان الحسيني يؤكد عبر #سكاي_نيوز_عربية : فيروس #كورونا لا ينتقل عبر الذباب أو البعوض #كوفيد_19 https://t.co/pb9qVDXpZf	False Spread Method	Notifications or Measures
1.40E+18	@BYCg7I48NlGlY5u @Lebanon24 مافي مغناطيس ولا شي صح في اعراض غريبه بعد مااخذنا اللقاح بس مافي مغناطيس جربت ومافي شي	True Vaccine Info	Doubt Casting and Criticizing
1.25E+18	- من يلگون علاج #كورونا : Thanks god : 🇺🇸 🇸🇦 : الحمد لله 🇮🇶 : لا يا الله رسبت .	Irrelevant	Non Situational
1.24E+18	العدوى تتم بالملامسة وليس بالهواء البسوا قفازات طبية وليس كمامات https://t.co/t0oUPCM3dK	True Spread Method	Caution and Advice
1.24E+18	ايها العرب لقد وصلت قافلة بني هذيل على البعران والان هم تحت جسر المشاه امام الجامعة التكنلوجية والحمد لله لم تتعرض الى هجوم من خلية الأزمة ولا الى منع الدخول من سيطرة مداخل بغداد . سوف يتم مقايضة فايروس كورونا في ساحة الإمام بالذهب والفضة بعد مغيب الشمس يوم غد . . https://t.co/bJcciuaqq1	Irrelevant	Non Situational
1.23E+18	علاج لـ #كورونا.. من «بلازما» مرضى تعافوا من الفيروس! • شركة أدوية صينية: #البلازما.. فيها أجسام مضادة قوية • الشركة تدعي أن هذا الخط من #العلاج.. هو الأكثر فاعلية https://t.co/4WzHfTl34o	Fake Treatment or Cure	Doubt Casting and Criticizing
1.25E+18	البعوض ، الدم لا ينقل #فيروس_كورونا #استشر_طبيبك https://t.co/o1EVEYhajF	False Spread Method	Doubt Casting and Criticizing
1.25E+18	💢 #عاجل : صحة دبي: قرار استخدام بلازما الدم لعلاج #كورونا بعد ثبوت الكفاءة السريرية للعلاج ( العربية) لمتابعة سناب مفتاح لبن اضغط هنا ⇩ https://t.co/qdx99WJitB #مفتاح_لبن #ضاحية_لبن #غرب_الرياض	Fake Treatment or Cure	Doubt Casting and Criticizing
1.36E+18	@flaan3lan2 @SaudiNews50 اخذنا الجرعتين والحمد لله ماجانا شي البعض يقول مستحيل اخذ لقاح مصنع اجل الادويه واللقاحات والحبوب والابر كيف جابوها اكيد كلها مصنعه ومجربه على الفئران ثم على الانسان وكل علاج وكل عقار وكل لقاح له اثار جانبيه كذا مكتوب حتى في اي علاج تاخذه من الصيدليه	True Vaccine Info	Caution and Advice
1.24E+18	أصبحنا على شفير الانهيار المالي والاقتصادي والانهيار الصحي ليس ببعيد مؤسسات الدولة تلفظ انفاسها الاخيرة وتراجع اسعار النفط مخيف بل مرعب سوريا تغلق حدودها مع دول الجوار سبيلنا الوحيد الوعي والتكاتف وتحمل المسؤولية بعيدا عن كل الخلافات لان السفينة ستغرق بنا جميعاً.. #فيروس_كورونا	Causing Anxiety and Fear	Non Situational
1.24E+18	معلومة : الشباب إذاً انا لدي مناعه ضد ال #الكورونا ! هذا كلام خاطئ يمكن للفيروس ان يصيب كل الاعمار ، ويمكن ان يضعك في المستشفي لأسابيع و يمكن ان يقتلك حتي اذا لم تكن تعاني من اَي مرض قد تكون الخيارات في اتخاذها هي الفرق بين الحياه والموت . هذا ماقاله الدكتور @DrTedros #Covid_19	True Virus Origin and properties	Caution and Advice
1.25E+18	طبيب روسي يصور فيديو داخل مشفى لعلاج كورونا حتى يتعظ البشر #كورونا #روسيا #شاهد #اسأل_أكثر #أخبار #فيديو #RT_Arabic #viral #video #Viralvideos #explore #explorepage https://t.co/iEJCA1uHNs	Irrelevant	Non Situational
1.25E+18	في هذه الفترة من السنة يزداد البعوض والذباب في مختلف أنحاء العالم وتزامنًا مع تفشي #فيروس_كورونا ، هل ينقل الذباب عدوى #فيروس_كورونا للبشر؟🦟 ▪أجابت منظمة الصحة العالمية على ذلك بالتالي 👇 https://t.co/ouvnBPBjGz	Irrelevant	Non Situational
1.25E+18	أصدر بيل غيتس دعوة عاجلة إلى قادة العالم للعمل معاً على مكافحة فيروس كورونا وضمان توزيع المعدات الوقائية والعلاجات الجديدة بشكل عادل. وكتب غيتس في صحيفة تلغراف محذراً من ترك الفيروس ينتشر في الدول النامية، مشيراً إلى أن ذلك سوف "يزدهر" ويتفشى ويضرب الدول الغنية في موجات لاحقة https://t.co/o7YB5eWfND	True Prevention Method	Non Situational
1.24E+18	@iElm9 الزكمة مالها دخل بكورونا وترا هالاسام اغلب الناس مزكمين من تغير الجو 👍🏼	Irrelevant	Non Situational
1.24E+18	الحمد لله 99٪ من الشعب التزم بتعليمات الدولة و #وزارة_الصحة والأطباء في إجراءات #الحظر_المنزلي و #منع_التجول الدور الحين على الاطباء البيطريين في اقناع الباقي #شكرا_الدفاع_الجوي #الرياض_الان #شمال_الرياض #فيروس_كورونا #خليك_بالبيت #حظر_التجول	True Prevention Method	Caution and Advice
1.24E+18	احرص على تعقيم الأدوات والأشياء التي يتداولها الأفراد للوقاية من فايروس #كورونا #نصائح_طبية #طبيب_عيون #COVIDー19 #coronavirus #CoronaOutbreak #SocialDistancingNow #StaySafe #كوفيد_19 #الحجر_المنزلي #فيروس_كورونا #السعودية #جدة_الان https://t.co/dE7tbvcxWT	True Prevention Method	Caution and Advice
1.24E+18	رسميا تم إعلان اغلاق مستشفى ووهان التي تم انشاؤها لعلاج وانعاش مرضى الكورونا . الخطر داهم الصين فجأه وبدون مقدمات فأثبتت انها قادرة على التعامل مع الازمات بدون تخبط وبخطوات ثابته فأتمت المهمه بنجاح . #فيروس_كورونا_المستجدّ #ووهان_الصينية https://t.co/hXqO35iQWO	True Governmental Measure	Notifications or Measures
1.24E+18	معلومة: إستخدام شاشات الخدمة في الاماكن العامة مثل شاشات البنوك قد تسهم بنقل الفايروس وذلك لقدرة الفايروس على البقاء حياً فوق هذه الأسطح لمدة من يومين إلى ثلاث أيام، لذلك ينصح بالتعقيم وغسل الأيدي بعد كل استخدام. #كورونا_الجديد https://t.co/QRFZ8ghLt8	True Spread Method	Caution and Advice
1.24E+18	@AljawazatKSA السلام عليكم ورحمه الله وبركاته زيارة زوجتي انتهت واجيت بجددها لقيت الجوازات مغلقه بسبب فيروس كورونا واقامتي باقي 10ايام تنتهي. ابغى حل لمشكلتي الرجاء افادتي وشكرا	Irrelevant	Non Situational
1.24E+18	الحكومة مشكوره برجالها أرسلت احد طائرات الخطوط الجويه الكويتيه الي الصين لجلب ٤٠٠ الف جهاز كشف لفايروس كورونا سيتم بعدها بعون الله اجلاء طلبتنا في البعثات الخارجية تباعاً	True Governmental Measure	Notifications or Measures
8.57E+17	الصحة العالمية تحدّث إرشاداتها العلاجية لتضمينها دواء مولنوبيرافير لعلاج كورونا https://t.co/fekbLBUHHa https://t.co/ZkSGy94xM1	True Treatment or Cure	Caution and Advice
1.24E+18	في ظل تفشي فيروس #كورونا (كوفيد-19) تحثنا المنظمات الصحية على اتخاذ تدابير وقائية لحماية أنفسنا، كغسل اليدين بالماء والصابون لمدة 20 ثانية أنفوجرافيك عن أفضل الطرق الصحيحة لغسل اليدين الوقاية_تحمينا #انفوجرافيك_كورونا #الوقايه_من_كورونا @8pixelco @WaelDesigner https://t.co/TlOmHS1Q0y	True Prevention Method	Caution and Advice
1.40E+18	ساهم في تحقيق المناعة المجتمعية لنعود إلى حياتنا الطبيعية ✅ #خذ_الخطوة خذ اللقاح عبر تطبيق صحتي👇🏼 https://t.co/SL4WjxVPKd	True Vaccine Info	Caution and Advice
1.25E+18	@gallllag @SaudiNews50 ابقى كذب الصحه العالميه الأول	Irrelevant	Non Situational
1.24E+18	الاطفال ونفسياتهم في الحجر المنزلي د.عبدالله شمساه - استشاري طوارئ الأطفال ورئيس جمعية طب الأطفال #الكويت_تتصدى https://t.co/GDlM6gDP4Y	Causing Anxiety and Fear	Non Situational
1.24E+18	الاجتماع استعرض عدد من الرؤى والافكار الهادفة للتعاطي مع انعكاسات جائحة كورونا على الاقتصاد الوطني والتدابير الاستثنائية المطلوب اتخاذها بالتشاور مع فخامة رئيس الجمهورية، لتلافي الآثار المحتملة، في مختلف الجوانب وفي مقدمتها الموازنة العامة والتضخم وأسعار السلع والمواد الغذائية..	Irrelevant	Non Situational
1.23E+18	الجو فيه شي غير الكورونا؟ عيوني ذبحتني حساسية تحكني.	Irrelevant	Non Situational
1.25E+18	طبيب "الشلولو": مفيش أكلة تحمي من فيروس كورونا #احمى_نفسك_احمى_بلدك #كورونا #فيروس_كورونا #COVID2019 https://t.co/g3YXbnBjRf	Fake Treatment or Cure	Doubt Casting and Criticizing
1.24E+18	#الكويت توقف الرحلات الجوية مع #مصر و #الفيلبين و #سورية و #لبنان و #سريلانكا و #بنغلاديش و #الهند وقف الرحلات سيستمر لمدة #أسبوع لتوفير الأجهزة الضرورية لإجراء الفحوصات اللازمة على الوافدين القادمين إلى البلاد لضمان الأمن الصحي وعدم تفشي الفيروس في الكويت. https://t.co/dokp1pcjS0	True Governmental Measure	Notifications or Measures
1.24E+18	@antoinesaad12 أية مقاومة نتكلم عنها مقاومة مدخولها من المخدرات وتجارة الأدوية الفاسدة أو مقاومة ضد الشعب السوري ضد نظامه الفاسد أم مقاومة استباحة الحدود البرية والجوية كلمة مقاومة كبيرة عليها مع السماح للإيرانيين بالتغلغل بالشعب ناشرين الكورونا خسئتم يا مقاومة إيرانية على ارض لبنان الحبيب	Irrelevant	Non Situational
1.24E+18	🔵 بخلاف الأعراض التي كانت معروفة سابقاً عند الإصابة بفيروس #كورونا_الجديد، مثل إرتفاع درجة الحرارة والسعال الجاف والشعور بالإرهاق، كشف أطباء عن وجود أعراض جديدة تميز المرض وهو فقدان حاستي الشم والتذوق. #covid_19 #كوفيد_19 #الوقاية_من_كورونا #السعودية #الرياض #صباح_الخير https://t.co/oS5Zyi5W9X	True Symptom	Caution and Advice
1.25E+18	@ouladoma5 عند الإصابة بفيروس كورونا COVID-19 يعاني المريض من اربع أعراض أساسية : 1- ارتفاع درجة الحرارة 2- سعال جاف 3- ضيق بالتنفس 4- وهن عام	True Symptom	Caution and Advice
1.23E+18	#الصين دعت المتعافين من #كورونا المستجد إلى التبرع بالبلازما لاستخدامها علاجا https://t.co/r3XpbxVSoj	Fake Treatment or Cure	Doubt Casting and Criticizing
498779256	@R594362 مرحباً: توافقاً مع الاحترازات الصحية المعتمدة، يجب ارتداء الكمام وتحميل تطبيق توكلنا عند حضورك لمقر الاختبار، كما يجب أن يكون الوضع الصحي في تطبيق توكلنا محصن أكمل جرعات لقاح كورونا (كوفيد-19). بالتوفيق.	True Vaccine Info	Caution and Advice
1.25E+18	الأنشطة الأساسية مثل الغذاء الصحه وتطبيق منع التنقل بين المدن بل الكامل.	Irrelevant	Non Situational
1.24E+18	@alitawati فيروس كورونا لايبقى بالهواء فيروس ثقيل نوعاً ما ويسقط على الأسطح على العموم المختبرات الأمريكية والصينة والروسية والأوربيه أخذوا الفيروس لتطويره كما تفعل أيران في تخصيب كورونا كـسلاح جرثومي امريكا أساس الشر يوماً ما سوف يكشف حقيقة كورونا كما كشفت حقيقة داعش القاعده 11سمتمبر	True Spread Method	Caution and Advice
1.24E+18	@imOmvr القرار نزل عشان كورونا ، ذولا عشان الهواء يقولون لاتجون	Irrelevant	Non Situational
1.24E+18	البصرة خلية الازمات فرضت علينا الحجر المنزلي ! انوب الجوارين رح واحد يعزم الثاني كل يوم ! حجريش 😅😂 #نطالب_بحظر_التجوال #الخير_في_ماحصل	Irrelevant	Non Situational
1.24E+18	@ReemAlIraq1 اذا مو كورونا دهس شمسوين بالدنيا حتى تبتلون هذا البلاء .	Irrelevant	Non Situational
1.23E+18	أحمي نفسك من فيروس كورونا من خلال: -مداومة غسل اليدين بالماء والصابون -استخدام معقم خلال تواجدك خارج المنزل -عند التعرض لنزلات البرد أو السعال أو الحمى تجنب مخالطة الآخرين حتى لاتنتشر العدوى المنسقة الإعلامية / نوف الحوتان رائدة النشاط / هند الحصيني قائدة المدرسة / أميمة سالم https://t.co/SfNcdNNLt9	True Prevention Method	Caution and Advice
2215886886	‘الصحة’ تعلن تقديم 19,527 جرعة من لقاح ‘كوفيد-19’ خلال الـ 24 ساعة الماضية https://t.co/JDgmrfa2ZN	True Vaccine Info	Notifications or Measures
1.25E+18	@soomy0123 ههههه قصده تبرع لعلاج كورونا احسنوا النيه😂😂	Irrelevant	Non Situational
1.23E+18	اهم نصائح للوقاية من #كورونا تجنب الزحام والمخالطة للمصابين تغطية الأنف والفم عند السعال والعطاس غسل اليدين بشكل متكرر بالماء والصابون عدم لمس الوجه تجنب لمس الأشياء العامة كأزرار المصعد ومقابض الأبواب والمصاحف الا بواقي كمنديل او عازل تجنب زيارة المستشفيات الا عند الضرورة	True Prevention Method	Caution and Advice
1.23E+18	مقطع فيديو 🎥 بعنوان مضلل ❌❌ الحكومة الصينية تسمح للمسلمين بإقامة الصلاة في الميادين العامة والتضرع لله تعالى برفع بلاء فيروس كورونا عنهم والحقيقة ✅✅ المقطع صور عام 2019 ويظهر أداء صلاة عيد الفطر في مدينة Yiwu الصينية https://t.co/xhTMwAFz89	False Governmental Measure	Counter Rumors
1.25E+18	اخر دراسه المانيه لفايروس كورونا تقول بعد فحص منازل المتوفين بكورونا وجدنا الفايرس ميت على ارضيات منازلهم ومن الموكد ان الفايرس ينتقل بالهوى والرذاذ اكثر منه بالاسطح صحيفة سبق/ "#كورونا لا يعيش على الأسطح".. اكتشاف مهم لكن كيف تحدث العدوى؟ https://t.co/cka8068jGd	True Spread Method	Caution and Advice
1.24E+18	@MOISaudiArabia السلام عليكم ، هل تطبيقات الجوال للتوصيل السريع مستثناه من قرار حظر التجول ؟	Irrelevant	Non Situational
1.24E+18	كيفية الوقاية من انتشار ڤيروس كورونا 1-غسل اليدين بالماء والصابون بإنتظام 2-تغطية الفم والأنف عند السعال والعطاس 3-تجنّب مخالطة أي شخص تظهر عليه أعراض أمراض الجهاز التنفسي 4-الامتناع عن السفر إلى المناطق الموبوءة بالمرض اللهم اني اعوذ بك من البرص والجنون والجذام ومن سيء الاسقام	True Prevention Method	Caution and Advice
1.25E+18	البروفسور الفرنسي لوك مونتانييه (حائز على جائزة نوبل 2008 ومكتشف ڤيروس الايدز) يُصرح بأن فريقه اكتشف أن #كورونا_الجديد هو الڤيروس الأصلي وقد أضيف له جزء من ڤيروس الايدز بمخبر صيني بهدف صناعة لقاح لكنه انتشر من المخبر بسبب انعدام الإحتياطات الصحية https://t.co/ueyaS5dZZY	Conspiracy Theory	Doubt Casting and Criticizing
1.24E+18	#صوره_من_العزل_المنزلي أبد والله بنعمه ياربي لك الحمد 🤲🏻✨ والجو هاليومين صاير يجنن 🖤 https://t.co/jxgREwOJGg	Irrelevant	Non Situational
1.24E+18	السجون زي القبور لا شمس بتدخلها ولا فيها اي منفذ تهوية في الصيف حر موت وفي الشتا تلاجة والمعتقلين بيمرضوا فيها ومافيش علاج طب مع وجود فيروس زي #كورونا متخيلين الوضع هيبقى ازاي؟! #سجون_مصر_كورونا_موقوتة https://t.co/y6ZLu897iC	Irrelevant	Non Situational
1.23E+18	RT @fahedalemadi: احصائية صادرة من سفارتنا في بكين توضح وان الفيروس تحت السيطرة من خلال اتباع طرق الوقاية #كورونا https://t.co/j2sUGL8Jwq	True Prevention Method	Notifications or Measures
1.24E+18	المضادات الحيوية لا تعالج #covid_19 لأنها لا تقتل الفيروسات. #كورونا #كورونا_الجديد #كيف_نوقف_كورونا	Fake Treatment or Cure	Doubt Casting and Criticizing
1.24E+18	@Drhanannoor @miss14tweety الجبن يادكتورة دول احرص الناس على حياة ملك الأردن مثلا كان بيتحرك في الهواء الطلق بأريحية في حين الحاشية لابسين كمامات	Irrelevant	Non Situational
1.25E+18	الصحة الروسية تجدد قائمة الأدوية الممكنة لعلاج كورونا قامت وزارة الصحة الروس... https://t.co/pC97GdPHQO	Irrelevant	Non Situational
1.24E+18	الغرغرة بالماء والملح لا تقتل فيروس كورونا في الحنجرة #صحة #فيروس_كورونا #Covid_19 #خلك_في_البيت #CoronaVirusUpdate #الصحة #نصايح_لتفادي_كورونا https://t.co/dY9nXfMDOJ	Fake Treatment or Cure	Doubt Casting and Criticizing
1.24E+18	الاسطورة روماريو : العزلة الاجتماعية هي الطريقة الأكثر فعالية لاحتواء فيروس كورونا. أولئك الذين يبتعدون ينقذون أنفسهم وينقذون الآخرين أيضًا. ستأتي أيام مشمسة أخرى ، ويمكن تأجيل الاجتماعات مع الأصدقاء ويمكن إعادة جدولة الرحلات. https://t.co/Nc8gSUknhK	True Prevention Method	Caution and Advice
1.24E+18	#تعاوننا والالتزام الصارم مع #تعليمات حكومتنا مطلوب من خلال👇🏼 ١/ #عدم_المصافحة #والقبلات ٢/ استمرارية #غسل_الأيادي #بالماء_والصابون ٣/ #تجنب_اجتماعات أفراد العائلة والأصدقاء ٤/ #عدم_الخروج من المنازل إلا للضرورة القصوى 👆👇🏼 #بكم_ومنكم نستطيع #تجاوز الأزمة #فيروس_كورونا #كوفيد_19	True Prevention Method	Caution and Advice
1.25E+18	أصحاب الفتاوي الكفتجية مثل علي جمعة والآخرون لعلاج كورونا بالشاي او الفول او الشولولو امام بحر البحوث العلمية بيفكرني بهذا التوكتوك👇 في بلد العجائب التوكتوك مصمم ان الاتوبيسات ترجع و هو اللي يعدي😂 فعلا مابيخربش الطاحون الا ابو قدح https://t.co/1Ao0aHUuV9	Fake Treatment or Cure	Doubt Casting and Criticizing
9.12E+17	لقاح #كوفيد_19 يوفّر الحماية من الأعراض المتوسطة والحادة للفيروس وبالتالي يخفّف نسبة الوفيّات ودخول المستشفى لكنه لا يمنع الإصابة بفيروس كوفيد-19. أخذ اللقاح والتقيد بالإجراءات يحمينا من الاصابة بكوفيد-19 ومتحوراته. التسجيل لأخذ اللقاح: https://t.co/35R31MQJFR @LebaneseVaccine https://t.co/vJkDY2TAoY	True Vaccine Info	Caution and Advice
1.24E+18	الدولة بذلت مابوسعها لمحاصرة وباء الكرونا فعلّقت المدارس والجامعات والرحلات الجوية والبرية وعلقت الصلوات والجمع في المساجد واغلقت المنتزهات وقصور الافراح وغيرها مما قد يكون مظنة لانتشار الفيروس. والسؤال اليست الاستراحات الشبابية مظنة لانتشار الفيروس؟ الا يعي روادها خطورة المرحلة؟	True Governmental Measure	Notifications or Measures
1.24E+18	@ham4ad @Faeq1Aljanabi إنت من كل عقلك هالحچي؟ روح شوف شسووا! ، حتى معمل مال خياطة كمامات شغلوا... صدگ ناس ما تستحي!! شگد سخيف إنتَ و ما حاس بروحك لعد!!!	Irrelevant	Non Situational
1.25E+18	المضادات الحيوية فعَّالة في الوقاية من #فيروس_كورونا_المستجدّ وعلاجه؟ لا تقضي المضادات الحيوية على الفيروسات، بل تقضي على الجراثيم فقط، يعد فيروس كورونا المستجد-2019 من الفيروسات، لذلك يجب عدم استخدام المضادات الحيوية في الوقاية منه 🧤🦠🧼	Fake Treatment or Cure	Doubt Casting and Criticizing
1.22E+18	المهمة أنجزت ! والصين انتهت من بناء المستشفى. يُظهر مقطع الفيديو بناء مستشفي في مدينة يوهان في الصين خلال 10 أيام لعزل و علاج المصابين بفيروس #كورونا https://t.co/kt8E7PXrw4	True Governmental Measure	Notifications or Measures
1.24E+18	اخر تحديث لمنظمة الصحة العالمية فيروس كورونا المستجد سينتقل داخل الأجواء الحارة تماما مثل الأجواء الباردة https://t.co/a0zQYfb2q1	True Virus Origin and properties	Notifications or Measures
1.23E+18	@cooka222 @aamix3 @SaudiMOH بشكل عام من المعروف أن فيروسات كورونا العامة لا تعيش لفترة طويلة على أسطح الأشياء مثل الرسائل أو الطرود، وبناء على نتائج الدراسات الأولية فإن الفيروس لاينتقل عن طريق البضائع والطرود القادمة من الصين. عافاكم الله	False Spread Method	Doubt Casting and Criticizing
1.23E+18	#كورونا_السعوديه فايروس كورونا : عدد الوفيات أقل من الف انسان في شهرين ! الجوع : عدد الوفيات اكثر بكثير ولكن لا يغطيه الإعلام ! https://t.co/zTqmte5ZzA	Irrelevant	Non Situational
1.24E+18	@YifiMouh @Elotmanisaad الكمامات العادية لا تسمن ولا تغني من جوع يا اخي، ممكن الهواء يدخل من الاطراف، هناك كمامات خاصة تتنفس من خلالها فقط ويصعب الاستمرار بها لمدة طويلة. كما ان العين غير محمية والتي هي بعض الاماكن التي يمكن ان ينفذ منها الفيروس. دور الكمامات محدود فقط.	False Prevention Method	Caution and Advice
1.24E+18	الدوسري لمنع الرحلات الجوية من وإلى الدول الموبوءة بـ«كورونا» https://t.co/8a7U9i8KS3	True Governmental Measure	Notifications or Measures
1.24E+18	الاعدام رأيي الشخصي، تسميني داعشي، باعشي داحشي، useless. جاي من دولة منتشر فيها الوباء، وإنسان عاقل، ومسؤول الجوازات خلاه يمر بدون اي اجراءات، وفي الاخير ينشر وباء مميت في بلدك؟ هذا الارهاب بعينه. الغريب اللي يقولي والله لو جاي من تل ابيب، الرابط العجيب 😓 #جريمة_عدم_ختم_الجواز	True Spread Method	Caution and Advice
1.49E+18	متوفر لقاح كوفيد ١٩ جرعة اولى جرعة ثانية جرعة ثالثة بدون حضور العميل للتواصل اخوكم عبدالله الشمري واتساب 594194589 #المملكة_العربية_السعودية #السعوديه_عمان	True Vaccine Info	Non Situational
1.25E+18	كأنني ارى ان علاج كورونا قد اقترب بعون الله تعالى ؛ مابين غمضة عين وانتباهتها. يغير الله من حال الى حال🌹	Irrelevant	Non Situational
1.24E+18	@ladyattorny أبشرچ مصر في طريقها للإعتراف بكورونا فايروس عندهم: إيقاف مفاجيء لفعاليات مسرح الأقصر 😊 و وزير تربيتهم يبي يوقف المدارس الخميس لسوء الأحوال الجوية 😎	True Governmental Measure	Notifications or Measures
1.24E+18	أصدر أمير منطقة الجوف قراراً بتشكيل لجنة مركزية برئاسة وكيل إمارة منطقة الجوف وعضوية عدد من مديري الإدارات الحكومية تُعنى برصد ومتابعة تداعيات الإجراءات الوقائية والاحترازية المتخذة للحد من انتشار فيروس كورونا المستجد التي تعمل على عقد اجتماعاتها عن بُعد بشكل أسبوعي. https://t.co/QVdWEcG2bX	True Prevention Method	Notifications or Measures
1.22E+18	بالصور:الصين تنجز بناء مستشفى جديد لمكافحة فيروس كورونا الجديد خلال 10 أيام https://t.co/0q6rSyPJ5r	True Governmental Measure	Notifications or Measures
1.26E+18	@UDHMED مشكورين عالمعلومات صحيح ان الثوم يقوي المناعه ومطهر للجسم ولكنه لايقضي عالفيروس كورونا	Fake Treatment or Cure	Doubt Casting and Criticizing
1.24E+18	تجنب لمس العينين والأنف والفم بيديك قبل غسلهما بالماء والصابون منعا لانتقال الفيروسات #الوقاية_من_كورونا https://t.co/qRmBuU8wr1	True Prevention Method	Caution and Advice
1.25E+18	العالم لا يحتاج مطعوم #كورونا ولا دواء. بل الإلتزام بالحجر. فالمطعوم قبل المرض. والدواء لن يغير من سرعة الانتشار (وبالتالي الحاجة لعدد فلكي من أجهزة التنفس لو لم نلتزم ثم إنه مرض غير قاتل. ما نسمع عنه في الإعلام مجرد تسويق مبكر. تجارة حتى لا يحصل كما حصل مع فيروس زيكا. #الكورونا	True Prevention Method	Caution and Advice
1.24E+18	أعراض فيروس كورونا يحدث ارتفاع في درجة حرارة الجسم، ولكن لا تزيد الحرارة عن 39 درجة. الشعور بالسعال الجاف والشديد. وجود التهاب في الحلق. من الممكن أن يتطور المرض وصولًا إلى حدوث التهاب رئوي حاد، يؤدي بعد ذلك للوفاة.	True Symptom	Caution and Advice
1.24E+18	نصيحتي للمدخنين في هذه الفترة ان يتوقفون عن التدخين حتى لا يؤثر تدخينهم على مناعة الرئة للتصدي لهذا الفايروس د.عبداللطيف الخال. #كورونا_الجديد #قطر	True Virus Origin and properties	Caution and Advice
1.23E+18	الصين فيها 5G وفيها افضل الكمرات في العالم سواء المتخصصة او اللي في النقالات ! عليش كل الصور والفيديوات بخصوص فايروس #كرونا زي الزفت ودقتها كأنها من 1995 مش في 2020 !؟¡¿	Irrelevant	Non Situational
1.25E+18	دراسات علمية تؤكد أن المتشافين من #فيروس_كورونا_المستجد يمكن الاستفادة من #بلازما_الدم الخاصة بهم في علاج المصابين بالفيروس . https://t.co/5r0KbkiAcw	Fake Treatment or Cure	Doubt Casting and Criticizing
1.24E+18	رعاية شخص مريض😷 الأكل🥜🥖🍛 إستخدام المرحاض🚽 لمس الأسطح في الأماكن العامة✋🏾 هذه هي كل الأوقات التي يجب فيها غسل الأيدي لوقف فيروس كورونا و غيره من الأمراض #فيروس_كورونا #كرونا_السودان #كورونا_الوقاية_خير_من_العلاج https://t.co/repdUsMe8k	True Prevention Method	Caution and Advice
1.24E+18	أنصحكم بقعدة السطح مع هالجو و الوضع! مطارتك اجبالك تلفونك بيدك واذا مسى الوقت شب الفحم ويمعك أهلك وتبادلوا أطراف الإشاعات قصدي الحديث وترى الليله قمره 🌚 #لا_داعي_للهلع #اقضب_بيتك #الكويت_تتصدى_لكورونا #كورونا #الحجر_المنزلي_واجب_وطني	Irrelevant	Non Situational
1.23E+18	@OJahdli وعليكم السلام ماتم ذكره غير صحيح ، فبناء على المعلومات المتوفرة لا يوجد خطر الإصابة بفيروس كورونا الجديد عن طريق الطرود و البضائع المستوردة من الصين مع تمنياتنا للجميع بالصحة والعافية	False Spread Method	Doubt Casting and Criticizing
1.24E+18	الاسعاف الجوي فريق حاصل على دورات و تدريب لنقل الحالات الحرجة و غيرها(جهاز تنفس الصناعي،جهاز مراقبة العلامات الحيوية و تخطيط القلب و الصدمات الكهربائية،جهاز إعطاء الادوية،جهاز شفط السوائل من الفم و غيره،جهاز قياس تحليل الدم الفوري،بإلاضافة الى أكسجين) #كورونا_الجديد #كوفيد_19 https://t.co/SWH0epybKW	Irrelevant	Non Situational
1.23E+18	السابعة: لا يعرض تسلم الطرود القادمة من الصين للإصابة بفيروس كرونا كما يعتقد البعض. #كورونا #فيروس_كورونا	False Spread Method	Doubt Casting and Criticizing
1.24E+18	#وهج_الخليج | سلاح الجو السلطاني العماني يسير رحلته الثانية إلى جمهورية الصين https://t.co/GEBhv7NcBW	Irrelevant	Non Situational
1.25E+18	الخليج: «خليفة الطبية» بأبوظبي تبدأ علاج كورونا بالبلازما https://t.co/YCUCBJodNb https://t.co/Aa985X7u8t	Fake Treatment or Cure	Doubt Casting and Criticizing
1.25E+18	الثوم مفيد لرفع مناعتك، ولكن لم يثبت علميًا أنه يقي من #فيروس_كورونا_المستجد 🦠	Fake Treatment or Cure	Doubt Casting and Criticizing
1.24E+18	أعراض كورونا تبدأ في الظهور خلال خمسة ايام من التعرض للفيروس وتتطور على امتداد 12 يوما من الإصابة به ...الأعراض : الحرارة والسعال وضيق التنفس ..بحسب دراسة طبية جديدة أعدتها كلية الأطباء الاميركية استندت على تحليل 181 حالة من عدة مناطق في الصين https://t.co/EpbJdzUMJG	True Symptom	Caution and Advice
1.43E+18	@5o_xt حلو يعني تطلعين لان ماتم لك 3 اشهر. هذا نص القرار أولاً: اشتراط أخذ الجرعة التنشيطية الثالثة من لقاح كوفيد-19 للمواطنين الراغبين بمغادرة البلاد ممن أمضوا ثلاثة أشهر من تلقي الجرعة الثانية، ويستثنى من ذلك الفئات العمرية ممن هم أقل من (16) عاماً، أو الفئات المستثناة	True Vaccine Info	Caution and Advice
15054135	الحبس والغرامة المالية لرافضي اللقاحات في أوغندا #صحة #كورونا #كوفيد 19 #لقاح #غرامات @elaph https://t.co/TqkuEWSucH	True Vaccine Info	Caution and Advice
1.24E+18	#شمال_الرياض في هذه الظروف العصيبه اللتي اجتاحت العالم بأكمله بسبب فايرس كارونا الحوثي يتجرد من انسانيته ويقذف صواريخه بشكل عشوائي ولاكن ابطال الدفاع الجوي له بالمرصاد ونقول له خسئت ايها الجرذ المتشرد ، المملكه قويه بالله ثم بولاه امرها وشعبها الوفي. https://t.co/ZVxQZnfp0B	Irrelevant	Non Situational
1.24E+18	الأشهر الحرم ذو القعدة وذو الحجة ومحرم ورجب، المعصية والطاعة فيهن أعظم من غيرهن (فلا تظلموا فيهن أنفسكم) وإذا عظمت المعصية فيهن فالطاعة أعظم #الجوكر_المصري #السيسي_يقتل_المصريين_بكورونا #خرجوا_المعتقلين_كورونا_جوه_السجون https://t.co/yyOCBneMeT	Irrelevant	Non Situational
1.24E+18	ما هي الطرق للوقاية من فيروس كورونا؟ 1- غسل اليدين جيداً بالماء و الصابون او الكحول المعقم و تجنب لمس العين و الفم و الأنف 2- تجنب الاتصال المباشر مع أي شخص تظهر عليه أعراض الجهاز التنفسي مثل السعال و العطاس 3-تجنب مخالطة الحيوانات #وعينا_عن_كورونا @kau_HAC	True Prevention Method	Caution and Advice
1.26E+18	@mabnksr_h ماضن معك سالفه 😅😂😂🤦🏻‍♀️🤦🏻‍♀️🤦🏻‍♀️ هذ الصدز .👇🏻 أولاً: اشتراط أخذ الجرعة التنشيطية الثالثة من لقاح كوفيد-19 للمواطنين الراغبين بمغادرة البلاد ممن أمضوا ثلاثة أشهر من تلقي الجرعة الثانية، ويستثنى من ذلك الفئات العمرية ممن هم أقل من (16) عاماً، أو الفئات المستثناة	True Vaccine Info	Caution and Advice
1.25E+18	برفسور عميد أطباء مجرة التبانة عبدالسلام الضمين يعكف هو الآخر على إنتاج علاج كورونا 🙃	Irrelevant	Non Situational
1.24E+18	الرعاية الذاتية من داء كورونا لا يعني انه دواء💉إذا كنت مصاباً بأعراض خفيفة، امكث في المنزل حتى تتعافى. ويمكنك التخفيف من حدة الأعراض عن طريق ما يلي: الراحة والنوم الدفء الإكثار من شرب السوائل دام جهاز ترطيب الهواء أو الاستحمام بماء دافئ للمساعدة على تخفيف ألم الحلق والسعال	Irrelevant	Non Situational
1.25E+18	#امل_الانصاري الخبله هذي سلوى المطيري الفرع الثاني ،المشكلة انتشرت فديوهاتها عندنا بالسعودية على انها لقت علاج كورونا ،مثل هذي لازم يحجر عليها بالطب النفسي	Irrelevant	Non Situational
1.25E+18	💡 معلومة غرد الحساب الرسمي لوزارة الصحة الإماراتية (@mohapuae) منشوراً يحوي على معلومة تنص على أن المدخن أكثر عرضة من غيره لعدوى #فيروس_كورونا موضحةً الأسباب في مجموعة صور. https://t.co/I4Xcmzlh1G	True Virus Origin and properties	Non Situational
1.25E+18	الجزيرة عاجل: عاجل | وسائل إعلام إسرائيلية: إصابة وزير الصحة الإسرائيلي يعقوب ليتسمان بفيروس كورونا https://t.co/UTOaDPl9OQ	Irrelevant	Non Situational
1.17E+18	الكويت تشتري عقار «باكسلوفيد» أول دواء لعلاج «كورونا» بـ 9 ملايين دولار https://t.co/Q82OHdwyTu	True Treatment or Cure	Caution and Advice
1.40E+18	أثبت اللقاح -بفضل الله- أنه فعّال وآمن، #خذ_الخطوة لتحافظ على نفسك من المضاعفات التي تنتج عن الوباء ✅ #لقاح_كورونا #عش_بصحة #أملج https://t.co/zdM2cUWzJP	True Vaccine Info	Caution and Advice
1.24E+18	#الفريق_UFM عبدالعزيز الجوهر: الدور التوعوي الكبير حول فايروس #كورونا مطلب من الرياضيين. @AAljohar https://t.co/j75azEC0yO	Irrelevant	Non Situational
1.23E+18	السعودية توقف تصدير أي منتج طبي يستخدم للوقاية من «كورونا» | الشرق الأوسط https://t.co/j4oc41DA3I	True Governmental Measure	Caution and Advice
1.24E+18	الجوع سيكون أشد فتكاّ من فيروس كورونا إن لم تتحرك السلطة السياسية والدينيه وتقوم بواجباتها تجاه المواطنين خصوصاً المياومين كونهم لا مصدر رزق لديهم في الظروف الراهنة...	Irrelevant	Non Situational
1.24E+18	@AmanyElShennawy @officialamro1 العلم في الأدوية اللي جربوها ونفعت و ناس كتيرة شفيت ودلوقتي بلاد زي مصر وايران وايطاليا بياخدو معلومات عن اللي استخدمته الصين عشان يعالجو الناس اللي عندهم ،وهم نشرو ابحاثهم لمنظمة الصحة العالمية ،وألمانيا بتعالج المرضى عندها وفي طور تطوير لقاح	Irrelevant	Non Situational
1.25E+18	@News_Ejazah بإذن الله من سيكتشف علاج كورونا طبيب سعودي وبنفتخر فيه دائما وابدا بإذن المولى عزو وجل 🇸🇦❤️	Irrelevant	Non Situational
1.23E+18	رئيس قسم المناعة بطب عين شمس: الوقاية من #كورونا بالثوم مالوش فايدة https://t.co/wdWGj6Ya94	Fake Treatment or Cure	Doubt Casting and Criticizing
1.25E+18	الجواب: طبعاً..ونشارك في علاج الحالات فطبيب القلب جزء لا يتجزأ من فريق علاج كورونا ويجب أن يعرف جميع التفاصيل الدقيقة عن هذا المرض الجديد فبعض مرضى كورونا لديهم أمراض قلب سابقة *وأخطر مضاعفات كورونا تحدث للشرايين التاجية وعضلة القلب *وأدوية كورونا قد تؤثر على القلب..الخ. https://t.co/orUy9CKKrD	True Symptom	Caution and Advice
1.25E+18	الدكتور وصفي حمد استشاري أمراض الرئة بمستشفى #الخور يوجه عبر برنامج #المسافة_الاجتماعية رسالة للمدخنين للتوقف عن التدخين و يقدم نصائح عامة لمرضى الجهاز التنفسي في ظل انتشار #فيروس_كورونا https://t.co/XLrHUdDOnG	True Symptom	Caution and Advice
1.25E+18	لافتة بمدينة #شيكاغو تحمل تعاليم النبي محمد للتعامل مع جائحة #كورونا https://t.co/szR5TAivKq #احمى_نفسك_احمى_بلدك #كورونا #كورونا_الجديد #فيروس_كورونا	True Prevention Method	Caution and Advice
1.24E+18	اهل الجواخير اللتزمو في الحظر ترا الحكومه على حق لايسحبون جاخورك اقعد في بيتك وقت الحظر #حظر_التجول https://t.co/vcur7aXWBW	True Prevention Method	Caution and Advice
1.25E+18	*من إبداعات الشرطة الهندية:* ألقت الشرطة القبض على عدد من الأشخاص المخالفين لحظر الخروج من المنازل، ووضعتهم في سيارة إسعاف مع مريض وهمي بفيروس كورونا لجعلهم يدركون خطأهم 😂👇 https://t.co/CjWAJLtR6s	Causing Anxiety and Fear	Non Situational
2552352710	الصحة العالمية تحدّث إرشاداتها العلاجية لتضمينها دواء مولنوبيرافير لعلاج كورونا https://t.co/UhlCfYPD0C https://t.co/iLGnTTAQ0b	True Treatment or Cure	Caution and Advice
1.24E+18	#كورونا تلمسوا حاجات الضعفاء حولكم فبعضهم يجمع قوت كل يوم بيومه وقد تعطلت مصالحه بعد الحجر المنزلي ومنع العمل والبيع تصدقوا لعل الصدقات تجلو الغمة تصدقوا بخفاء ولاتتبعوها منّاً ولا أذى أسألوا عن الجار وعن عامل المسجد وعن فراش المدرسة فكم من متعفف وجاره يسرف في الشراء خشية الجوع	Irrelevant	Non Situational
1.25E+18	شنو علاقة البلازما بـ #علاج #فيروس_كورونا ؟ رابط المداخلة https://t.co/I442BkmZux @drcharizmaa #قناة_atv | #أزمة_وتعدي| #كرونا_الكويت https://t.co/1nqxVMPl7b	Fake Treatment or Cure	Doubt Casting and Criticizing
1.24E+18	ارشادات وزارة الصحه: تتخذوزارة الصحة العامة كل التدابير اللازمة لمكافحة فيروس كورونا (كوفيد 19)، وتدعو الجميع للمحافظة على غسل اليدين بالماءوالصابون بانتظام أو استخدام المطهرات وتجنب مخالطة المرضى الذين تظهر عليهم أعراض عدوى تنفسية ومتابعة الإرشادات التي تصدرهاوزارة الصحة العامة	True Prevention Method	Caution and Advice
1.25E+18	علاج كورونا العالم يتجه عقار الملاريا مو قلنا لا تطولونها وهي قصيره . علاج الملاريا الان تم اعتماد استخدامه بأكثر من دوله أوروبيه و أمريكية خلصونا الهند تفرج عن شحنه تصدير 14 مليون قرص من الهيدروكسي كلوروكين الي 13 دولة منها امريكا و المانيا و اسبانيا و البرازيل و البحرين https://t.co/GjPkYob93l	Fake Treatment or Cure	Doubt Casting and Criticizing
1.24E+18	العمرة❌ الدراسة❌ المناسبات❌ التجمعات❌ الرحلات الجوية❌ المنافذ❌ مراسم العزاء❌ الحضور الجماهيري❌ الفعاليات الثقافية❌ الدورات التدريبية❌ قصور الأفراح❌ الاستراحات❌ إذا لم تستشعر خطر #كورونا مع كل هذه الاجراءات التي قامت بها الدولة فأنت تستهين بحياتك وحياة عائلتك👍	True Prevention Method	Notifications or Measures
1.26E+18	المتحدث باسم وزارة الصحة الهندية: علاج #كورونا ببلازما الدم لم يثبت فعاليته بعد ومازال في مرحلة التجربة #الهند https://t.co/4OvR6AXUnc	Fake Treatment or Cure	Doubt Casting and Criticizing
1.24E+18	منظمة الصحة العالمية: "لا يُعرِّض استلام الطرود من الصين الناس إلى خطر الإصابة بفيروس كورونا المستجد. ونعلم، من تحليل أجريناه مسبقًا، أنَّ فيروسات كورونا لا تعيش لفترة طويلة على الأشياء، مثل الرسائل أو الطرود". #الصين #كورونا #COVID2019	False Spread Method	Counter Rumors
1.24E+18	. الأنف والفم والعين بوابة عبور الفيروسات والبكتيريا للجسم لذا تجنب فرك عينيك وحك الانف وقضم الاظافر وواظب على غسل يديك بالماء والصابون. #كرونا_الجديد #كرونا .	True Spread Method	Caution and Advice
1.24E+18	الجهود مشكورة لكن يجب التركيز اكثر على المناطق السكنية و الشعبية لضبط خروقات حظر التجول من حركة السيارات والتجمعات عن طريق استخدام دوريات راجلة و المراقبة الجوية بالدرون و الحزم بخصوص المخالفين @OmarRazzaz @Police_Jo @DrSaadJaber @PrimeMinistry	True Prevention Method	Caution and Advice
2429649724	#عاجل الكويت تشتري عقار «باكسلوفيد» أول دواء لعلاج «كورونا» بـ 9 ملايين دولار https://t.co/bVqxtOjarw	True Treatment or Cure	Caution and Advice
1.25E+18	@mshinqiti لا توجد دراسة علمية تربط ظهور #كورونا بالجيل الخامس G5. لذلك علي كل من انخدع ب #علي_جمعة ان يراجع نفسه بعد ان تأكد انه لا يملك علما حقيقيا بل مجرد كوبي بيست من المواقع ههههه #كورونا	Conspiracy Theory	Counter Rumors
1.22E+18	كيف أنهت #الصين بناء مستشفى لعلاج #كورونا بمساحة 60 ألف متر مربع وبسعة 1000 سرير في وقت قياسي امتد لـ 10 أيام فقط؟ https://t.co/URlGaApYB6	True Governmental Measure	Notifications or Measures
1.23E+18	هل يمكن أن ينتقل فيروس كورونا المستجد (2019-nCov) عن طريق البعوض؟ الإطلاع على الرابط https://t.co/yNUIesldxn مع تحيات: اللجنة الإشرافية COVID19 كلية الطب - قسم الصحة العامة #جامعة_الإمام https://t.co/vrJTmWUjgC	False Spread Method	Doubt Casting and Criticizing
596764899	#الكويت تشتري عقار «باكسلوفيد» أول دواء لعلاج «#كورونا» بـ 9 ملايين دولار https://t.co/CVsaqeOrYb	True Treatment or Cure	Caution and Advice
1.24E+18	في بعض حالات كوفيد -١٩ جاهم أعراض الجهاز الهضمي من إسهال قبل حدوث الكحة والحرارة . https://t.co/xXZtRJQ8Cq	True Symptom	Caution and Advice
1.24E+18	غسل اليدين بالماء والصابون بشكل متكرر ولمدة لا تقل عن ٤٠ثانية على الأقل للوقاية من فايروس #كورونا #نصائح_طبية #طبيب_عيون #COVIDー19 #coronavirus #CoronaOutbreak #SocialDistancingNow #StaySafe #كوفيد_19 #الحجر_المنزلي #فيروس_كورونا #السعودية #جدة_الان https://t.co/siwIchbYdm	True Prevention Method	Caution and Advice
1.25E+18	#الصين تعتمد عقارا يابانيا لعلاج #كورونا يحول نتائج التحليل إلى سلبية فى 4 أيام #اليابان #فيروس_كورونا #COVIDー19 https://t.co/TXW2uu1nj9	Fake Treatment or Cure	Doubt Casting and Criticizing
1.17E+18	الصحة العالمية تحدث إرشادات علاج كورونا لتشمل عقار مولنوبيرافير وأدوية أخرى – اليوم السابع https://t.co/PvPrRmpAyu	True Treatment or Cure	Caution and Advice
1.24E+18	#اول_شي_تسويه_اذا_خلص_الحجر بروح أمشي عيالي وألعبهم راحمتهم قد أيش كنت اتمنى يكون معاي سطح او حوش في ذي الفترة من الحجر الصحي يلعبون فيه ونشوف الشمس ونشم الهواء بس الحمدلله ☹️	Irrelevant	Non Situational
895201069	الكويت تشتري عقار «باكسلوفيد» أول دواء لعلاج «كورونا» بـ 9 ملايين دولار https://t.co/8ZuRBrobl4	True Treatment or Cure	Caution and Advice
1.25E+18	#عاجل | " #التعليم_العالي ": نُجري اختبارات لأدوية يابانية لعلاج #كورونا https://t.co/CE6CDUCe3A #احمى_نفسك_احمى_بلدك #كورونا #كورونا_الجديد #فيروس_كورونا	Irrelevant	Non Situational
1.25E+18	الحملة التوعوية لوزارة الصحة كانت استباقية، اراجع رسائل الجوال المرسلة من وزارة الصحة وكانت بتاريخ ١٧ فبراير، بينما أول حالة تسجل داخل المملكة كانت بتاريخ ٢ مارس.. عظيمة أنت يا بلدي.. https://t.co/s72NKRq4Uw	Irrelevant	Non Situational
1.24E+18	#كيف_نكون_قدوة في #انهاء_الوباء #كرونا #كوفيد_19 •عدم الخروج الا للضرورة •الصلاة في المنازل •ترك مسافة متر حين مخالطة الأخرين وعدم ملامسة الاخرين ومصافحتهم •تعقيم اليد بصورة مستمرة •تغطية الفم والانف في حال العطس والكحة هذا #تحدي لمجتمعنا ليرى العالم بأننا #مجتمع_واعي 💪🏻🇸🇦	True Prevention Method	Caution and Advice
1.24E+18	8- المساجد التى بها ساحة تنقل الصلاة الى الساحة مع استمرار تعقيم الحصير بعد كل صلاة ونشره في الشمس. 9- أي شخص مريض بأي مرض معدي حتى لو كان إنفلونزا عادية يصلي في المنزل حتى يُشفى. 10- عدم مصافحة أي شخص نهائياً والإكتفاء بتحية الإسلام هذه الفترة.	True Prevention Method	Caution and Advice
1.24E+18	«#الصحة» تفرض 14 يومًا حجرًا صحيًا منزليًا على القادمين إلى #المملكة للتفاصيل يرجي الاطلاع على الرابط التالي : https://t.co/YzqFe2Lsqw #مجلة_الجوهرة @SaudiMOH #كورونا #COVID19 #coronavirus	True Governmental Measure	Notifications or Measures
1.25E+18	على شركات الادويه الخليجيه أن تخطط جديا في البدأ بتصنيع العقار المرشح لعلاج كورونا( أفيجان) وخصوصا أن الشركه المصنعه اليابانيه قد منحت حقوق التصنيع خارجيا. #الحظر_الشامل #COVIDー19 #كوفيد١٩ #وزارة_الصحة #كورونا https://t.co/W9hCU8M0CF	Fake Treatment or Cure	Doubt Casting and Criticizing
1.23E+18	وزارة #الصحة: لا توجد خطورة في التعامل مع الشحنات والطرود البريدية والبضائع الواردة من #الصين وغيرها من الدول التي يتفشى فيها فيروس #كورونا الجديد #coronavirus #ChinaVirus https://t.co/OZ7iF5gCaV	False Spread Method	Doubt Casting and Criticizing
1.24E+18	الحمام في اسبانيا تلاحق المارة بسبب الجوع ، بعد ايام من تطبيق حظر التجول 👏🏻 اللهم ارحمنا برحمتك https://t.co/gXd3fyqepp	Irrelevant	Non Situational
1.24E+18	السؤال ١٣: هل نستطيع في فترة الحجر المنزلي الخروج مع العائلة لشراء حاجات المنزل؟ الجواب القرآني : فابعثوا أحدكم بورقكم هذه إلى المدينة فلينظر أيها أزكى طعاماً فليأتكم برزق منه السؤال ١٤: لماذا لا يراعي بعض الافراد التوصيات الصحية؟ الجواب القرآني : ذلك بأنهم قومٌ لا يفقهون	Irrelevant	Non Situational
762189552	#فيديو | #المسافة_الاجتماعية | الدكتور كاميار آلاي خبير في الأمراض المعدية ورئيس مشارك لمعهد الصحة والتعليم الدولي بنيويورك: كل لقاح له آثار جانبية، وفي السنتين الماضيتين عرفنا أن الآثار الجانية للقاح #كورونا خفيفة ولم تكن هناك أي خطورة للقاح #جريدة_الراية #قطر @MOPHQatar https://t.co/0HAQJW3NUE	True Vaccine Info	Caution and Advice
1.24E+18	١- فيروس الكورونا كبير في الحجم لذلك اي قناع واقي يستطيع ان يمنعه ٢- فيروس الكورونا لا يستقر في الهواء بل يهبط للارض لذلك فهو لا ينتقل بالهواء ٣- فيروس الكورونا يبقى على الاسطح المعدنية لمدة ١٢ ساعة وغسل اليدين بالماء و الصابون سيكون كافي ٤- فيروس الكورونا يبقى على الاقمشة ٩ س	True Virus Origin and properties	Caution and Advice
1.22E+18	عملية بناء المستشفى الذي أعلنت ⁧#الصين⁩ إنها ستنجزه خلال 6 أيام وسيتم تشغيله في 3 فبراير لعلاج فيروس ⁧#كورونا⁩ https://t.co/I8fZIjPjvM	True Governmental Measure	Notifications or Measures
1.24E+18	إصابة رئيس وزراء بريطانيا بوريس جونسون بفيروس الكورونا #pandemic #COVID19 #Corona #وباء_كورونا #كورونا #بريطانيا #StayHome #StayHomeStaySafe #خليك_بالبيت	Statistics	Non Situational
1.22E+18	شاهد.. الصين تنتهي من بناء مستشفى لعلاج المصابين بـ #فيروس_كورونا في مدينة #ووهان خلال 10 ايام. https://t.co/vTl98mygX3	True Governmental Measure	Notifications or Measures
1.25E+18	@PoliticalGulf أي حفره وأي وقع لا تصير مدرعم مع بعض البقم اللي يقولون كارونا انتاج امريكي زرعوه في الصين ثم عاد عليهم غاز السارين	Conspiracy Theory	Doubt Casting and Criticizing
1.24E+18	أين صانعو صفقة القرن أين الجبابرة ؟ هل منعهم فيروس كورونا من التنفيذ ؟ طالما انتم ضعفاء اتقوا النار التي وقودها الناس والحجارة #الجوكر_المصري	Irrelevant	Non Situational
1.24E+18	منظمة الصحة العالمية تأكد بشكل رسمي عدم استخدام بروفين (ادفيل او مورتين) اذا كان فيه شك ان الاعراض بسبب كوفيد-١٩ او كورونا فايروس. افضل استخدام باراسيتامول (بنادول او تايلنول) عند الحاجة. https://t.co/T5lR9EJUGN	True Treatment or Cure	Notifications or Measures
1.24E+18	#إمارة_الجوف تعلن إمارة منطقة الجوف عن تأجيل موعد #مهرجان_زيتون_الجوف_الدولي الثالث عشر ، و #مهرجان_تمور_الجوف السابع ، لأسباب وقائية تتعلق بفيروس كورونا “covid-19” ، وذلك بتوجيه سمو أمير المنطقة، وكإجراء احترازي حرصاً على سلامة الجميع . https://t.co/j9bvty72j4	True Governmental Measure	Notifications or Measures
1.24E+18	أطلق #مستشفى_الملك_خالد_بالخرج بالتعاون مع إدارة المساجد والدعوة والإرشاد حملة توعوية عن فيروس #كورونا الجديد "COVID19" في عدد من الجوامع الكبرى على محافظة #الخرج حيث تم تثقيف المصلين بعدة لغات ( العربية - الأنجليزية - الأردو ). https://t.co/2i7Gn4udac	True Prevention Method	Caution and Advice
1.24E+18	@enayah_5056 أعراض الاصابة بفيروس كورونا كوفيد-19، تمرّ غالبا بثلاث مراحل: 1-المرحلة الأولى: اعراض بسيطة:ارتفاع في الحرارة، كحة جافة،صداع واسهال. 2-المرحلة الثانية:ضيق في التنفس، وانخفاض الاكسجين نتيجة التهاب الرئة. المرحلة الثالثة:فشل الرئتين والقلب. @msn_500 @may__666 @055tnt	True Symptom	Caution and Advice
1.24E+18	#الفاتيكان ينفى إصابة #البابا_فرانسيس ومساعديه بـ #فيروس_كورونا المستجد لمزيد من التفاصيل.. https://t.co/w5FVyggZUA https://t.co/LoKFlaNu6b	Statistics	Notifications or Measures
2320319165	@SaudiNews50 االأنسان يفعل السبب وهم افعلو السبب المرض والموت كله من الله احمدو الله على النعمه كفاكم من التحلطم الدوله ماراح تدخل شي يضر الناس وهذى اللقاح زي اي لقاح حتى المواليد يلقحون شي طبيعي يكون له اثار جانبيه حتى البندول يفشل الكلا اتكلو على الله كل شي مكتوب	True Vaccine Info	Caution and Advice
565435235	"حصلت على اللقاح لأنه يسمح لي أن أكون قريباً من عائلتي، وأصدقائي ومرضاي من دون قلق. حصولي على اللقاح يساهم في الحدّ من انتشار الجائحة" د.معتصم الخالد . سارعوا في الحصول على لقاح #كوفيد_19 من أجل سلامة الجميع. #وطن #إدلب #كوفيد_19 #أوميكرون	True Vaccine Info	Caution and Advice
1.23E+18	🚨 متابعة المؤسسة الصحية في جنوب استراليا مغردةً عبر حسابها الرسمي " لن تنتقل لك عدوى #فيروس_كورونا ان استلمت طروداً بريدية من الدول الأخرى حتى من #الصين ، " https://t.co/Upxii5gXPv	False Spread Method	Doubt Casting and Criticizing
1.25E+18	اكثر فيديو مفزع ممكن تشوفه خلال هالازمة حتى الان في الاكوادور بسبب انهيار النظام الصحي و قلة الموارد و ايضا فساد وضعف المسؤولين يتم رمي جثث المصابين بفايروس كورونا في الشوارع وفي المستشفيات يتم وضعها باكياس الزبالة ورميها لدرجة ان الغربان والطيور اصبحت تنهشها #كورونا_الجديد https://t.co/7FtC166CpJ	Causing Anxiety and Fear	Non Situational
1.25E+18	▶️ وزير الصحة: #السلطنة لديها مخزون كاف من الأدوية المستخدمة في علاج #كورونا في الوقت الراهن https://t.co/1Bzdu3MEt3 #مركز_الأخبار https://t.co/APnKuNESay	Irrelevant	Non Situational
1.25E+18	المضادات الحيوية هل تقي من أو تعالج كورونا ؟ متحدث الصحة يجيب #متحدث_الصحه #كورونا #كوفيد١٩ #السعودية - https://t.co/HOMNETtCuQ	Fake Treatment or Cure	Doubt Casting and Criticizing
1.24E+18	تفادياً للإصابة بفيروس كوفيد-19، من المهم للغاية تنظيف فلاتر المكيفات أسبوعيًا، باستخدام الماء بدرجة حرارة الغرفة مع الصابون والمطهرات. #يورك #نصائح_يورك #خلك_بالبيت #كُلنا_مسؤول #خليك_بالبيت https://t.co/3dGPPVU27h	True Prevention Method	Caution and Advice
1.23E+18	أخطر من الفيروسات.. دراسة: وباء تلوث الهواء يقصر أمد الحياة 3 سنوات https://t.co/JRMGcCendI	Irrelevant	Non Situational
1.25E+18	أزمة وتعدي | #فزعه_المتشافين لعلاج #كورونا وضحايا تجار الاقامات رابط الحلقة https://t.co/B6S19q8JLF تقديم الاعلامي صالح جرمن #قناة_atv https://t.co/Qcq6mzhLy6	Irrelevant	Non Situational
1.24E+18	١- تجنب المصافحة بالكامل #السلام_نظر ٢- غسل وتعقيم اليدين باستمرار ٣- تجّنب التجمعات بأنواعها ٤- إذا كنت قادم من خارج المملكة، اعزل نفسك في غرفتك وبعيد عن اهلك لمدة ١٤ يوم من نصائح وزير الصحة لـ #الوقايه_من_كورونا #كوفيد_19 https://t.co/pHqtXZFECM	True Prevention Method	Caution and Advice
1.24E+18	@3l_ghamdi مساءك صحة بناء على المعلومات المتوفرة حاليا من نتائج الدراسات الوبائية فإنه لايوجد خطر من إنتقال فيروس كورونا الجديد عبر البضائع والطرود القادمة من الصين ، كما أن غسل اليدين بالماء والصابون كفيل بالقضاء على الفيروسات التنفسية عامة مع تمنياتنا للجميع بالصحة والعافية	False Spread Method	Doubt Casting and Criticizing
1.22E+18	ماهي أعراض المرض التي يُسببها فيروس الكورونا الجديد؟ أعراض المرض التي يُسببها فيروس الكورونا الجديد تشبه تلك التي للإنفلونزا: ارتفاع في درجة الحرارة, السعال, ضيق في التنفس وصعوبة في التنفس.. #تعليم_جده #الشؤون_الصحيه_المدرسيه_بتعليم_جده #وزارة_التعليم #فيروس_كورونا	True Symptom	Caution and Advice
1.25E+18	علاج كورونا ينطبق عليه قول أمل دنقل هي أشياء لا تشترى	Irrelevant	Non Situational
1.25E+18	حينما سئل البروفيسور يوهان غيساكى عضو مجموعة #فيروس_كورونا #COVID19 فى السويدهل الصيام يؤدى للإصابة بالفيروس قال:"على العكس تمامًا الصيام يقلل من خطر الإصابة بالفيروس لدى الصائم لأن الحلق الجاف لا يساعدالفيروس لكن الحلق الرطب هو الذى يوفر بيئة حاضنة للفيروس	Irrelevant	Non Situational
1.22E+18	الصين انتهت من بناء أضخم مستشفى خلال عشرة أيام على شان يواجهوا هذا المرض الجديد ( فيروس كورونا ) الذي أصاب بعض أبنآء شعبهم !!!!! ، ذكرني بجسر مذبح ١٥ سنه وما كملوه وقالك نترحم على عفاش وعهده وخلايفه منقول https://t.co/HlHQ9SHGMI	True Governmental Measure	Notifications or Measures
1.24E+18	الإصلاحي في الشرعية اليمنية يد ممدوده في جيب #السعودية_العظمى ويده الأخرى تطعنها من الخلف... وعينيه تشع غراماً وعشقاً ل #قطر. اذا استمر التحالف يعتبر ان الإصلاحي الاخواني شريك سياسي وخيار استراتيجي للشرعية.. فلن نفلح ابدا #عاجل_السعودية #ولي_العهد #كوفيد_19 #خليك_في_البيت #الجوف	Irrelevant	Non Situational
1.24E+18	@j0o0dd الامارات تقريبا اول دولة عربية اعلنت تسجيل حالات كورونا وفيها جنسيات عربية واجنية كتير جدا ومع ذلك مشفناش ولا واحد اماراتى بيشتم فى والوافدين او بيطلب بتريحلهم الحقيقة شعب زايد اثبت انه شعب محترم ومثقف✋🏼	Irrelevant	Non Situational
274962019	"الصحة" تعلن تقديم 17,879 جرعة من لقاح "كوفيد-19" خلال الساعات الـ24 الماضية.. والإجمالي حتى اليوم 24,105,247. #وام https://t.co/2jqDK1KT60	True Vaccine Info	Notifications or Measures
1.24E+18	للوقاية من #كورونا ١- الاكثار من غسل اليدين بالماء والصابون وخصوصا قبل لمس الوجه بعد لمس اي شي ٢-اداب السعال والعطاس (اعطس وكح بمنديل اوغط انفك وفمك بكمك وليس بيدك) ٣-البس الكمام فقط في حالة اصابتك باعراض انفلونزا من كحه او عطاس او كنت تعتني باحد عنده هالاعراض غير كذا لا+ بلغ ٩٣٧	True Prevention Method	Caution and Advice
9.57E+17	@mimi41475604 @gWZKRv0KwE75nfT @SaudiNews50 اي دواء له اثار جانبية ... ماجات على لقاح استفاد منه ناس كثير بعد امر الله عز وجل	True Vaccine Info	Caution and Advice
1.24E+18	معلومة مهمة جداً عن عدم فعالية الشماغ أو النقاب عند إستخدامهما كلثام، في الوقاية من #فيروس_كورونا ، أو من غيره من الفيروسات. https://t.co/mkvynaaucI	Irrelevant	Non Situational
9.10E+17	لقاح عبد الله آمن للغاية، عالي المناعة ، يتسم بالكفاءة والفعاليةلدى الأطفال والمراهقين. يحفز على ارتفاع نسبة الأجسام المضادة IgG anti-RBD والاستجابة المناعية، ويثبط مستقبلات ACE-2 ويحفز النشاط المعادل ضد SARS-CoV-2. #CubaEsSalud https://t.co/DEiigvWhRp	True Vaccine Info	Caution and Advice
1.23E+18	@SaudiPrinces9 صباحك صحة بناء على المعلومات المتوفرة حاليا لايوجد خطر من إنتقال فيروس كورونا الجديد عبر البضائع والطرود المستوردة من الصين مع تمنياتنا للجميع بالصحة والعافية	False Spread Method	Doubt Casting and Criticizing
1.24E+18	2 من أجل سلامتك وطرق الوقاية من 🦠فيروس كورونا ( كوفيد -19 ) 🦠 ٥- الإبتعاد عن التجمعات 👨‍👩‍👧‍👦 ٦- الاستئذان من الكبار قبل الخروج لأمر معين 🙋🏻 ٧- طبخ الدجاج واللحم والبيض جيداً 🍳🥘🍖 ٨- تعقيم اليدين بشكل صحيح 🧴👐🏻 #كورونا @edushamli1 @spokesp_moe @moe_gov_sa @HAIL_EDU https://t.co/wrHqFNqfKL	True Prevention Method	Caution and Advice
1.25E+18	التوصيات الصحية واضحة للمدخنين من بداية #كورونا للإقلاع عن التدخين بصورة عاجلة فما الأسباب؟ وما الدلائل على مضار كورونا على المدخن؟ الإجابة في الرابط: https://t.co/j8SpVDht8C #COVID19 #فيروس_كورونا #الامارات #السعودية #البحرين #الكويت #الاردن #أعراض_كورونا #Coronavirus	Irrelevant	Non Situational
1.25E+18	لا توجد أي علاقة بين شبكات الجيل الخامس ونشر عدوى #فيروس_كورونا #كوفيد_19. يجب التحقق دائما من مصادر المعلومات، خصوصا في ظل وجود الكثير من حملات التضليل والمعلومات الخاطئة عبر الإنترنت ووسائل التواصل الاجتماعي https://t.co/x7P2gKEhgv	Conspiracy Theory	Counter Rumors
1.25E+18	@sghaseer لو كان الفيروس يتوقف انتشاره بسبب ارتفاع الحرارة لكانت جيزان والمحافظات التابعة لها ما اصابهم الفايروس بسبب ارتفاع الحرارة لديهم ع مدار السنة واتوقع ارتفاع الحرارة لايحد من انحسار كرونا	True Virus Origin and properties	Caution and Advice
1.25E+18	سباق التجارب على البشر لعلاج كورونا https://t.co/g6dSxKcJqn	Irrelevant	Doubt Casting and Criticizing
1.24E+18	غسل اليدين جيداً يعد من أهم ما تحمي به نفسك ضد البكتيريا والفيروسات - وينصح بإطالة الغسيل لمدة ٤٠ ثانية 🔁 #كوفيد_19 #منع_التجول #كورونا https://t.co/3NszCotCdu	True Prevention Method	Caution and Advice
1.24E+18	🔴 #عاجــل | توجهت مساء اليوم إحدى طائرات سلاح الجو السلطاني العماني إلى جمهورية #الصين الشعبية لاستيراد مواد وأجهزة طبية متنوعة وذلك في إطار الجهود الوطنية الحثيثة والمتواصلة التي تبذلها السلطنة لمكافحة جائحة #فيروس_كورونا_المستجد .. https://t.co/MMD9D2JrY5	True Governmental Measure	Notifications or Measures
1.24E+18	استثماراً لأوقات أبناءنا وبناتنا خلال فترة #الحجر_المنزلي هذه لوحة لتشجيعهم على حفظ جزء عم، يمكنكم طباعتها أو استخدامها إلكترونياً من خلال شاشة الجوال أو الأيباد. شاركونا النتائج أسفل التغريدة لتشجيع الآخرين على الاستثمار المفيد رابط التحميل: https://t.co/knZzjIT5E5 @stu_guide https://t.co/EW8pifdwRt	Irrelevant	Non Situational
1.24E+18	@thniaan الجو غبار وهوى. أفضل وادق تعقيم وصحي شمس اول النهار يعقبها غبار وهوى	Irrelevant	Non Situational
1.24E+18	من قراءتي المتعدده والغير المحدد ان فيرؤس كرونا covid19يقتل الناس فى جميع الاعمار اطفال شباب وكبار فى السن ويقتل الاصخاء الخاليين من الامراض مثلما يقتل المرضي المليانين بالعاهات صحيه خلي بالك من نفسك وخاف على غيرك #فيروس_كورونا_المستجد	True Virus Origin and properties	Caution and Advice
251069109	#البحرين | القحطاني: لقاح + إصابة بأوميكرون = مناعة ضد تكرار الإصابة بأية متحورات https://t.co/oTTEWzypvG https://t.co/YU4ta2CGhq	True Vaccine Info	Caution and Advice
1.24E+18	@biorasib11 صحيح سيد بيوراسب .. الفايروس كورونا له ساعات محددة للعيش على الأسطح الصلبة ، والمعقمات تُسرع بموته والقضاء عليه .. وخطورته اذا أصاب الأنسان حيث يصعب علاجه لعدم توفر المصل المضاد له . تحياتي	True Spread Method	Doubt Casting and Criticizing
498779256	@whfc__ أهلاً بك: يمكنك الدخول للاختبار إذا كان الوضع الصحي في تطبيق توكلنا "محصن" أكمل جرعات لقاح كورونا (كوفيد-19) بالتوفيق.	True Vaccine Info	Caution and Advice
1.23E+18	معالي عبدالرحمن بن محمد العويس وزير الصحة ووقاية المجتمع في مؤتمر صحفي حول مواجهة فيروس كورونا: #الإمارات أول دولة عربية أعلنت وجود حالات إصابة بكورونا ترسيخا لمبدأ الشفافية. #فيروس_كورونا #وقاية_وأمان @mohapuae https://t.co/aZeGW6Xknq	Irrelevant	Non Situational
1.24E+18	هل المضادات الحيوية فعالة في الوقاية من فيروس كورونا المستجد وعلاجه؟ #كورونا #فيروس_كورونا #COVID19 https://t.co/SuQJF3wfbI	Fake Treatment or Cure	Doubt Casting and Criticizing
1.25E+18	ملاحظة للمرضى المصابين بفيروس كرونا وهم في الحجر المنزلي : تجنب إستخدام مخفضات الحرارة والآلام مثل البروفين والبونستان و الفولتارين وغيرها (إلا في الحالات القصوى) وذلك لأنها ربما تؤدي إلى تدهور حالتك. أستخدم الأدول فقط. #عمان_تواجه_كرونا https://t.co/4pwtKr0Vvl	True Treatment or Cure	Caution and Advice
1.24E+18	#كارونا_السعوديه الواعظ الصامت ، اشتغل الناس من بعده بالاستغفار واللجوء إلى الله ، رجعوا لفطرتهم السوية ، قرّوا في بيوتهم ، خالف كل الأهواء ورضخوا له	Irrelevant	Non Situational
1.25E+18	الروبوت علّام 🤖 شبكات الجيل الخامس لا تساهم في انتشار #فيروس_كورونا #بوبساي #العلوم_للعموم https://t.co/ilVujQFouO	Conspiracy Theory	Counter Rumors
1.23E+18	دعا خبير من ووهان المتعافيين من فيروس كورونا الجديد (كوفيد-19) للتبرع بالبلازما في المستشفيات، حيث تم تحديد الأجسام المضادة في بلازما بعض المرضى. النتائج الأولية أشارت إلى فعالية نقل االبلازما في علاج المرضى الذين تم تشخيصهم بعدوى كوفيد-19. #معا_ضد_كورونا https://t.co/7ub78X0e7C	Fake Treatment or Cure	Doubt Casting and Criticizing
1.22E+18	@tabuk_edu نظرا لانتشار فايروس كورونا نهب بالجميع من طالبات وأولياء الامور اخذ الحيطة والحذر واتباع اساليب الوقاية منه وعليهم التقيد بالاحتياطات الوقائية للالتهابات التنفسية عامة التي تشمل: ١_ المداومة على غسل اليدين بالماء والصابون، ٢_ تغطية الفم، والأنف عند السعال والعطس	True Prevention Method	Caution and Advice
2944751161	الصحة العالمية تحدّث إرشاداتها العلاجية لتضمينها دواء مولنوبيرافير لعلاج كورونا https://t.co/p1zKwZEeM0 https://t.co/o7cCeD3vqQ	True Treatment or Cure	Caution and Advice
498779256	@XN7715 أهلاً بك: يمكنك الدخول للاختبار إذا كان الوضع الصحي في تطبيق توكلنا "محصن" أكمل جرعات لقاح كورونا (كوفيد-19) بالتوفيق.	True Vaccine Info	Caution and Advice
1.24E+18	أصدقاؤنا الأعزاء مصدر الجوال للإتصالات بالجبيل الصناعية . تماشيا مع القرارات الاحترازية بشأن فايروس كورونا حمانا الله وإياكم من كل مكروه فقط تغير موعد التوصيل داخل الجبيل الصناعية من الساعة 2 ظهرا إلى 6 مساءا دمتم ودامت بلادنا بخير للتواصل عبر الواتساب https://t.co/tG1XgslHMP	Irrelevant	Non Situational
1.25E+18	#عاجل بشري ساره 🛑✋️خبر مفرح بخصوص علاج #كورونا تحياجمهورية مصرالعربية 🇪🇬 👇👇 https://t.co/2CUQw2SgTa	Irrelevant	Non Situational
1.24E+18	#فيروس_كورونا: الخطوط الجوية الجزائرية تعلق رحلاتها مؤقتا "من و إلى" ميلانو (ايطاليا )https://t.co/Qo1rtyPk1L https://t.co/T72anwLKeJ	True Governmental Measure	Notifications or Measures
7.59E+17	@AlMamlakaTV الناس اللي اخذت لقاح بدأت تظهر عليهم اثار جانبيه في القلب هذي نقطه يجب ذكرها	True Vaccine Info	Caution and Advice
1.24E+18	#جريمه_عدم_ختم_الجواز الحل الوحيد اللي يروحون لإيران إيران دولة معادية للسعودية بشكل خاص وللاسلام بشكل عام بغض النظر عن انك شيعي لكن سفرك لبلد وانت تعلم مسبقا بأنه يوجد فيه كورونا وادعائك بانك جاي من البحرين مو من إيران هذي خيانة عظمى يجب أن تنتهي بالإعدام https://t.co/2RQ8PS6nod	Irrelevant	Notifications or Measures
1.25E+18	🇴🇲🇮🇳▫️ - وزارة الصحة تتمكن من شراء مليون حبة من دواء هايدروكسي كلوروكوين من #الهند #فيروس_كورونا #عمان_تواجه_كورونا https://t.co/dZR6ckZsCc	Fake Treatment or Cure	Doubt Casting and Criticizing
1.40E+18	أثبت اللقاح -بفضل الله- أنه فعّال وآمن، #خذ_الخطوة لتحافظ على نفسك من المضاعفات التي تنتج عن الوباء ✅ #لقاح_كورونا #عش_بصحة https://t.co/sNpCoELPXJ	True Vaccine Info	Caution and Advice
1.25E+18	أحلى شيء في أزمة كورونا كل واحد يمدح مسؤول او كاتب او ناشط من نفس فئته او طائفته او كتلته الحزبية ويستلمه رتويت وتطبيل وطايحين ترشيحات له وكيل وزارة وزير قادم والمصيبة كل واحد معاه ذبابة وشبيحته !! خوش والله وتبون البلد يتعدل بعد الازمة ! #الكويت_نعمة #علامة_تعجب	Irrelevant	Non Situational
522154603	الدكتور كاميار آلاي خبير في الأمراض المعدية ورئيس مشارك لمعهد الصحة والتعليم الدولي بنيويورك: كل لقاح له آثار جانبية، وفي السنتين الماضيتين عرفنا أن الآثار الجانية للقاح كورونا خفيفة ولم تكن هناك أي خطورة للقاح #المسافة_الاجتماعية #تلفزيون_قطر https://t.co/INNnF5dvvH	True Vaccine Info	Caution and Advice
1.24E+18	@dxb_l1 @Neven18418371 @M__albugaily اخي المشكله كلها تكمن في عدم اعلان حكومتكم المرض كما فعلت ايران بالتكتم لاسباب اقتصاديه بحته في مصر او سياسيه في ايران بسبب الانتخابات ما ادى تفشي المرض وتصديره الى دول الجوار وهذه جريمه بحق الانسانيه الشعب المصري اخوانا واهلنا ولكن الكلام للحكومات الفاسده اللي تسببت بالكارثه	False Governmental Measure	Doubt Casting and Criticizing
1.24E+18	🎈(الحوكمة الادارية في توفير الجهود الطبية) تحتاج الادارة الحكومية الطبية الى ترشيد تدفق المرضى للمستشفيات عن طريق سياسات ادارية تساهم في بطئ وتاخير عملية انتشار الوباء ومنها (الحجر المنزلي)حتى تستطيع توفير جهودها للحفاظ على استمرارية الخدمات الطبية بالجودة العالية.#فخورين_فيكم	True Governmental Measure	Notifications or Measures
1.24E+18	🔴 #عاجل BBC : إصابة رئيس الوزراء البريطاني بوريس جونسون بفيروس كورونا. #فيروس_كورونا_المستجدّ	Statistics	Non Situational
1.24E+18	أعلنت مؤسسة حمد الطبية عن تخصيص مستشفى حزم مبيريك العام كمرفق لعلاج مرضى فيروس كورونا (كوفيد-19 ) وذلك اعتباراً من اليوم بهدف تمكين المؤسسة من توفير رعاية عالية الجودة لهؤلاء المرضى في مرفق متكامل. #سلامتك_هي_سلامتي https://t.co/NoQULCIzVV https://t.co/iovP2jmV2e	True Governmental Measure	Notifications or Measures
49257599	#فيديو الدكتور كاميار آلاي خبير في الأمراض المعدية ورئيس مشارك لمعهد الصحة والتعليم الدولي بنيويورك: كل لقاح له آثار جانبية، وفي السنتين الماضيتين عرفنا أن الآثار الجانبية للقاح كورونا خفيفة ولم تكن هناك أي خطورة👇 https://t.co/anaffy41PH https://t.co/kepaQTtyFc	True Vaccine Info	Caution and Advice
1.24E+18	لا تنسى غسل اليدين #غسل_اليدين #كوفيد_19 https://t.co/LXkLfA89oD	True Prevention Method	Caution and Advice
1.24E+18	#الرياض_الان العالم كله مستنفر بسبب فايروس كورونا ودول عظمى انهارت بسببه واهتز اقتصادها والسعوديه بفضل الله ونعمته في ظل قيادتها شامخه يقوم رجال الصحه بالعلاج والرعاية للمرضى. ويقوم رجال الدفاع الجوي بصد هجمات الحوثيين أذناب إيران. والشعب في أتم راحه وأمن وأمان . فلله الحمد .	True Governmental Measure	Notifications or Measures
1.24E+18	الثريد دا بيثبت ان الدوله كان معاها حق لما خافت من الجو اكتر من كورونا https://t.co/8qujpZWc2v	Irrelevant	Non Situational
1.24E+18	@meso5515 الطيارات بترش معقمات من الجو بدا من الاسكندرية لان الطيارات علي ارتفاع منخفض في المنطقة دي وعشان كده بشعرو او بتشموها ربنا يحرس جيشنا	Irrelevant	Non Situational
1.24E+18	@Ask_jeddeh1 اذا لم تخالط مصاب ولاكنت برى المملكة ان شاء الله مو كورونا من تقلبات الجو وممكن حساسيه ...بكل الاحوال استشر على رقم٩٣٧ او تطبيق موعد،،	Irrelevant	Non Situational
1.24E+18	حرصك على نظافتك و غسل يديك يقيك بعد مشيئة الله من انتقال فيروس كورونا ( كوفيد 19 ) . #اليوم_العالمي_لمحاربه_كورونا #الحجز_المنزلي https://t.co/V3GkIP4aoM	True Prevention Method	Caution and Advice
1.24E+18	@ksagaca بالأمس شاهدت في المجال الجوي لمدينة الرياض طائرة مدنية تطير فوق قصر الملك عبدالله متجهه شمال شرق بعد دخول وقت منع التجول بساعات والمطارات مغلقة لكن ربما الهيئات الدبلوماسية مسموح لها بالدخول و الخروج من البلد حتى في وقت الحظر كما هو معمول به في دول عدة بعد حظر السفر	Irrelevant	Non Situational
1.24E+18	كبير المستشارين الطبيين في الحكومة البريطانية: التدخين "نقطة ضعف إضافية" أمام كورونا 👇 #فيروس_كورونا #تونس https://t.co/FpCVXOeQOz	True Virus Origin and properties	Doubt Casting and Criticizing
1.23E+18	@SamarDJarrah Common sis , ترمب يسأل هل تعتقد لو استخدمنا لقاح الانفلونزا ممكن يساعد او يأثر في كورونا فايروس ؟ والجواب كان لا فسكت الرجل ، النقطة هنا عندما يقول عنكم ترمب انكم FAKE NEWS لم يكذب ، وهذا مثال واضح على تزييفكم للحقائق !!	Fake Treatment or Cure	Doubt Casting and Criticizing
1.25E+18	@1listar الغريب انه قبل العزل كنت اداوم مواصل من الارق الحين دجاجه من تغرب الشمس انا بفراشي	Irrelevant	Non Situational
1.24E+18	@gestenksa تجنب لمس العينين والأنف والفم بيديك قبل غسلهما بالماء والصابون منعا لانتقال الفيروسات #الوقاية_من_كورونا - مع تحيات وزارة الصحة https://t.co/sD1HkNMoX3	True Prevention Method	Caution and Advice
1.23E+18	الوقائية، اطلع على النصائح الصادرة عن المنظمة على الرابط التالي: https://t.co/90ONg7LE8z…/novel-coronavirus-2…/advice-for-public هل من الآمن استلام الرسائل أو الطرود من الصين؟ نعم، آمن. لا يُعرِّض استلام الطرود من الصين الناس إلى خطر الإصابة بفيروس كورونا المستجد. ونعلم،	False Spread Method	Doubt Casting and Criticizing
1.24E+18	تدور رسالة تزعم ان هذا الوباءهو غاز السارين هذاغير صحيح ولا يمكن ابداً ان يكون ذلك الغاز مختلف،الغازمحدود المكان ويقتل بسرعة، لكن الذي نراه الان فيروس له تحاليل وفحص واضح بالمختبر وينجو منه بإذن الله٩٩٪ من المصابين معظمهم لايدخلًون المستشفيات #يحدث_الآن #كورونا	True Virus Origin and properties	Doubt Casting and Criticizing
1.23E+18	الجوكز الي تحطوا فيها كورونا بتقرّف ومش حلوة وما بتضحك ومش من قليل لو ربنا سخطنا ومتنا كلنا بالفايروس	Irrelevant	Non Situational
1.25E+18	إجراء دراسة سريرية محكمة دولية لعلاج كورونا في 5 مستشفيات سعودية https://t.co/epCcUxY8L5	Irrelevant	Non Situational
1.24E+18	@AljawazatKSA السلام عليكم ياخي انا خارج المملكة في اليمن وكان عندي تأشيرات خروج وعوده 90يوم ورحت قبل انتهى المده ولكن بسبب فيروس كورونا اغلاقة المنافذ البرية والجوية ورجعت من المطار والآن انتهت التاشيره الخروج والعوده لها 5ايام افيدونا بالله عليك كيف نسوي ونحنا خارج المملكة هل في تمديد آليا	True Governmental Measure	Notifications or Measures
1.24E+18	هل يُعتبر إرضاع الأم لطفلها آمناً إذا كانت مصابة بالفيروس التاجي؟ يجب على جميع الأمهات في المناطق المعرضة للخطر أو اللاتي يعانين من أعراض كالحُمى أو السعال أو صعوبة التنفس أن يتوجهن للحصول على رعاية طبية في مرحلة مبكرة، والالتزام بتعليمات مزود الرعاية الطبية.#وعينا_عن_كورونا	True Symptom	Caution and Advice
1.22E+18	س. هل تحمي اللقاحات المضادة للالتهاب الرئوي من #فيروس_كورونا المستجد؟ ج. لا. لقاحات الالتهاب الرئوي لا تحمي من فيروس كورونا المستجد. هذا الفيروس جديد ومختلف ويحتاج لقاحاً خاصاً به. الباحثون يعملون على تطوير لقاح مضاد لهذا الفيروس. #اعرف_الحقائق #حلوها https://t.co/B1MkJD2yW0	Fake Treatment or Cure	Doubt Casting and Criticizing
1.24E+18	كيف ينتشر مرض كوفيد – 19؟ ينتقل من شخص إلى آخر عن طريق تناثر قطرات صغيره من الأنف أو الفم للشخص المصاب عند السعال ، أو عند ملامستهم لها عند تساقطها على الأسطح ثم يتم لمس العين أو الأنف أو الفم. #مستشفى_العائلة_في_الكويت #مستشفى_سدرة #الكويت #kuwait #كورونا #corona #فيروس	True Spread Method	Caution and Advice
1.20E+18	[معلومة] 📍 إعلان شركة بيغهيت عبر ويفيرس قبل قليل : تم اختبار ڤي 🐻 إيجابيًا لـ كوفيد-19 الليلة بعد أن عانى من التهاب خفيف في الحلق. لقد أكمل جرعتين من اللقاح ولم تظهر عليه أي أعراض غير عادية. .☘ #AlgerianARMY @BTS_twt https://t.co/isruS97lDA	True Vaccine Info	Caution and Advice
1.24E+18	طرق انتقال كورونا الجديد/ ١-العطس ٢-السعال ٣-ملامسة أو مصافحة شخص مصاب بالفيروس. ٤-عدم غسل اليدين و فرك العينين، أو الأنف، أو الفم بعد ملامسة شخص أو سطح ملوث بالفيروس. ٥- ملامسة الأسطح أو الأشياء الملوثة بالفيروس دون غسل اليدين ٦- لا ينتقل عبر الهواء❌ #التجمع_الصحي_بمكه_المكرمه	True Spread Method	Caution and Advice
1.24E+18	#السعودية | إغلاق الحرمين بعد صلاة العشاء وإعادة فتحهما قبل صلاة الفجر احترازيا من #كورونا #الكويت #كورونا_الكويت #كورونا_في_الكويت https://t.co/0NOL2Yxjxj	True Governmental Measure	Notifications or Measures
1.24E+18	🔴☠️ تحذير هام☠️🔴 مع توقعات هطول الأمطار سوف تزيد نسبة الرطوبة في الجو؛ كل ذلك يزيد من عمر فايروس #كورونا. في تلك الفترة بالأخص نرجو منكم أن تلزموا منازلكم وتجنبوا الخروج للتنزه أو الجلوس في الأودية وتجمعات المياه. 🔴 أنت تقرر سلامتك 🔴	True Prevention Method	Caution and Advice
1.25E+18	#فيروس_كورونا "وَمَا أَرْسَلْنَاكَ إِلَّا رَحْمَةً لِّلْعَالَمِينَ" لافتة توعوية بخصوص فيروس كورونا على احدى الطرق المؤدية من وإلى مطار شيكاغو مكتوب فيها: -اغسل يديك باستمرار. -لا تترك مكانك لو انتشر المرض. -لا تخرج او تذهب إلى أماكن المرض. اللهُمَّ صلَّى على سيدنا ونبينا محمد https://t.co/IwUxURRo02	True Prevention Method	Caution and Advice
1.24E+18	التنمّر على شكل هند البحرينية بعد إصابتها بكورونا يُبكي مذيعة على الهواء https://t.co/qQgApdwm56 #LBCI #LBCINews #LBCILebanon	Hate and Exclusion	Non Situational
1.24E+18	أعلنت الكويت، وقف الرحلات الجوية إلى 7 دول لمدة أسبوع؛ في إطار التدابير الاحترازية لمواجهة تداعيات فيروس “كورونا الجديد”. #افريقيا_يا_اهلي https://t.co/TaiPTKiord	True Governmental Measure	Notifications or Measures
1.22E+18	والصحيح هو أن وفي كل الأحوال يجب ارتداء الكمامة والجانب الأزرق إلى الخارج والأبيض إلى الداخل. حيث أن الجزء الأزرق مزود بخاصية مضاد للماء وبالتالي يمنع تسرّب الرطوبة أو رذاذ الماء إلى الداخل. والجانب الأبيض مزود بخاصية الامتصاص لمنع انتشار الجراثيم إلى الجو. #فيروس_كورونا	Irrelevant	Non Situational
1.25E+18	لحد من انشار #كورونا_الجديد الاشباح ترعب سكان اندونيسيا لي بقائهم في بيوتهم #خليك_في_البيت #كوفيد19 https://t.co/ODElXBq6h7	Causing Anxiety and Fear	Non Situational
1.24E+18	س؛ هل تساعد الغرغرة بغسول الفم على الوقاية من العدوى بفيروس #كرونا المستجد (#Covid_19) ؟ ج: لا توجد أي بينة على أن إستخدام غسول الفم يقي من العدوى بفيروس #كرونا المستجد (#Covid_19 ). @om1live @royalhospital_ @OmanVSCovid19 @OmanTVGeneral @WHOEMRO @Omantel @omaninfo1 https://t.co/t3X45xb240	Irrelevant	Non Situational
1.24E+18	أيام #حظر_التجول ظروف جبرية لكي تكتشف نفسك، وترتب أولوياتك.. تعلم أن تقلل الجلوس أمام الجوال أو القنوات والأفلام لساعات لأجل الترفيه فقط! درب وعود نفسك على الجلوس وحيداً لأجل ماينفعك(عبادة، قراءة، رياضة، بحث علمي، تخطيط للحياة..إلخ حتى لاتعاني إذا ما مرت بك تجارب أقسى(لاقدر الله)	Irrelevant	Caution and Advice
1.35E+18	الكويت 🇰🇼 تشتري عقار «باكسلوفيد» أول دواء لعلاج «كورونا» بـ 9 ملايين دولار https://t.co/z1rDdGwjxZ	True Treatment or Cure	Caution and Advice
1.25E+18	#الزمالك والله اخبار الزمالك النهارده زى علاج كورونا بالنسبة للمصاب حقيقي الضحك فى زمن الكورونا بابيه واخد كل مستحقاته يا بيه	Irrelevant	Non Situational
1.24E+18	للوقاية من «كورونا» تجنب لمس عينيك وأنفك وفمك..لماذا؟ • لأن اليدين تلمسان العديد من الأسطح ويمكنهما التقاط الفيروسات. • إذا تلوثت اليدان فإنهما قد تنقلان الفيروس إلى العينين أو الأنف أو الفم. • يمكن للفيروس أن يدخل الجسم عن طريق هذه المنافذ ويصيبك بالمرض. https://t.co/MlIAWViltU	True Prevention Method	Caution and Advice
1.22E+18	انتهت السلطات الصينية الأحد من بناء وتجهيز المستشفى الخاص بعلاج المصابين بفيروس #كورونا في ٧ أيام كما وعدت 👌👌 الأزمات ، تصنع المستحيلات في كل مكان ... إلا أزمه مستشفيات جازان ووضعها الكارثي يامعالي الوزير @tfrabiah لاتصنع شئ ابداً😊 https://t.co/0KqdqUODIE	True Governmental Measure	Notifications or Measures
1.25E+18	#جريدة_الرؤية | أعلنت الوكالة الوطنية لسلامة الأدوية في فرنسا (ANSM)، أن استخدام دواء "هيدروكسي كلوروكين" في علاج كورونا، قد يظهر آثارا سلبية على المرضى في مراحل لاحقة. https://t.co/F5oioQlDMz	Fake Treatment or Cure	Doubt Casting and Criticizing
1.24E+18	#COVID19 #كورونا لحد دلوقت ملهوش علاج بس انا شخصيا تعبت وروحت لدكتور وقولتله أن اول ما تعبت اخدت فيتامينات منها فيتامين سي عشان اقوي المناعه والدكتور كان مبسوط مني جدا اني عملت حاجه زي كدا واني ماخدتش مضاد حيوي عشان مضعفش المناعه	Fake Treatment or Cure	Non Situational
1.24E+18	هل هذه صورة لفايروس #كورونا المستجد (كوفيد-19) بعد تكبيره 2600 مرة؟ إليك تحقق #مسبار: https://t.co/ipwpkK5pmh… https://t.co/wVAZxP2Ein	Irrelevant	Non Situational
1.22E+18	أول إصابة مؤكدة في الدول العربية بفيروس كورونا في بلد خليجي الإمارات تتأ... https://t.co/6uCpwDM2QI عبر @YouTube	Irrelevant	Non Situational
1.24E+18	أخبرتنا الأرصاد بسوء الأحوال الجوية فخاف الجميع واستعدوا .. وأخبرنا القرآن بأهوال يوم القيامة ولم نخف ولم نستعد😢 #العاصفه_الترابيه #عاصفة_التنين #منخفض_التنين #خليك_بالبيت #فيروس_كورونا https://t.co/GaXCRpCXQv	Irrelevant	Non Situational
1.24E+18	#صور: التسوق الآمن والالتزام بتعليمات السلامة في أم السماق غرب #عمان #الغد #الأردن #كورونا #حظر_التجول https://t.co/5OBHLy4Oj6	Irrelevant	Non Situational
1.24E+18	@gabarotus ايه علاقة الكورونا بال 5G https://t.co/G5xmXqu4cw	Conspiracy Theory	Doubt Casting and Criticizing
1.25E+18	احس الحربي يبي يلقى علاج كورونا https://t.co/GTM6oaso4r	Irrelevant	Non Situational
1.23E+18	#الامارات71_ابوظبي | في تغريدة عبر حسابها .. وزارة الصحة ووقاية المجتمع تؤكد أنه لا يوجد دليل علمي على أن تناول الثوم يحمي من فيروس كورونا المستجد، مشيرة إلى أن الالتزام بعادات النظافة الشخصية تساعد على الوقاية من المرض | #الامارات #الامارات71 #ابوظبي @mohapuae https://t.co/zefgOBzG00	Fake Treatment or Cure	Doubt Casting and Criticizing
8.79E+17	إضافة خدمة جديدة في منصة احتراز حيث تتيح الخدمة تسجيل طلب للحصول على اعتماد لقاح كوفيد-19 من خارج دولة قطر للمواطنين و المقيمين #قطر_قروب | @MOPHQatar https://t.co/DMJ6IZE0iT	True Vaccine Info	Caution and Advice
2215886886	‘الصحة’ تعلن تقديم 21,350 جرعة من لقاح ‘كوفيد-19’ خلال الـ 24 ساعة الماضية .. والإجمالي حتى اليوم 24,087,368 https://t.co/0Lmv5pQqI2	True Vaccine Info	Notifications or Measures
1.25E+18	الروضان: نظرًا لكون أبنائنا العاملين في الصفوف الأمامية أكثر عرضة لخطر الاصابة، قرر مجلس الوزراء تسليم المخزون من الكمامات الطبية إلى وزارة الصحة وذلك في إطار الجهود الحكومية لمواجهة أزمة فيروس كورونا وسنبدأ فورًا ببناء مخزون جديد من الكمامات الطبية خلال الفترة القادمة https://t.co/ZdjZAQ22Od	True Prevention Method	Caution and Advice
1.24E+18	كورونا أخطر من الانفلونزا العادية بمئات المرات والنسبة المئوية في حالات الوفيات تفوقها بمراحل الصين تستخدم بلازما الدم الخاصة بالمتعافين لعلاج الحالات المصابة وكانت النتيجة مبشرة جدا وفعالة على عدد كبير الكورونا الجديدة نوعين L و S والنوع L أخطر وكان يصيب أغلب الصينيين في البداية	Fake Treatment or Cure	Doubt Casting and Criticizing
1.24E+18	احنا هنعطل الدراسه بسبب سوء الأحوال الجويه *فيرس الكورونا* : انتوا جايبني هنا تهزقوني ولا ايه https://t.co/KUq8wE2PMW	Irrelevant	Non Situational
1.23E+18	#فيروس_كرونا_المستجد أحمي نفسك من فيروس كورونا من خلال: -مداومة غسل اليدين بالماء والصابون -استخدام معقم خلال تواجدك خارج المنزل -عند التعرض لنزلات البرد أو السعال أو الحمى تجنب مخالطة الآخرين حتى لاتنتشر العدوى #تثقيف_صحي #صحتكم_تهمنا #وزارة_الصحة #سلطنة_عمان https://t.co/B9EMKCTb4S	True Prevention Method	Caution and Advice
1.25E+18	جثث ضحايا فيروس #كورونا في شوارع #الإكوادور وتوابيت من الكرتون للموتى بعد نفاذ توابيت الخشب .. اللهم الطف بنا ورفع عنا الوباء برحمتك يامغيث ارحم عبادك #Coronavid19 #الحظر_الكلي #فيروس_كورونا #Covid_19 #الحظر_المناطقي https://t.co/yorRAU4ovp	Causing Anxiety and Fear	Non Situational
1.25E+18	فيديو | د. وائل باجهموم: كل الأدوية التي تستخدم في علاج #كورونا لم تثبت حتى الآن نجاحها لكن قد تفيد #هنا_الرياض https://t.co/PTVJgBwXzB	Irrelevant	Non Situational
498779256	@TheHad_ مرحباً: توافقاً مع الاحترازات الصحية المعتمدة؛ يجب ارتداء الكمام وتحميل تطبيق "توكلنا" عند حضورك لمقر الاختبار، كما يجب أن يكون الوضع الصحي في تطبيق "توكلنا": محصن أكمل جرعات لقاح كورونا (كوفيد-19). بالتوفيق.	True Vaccine Info	Caution and Advice
567884304	وزارة الصحة طلبت التعاقد المباشر لتوفير عقار «باكسلوفيد» أول دواء لعلاج كورونا بقيمة 9 ملايين دولار https://t.co/KA5zWW45Sg	True Treatment or Cure	Caution and Advice
1.24E+18	.. يقول احدهم : أول مرة أحط منبه بالجوال علشان أروح للبقالة ، الشكوى لله 🤭 #حظر_التجول	Irrelevant	Non Situational
1.24E+18	الصين رغم انها مصدر المرض و اكثر الحالات عندهم تعالجو تماما يعني نقطه ايجابيه بما انه بؤره المرض وقفت بس شس متوقع بالنسبه لدوله مثل الصين الرعايه الطبيه عندهم فائقه عقبالنا يارب https://t.co/Meilu2KhnG	Irrelevant	Non Situational
1.22E+18	" #الثوم يساعد على الوقاية من المرض".. خرافات حول فيروس #كورونا https://t.co/5qdqwXZTe1	Fake Treatment or Cure	Doubt Casting and Criticizing
1.25E+18	شاشة عملاقة في مدينة شيكاغو الأمريكية كتب عليها: النبي "محمد" صلى الله عليه وسلم نصحنا بما يلي: - اغسل يديك بإستمرار. - لا تغادر المنطقة إذا انتشر فيها المرض. - لا تدخل منطقة ينتشر فيها مرض. #فيروس_كورونا #الزم_بيتك https://t.co/jOhZPwZk90	True Prevention Method	Caution and Advice
1.24E+18	@Hanzalapal @Maalbar1Mohd الغرب غاضب من الصين بسبب كذب الصين عن عدد الموتى ، الاموات فوق 500 الف ، كان المفترض اوروبا اغلقت المجال الجوي قبل مدة كافية ايضا الصين كانت تعلم بالفيروس وتأخرت لتعلن عنه	Irrelevant	Non Situational
1.25E+18	الشركه الأول بالمملكه لتنظيف الوحدات السكنيه شقق فلل بالرياض تنظيف شامل بكل ما يحتاج البيت السعودي تنظيف مجالس سجاد موكيت زوليات تنظيف مكيفات تنظيف خزانات مع التعقيم شركة رش مبيدات ومكافحة حشرات بالرياض بالضمان #توقع_اول_من_يكتشف_علاج_كورونا #وزاره_الصحه_السعودي https://t.co/lwsBRn7BQr	Irrelevant	Non Situational
1.25E+18	@redha_bouzidi أين الشائعات إذن الصحيفة موجودة وأنت حسب ردك تقر بدلك و تعتبره عادي بين الدول خبر الصينيين أيضا صحيح ولقد أكده وزير الصحة و هذا ما قالته فرانس 24 أما إذا كان موجها لعين النعجة أم لا لا أحد يمكن إثباته أو نفيه	Irrelevant	Non Situational
1.24E+18	#اقعد_في_بيتك لا يُعرف على وجه اليقين فترة استمرار الفيروس المسبب لمرض كوفيد-19 حياً على الأسطح، قد تظل حية على الأسطح لبضع ساعات أو لعدة أيام. وقد يختلف ذلك باختلاف الظروف (مثل نوع السطح ودرجة الحرارة أو الرطوبة البيئية).	True Spread Method	Caution and Advice
1.24E+18	أسماء محلات الأكل في الصين سحالي التحرير فران الجوهرة كلاب البرنس صراصير ابو نسمة	Irrelevant	Non Situational
1.24E+18	أهم قرارات الرئيس #تبون لمحاربة تفشي فيروس #COVID19 في الجزائر : 1)غلق الحدود البرية مع الدول المجاورة. 2)تعليق جميع الرحلات الجوية والبحرية. 3)منع التجمعات و المسيرات كيفما كان شكلها وتحت أي عنوان كانت. 4)محاربة و فضح المضاربين و ناشري الأخبار الكاذبة.	True Governmental Measure	Notifications or Measures
1.25E+18	لم يصدر حتى الآن أي قرار رسمي عن #إلغاء_الحج لهذا العام بسبب #فيروس_كورونا, والخبر المتداول مفبرك وغير صحيح, واخر تصريح من وزير الحج السعودي هو التريث في إبرام عقود #الحج حتى يتضح مسار وباء كورونا خوفاً على سلامة ضيوف الرحمن. #إشاعة_وحقيقة https://t.co/KY2HXjWPLN	True Governmental Measure	Non Situational
1.26E+18	لم يتم إجراء أي دراسات أو أبحاث طبية حول #الصيام وخطر الإصابة بـ #فيروس_كورونا_المستجدّ ، وبالتالي فإنه لا يوجد ما يمنع الأصحاء من أداء هذه الفريضة بسلامة خلال جائحة كوفيد19 🧤🦠🧼	Irrelevant	Non Situational
1.24E+18	أكملت الصين أبحاثها السريرية على دواء Favilavir مضاد لـ #كوفيد_19 ذكر مسؤول بوزارة العلوم والتكنولوجيا يوم الثلاثاء إن العقار اختصر وقت الحمى للمرضى من 4.2 إلى 2.5 يوم دون أي ردود فعل سلبية، فيما باشر باحثون أمريكيون أول تجربة بشرية للقاح فيروس #كورونا https://t.co/6tVo4uAIE5	Irrelevant	Non Situational
1.25E+18	وأضافت أنه لا يوجد في الوقت الحالي أي بيانات تؤكد أن #فيروس_كورونا_المستجدّ ، أو الفيروسات التاجية المماثلة مثل «سارس»، تنتشر عن طريق البعوض أو الناموس والجراد https://t.co/vKzq9SSJVx	False Spread Method	Doubt Casting and Criticizing
498779256	@shosho7_ مرحباً: توافقاً مع الاحترازات الصحية المعتمدة؛ يجب ارتداء الكمام وتحميل تطبيق "توكلنا" عند حضورك لمقر الاختبار، كما يجب أن يكون الوضع الصحي في تطبيق "توكلنا": محصن أكمل جرعات لقاح كورونا (كوفيد-19). بالتوفيق.	True Vaccine Info	Caution and Advice
1.24E+18	الصين فيها حالات جديدة ووهان الما فيها و ايطاليا اتعالجو ٤٠٠ https://t.co/2RNXlIASrT	Irrelevant	Non Situational
1.24E+18	- وزير التعليم يقرر تعطيل الدراسة يوم الخميس المقبل بكافة انجاء الجمهورية لسوء الاحوال الجوية و ليس بسبب الكورونا الكورونا : ... https://t.co/V7n29GXxu0	Irrelevant	Non Situational
1.24E+18	@sam92er اخر اختبار عملو علماء الصين ع مصابين ادوهم جرعات ضخمه من فيتامين سي ولقو انو قادر يكبح الفايروس ف اظن للوقاية الناس تاخذ فوارات فيتامين سي كوقاية احترازية ..	Fake Treatment or Cure	Caution and Advice
1.40E+18	@NedaaAlkhamis لو انتي دكتوره فمن واجبك توعية الناس بدون خزعبلات وبدون كلام فارغ.لا يوجد مغناطيس ولا نووي. أظن أن جل متابعيك عندهم شك فيوجود فيروس يسبب وباء عالمي،وبين اللقاح الذي تحوم حوله شبهات كثيرة نظرا لسرعة تصنيعه ومحاولة اجبار العالم على أخذه. كل من يكذب وجود الفيروس فهو غبي./.	True Vaccine Info	Caution and Advice
1.29E+18	@Science13319579 اخذت لقاح فقط جرعتين شو اي اثار جانبيه ماكو لا صخونه ولا نحول ولا اي شي ابد	True Vaccine Info	Caution and Advice
1.24E+18	انتهاء كورونا في الصيف ؟ الصحة العالمية تحسم الجدل أكدت منظمة الصحة العالمية أن لاصحة للأخبار التي تقول ان فيروس كورونا(كوفيد-19) ستتراجع خطورته في فصل الصيف بالتزامن مع ارتفاع درجات الحرارة على غرار الأنفلونزا الشتوية.	True Virus Origin and properties	Doubt Casting and Criticizing
1.24E+18	#عاجل .. إصابة رئيس الوزراء البريطاني #بوريس_جونسون بفيروس #كورونا . #فيروس_كورونا_المستجدّ #كوفيد_19 https://t.co/jCzYlkQK3U	Statistics	Non Situational
1.24E+18	#كلمه_تخسي_لمن_تقولها لإيران 👺 #ايران_تصدر_كورونا_للخليج #جريمه_عدم_ختم_الجواز	Irrelevant	Non Situational
1.24E+18	@rashed_alajmi24 @M__albugaily الصين كمانات انتم طعام علشان متمتوش م الجوع لان مفيش عندكم غير رمل وصحراء جرداء فهمت ولا نقول كمان https://t.co/ovgvlKQyIi	Irrelevant	Non Situational
1.25E+18	ٱخر الابحاث في مجال علاج كورونا .. نقترب من نهاية المأساة بحول الله https://t.co/PjdvBiYVeh	Irrelevant	Non Situational
1.25E+18	أزمة كورونا.. #بيل_غيتس يقدم أخبارا إيجابية وأخرى "صادمة" https://t.co/HArdf7j3EY #كورونا https://t.co/Wi5zX8S1T0	Irrelevant	Non Situational
1.24E+18	( يظهر لي أن هذا الذكر بعد صلاة الفجر وقبل غروب الشمس نافع بإذن الله في التحرز من وباء كورونا : • سورة الفاتحة ( سبع مرات ) • آية الكرسي • المعوذتان • قول ( بسم الله الذي لايضرّ مع اسمه شيء في الأرض ولا في السماء وهو السميع العليم ) ثلاث مرات . #صالح_المغامسى	Irrelevant	Non Situational
1.25E+18	أميركيون يسخرون من أقتراحات ترامب الاخيرة بأستخدام المنظفات لعلاج #كورونا https://t.co/eKeEgOXLAP	Fake Treatment or Cure	Doubt Casting and Criticizing
1.25E+18	اعزل_نفسك⁩ عن عائلتك! فهي أول خطوة عند شعورك بأعراض ⁧#كورونا⁩ " كحة، ارتفاع في الحرارة، ضيق بالتنفس" وكلم الصحة 937 #فيروس_كورونا #أعراض_كورونا⁩ #كلنا_مسؤول #وزارة_الصحة_السعودية #موسوعة_المسافر https://t.co/ZpHeMysent	True Prevention Method	Caution and Advice
1.24E+18	#الصين تعد بدخول لقاح ضد "#كوفيد-19" مرحلة التجربة السريرية والاستخدام الطارئ قريبا قال مسؤول إن اللقاح المرتكز على العوامل الناقلة للإنفلونزا الفيروسية، يتم تجربته الآن على الحيوانات من أجل اختبارات السلامة والفعالية ومن المقرر أن يخضع للتجربة السريرية في نهاية أبريل المقبل. https://t.co/9IOAgN2blb	Irrelevant	Non Situational
1.24E+18	الكنائس والجوامع والمراقد كلها مغلقة...لكن الله موجود اذا كان فايروس كورونا رساله من الرب فهذه هي اهمها	Irrelevant	Non Situational
1.25E+18	@Welloo___ @nawaranegm اذن في الحالة دي الاغلاق مش هيكون له تأثير وده حسب كلام منظمة الصحة العالمية بس اعتقد انهم هيبدأوا يغيروا الاسلوب ده لأنهم نبهوا على المستشفيات إنها تستقبل أي حالات عندها اشتباه في الاصابة بكورونا	Irrelevant	Non Situational
1.23E+18	الكلام ده مفبرك. الصين لم تتهم أمريكا أو أي دولة تانية بالمسؤولية عن انتشار فيروس كورونا على أراضيها، ولم تعلن الحرب النووية أو غير النووية على أي دولة.✅✅ #متصدقش https://t.co/0z0KKKfwlH	False Governmental Measure	Counter Rumors
1.24E+18	@nesrlbikaa @ra3yme3za 😂😂 بدنا نكد الجو ربيع وما في ولا وباء	Irrelevant	Non Situational
1.24E+18	الأعراض: يتسم مرض فيروس كورونا (كوفيد-19) بأعراض خفيفة تشمل الرشح وألم الحلق والسعال والحمى. ويمكن لبعض الأشخاص أن يصابوا بمرض أشد وخامة قد يؤدي إلى الالتهاب الرئوي أو صعوبة التنفس.وفي حالات نادرة يؤدي المرض إلى الوفاة. وقد يكون المسنون والأشخاص المصابون بحالات طبية أخرى .	True Symptom	Caution and Advice
1.24E+18	🔴فيديو لرئيس وزراء #المملكة_المتحدة-بوريس جونسون أول زعيم في العالم يصاب ب #فيروس_كورونا..بعدما تفاخر بأنه سيستمر بالمصافحة واعتماد خطة مناعة القطيع Herd Immunity بإصابة أكبر عدد بالفيروس لتحصين المجتمع.. وتأخره بتطبيق خطط احترازية بالحجر المنزلي وإغلاق المدارس والمحال.حتى أصيب! https://t.co/EFWY22opMD	Statistics	Notifications or Measures
1.25E+18	🔴#عاجل متحدث #الصحة: المضادات الحيوية لا جدوى منها في العلاج والوقاية من #كورونا https://t.co/fxhWi7rR6M… https://t.co/MLDpJNdgLX	Fake Treatment or Cure	Notifications or Measures
1.25E+18	#فيديو يوضح خطر التدخين وعلاقة مع مرض فيروس #كورونا #Covid19 انتبه ❗️ يرجى الإقلاع عن التدخين حتى لو الفترة الحالية من أجل سلامتك #الصحة #فيروس_كورونا_المستجدّ https://t.co/1kyXTgfzvJ	True Virus Origin and properties	Caution and Advice
1.24E+18	أحمي نفسك و أسرتك من خطر الفيروسات واعرف اكتر عن فيروس كورونا و أتبع التعليمات 👇 1- الفيروس لايستقر في الهواء بل على الأرض لذا لا ينتقل بواسطة الجو. 2- عند سقوطه على سطح معدني فإنه سيعيش 12 ساعة لذا غسل اليدين بالصابون والماء بشكل جيد يفي بالغرض. #COVID19 #منتصف_الليل https://t.co/ocf0csgxbN	True Spread Method	Caution and Advice
1.22E+18	أعراض فيروس كورونا: إرتفاع الحرارة .. تسارع نبضات القلب .. قلق .. توتر .. اصفرار .. إسهال .. ألم.. عاد يقولون نفس الأعراض لما مرتك تمسك تلفونك ..😎	True Symptom	Caution and Advice
2429649724	#الكويت تشتري عقار «باكسلوفيد» أول دواء لعلاج «كورونا» بـ 9 ملايين دولار https://t.co/3IwnXhkVwO	True Treatment or Cure	Caution and Advice
1.24E+18	@RobertMeelham اربيل فارغه من البشر والسيارات تقريبا قبل فرص حضر التجول وساعه ١٢:٠٠ قبل ياعه بده رسميا الحال الجوي مطر خفيف وهوى عالي نوعا ما	Irrelevant	Non Situational
1.24E+18	@Mar1Sallam @Dr_balsoliman الصين استثمرت بشكل كبير في الابتكار والجودة في التعليم الإلكتروني وهذا مقال عن المقررات الإلكترونية هائلة الالتحاق MOOCs في الصين https://t.co/C7hrm2EfX8	Irrelevant	Non Situational
1.23E+18	#فيروس_كورونا ثلاث رسائل من سلسلة صغيرة خاصه بمرض فيروس كورونا: 1. قد يبقى المرضى المصابون ونقلهم بدون أعراض ، مما يجعل التتبع والاحتواء أكثر صعوبة. 2. فترات حضانة متغير طويل (تصل إلى 3 أسابيع +) موجودة. 3. نحن بحاجة إلى مزيد من البيانات. # COVID1 https://t.co/UlLNn4lLC9	True Virus Origin and properties	Caution and Advice
1.23E+18	دسمان | نافذة أمل .. شفاء 10 مصابين بالكورونا كانوا في العناية المركزة بـ #الصين ، وناشدت السلطات الصحية في الصين كل من أصيبوا بفيروس #كورونا COVID-19 التبرع ببلازما دمائهم لاحتوائها على بروتينات قيمة يمكن استخدامها في #علاج المرضى ، خصوصا ذوي الحالات الطارئة . https://t.co/S7fVXG2SgK	Fake Treatment or Cure	Doubt Casting and Criticizing
1.24E+18	#شكرا_الدفاع_الجوي الله يعزّكم ويقويكم ويحفظكم من كل شر #شكراً لكم من قلوبنا بحجم الأمان الذي نعيشه بوجودكم بفضل الله ثم بشجاعتكم فأنتم فخر الوطن ونبضه 🇸🇦❤🌹 #شمال_الرياض #الرياض_الان #خليك_في_البيت #حظر_التجول_في_السعودية https://t.co/bJZqIwWlBG	Irrelevant	Non Situational
1.24E+18	إلى أهل الطبقة المتوسطة والكادحة من أبناء وطني ساهموا في دعم هذا الهاشتاق #عيب_عليكم_يابنوك_الكويت_استحوا وذلك لتأجيل الأقساط بسبب انتشار فايروس #كورونا_الكويت حيث الاسوة الحسنة في بنوك دول الجوار	Irrelevant	Non Situational
1.23E+18	بعد عملية بناء استمرت 10 أيام ، بدأ مستشفى هوهشنشان الذي تم إنشاؤه في ووهان ، مركز تفشي فيروس كورونا الجديد في الصين ، في استقبال المصابين بهذا الفيروس يوم الثلاثاء . أعجبت "سرعة الصين" المدهشة العالم https://t.co/wcSaKZRf5r	True Governmental Measure	Notifications or Measures
1.23E+18	لا يوجد دليل علمي على أن تناول الثوم يحمي من فيروس كورونا المستجد. ولكن الالتزام بعادات النظافة الشخصية كغسل اليدين بالماء والصابون باستمرار تساعد على الوقاية من المرض. #فيروس_كورونا_المستجد #فيروس_كورونا https://t.co/nCCoWc1Nrp	Fake Treatment or Cure	Doubt Casting and Criticizing
1.24E+18	استشاري الأمراض المعدية عبد الله الحقيل: "الصحة العالمية" لا تملك معلومات دقيقة عن كورونا.. وليس صحيحا أن الحرارة المرتفعة تقتله https://t.co/iAnJP9yQW2	True Virus Origin and properties	Doubt Casting and Criticizing
1.25E+18	@CelebsArabic الثرية والمليارديرة الاولى بيكون اللي يطلع علاج كورونا وان شاء الله أكون انا بإذن الله وقتها بإعلن افلاسي بيومه😂.	Irrelevant	Non Situational
1.24E+18	@nohaslam انهارده سمعت انه بيقع علي الارضاو اي سطح و مبيستمرش في الهوا ... طيب فعلا الوقايه بالكمامه و الجوانتي حيقضوا عليه تماما .. زي الصين	True Prevention Method	Caution and Advice
1.23E+18	#الصين تدعو المتعافين من #كورونا للتبرع بالبلازما لاستخدامها علاجا رابط تخطي الحجب: https://t.co/JuYeaQLsev للمزيد: https://t.co/L5XHZ0Nhem	Fake Treatment or Cure	Doubt Casting and Criticizing
1.24E+18	لا أهوّن من أمر #كورونا #كوفيد_19 ولكني أزرع الأمل في القلوب.. وبين الأمرين -لكيلا ينتشر الفيروس- حاجز بسيط وممتع ولكنه صلب؛ وهو أن تبقى في بيتك وتتمتع بوجود أسرتك معك، وتداوم على غسل يديك بالصابون. والحافظ الله. ||🌹||	True Prevention Method	Caution and Advice
1.24E+18	الي نشر مقطع للرئيس الصيني انه يزعم بان غاز السارين هو سبب ما يحدث بالعالم.. هذا الفيديو الأصلي والذي بث من سنة ورد السفارة الصينية في العراق.. #كورونا_الجديد #CoronavirusOutbreak #CONVID19 https://t.co/BmhkJZMWgD	False Virus Origin and Properties	Doubt Casting and Criticizing
1.24E+18	@mkalattiyah أتمنى من حكومتنا الموقرة التدخل الفوري وإصدار قرار بتعليق جميع الرحلات الجوية وخاصة من الدول التي تم الإعلان عن تفشي الوباء فيها، وإغلاق مطار حمد الدولي وخاصة منطقة الترانزيت. وكلّي ثقة في حكمة القيادة الرشيدة والمسؤولين وخوفهم على أمن الوطن وصحة المواطن والمقيم 🇶🇦	True Governmental Measure	Notifications or Measures
9.93E+17	الكويت تشتري عقار #باكسلوفيد أول دواء لعلاج #كورونا بـ 9 ملايين دولار https://t.co/cfjH2K5ms5	True Treatment or Cure	Caution and Advice
1.25E+18	8.3 ملايين يقعون في شباك الفقر في المنطقة العربية بسبب #فيروس_كورونا، ونتيجةً لذلك، من المتوقع أن يزداد أيضًا عدد الذين يعانون من نقص في التغذية بحوالي مليوني شخص 👈دراسة جديدة لـ @UNESCWA https://t.co/idnRLHtO5D https://t.co/GjB5M8vlAJ	Statistics	Non Situational
1.24E+18	#توعية كيفية الوقاية من الإصابة بفيروس #كورونا المستجد :- •غسل اليدين بالماء والصابون بانتظام. •تغطية الفم والأنف عند السعال والعطس. • طهي الطعام جيداً. •تجنب الاتصال المباشر مع أي شخص تظهر عليه أعراض أمراض الجهاز التنفسي مثل ( السعال والعطس). #تعليم_الليث https://t.co/yttNEg4Tft	True Prevention Method	Caution and Advice
1.25E+18	خذ العلم : جميع الأعمار يمكن أن يصيبها #فيروس_كورونا! لكن كبار السن وأصحاب الأمراض المزمنة والحوامل هم أكثر عُرضه للإصابة. - #وزارة_الصحة	True Virus Origin and properties	Caution and Advice
1.24E+18	ايه بقا حوار حالة الكورونا اللي فالمنصورة دي علشان حلوين وشبه الاجانب يعني 😂🤷‍♀️ اكيد اختلط عليكم الامر يا جماعة وتلاقوه دور برد عادي متهولوش الموضوع ارجوكم كفاية تحذيرات الجو اعصابنا مبقتش مستحملة يعني دا لو لسه فينا اعصاب يعني 🤦🏻‍♀️..	Irrelevant	Non Situational
1.23E+18	"شاهد .. فيديو لآلاف "الغربان" تحلق فوق ووهان الصينية "بؤرة كورونا" يثير الرعب .. والكشف عن حقيقته • صحيفة المرصد" https://t.co/sr9CWcz5z9	Irrelevant	Non Situational
1.23E+18	وزارة الشؤون الإسلامية تقرر إيقاف العمل بنظام البصمة لوقاية الموظفين من فايروس كورونا. . #كورونا #السعودية . https://t.co/XjKeMSAvhU	True Governmental Measure	Notifications or Measures
1.24E+18	المضادات الحيوية لا تعمل ضد الفيروسات، المضادات الحيوية فقط تعمل ضد البكتيريا. to حتى الآن، لا يوجد دواء محدد أوصى لمنع أو علاج. لـ #كورونا_فيروس #يوم_الجمعة #كورونا #حظر_تجول_اجباري_ينقذنا #جمعة_مباركة	Fake Treatment or Cure	Doubt Casting and Criticizing
1.25E+18	5 مليارات ريال قيمة توصيل الاشخاص والاطعمة عبر التطبيقات... #التطبيقات #الهواتف #وزارة_الصحة #فيروس_كورونا https://t.co/y4jYhvhpda	Irrelevant	Non Situational
1.24E+18	الباعة بيبيعوا الكمامات والجوانتيات في رمسيس مكشوفه ومسكها بايديه كده ولا تعقيم ولا نيله لمنتج لازم يتباع معقم شكرا مصر 🙄🙄🙄👏🏻👏🏻👏🏻	False Prevention Method	Non Situational
1.25E+18	تقرير الماني مهم جدا عن الكورونا فايروس وكيفية انتقالها ، اصل التقرير باللغة الإنجليزيةموجود في أسفل الخبر وهو مهم جدا ويستحق القراءة. مفاجئة من العيار الثقيل البروفيسور الالماني هندريك شتريك عالم #الفيروسات متخصص في #كورونا ، في مقابلة مع قناة ز د اف الالمانية :	Irrelevant	Non Situational
1.23E+18	أطباء: المضادات الحيوية لا تحمي من «كورونا» https://t.co/O2PGhKc2vK #الإمارات_اليوم	Fake Treatment or Cure	Doubt Casting and Criticizing
1.24E+18	💢عودة الأطباء الصينين من ووهان التي كانت ضربت البداية لفيروس كورونا الذي زعزع العالم أجمع بعد إنتصارهم على الفيروس المدمر، و هم يتلقون تحية مجد و تقدير من الجيش الصيني على الجهد العالي المقدر و الغالي و النفيس من أجل محاربة هذا العدو شاب معلم . #فيروس_كورونا_المستجدّ https://t.co/mynU9ORv4d	True Governmental Measure	Notifications or Measures
1.24E+18	هل يساعد تناول الثوم في الوقاية من العدوى بفيروس كورونا المستجد؟ يعد الثوم طعامًا صحيًا، ويتميز باحتوائه على بعض الخصائص المضادة للميكروبات. ومع ذلك، لا توجد أي بيّنة تثبت أن تناول الثوم يقي من العدوى بفيروس كورونا المستجد. https://t.co/gRJXfWGBeT	Fake Treatment or Cure	Doubt Casting and Criticizing
1.23E+18	وزارة الصحة: تم تجهيز أكثر من 1400 غرفة للعزل التنفسي ومنع انتقال العدوى. . #السعودية #الصحة #فيروس_كورونا_الجديد . https://t.co/Me1Xnn1JAZ	True Governmental Measure	Notifications or Measures
1.24E+18	@1alkh1 الفيروس متحور وجديد ولا يمكن الجزم بأنه يموت بارتفاع درجة الحرارة، كما أن #منظمة_الصحة_العالمية تحذر من أن #فيروس_كورونا قد يقاوم درجات الحرارة المرتفعة. حفظ الله الجميع.	False Virus Origin and Properties	Doubt Casting and Criticizing
7.50E+17	الكويت تشتري عقار باكسلوفيد أول دواء لعلاج كورونا بـ 9 ملايين دولار. https://t.co/vIz7H3IeQG	True Treatment or Cure	Caution and Advice
1.25E+18	#عاجل نجاح أول حالة علاج كورونا بالبلازما المناعية بتركيا https://t.co/DJGfdbCPY9 https://t.co/WLYW9NfuTO	Fake Treatment or Cure	Doubt Casting and Criticizing
1.40E+18	أثبت اللقاح -بفضل الله- أنه فعّال وآمن، #خذ_الخطوة لتحافظ على نفسك من المضاعفات التي تنتج عن الوباء ✅ #لقاح_كورونا #عش_بصحة https://t.co/j68aKCcUk4	True Vaccine Info	Caution and Advice
1.25E+18	بعد تجربة أدوية عدة لعلاج #كورونا.. متى ينتهي الفيروس؟ الإجابة مع دكتور جهاد سعادة - اختصاصي الأمراض المعدية https://t.co/m4rqKnJl8k	Irrelevant	Non Situational
1.36E+18	@SarahAlOtaib42 @sayidatynet 🤣 والله عايشين دور المؤامره ياعالمة الذره لو اللقاح فيه اي ضرر على الانسان ماراح تعتمده الدوله فيه مختبرات وفيه ابحاث ويشوفون تركيبته واثاره ثم يعتمدونه اما مسألة كل شخص جاه مرض لصقه باللقاح دا يسمى وسواس المعروف ان اللي تجيه كورونا تصاحبه اعراض مستقبليه فهمتي يابقره	True Vaccine Info	Caution and Advice
1.24E+18	الشمس والماء والصابون..إرشادات يونيسيف الوقائية للأطفال في مواجهة “كورونا” https://t.co/brgkrlgWMi https://t.co/lAJ8Oz9PS8	True Prevention Method	Caution and Advice
1.24E+18	وزارة الصحة العامة كل التدابير اللازمة لمكافحة فيروس كورونا (كوفيد 19)، وتدعو الجميع للمحافظة على غسل اليدين بالماء والصابون بانتظام أو استخدام المطهرات وتجنب مخالطة المرضى الذين تظهر عليهم أعراض عدوى تنفسية ومتابعة الإرشاداتhttps://t.co/P5h7cHTqC3	True Prevention Method	Caution and Advice
1.24E+18	#شكراً_الدفاع_الجوي الله يحميهم ويحفظهم ويحفظ مملكتنا من كل شر وكل وباء 🇸🇦💚	Irrelevant	Non Situational
1.24E+18	إيقاف مؤقت لمباريات كوبا ليبرتادوريس 2020 بدءا من الجولة الثالثة المقررة الأسبوع المقبل بسبب فيروس كورونا. https://t.co/b1vrrXMg3u	True Governmental Measure	Notifications or Measures
2581210278	@rahla22 @Bandrr_sa @yreiwom @talzlami @SaudiNews50 يا هند هو كورونا حتى قبل اللقاح كان يصيب ٨٠% اعراض خفيفة يعني اللقاح ماله علاقة https://t.co/GjqopnNkjd	True Vaccine Info	Caution and Advice
1.25E+18	⭕️ توضيح التصريح الكامل للدكتورة منى المسلماني بشأن نتائج العلاج بالبلازما خلال 3 أيام #الوطن #الدوحة #قطر #فيروس_كورونا https://t.co/4mCx1UErY4 https://t.co/2STz4cqbga	Fake Treatment or Cure	Doubt Casting and Criticizing
1.23E+18	@MUT_1878 ترجمة العنوان ليس لها علاقة بسانشيز الترجمة من الإسبانية فيروس كورونا يضرب انتر ميلان أليكسيس سانشيز موقع تشيلي ينسب الفريق لنجم منتخبهم مثل ليفربول صلاح وسيتي محرز	Statistics	Non Situational
1.24E+18	أعلنت الباحثة السعودية نهلة إسحاق، المتخصصة في مجال تقنية النانو في الطب والمتواجدة ضمن الفريق الدولي لتطوير لقاح فيروس "كورونا" المستجد، أنه تم تطوير لقاح فعال ضد الفيروس وإرساله إلى منظمة الصحة العالمية، وقد تم إنجاز هذا اللقاح خلال 42 يوماً فقط	Irrelevant	Non Situational
1.24E+18	#نردها_كوفيد_على_الحوثي شكراً #وزارة_الدفاع_الجوي https://t.co/X7QUvm9yWk	Irrelevant	Non Situational
1.22E+18	خطوات الوقاية من #فيروس_كورونا 1️⃣غسل اليدين بالماء والصابون مراراً وتكراراً(٢٠ثانية) 2️⃣تجنب التجمعات بالأماكن المغلقة 3️⃣لبس أقنعة واقية بالتجمعات بالأماكن المغلقة 4️⃣تطهير الأسطح المستخدمة بمناديل معقمة 5️⃣تجنب مخالطة المرضى #وزارة_التعليم @westoffice1 @madinaedu https://t.co/JecnSuoFZN	True Prevention Method	Caution and Advice
1.24E+18	#أسئلة_عن_كورونا 23- هل رش الجسم بالكحول يساعد في الوقاية من الفيروس؟ لا، لا يجدي هذا الأمر نفعًا في مواجهة الكورونا بل حذرت منظمة الصحة العالمية منه نظرًا لأنه قد يسبب أضرارًا بالغة على الجلد، بدلًا من ذلك اغسل يديك جيدًأ بالماء والصابون. #توعية	True Prevention Method	Caution and Advice
1.25E+18	#البحرين تُطلق تطبيق اسمه BeAware خاص بمتابعة المصابين بالفايروس واللي عليهم حجر صحي فكره ممتازه تسهل عليهم متابعة المصابين #كورونا_البحرين #وزارة_الصحة #الحرير_نيوز #اللهم_ارفع_عنا_البلاء_والوباء https://t.co/iht9vsBAEz	True Governmental Measure	Notifications or Measures
1.25E+18	د. فريدة: #فيروس_كورونا_المستجد يعيش ويرتكز بالأساس في الجهاز التنفسي، وليس فالدم، لذلك غير وارد انتقاله عن طريق الحشرات أو من خلال لدغة البعوض. #الإمارات_اليوم	True Virus Origin and properties	Doubt Casting and Criticizing
1.25E+18	أجعلتم سقاية الحاج و عمارة المسجد الحرام كمن آمن بالله و اليوم الآخر و جاهد في سبيل الله لا يستوون عند الله و الله لا يهدي القوم الظالمين * الذين آمنوا و هاجروا و جاهدوا في سبيل الله بأموالهم و أنفسهم أعظم درجة عند الله و أولئك هم الفائزون صدق الله العظيم #كورونا	Irrelevant	Non Situational
1.24E+18	#الوعي_وقايه تستخدم الكحول على نطاق واسع للتعقيم، فهي قاضية على الفيروسات والجراثيم بأنواعها #كرونا_السعودية #كورونا #COVIDー19 #تقيم #غسل_اليدين @WorldMSDay @MSIntFederation @SaudiMOH @Mhrsd_sa https://t.co/a1GH4uGMUs	True Prevention Method	Caution and Advice
1.24E+18	الجواب بسيط تم الغاء كل قاعات الافراح والاتجمعات لذالك شرائكم للثياب والعطور والاحذية صار ماله قيمة َخسارة بالنسبة للتجار حظر بعض الانشطة واحتمال حطر التجول بيخلي خطر افلاس مشروعك التجاري محقق انا اتكلم بناء علي ان التصريحات ان المرض بيطول لاشهر https://t.co/lVsE8WwXe3	True Prevention Method	Notifications or Measures
1.24E+18	حقيقة فيديو لصدام حسين يتحدث عن فيروس كورونا منذ سنين.. شاهد #صدى_البلد #البلد https://t.co/uTomzHw3Ke	Irrelevant	Counter Rumors
1.25E+18	#كورونا وشبكات الجيل الخامس.. الصحة العالمية تحسم الجدل https://t.co/AFzUjprdiz	Conspiracy Theory	Doubt Casting and Criticizing
1.25E+18	الغرغرة بالماء والملح تقضي علي الفيروس ❌ ليس للملح تأثير علي الفيروس ✔ #EPSF_O6U #فيروس_كورونا	Fake Treatment or Cure	Doubt Casting and Criticizing
1.25E+18	ابتداء من نهار الخميس ٢ نيسان سيصبح الخط الساخن للتبليغ عن حالات فيروس كورونا في وزارة الصحة العامة 01594459 الرجاء التعميم	True Governmental Measure	Notifications or Measures
1.25E+18	السفيرالصيني في بيروت لـ @mashhadiya : العلماء أكدوا بأن #فيروس_كورونا منشأه من الحيوانات ولكن انتقاله للبشر تم عبر الجهاز التنفسي وليس عبر أكل لحومهم @MedawarLana #COVID19	True Virus Origin and properties	Caution and Advice
1.25E+18	مخاطر استخدام مضادات الالتهاب مع كورونا يعد ارتفاع درجة الحرارة و التهابات الجهاز التنفسي من اهم الاعراض المصاحبة للاصابة بفيروس كورونا, تابع المقال من خلال مجلة المجتمع اونلاين https://t.co/rOF41lgIGh https://t.co/nXOlDbUR78	True Symptom	Caution and Advice
1.25E+18	الرئيس الفرنسي يزور البروفيسور ديدييه راوول أول من اقترح استخدام الكلوروكين لعلاج #كورونا... كما تعرّف على الطاقم الذي يعمل على الأبحاث ليتفاجأ بأنهم كلهم من الفئة الشابة، لا تتعدى أعمارهم 30 عاماً، كما أنهم من أصول مختلفة، من لبنان، تونس، المغرب، الجزائر، السنغال.. https://t.co/R0CYNWKhEE	Fake Treatment or Cure	Doubt Casting and Criticizing
1.22E+18	فيديو | لمواجهة تفشي #كورونا.. #الصين تسابق الزمن لبناء مستشفى في #ووهان خلال مدة زمنية قصيرة #الإخبارية https://t.co/tN0AZvcyh9	True Governmental Measure	Notifications or Measures
1.25E+18	التعافي علي مستوي العالم ٢١.٥٪ واللي توفو ٤.٩٪ و٧٤٪ يتعالجون. الامور جيده بأذن الله وهذا بدون علاج بل بفضل ورحمة الله سبحانه. '#كورونا_الجديد	Irrelevant	Non Situational
1.24E+18	#فعاليات_الحجر_المنزلي سينمااا منزليه شفت الجوكر....ومرضت😢😢😢	Irrelevant	Non Situational
25628242	الصحة' تعلن تقديم 21,350 جرعة من لقاح 'كوفيد-19' خلال الـ 24 ساعة الماضية .. والإجمالي حتى اليوم 24,087,368 https://t.co/pwkrIWKYPJ	True Vaccine Info	Notifications or Measures
1.24E+18	كيف تحمي نفسك والآخرين من العدوى بفيروس كورونا ؟ ▪️اغسل يديك بالماء الجاري والصابون عند اتساخهما ▪️تواصل مع أقرب مقدم خدمات صحية إذا شعرت بحمى يصحبها سعال أو كنت قد سافرت لبلد موبوء ▪️غط الأنف والفم بمنديل وحيد الاستعمال عند السعال أو العطس #كورونا_الوقاية_خير_من_العلاج https://t.co/koIDmTTH3K	True Prevention Method	Caution and Advice
1.24E+18	@ftero5 @SaudiMOH ,وعليكم السلام بناء على المعلومات المتوفرة حاليا من نتائج الدراسات الوبائية فإنه لايوجد خطر من إنتقال فيروس كورونا الجديد عبر البضائع والطرود ، كما أن غسل اليدين بالماء والصابون كفيل بالقضاء على الفيروسات التنفسية عامة مع تمنياتنا للجميع بالصحة والعافية	False Spread Method	Doubt Casting and Criticizing
1.24E+18	هل استنشاق البخار يفيد في علاج #كورونا ؟ "هذه الوسيلة قد تكون مؤذية، فبخار الماء الساخن قد يحرق العيون والوجه ومجاري الهواء وقد تُسبّب الحروق إذا كانت بالغة، مضاعفات خطيرة وطويلة الأمد" #فيروس_كورونا #COVID2019 . https://t.co/hIAvuzRPe0	Fake Treatment or Cure	Doubt Casting and Criticizing
1.24E+18	عزيزي المسافر .. حفاظاً على سلامتك واحترازاً لوقايتك، احرص على غسل وتعقيم يديك فور إتمام كافة إجراءات السفر. #ترانزُم #كورونا #كوفيد_19 https://t.co/e2P2nsbs78	True Prevention Method	Caution and Advice
1.24E+18	إنفاذاً لتوجيهات القيادة الرشيدة في بذل كافة الجهود لمنع إنتشار فايروس كورونا وبناء على توجيه معالي وزير الشؤون الإسلامية بإقامة صلاة الجمعة في المساجد غير الجوامع وذلك تخفيفاً للزحام وتعزيزاً للإجراءات الوقائية لسلامة للمصلين يتبع	True Governmental Measure	Notifications or Measures
1.22E+18	معلومة هامة🔴 سؤال / هل ينتقل فيروس #كورونا_الجديد عبر الشحنات القادمة من الصين؟ الجواب / لا لعدم قدرة الفيروس على العيش في أجواء معينة لفترات طويلة خارج جسم الانسان ولذلك البضائع ليس من وسائل نقل الفيروس من إنسان لاخر .. https://t.co/Sza0CXyQPw	False Spread Method	Doubt Casting and Criticizing
1.23E+18	هل ينقل البعوض فيروس كورونا؟ #عمون https://t.co/L6SBb8aTi9 https://t.co/zwe9iSZzmu	Irrelevant	Non Situational
1.24E+18	الصين أرسلت فريق طبي حق ايران علشان يعالجونهم شوف الصيني شنو اتعلم خلال أسبوع👇🏼 https://t.co/BvR1gceQU6	True Governmental Measure	Seeking/offering help
1.28E+18	لقاحات #كوفيد١٩ مصممة لتوفير المناعة دون مخاطر الإصابة بالمرض. ولا يصاب الجميع بأعراض جانبية، ولكن من الشائع أن يشعر المرء بأعراض جانبية بين بسيطة ومتوسطة تتلاشى خلال الايام الاولى بعد اللقاح من تلقاء ذاتها. #وزارة_الصحة_العراقية #اوميكرون #كمامتك_وقايتك #كورونا #كوفيد_19 https://t.co/qX6fIQfqrj	True Vaccine Info	Caution and Advice
1.24E+18	#عاجل #السعودية تقرر تعليق الرحلات الجوية الدولية لمدة أسبوعين اعتباراً من يوم غد لمواجهة تفشي فايروس #كورونا.	True Governmental Measure	Notifications or Measures
1.24E+18	بافتراض ان ما تقوله الصين صحيح وهو ما تم بناء هذا السؤال عليه فالجواب هي الإجراءات الصارمه والعزل الاجباري للأماكن الموبوءه بالنسبه لباقي العالم فقد انتشر عن طريق الصين من خلال المطارات والدول الاخري لم تتخذ اجراءات حمايه ووقايه طبعا ووهان لم ينزلو للشوارع حتي الان ! https://t.co/khV0YU8Axd	True Prevention Method	Caution and Advice
1.24E+18	أصبح الناس بين خوفين : خوف من الجوع، وخوف من الموت ! أخذوا في أسباب الوقاية ، وافزعوا إلى الله، ملبين قوله سبحانه وتعالى : (فَلْيَعْبُدُوا رَبَّ هَذَا الْبَيْتِ الَّذِي أَطْعَمَهُمْ مِنْ جُوعٍ وَآمَنَهُمْ مِنْ خَوْفٍ) #فيروس_الكورونا #خليك_في_البيت	Causing Anxiety and Fear	Non Situational
1.24E+18	#خرجوا_المساجين السجون المصرية هي الأماكن الأكثر جاهزية لأن تصبح بؤرا لاتتوقف عن نشر فيروس كورونا في كل ربوع مصر التكدس داخل الزنازين، عدم التعرض الكاف لأشعة الشمس، سوء التهوية، عدم النظافة، انعدام الرعاية الصحية، سوء التغذية.. وغيرها؛ https://t.co/JHTB6u1Juf	True Spread Method	Caution and Advice
1.24E+18	#الكورونا_VS_الجواز الاتنين خطر على الرجال	Irrelevant	Non Situational
1.25E+18	“الصحة السعودية” تحث على إستخدام تطبيقات التوصيل للتسوق https://t.co/0EGRYij9kZ	True Prevention Method	Caution and Advice
1.25E+18	Echo Airdoctor ما يعقم الجو ما راح يحميك من فيروس #كورونا ما تم تصريح بفعاليته من اي مؤسسه طبيه مو صح مقولة قيمته ١٠ دنانير احنا قاعد نقط على خرابيط ثانيه مو صح مقولة اذا ما راح ينفعك ما يضرك #مقصه انتهى https://t.co/RzzRa4j4V9	Fake Treatment or Cure	Doubt Casting and Criticizing
3032835180	الكويت تشتري عقار «باكسلوفيد» أول دواء لعلاج «كورونا» بـ 9 ملايين دولار https://t.co/0S5NGkzEAc	True Treatment or Cure	Caution and Advice
1.24E+18	@alhashmii_99 أمنية هيئة تدمير الشام هي من حاولت اغتيال سهيل أبو التاو رمياً بالرصاص وسط مدينة #ادلب وقد أصيب منهم أبو عمر #بنش أحد المنفذين خلال العملية فيروس الجولاني أخطر من وباء كورونا في أوساط المناطق المحررة	Irrelevant	Non Situational
1.25E+18	عزيزي المدخن قد تكون بالفعل تمارس التباعد الاجتماعي ، وتغسل يديك كثيراً وتتجنب لمس وجهك. لكن لابد ان تعلم بأن الإقلاع عن التدخين يعد جانباً مهماً جداً في ترسانة الوقاية والشفاء من فيروس #كورونا. #كوفيد١٩ #سلامتك_هي_سلامتي #لأجل_قطر_كلنا_في_البيت #صحة #الدوحة #قطر https://t.co/HlhETrHmjX	True Prevention Method	Caution and Advice
1.24E+18	٧:قد يسبب الحجر المنزلي اضرار اقتصادية على اصحاب العمل نتيجة توقفه. الجواب القرآني : وان خفتم عيْلةً فسوف يغنيكم الله من فضله. (التوبة ٢٨) ٨:البعض ينشر الإشاعات وبث روح الخوف للناس،فماذا يطلق عليهم؟ الجواب القرآني:المنافقون والذين في قلوبهم مرض والمرجفون في المدينة (الاحزاب ٦٠)	Irrelevant	Non Situational
1.24E+18	#السعوديه تغلق جميع منافذها البريه مع #الكويت و #البحرين و #الامارات والسماح لهم بالدخول من المنافذ الجويه فقط بسبب تفشي مرض #كورونا حفظ الله جميع المسلمين من الامراض والاوبئه وشفى الله جميع المصابين	True Governmental Measure	Notifications or Measures
1.24E+18	أصدر معالي وزير الشؤون الإسلامية تعميماً فورياً لكافة فروع الوزارة بالمملكة بإقامة صلاة الجمعة في المساجد غير الجوامع ، إذا كان الجامع القريب يزدحم بالمصلين وذلك تخفيفاً للزحام وتعزيزاً للإجراءات الوقائية لسلامة المصلين من فايروس #كورونا .	True Governmental Measure	Notifications or Measures
1.24E+18	@AlMamlakaTV السؤال المهم لا سمح الله وندعوا ألله عز وجل أن يحفظ القيادة والوطن والشعب من كل وباء وبلاء ان يصاب معلم او معلمة اوطالب او طالبة او أحد موظفين مدرسة معينة بفيروس كورونا ما هو الجواب عند المسؤولين اللهم إنا نعوذ بك من البرص والجنون والجذام وسيء الاسقام وان تحفظنا جميعا من كل شر	Irrelevant	Non Situational
1.24E+18	الخطر أن يصل الفيروس لكبار السن الذين يعانون من أمراض مزمنه ، اذا كنتم تحبونهم أبتعدوا عنهم لمدة أسبوعين فقط #عمان_تواجه_كورونا https://t.co/8oVMzp7DyL	True Virus Origin and properties	Caution and Advice
1.23E+18	لا يوجد دليل علمي على أن تناول الثوم يحمي من فيروس كورونا المستجد. ولكن الالتزام بعادات النظافة الشخصية كغسل اليدين بالماء والصابون باستمرار تساعد على الوقاية من المرض. #فيروس_كورونا_المستجد #فيروس_كورونا #وزارة_الصحة_ووقاية_المجتمع_الإمارات https://t.co/JrUR4sgmvQ	Fake Treatment or Cure	Doubt Casting and Criticizing
1.24E+18	#السعودية | #وزارة_الصحة: طرق الوقاية من فيروس #كورونا Covid-19 يمكن اختصارها في عدد من الخطوات:- 1- غسل اليدين بالماء والصابون بانتظام 2- تغطية الفم والأنف عند الكحة والعطاس 3- طهي اللحوم والبيض جيدًا 4- تجنب الاتصال المباشر بشخص تظهر عليه أعراض المرض https://t.co/LbAm2AHomm	True Prevention Method	Caution and Advice
1.23E+18	هل المضادات الحيوية فعالة في الوقاية من فيروس #كورونا وعلاجه ⬇️ https://t.co/ce2wX0IRvr	Fake Treatment or Cure	Doubt Casting and Criticizing
1.23E+18	#مبتدا| حقيقة إصابة #البابا_فرنسيس بـ فيروس كورونا #كرونا_مين_احنا_مصريين #الصين #الحجر_الصحي https://t.co/AfBO4r3m8N	Statistics	Notifications or Measures
1.23E+18	في حال كان الراغب في دخول المملكة مواطناً سعودياً أو مقيماً فيها فيتم إشعار السلطات السعودية عند المنفذ بأنه كان قادما إلى تلك الدولة الخليجية من الخارج خلال الـ14يوما الماضية مع إيضاح الدولة التي سافر إليها وأن يتم اتخاذ الإجراءات الصحية الاحترازية في المنفذ #فيروس_كورونا_الجديد	True Prevention Method	Notifications or Measures
1.24E+18	إصابة رئيس الوزراء البريطاني #بوريس_جونسون بفيروس #كورونا . #فيروس_كورونا_المستجدّ #كوفيد_19 https://t.co/Z4FVGBDyaK	Statistics	Non Situational
1.24E+18	من موقع ال CDC العالمي المعروف للوقاية من الأمراض للي مصر انه لازم معقم ولا ما ينفع في حال لا سمح الله ما وجدت معقم.. حسب كلام ال CDC الغسل بالماء والصابون هو الأفضل ولكن في حال عدم توفرهم يمكن استخدام المعقم... يعني الرسالة ليس بالضرورة وجود المعقم #كورونا #كرونا_السعوديه https://t.co/oo9dbxvjyp	True Prevention Method	Caution and Advice
245052110	#النوخذة| #الكويت تشتري عقار «باكسلوفيد» أول دواء لعلاج «#كورونا» بـ 9 ملايين دولار https://t.co/sTG1QO1wTp	True Treatment or Cure	Caution and Advice
1.24E+18	تجنب لمس العينين والأنف والفم بيديك قبل غسلهما بالماء والصابون منعا لانتقال الفيروسات .. #الوقاية من كورونا - مع تحيات وزارة الصحة https://t.co/JE3aWVKNGJ #كرونا_السعوديه	True Prevention Method	Caution and Advice
1.23E+18	الفرق بتلوث الهواء قبل كرونا وبعده في الصين ..! https://t.co/gFz9TMp9Jj	Irrelevant	Non Situational
1.24E+18	انهارده نزلت وكدا وكنت لابس كمامه والغريبه ان الناس مكنتش بتبص او تتريق زي الاول لا وكمان ناس كتير اوي لابسه كمامه وجونتيات وحقيقي الشعب ابتدي يتوعي حلو جدا بس نخف تخلف شويه يعني مشلش الكمامه ونحط الجوانتي ع وشنا منبوظش الللي بنعمله بحاجه متخلفه الله يخليكوا	Irrelevant	Non Situational
1.24E+18	إصابة رئيس وزراء بريطانيا بوريس جونسون بفيروس #كورونا . اللهم احفظنا جميعا.. #كورونا_السعوديه #كوفيد_19 #اجلاء_طلبة_بريطانيا #بريطانيا #كورونا_الجديد #المملكة_المتحدة https://t.co/LOpK1E2qyN	Statistics	Non Situational
1.25E+18	إنجاز 75% من أبحاث إنتاج علاج كورونا في مصر https://t.co/efKibGGoK8	Irrelevant	Non Situational
1.48E+18	خدمة جديدة في منصة احتراز تتيح تسجيل طلب للحصول على اعتماد لقاح كوفيد-19 من خارج دولة #قطر للمواطنين و المقيمين. @HMC_Qatar https://t.co/omrnCSoHGT	True Vaccine Info	Caution and Advice
1.25E+18	#الإمارات العاشرة عالميا في كفاءة علاج #كورونا https://t.co/WL03TNsuZp	True Governmental Measure	Notifications or Measures
1.24E+18	الحكومة الشرعية في اليمن تقرر تمديد إغلاق كل المنافذ اليمنية "البرية والبحرية والجوية" مدة 14 يوما إضافيا إعتبارا من 1 إبريل بسبب مخاطر وباء كورونا. ــــــــــــــــــــــــــــــــ لمتابعة "اليمن نت" عبر الفيسبوك. https://t.co/16mEfggKWv للإشتراك بقناة "اليمن نت" .	True Governmental Measure	Notifications or Measures
1.22E+18	10 ايام فترة بناء المستشفى الجديد لمصابين #فايروس #كورونا بـ #الصين https://t.co/qN5rtkU6PZ	True Governmental Measure	Notifications or Measures
1.24E+18	تجنب لمس العينين والأنف والفم بيديك قبل غسلهما بالماء والصابون منعا لانتقال الفيروسات #الوقاية_من_كورونا - مع تحيات وزارة الصحة https://t.co/HNizJIOqoa	True Prevention Method	Caution and Advice
1.24E+18	ابتعد عن كورونا واقترب من الله بالدعاء... ابتعد عن كورونا واقترب من عائلتك... ابتعد عن كورونا واقترب ممن يخاف من كورونا ومن الجوع... ابتدا بجيرانك، شاطرهم ما لديك، ولن ينساك الله، فرحمته تسع الجميع... ابتعد عن كورونا و #ظل_بالبيت	Irrelevant	Non Situational
1.24E+18	الصباح ولادة للأمل، ومبعث للتفاؤل ومشرق للعمل، لا تدري به إلّا إذا استيقظت فيه، ولا تحس به إلّا إذا شاهدت بياضه وشممت هواءه، وملأت أجواء روحك بصوت عصافيره ونقاء أساريره وصمت هدوئه. #صباح_الخير #حظر_التجول	Irrelevant	Non Situational
1.24E+18	تؤيد #منظمة_الصحة_العالمية بشدة نداء بعثة #الأمم_المتحدة للدعم في #ليبيا من أجل وقف إطلاق النار في ليبيا للسماح للسلطات الصحية الوطنية والشركاء الصحيين بالاستجابة للانتشار المحتمل لـ مرض #كوفيد19 #COVID19 في البلاد. التقرير بالكامل 👇🏽👇🏽👇🏽 https://t.co/zrZDCbi9dU https://t.co/bJgsh1Jn3a	Irrelevant	Non Situational
1.25E+18	هل يمكن لفيروس #كورونا المستجد الانتقال عن طريق البعوض ؟ #نصائح #فيروس_كورونا #قطر #الدوحة #خليك_بالبيت #COVIDー19 #StaySafe #رتويت https://t.co/wh4zD4RSZS	False Spread Method	Doubt Casting and Criticizing
1.25E+18	@ajmubasher scientific research... Corona treatment and cancer علاج كورونا و مرض السرطان لتقوية المناعة في الجسم بالامكان حقن الاجسام الضعيفة المناعة او التي تملك مناعة عادية بدم مأخوذ من اشخاص مصابين بمرض فرط المناعة الذاتية و بهذه الطريقة من العلاج يصبح لدى الناس العاديين مناعة خارقة https://t.co/FiRjeVTiyR	Fake Treatment or Cure	Doubt Casting and Criticizing
1.24E+18	الحكومة الكويتية بنفسها اعلنت ان الوافدين من مصر غير مصابين بكورونا وان الجالية المصرية ليس بها احد مصاب بالفيروس او حامل له وان كل المصابين بالفيروس اتوا من دولة إيران ، يقوم النواب الكويتيون يطالبون بوقف الرحلات الجوية مع مصر 🤔🙄	True Governmental Measure	Notifications or Measures
1.24E+18	احرص على تغطية الفم والأنف بثني المرفق أو بمنديل ورقي عند السعال أو العطس، ثم تخلص من المنديل الورقي فوراً بإلقائه في سلة مهملات مغلقة ونظف يديك بمطهر كحولي أو بالماء والصابون. لماذا؟ تغطية الفم والأنف عند السعال والعطس تمنع انتشار الجراثيم والفيروسات. #كورونا #كوفيد-١٩ #WHO	True Prevention Method	Caution and Advice
2654906557	الكويت تشتري عقار «باكسلوفيد» أول دواء لعلاج «كورونا» بـ 9 ملايين دولار https://t.co/INkQ2oRtwF	True Treatment or Cure	Caution and Advice
1.23E+18	غير صحيح ما يتداول عبر "التواصل الإجتماعي" عن اكتشاف اصابات بـ"كورونا" بمصنع المراعي • أولًا الصحة السعودية تؤكد عدم وجود اصابات في #السعودية بـ #كورونا • ثانيا شركة المراعي نفت هذا الموضوع • ثالثًا السلطات الكويتية لم تمنع شئ لأن الموضوع "إشاعة" https://t.co/Ds28Xe9NzP	Marketplace Rumors	Counter Rumors
1.24E+18	@Eyaaaad ١- ايطاليا و الصين فيها تلوث الهواء عالي جدا فا بأثر على شدة المرض. ٢-ايطاليا فيها اعداد كبيرة من كبار السن.	Irrelevant	Non Situational
1.25E+18	#وزارة_الصحة_العمانية تعلن عن شراء مليون حبة من دواء هايدروكسي كلوروكوين من #الهند، والذي اعتمدته الوزارة كأحد الأدوية المستخدمة لعلاج مرض #كوفيد١٩. #صحيفة_الخليج https://t.co/51uAXtGODE	Fake Treatment or Cure	Doubt Casting and Criticizing
47301285	"الصحة" تعلن تقديم 19,527 جرعة من لقاح "كوفيد-19" خلال خلال الساعات الـ 24 الماضية.. والإجمالي حتى اليوم 24,066,018 . #الامارات_اليوم https://t.co/3siRd9nZkD	True Vaccine Info	Notifications or Measures
1.22E+18	الكثير يسأل عن امكانية انتقال فيروس كورونا عن طريق الطرود البريدية القادمة من الصين ، منظمة الصحة العالمية تقول ان استلام الطرود من الصين آمن #فيروس_كورونا https://t.co/w4CrYgkZOV	False Spread Method	Doubt Casting and Criticizing
1.40E+18	@Chasing47142296 @alumu0 جاهل مرة ثانية .. التطعيم يتطلب مناعة قوية أصلا لكي يعمل وليس العكس .. الmRNA لا يدخل النواة أصلا لكي يتلاعب في الجينات + ما فيه شيء اسمه شامل لكل خلايا الجسم 😂😂 والله لو إنه جالون لقاح .. ملايين تلقوا اللقاح وفي أتم الصحة والعافية والحمدلله .. مردكم بتاخذونه	True Vaccine Info	Caution and Advice
1.25E+18	#فرنسا.. تحذير من استخدام الكلوروكين في علاج #كورونا https://t.co/UW8fAaUu0I https://t.co/83oefR25h1	Fake Treatment or Cure	Doubt Casting and Criticizing
1.25E+18	٣)فيروس كورونا يمكن يصاب الاشخاص من جميع الاعمار ولكن الاكثر عرضه هم كبار السن والمصابين بامراض مزمنه مثل(الربو والسكري وامراض القلب) ٤)لايوجد اي مواد محدد موصى به للوقايه من فيروس كورونا #الأيام_القادمة #فوضى_الجوع_بتركيا #الحمراني_داعشي_سابق #تثق_بالحب #فيروس_كورونا (٢)	True Virus Origin and properties	Doubt Casting and Criticizing
1.24E+18	وعشان نقدر نحمي نفسنا واحبابنا من كورونا لازم كلنا نتبع طرق وقاية معينة وبسيطة بيها ان شاء الله المرض ما يصيبنا.. وهي: 🔹 لازم نغسل أيدينا بإنتظام بالموية والصابون لمدة ٢٠ ثانية على الاقل. 🔹 تجنب ملامسة الفم والعين والأنف قبل غسل يديك. 🔹 تجنب الأماكن المزدحمة. https://t.co/3hLnrQuRgL	True Prevention Method	Caution and Advice
276960505	@amliaaaa4444 نؤكد على أهمية الالتزام بالإجراءات الاحترازية ويجب عند حضور الاختبار أن تكون حالة الطالب في تطبيق توكلنا (محصّن) أكمل جرعات لقاح كورونا (كوفيد-19) .. ah	True Vaccine Info	Caution and Advice
1.24E+18	#إفرضوا_حظر_التجول_في_لبنان صحّتنا اليوم قضيّة طارئة، وطن بكاملو يا بموت يا بعيش منشان هيك قبل كل شي، الأهم بهالمرحلة هو أنو نبقى بالبيت تنبقى عايشين نحن اللبنانيي اللي ما هزمتنا الحروب ولا القلة والجوع ما رح يهزمنا وباء #كورونا #خليك_بالبيت @LBpresidency @Hassan_B_Diab https://t.co/QfIYbpKo00	True Prevention Method	Caution and Advice
1.25E+18	جدل واسع بسبب ممثلة سعودية دعت إلى استخدام السجناء كفئران تجارب لعلاج #كورونا مارأيكم؟ https://t.co/N11Vgoqm2u	Irrelevant	Non Situational
1.23E+18	يساعد تناول الثوم في الوقاية من العدوى بفيروس كورونا المستجد؟ يعد الثوم طعامًا صحيًا، ويتميز باحتوائه على بعض الخصائص المضادة للميكروبات. ومع ذلك، لا توجد أي بيّنة من الفاشية الحالية تثبت أن تناول الثوم يقي من العدوى بفيروس كورونا المستجد. هل يحول وضع زيت السمسم على البشرة	Fake Treatment or Cure	Doubt Casting and Criticizing
498779256	@Nourahrm أهلاً بك: يمكنك الدخول للاختبار إذا كان الوضع الصحي في تطبيق توكلنا "محصن" أكمل جرعات لقاح كورونا (كوفيد-19) بالتوفيق.	True Vaccine Info	Caution and Advice
1.24E+18	معلومات خاطئة: يمكن لتناول الثوم، الوقاية من الإصابة بـ #فيروس_كورونا❗️ 🚫كفى للشائعات https://t.co/a9WgmrG6gU	Fake Treatment or Cure	Doubt Casting and Criticizing
1.24E+18	ارتفاع درجة الحرارة والسعال الجاف ليست الأسباب الوحيدة التي تتطلب العزل المنزلي، منظمة بريطانية كشفت عن أعراض جديدة لفيروس كورونا. تعرَّفها. https://t.co/11Igx03Kfl	False Virus Origin and Properties	Doubt Casting and Criticizing
1.24E+18	ماهي المدة التي يعيشها #فيروس_كورونا على الأسطح: على الزجاج .. 5 ايام على الخشب .. 4 ايام على الفولاذ.. 3 ايّام على البلاستيك.. 3 ايام على الكرتون.. 24 ساعة في الهواء .. 3 ساعات كحد أقصى المصدر : صحيفة لو باريسيان https://t.co/RxZ8DrvPI8	True Spread Method	Non Situational
1.24E+18	#فيروس_كورونا لا ينتقل في الهواء اذا بقيت في البيت وبمعزل عن المرضى. إنه ليس #ملاريا، ولا ينتقل بالبعوض، وليس #طاعون لينتقل في منزلك من البراغيث التي تعيش على #الفئران. الحذر و #البقاء_في_المنزل والالتزام بالنظافة ينقذ حياتك وحياة الآخرين ويوقف سلسلة انتشار العدوى. #COVID19	False Spread Method	Doubt Casting and Criticizing
1.23E+18	"⚠️#تبيه_هام | “واتساب” تحذر من انتشار رسالة خادعة حول مزاعم علاج الثوم لفيروس #كورونا. #بوابة_الأخبار https://t.co/0n4B0TKmdQ"	Fake Treatment or Cure	Doubt Casting and Criticizing
1.24E+18	هل تغسل يديك بالطريقة الصحيحة؟ تحدٍ جديد للحث على الاهتمام بنظافة اليدين لمكافحة انتشار فيروس كورونا (كوفيد-19) https://t.co/45aT3rnc9g	True Prevention Method	Caution and Advice
1.25E+18	قلنا سابقا ان فيروس كرونا لا يوجد دليل علمي على تأثره بدرجة الحرارة او البرودة وآلان تأكد انه بالفعل لا يتاثر بالطقس وهذا يعني ان الذين يتوقعون تراجعه مع دخول الصيف لا دليل علمي عندهم فعليكم بوسائل الوقاية الأخرى حتى يتم ايجاد لقاح له	True Virus Origin and properties	Caution and Advice
1.24E+18	أحيانًا، قد يكون الجوال بنفس خطر #كورونا @Arfaj1 https://t.co/6CIdYwTp6B	Irrelevant	Non Situational
1.24E+18	#كرونا #كورونا_السعوديه #الكويت_تتصدى_لكورونا من الواضح ان فيروس كورونا ينتقل بعده طرق غير اللمس كالهواء أيضا وطرق لم تكشف بعدوهذا تحذير للجميع بالالتزام بالمنازل والنظافه وتعقيم المشتروات وحذف اغلفتها قبلادخالها المطبخ وعدم طلب اطعمه جاهزه من المطاعم حتى زوال الآفه حفظكم الله https://t.co/rIaWowp9ZZ	True Spread Method	Caution and Advice
1.24E+18	#شكرا_وطني_الحبيب #شكرا_الدفاع_الجوي #السعوديه_خط_احمر وصلت الخسة بالحوثي الايراني ان يستغل استنفار العالم مع الكورونا ليرسل صواريخة البائسة لرياض المجد مسكين مسكين مسكين يالي تحسب الجيش ودفاعنا الجوي بالحجر مشغولة 🇸🇦	Irrelevant	Non Situational
1.26E+18	#تأكد المغردون الكرام ترا البروفسور الياباني الحائز على #نوبل بالطب -تاسوكو هونجو- ما قال ان #فيروس_كورونا مصنّع ب #الصين مثلما هو منتشر بالواتساب 👇 https://t.co/YVLqhLAOwW #تأكد	Conspiracy Theory	Doubt Casting and Criticizing
1.24E+18	أهمية الصابون في الوقاية من #كوفيد_19 #عمان_تواجه_كورونا #خليك_في_البيت_وهديتك_ايفون11 #قروب_دار_السلاطين https://t.co/svbMbkp2fv	True Prevention Method	Caution and Advice
1.49E+18	توضيح ارمي تاي متعداش من حد او اتنقل ليه العدوه الشركه قالت انه واخد الجرعتين وحس بعديها ب احتقان والاعراض دي ف متخافوش دي كورونا بس على خفيف لان دي اعراض اللقاح مش اكتر والحمدلله في الحاله دي هيتعافى ومش هيحس بالم بس ده ميمنعش انه احنا ندعيله اتمنى ان احنا مش نقلق بس احنا ندعيله https://t.co/FLJEmB6hYF	True Vaccine Info	Caution and Advice
498779256	@Nzm215 مرحباً: توافقاً مع الاحترازات الصحية المعتمدة؛ يجب ارتداء الكمام وتحميل تطبيق "توكلنا" عند حضورك لمقر الاختبار، كما يجب أن يكون الوضع الصحي في تطبيق "توكلنا": محصن أكمل جرعات لقاح كورونا (كوفيد-19). بالتوفيق.	True Vaccine Info	Caution and Advice
1.25E+18	هل يمكن فعلا نقل فيروس #كورونا عن طريق شبكات اتصال الجيل الخامس؟ شاهدوا الإجابة من عالم في الأوبئة https://t.co/knFX90ad9S	Conspiracy Theory	Doubt Casting and Criticizing
1.23E+18	@aha129 وعليكم السلام لاينتقل فيروس كورونا الجديد عبر البضائع والطرود القادمة من الصين مع تمنياتنا للجميع بالصحة والعافية	False Spread Method	Doubt Casting and Criticizing
1.24E+18	إن تعذر تعقيم السجاد بعد كل صلاة فالحل البديل في رأيي طي سجاد جميع الجوامع والمساجد سيما في المدن الكبيرة والمكتظة بالمصلين لأنها قابلة لنقل الفيروس،ثم التأكيد على تعقيم البلاط بعد كل صلاة في صفوف المصلين فقط، ولكل مصلي إحضار سجادته الشخصية للمسجد إن رغب ذلك، وجهة نظر .	True Prevention Method	Caution and Advice
1.40E+18	@i3z_l صباحك صحة لقاح فايروس كورونا لا يجعل نتيجة المسحة إيجابية، وعند ظهورها إيجابية فقد تكون الإصابة بسبب التعرض للفايروس قبل أو بعد تلقي اللقاح مباشرة مع تمنياتنا للجميع الصحة والعافية	True Vaccine Info	Doubt Casting and Criticizing
1.25E+18	هل الغرغرة بالماء والملح تقي من كورونا؟ #غرغرة #صحة #فيروس_كورونا #فيروس_كورونا_المستجدّ https://t.co/Dq89sAis2j	Fake Treatment or Cure	Doubt Casting and Criticizing
1.24E+18	اجراءات وزارة الصحة والدولة في طريقة مكافحة الكورونا والحد من انتشاره والسرعة في اتخاذ القرار من ارسال رسائل توعويه على الجوال ومنع حضور الجمهور واخلاء الحرم شي خورافي محسودين عليه	True Prevention Method	Notifications or Measures
1.25E+18	السودان › وزير الصحة "أكرم علي التوم" يُعلن ترقب بدء الإنتشار لفيروس "كورونا" داخل البلاد مناشداً المواطنين الإلتزام بالتدابير و الإجراءات الصحية و التعاون بالإبلاغ عن الحالات المشتبه إصابتها عبر الأرقام المخصصة و الإبتعاد عن التجمعات	True Governmental Measure	Notifications or Measures
1.24E+18	#السعودية الشيخ د.عبدالرحمن السديس إغلاق الحرمين الشريفين بعد انتهاء #صلاة_العشاء بساعة وإعادة فتحهما قبل #صلاة_الفجر بساعة لمنع انتشار العدوى. وأخبر رسول الله ﷺ: أنه (إذا كان الوباء في بلد فلا يُدخل إليها وإذا كان أهلها مصابين فلا يخرجوا منها. #كورونا https://t.co/LdhePf7G1j	True Governmental Measure	Notifications or Measures
1.25E+18	فايروس #كورونا خطير جداً وسريع في الانتشار ولا يعرف الأجواء الحاره أو الباردة أو غيره يتنقل في الكرة الأرضية من الشمال الى الجنوب ومن الشرق الى الغرب بسرعة هائله وبقائك في البيت والابتعاد عن التجمعات هي منظومتك الدفاعية حماك الله يا #وطني #COVID2019 #فيروس_كورونا	True Virus Origin and properties	Caution and Advice
1.22E+18	▪آلية الوقاية من فيروس كورونا: •غسل اليدين جيدًا بالماء والصابون لتجنب الإصابة بـ #فيروس_كورونا خاصة بعد الذاهب للأماكن العامة. •تجنب لمس الأنف، والعينين، والفم دون تنظيف اليدين. • استخدام معقم اليدين لتنظيفها. #تعليم_الطائف @TaifEduGov @Media_M_E https://t.co/6iSCGZ4jzw	True Prevention Method	Caution and Advice
1.24E+18	@Bompour9 @Haya_Hatem ازاي مش شايفه الوضع!! وايه العلاقه انت عارف وضع بلدك اكيد عامل زي اللي بيقولوا في فيروس الجوع و حله موجود لا ياشيخ جبت التايهه !! دا وباء وفي كتير ماتوا منه انتشاره سريع هيلط الكل بتقارن ايه بايه ثم ان محدش اعترض على النقد بس اللي بتعملوه دا اسمه خرا و بيأذي الكل ومفيش شعب عمله	Irrelevant	Non Situational
1.25E+18	@Rahmon83 أحسنت علينا طرد هذا الإرهابي أليس ارهابي ذلك الذي ضرب النساء والأطفال بالسارين بدعوى انهم ارهابيين هل هؤلاء الأطفال ارهابيين ياعمر أليس قتل المدنيين في السجون بالتعذيب حتى الموت ارهاب ياعمر فمن هو الإرهابي الذي يحتاج للطرد!! #كورونا #COVID19 https://t.co/UiDwKYxGlF https://t.co/v9zBxaVX39	Irrelevant	Non Situational
1.24E+18	#مباشر | نشرة #أخبار_كورونا .. هل يقضي الثوم على فيروس #كورونا المستجد؟ #أورينت https://t.co/lSKXKxjE2y	Irrelevant	Non Situational
1.24E+18	بريطانيا تعلن إصابة رئيس الوزراء بوريس جونسون ب #فيروس_كورونا_المستجدّ https://t.co/mvPgVYfPMZ	Statistics	Non Situational
1.24E+18	الصورة على تويتر لتقويم اليوم ومكتوب اسفلها(لمن الملك اليوم لله الواحد القهار) وكأن فايروس كورونا و العواصف والتقلبات الجوية ماهي إلى رساله ربانيه، لتمس في نفس المسلم ربوبية الله وتوحيده ومراجعة الحسابات الماضية للشخص ليعلم اين هو و أين سيكون #لمن_الملك_اليوم	Irrelevant	Non Situational
3269639018	الكويت تشتري عقار «باكسلوفيد» أول دواء لعلاج «كورونا» بـ 9 ملايين دولار https://t.co/hVq4srdZgT #جريدة_الشعلة_الإلكترونية	True Treatment or Cure	Caution and Advice
1.25E+18	ترامب عن علاج كورونا بقلك ندخل ظو من الجلد او ندخل معقم عالرئة 😑😑😑 يا رب ارزقنا الصبر 🙏🙏 https://t.co/lx8uYbYUkh	Fake Treatment or Cure	Doubt Casting and Criticizing
1.24E+18	فيرس كورونا (COVID-19) علي استعداد لقتل الكثيرين علينا الحظر وعدم التهاون. احرص على البقاء في منزلك وعدم النزول الا للضرورة القصوي، اغسل يديك لمدة ٢٠ ثانية، لا تلمس وجهك بكثرة، لا تلامس الأسطح التي يلامسها الكثيرين، لا تصافح بالأيدي. #COVID2019 #خليك_في_البيت https://t.co/C1LFT9vY30	True Prevention Method	Caution and Advice
1.24E+18	أسعار الثوم والبصل تتضاعف في دول عربية بعد شائعات عن كونها تقي من #فيروس_كورونا.. فما صحتها؟👇 #التلفزيون_العربي @MaiaAwada https://t.co/HyEGKFFQj0	Fake Treatment or Cure	Doubt Casting and Criticizing
1.26E+18	انا من الشباب إذاً انا لدي مناعه ضد ال #الكورونا ! هذا كلام خاطئ يمكن للفيروس ان يصيب كل الاعمار ، ويمكن ان يضعك في المستشفي لأسابيع و يمكن ان يقتلك حتي اذا لم تكن تعاني من اَي مرض قد تكون الخيارات في اتخاذها هي الفرق بين الحياه والموت . هذا ماقاله الدكتور @DrTedros #Covid_19	True Virus Origin and properties	Caution and Advice
1.25E+18	اعلان في مدينة شيكاغو في #امريكا يشكر النبي محمد صلى الله عليه وسلم على سنته في الطاعون #كورونا https://t.co/Vupf00Nlqv	True Prevention Method	Caution and Advice
1.24E+18	@AhmedAlrehaid إذا كان طائرات إخترقت مجالنا الجوي وحامت وضربت وإحتمال يكون نزلو إتعشوا ورجعوا ما شافوهم ح يشوفوا فايروس كورونا؟!!	Irrelevant	Non Situational
1.24E+18	أغلقوا الجوامع والحسينيات والمساجد والكنائس نحن معذورون امام الله وهو القائل جل وعلا ولاترمي نفسك في التهلكه هذا وباء خطير الزموا بيوتكم أفضل لكم وللعراق ككل ☆	True Governmental Measure	Notifications or Measures
1.24E+18	@SaudiMOH الصين مليار ونص الشعب ساعد حكومته ولهم يومين ولا حاله تم اكتشافها وحنا قلة مايصبرون عن الهياته عاد الله والجو الخايس يافر بالسياره ولا رايح الاستراحه انطق ببيتك الله ياخذك	Irrelevant	Non Situational
1.25E+18	متحدث #وزارة_الصحة حتى الآن لا أدلة على نقل الحيوانات والبعوض ل #فيروس_كورونا ..ولكن يجب الحذر .. #فيروس_كورونا_المستجدّ https://t.co/mhEfb4iW0v	False Spread Method	Doubt Casting and Criticizing
1.25E+18	الأشباح تساعد السلطات الإندونيسية بإبقاء الناس في منازلهم #البارجيل #فيروس #فيروس_كورونا #كورونا #منظمة_الصحة_العالمية #منظمة_الصحة #الصحة #الصين #الصين_البارجيل #منع_السفر #albarjeel #اندونيسيا #اندونيسيا_البارجيل #الاشباح https://t.co/SNZVUDCP3z	Causing Anxiety and Fear	Non Situational
1.08E+18	“الصحة” تعلن تقديم 21,350 جرعة من لقاح “كوفيد-19” خلال الـ 24 ساعة الماضية .. والإجمالي حتى اليوم 24,087,368 https://t.co/PGNzXq9wc4الصحة-تعلن-تقديم-21350-جرعة-من-لقاح-كوفيد-19/	True Vaccine Info	Caution and Advice
1.24E+18	مهم جدا : غسيل اليد والوجه مراراً بالصابون للوقاية من الأمراض والعدوى ..؟ : : #كلنا_في_البيت_لاجل_الكويت #تعليق_عمل_البنوك #انثبروا_ببيوتكم #الحجر_المنزلي #فيروس_كورونا #كرونا #كرونا_الجديد https://t.co/nX3lW1P6aH	True Prevention Method	Caution and Advice
1.23E+18	✅ لا يُعرِّض استلام الطرود من الصين الناس إلى خطر الإصابة بفيروس كورونا المستجد.كما أنَّ فيروسات كورونا لا تعيش لفترة طويلة على الأشياء، مثل الرسائل أو الطرود. . ❌ الفيروس يصيب كبار السن فقط. ✅ غير صحيح. فهو يصيب الجميع، ولكن المشكلة أن الفيروس تكون أعراضه قوية	False Spread Method	Doubt Casting and Criticizing
1.24E+18	أهم نصيحة من دكتور اتجاه فيروس #كورونا بتصرف: -يجب تجنب المصافحة بالأيدي بشكل صارم. -ابتعد عن الأشخاص مسافة لا تقل عن متر للضرورة. -فيروس #كورونا يبقى في اليد تقريبا 15 دقيقة وفي الملابس 9 ساعات وفي الأسطح المعدنية بين 10-12 ساعة! -يجب غسل اليدين جيدا دون تهاون. #اجلس_بالبيت https://t.co/HXvcPdCRK9	True Prevention Method	Caution and Advice
1.34E+18	وصول 774 ألف جرعة من لقاح فايزر إلى #السودان مقدمة من أمريكا عبر آلية كوفاكس على كبار السن وغيرهم المسارعة لتلقي اللقاح فايزر أفضل لقاح متاح ولا يسبب جلطات أو أعراض خطيرة فايزر لقاح مرتفع الفعالية وهذه فرصة للتطعيم يتم التطعيم على جرعتين وثالثة تعزيزية لبعض الفئات https://t.co/HbmRPSx0K1	True Vaccine Info	Caution and Advice
1.25E+18	في منطقة في #المانيا تنتشر فيها حالات #كوفيد19 ، اختبر البروفيسور ستريك وفريقه أسطحامختلفة ولم يجدوا أي فيروس نشط: لا على الجوالات، ولا مقابض الأبواب، ولا أحواض الغسيل، ولا القطط، حتى في الأسر شديدة المرض!! ولذلك فإنه يؤكد أنه لا يوجد الآن خطر من إصابة أي شخص أثناء التسوق !!	True Spread Method	Notifications or Measures
1.25E+18	🎬 فيديو ترمب خلال المؤتمر الصحفي يسأل عن إمكانية حقن أجسام المصابين بعدوى #فيروس_كورونا بالمعقمات لتطهير الجسم من الفيروس ! و الأطباء يحذرون المواطنين من شرب أو حقن الجسم بأي مطهرات بعد حديث الرئيس الأمريكي ! https://t.co/3lnZ2lmyzo	Fake Treatment or Cure	Doubt Casting and Criticizing
1.26E+18	"معلم أحياء": علاج كريات الدم الحمراء هو الحل لعلاج #كورونا، ولا فائدة من أجهزة التنفس الصناعي. @a_faisal2030 https://t.co/4xxbdOOBkX	Fake Treatment or Cure	Doubt Casting and Criticizing
1.26E+18	📉 دراسة جديدة، تؤكد فاعلية دواء Remdesivir لعلاج كورونا 🦠🦠 #بيديالوق https://t.co/UIH5sfx44m	Fake Treatment or Cure	Doubt Casting and Criticizing
1.23E+18	#وزارة_الصحة تؤكد لا يمكن انتقال المرض من خلال الطرود البريدية ولا توجد خطورة من استلام الشحنات الواردة من #الصين وغيرها من الدول المتفشي بها #كورونا.	False Spread Method	Doubt Casting and Criticizing
1.23E+18	- جاء فيروس كورونا بسبب حساء الخفافيش: غير صحيح، بدأ الفيروس في مدينة ووهان الصينية في سوق مزدحم مليء بالحيوانات المختلفة ولا يُعلم من أين جاء الفيروس أساساً.	True Virus Origin and properties	Doubt Casting and Criticizing
1.25E+18	و دا واحد من اشهر علماء الوبائيات يطالب المصريين بتسجيل البروتوكول العلاجي الذي إبتكروه لعلاج كورونا والذي يطبقه العالم كله الآن فبراءة الإختراع بإسم مصر وأطباء مصر اكيد كداب هو كمان وبيطلع اشاعات هو كمان https://t.co/QRnr6DJowW	Irrelevant	Non Situational
1.24E+18	إنفوجرافيك| بينها "التجمعات والتدخين".. أخطاء تجنبها للوقاية من فيروس كورونا https://t.co/HyrR6Ld081 #eXtranews	True Prevention Method	Caution and Advice
1.24E+18	أبطال الصحة يواجهون فيروس كورونا المستجد .. وأبطالنا العسكر يواجهون إرهاب إيران وميليشياتها المستبد .. #شكرا_الدفاع_الجوي يارب احفظ بلادنا من كل شر اللهم من أرادها بسوء فأشغله في نفسه وجعل كيده في نحره وتدبيره في تدميره ..🤲🏻🇸🇦	Irrelevant	Non Situational
1.25E+18	سُئل يوهان غيساكى عضو مجموعة #فيروس_كورونا فى السويدهل الصيام يؤدى للإصابة بالفيروس قال:"على العكس تمامًا الصيام يقلل من خطر الإصابة بالفيروس لدى الصائم لأن الحلق الجاف لا يساعدالفيروس لكن الحلق الرطب هو الذى يوفر بيئة حاضنة للفيروس وأوصى الصائم بالمضمضة" https://t.co/82pnbp7GYN	Irrelevant	Non Situational
1.25E+18	#دبي تبدأ استخدام بلازما الدم لعلاج #كورونا https://t.co/mTiPEl1oXj https://t.co/O9oFoPZflk	Fake Treatment or Cure	Doubt Casting and Criticizing
1.25E+18	آخر المعلومات حول #الحمل و #الكورونا والانتقال العامودي و #الرضاعة ومنع الحمل وغيرها في ڤيديو على موقع @AUBMC_Official @AUB_Lebanon @FHS_AUB @FIGOHQ @LSOG1958 https://t.co/QiRXQdqibo	Irrelevant	Non Situational
1.42E+18	"الصحة" تعلن تقديم 21,350 جرعة من لقاح "كوفيد-19" خلال الـ 24 ساعة الماضية .. والإجمالي حتى اليوم 24,087,368 #الإمارات	True Vaccine Info	Caution and Advice
1.25E+18	روسيا تنشر قائمة أدوية الممكنة لعلاج كورونا ووفقا لتوصيات الوزارة كورونا ، يمكن استخدام الأدوية التالية: هيدروكسي كلوروكوين، وكلوروكوين،وميفلوكين، وأزيثروميسين، وتوسيليزوموماب، ونادروبارين كالسيوم، ولوبينافير، بالإضافة إلى ريتونافير، وانترفيرون بيتا -1 ب، وانترفيرون ألفا المؤتلف.	Fake Treatment or Cure	Doubt Casting and Criticizing
8.20E+17	الصحة العالمية تحدث إرشادات علاج كورونا لتشمل عقار مولنوبيرافير وأدوية أخرى https://t.co/PsmAyXCtZH	True Treatment or Cure	Caution and Advice
2520064499	الكويت تشتري عقار «باكسلوفيد» أول دواء لعلاج «كورونا» https://t.co/t9u8BuYQ1Y	True Treatment or Cure	Caution and Advice
1.23E+18	#الإمارات_العربية_المتحدة كانت أول دولة عربية تعلن عن وجود إصابة بفيروس #كورونا المستجد على أراضيها، لكن الفيروس وصل إلى 7 دول عربية أخرى حتى تاريخ 26 فبراير. إليكم #مستجدات_انتشار_الفيروس في كل منها بإيجاز. #مستجدات_انتشار_كورونا https://t.co/47B283koNR	Irrelevant	Non Situational
1.25E+18	دراسة جديدة لـ @UNESCWA تقدر أن 8.3 ملايين شخص إضافي سيقعون في براثن الفقر في #المنطقة_العربية بسبب #فيروس_كورونا، وتدعو الأمينة التنفيذية للإسكوا @EscwaES تحث الحكومات العربية على تنفيذ "استجابةً طارئة وسريعة" المزيد◀️https://t.co/K1rB3sh4Ax #COVID19 https://t.co/CW0VOoxSdO	Statistics	Non Situational
1.24E+18	خبراء يؤكّدون أنّ الغرغرة بالماء والملح لا تقتل فيروس كورونا المستجدّ #كورونا_الجديد https://t.co/YVHfOZVklX	Fake Treatment or Cure	Doubt Casting and Criticizing
1.25E+18	@aletihadae العدد هو ٧٧٩ علي حسب وزارة الصحة المصرية 🤔	Irrelevant	Non Situational
1.24E+18	سألتُ عالماً طبيّاً عمّا قاله جنبلاط من ان فيروس الكورونا يعيش في جسد الميّت. قال: ليس هناك من أي دراسة تقول ذلك, والمُرجَّح أن الفيروس لا يعيش أكثر من ساعات بعد موت المريض. واضاف: "وتذكّر ان كوفيد حساس للصابون أو ٣٠٪ من السبيرتو" مما يقلّل من احتمال عيش طويل بعد تحلّل الجسد.	True Virus Origin and properties	Caution and Advice
1.25E+18	أمل الأنصاري تتراجع عن تصريحاتها حول اكتشافها علاجا لكورونا! #أمل_الأنصاري #كورونا #صحة #وباء #علاج_كورونا https://t.co/2ctWWS5F9J	Irrelevant	Non Situational
1.23E+18	🔴 وزارة الصحة: تسجيل 6 حالات إصابة جديدة بمرض فيروس #كورونا مرتبطة بالسفر إلى الجمهورية الإسلامية الإيرانية، 4 منها من الجنسية الإيرانية ومواطنين اثنين وجميعهم يخضعون للحجر الصحي, وبذلك يصبح عدد الحالات المسجلة في #السلطنة 12 حالة. #مركز_الأخبار	Statistics	Notifications or Measures
1.24E+18	الشخص يمسك جواله قرابة٢،٦١٧مرةباليوم،الجوال قديسبب العدوى،لذلك ينصح بتنظيف الجوال مرة-مرتين يومياولايحتاج اكثر من ذلك اذاكنا حريصين على غسل اليدين ولا نضع الجوال على اسطح غير معروفةنظافتها #كورونا_الجديد يستطيع العيش على الاسطح منها الجوال اكثر من٥أيام @co_aw1 #كورونا_السعوديه https://t.co/k0XlZxgKWR	True Prevention Method	Caution and Advice
1.24E+18	الطوارئ والطيران المدني تقرران تعليق جميع الرحلات الجوية للركاب والترانزيت من وإلى الدولة لمدة أسبوعين https://t.co/AEewbWepnD #أخبار_الإمارات #الإمارات #كورونا #كورونا_الجديد #كورونا_المستجد #كوفيد_19 #كورونا_فيروس #كورونا_الامارات https://t.co/0mkynvE6sV	True Governmental Measure	Notifications or Measures
1.24E+18	#عاجل | الجزيرة موريتانيا تعلن وقف جميع الرحلات الجوية القادمة إلى البلاد ابتداء من الثلاثاء المقبل ضمن إجراءات احتواء فيروس كورونا #جريدة_الراية #فيروس_كورونا_المستجدّ https://t.co/yJzxHxP6TN	True Governmental Measure	Notifications or Measures
1.24E+18	القوة الجوية الأمريكية تجلب قرابة مليون مسحة فحص فيروس #كورونا قامت بشراءها من شركة طبية إيطالية #كورونا_امريكا https://t.co/5gWK7bfE5d	Irrelevant	Non Situational
1.24E+18	الأخبار المتداولة عن إصابة الشيخ محمد بن زايد بفيروس #كورونا أعتقد أنها غير صحيحة ، ولكن كمية الشماتة التي لاحظتها على هذا الخبر بين العرب من المحيط إلى الخليج استفتاء حقيقي على اتساع مخيف لمستوى الكراهية الذي حصدته #الامارات لدى الشعوب العربية في ظل قيادته	Statistics	Notifications or Measures
1.28E+18	@shiggyway @al_3aliaa @Hassan_alsai سبحان الله كل اللقاحات لها اثار جانبية بالاضافة الى الادوية وغلبها تحت السيطرة وتم التعافي منها ولها نسب نادرة جدا خاصة التهابات عضلة القلب ركزي شوي واسئلي نفسج يا شوق يا شمس يا قمر ليش المصادر العلمية توضح الاعراض الجانبية مثل اي دواء او لقاح اخر وبنفس الوقت توصي فيه 🙃	True Vaccine Info	Caution and Advice
1.24E+18	#فيروس_كورونا الغرغرة قبل النوم بالماء والملح والليمون والخل لاتمنع فيروس كورونا من الدخول للرئة!! #فيروس_كورونا_المستجدّ https://t.co/miwNpwkcbn	Fake Treatment or Cure	Doubt Casting and Criticizing
1.24E+18	الجو بقي حر يعني وباء و حر كمان	Irrelevant	Non Situational
1.24E+18	تجنب لمس العينين والأنف والفم بيديك قبل غسلهما بالماء والصابون منعا لانتقال الفيروسات #الوقاية_من_كورونا - مع تحيات وزارة الصحة https://t.co/xJFYkP8oJ8	True Prevention Method	Caution and Advice
1.24E+18	@cgtnarabic الصين أعظم وأقوى دولة في العالم منذ القدم، والآن انكشفت جميع الدول التي تحاربها وتعمل ليل نهار لطمس هذه الحقيقة. أنظر ماذا يفعل الرئيس الصربي واعترافه من قبل عن ماتفعله دول الاتحاد الأوروبي. إسبانيا وإيطاليا بالذات وفي وقتنا الحاضر تحتضر من الجوع والمرض.	Irrelevant	Non Situational
1.24E+18	اه يازمن الدول العربية تغلق مجالاتها الجوية امام اوروبا كدول لديها وباء	True Governmental Measure	Notifications or Measures
1393921410	خُرافة : أيُّ لقاح #لكوفيد-19 سيكون غير آمن .. . دائماً اخذ المعلومة من أهل الأختصاص ولا تسمع للشائعات أو تجارب الغير فلربما شيء بسيط يؤدي حياتك للخطر .. خذ العلم من أهل العلم #كورونا	True Vaccine Info	Caution and Advice
1.39E+18	الإمارات - الإمارات تقدم 21350 جرعة من لقاح كوفيد-19 خلال 24 ساعة - https://t.co/iI6U9Sl1rK https://t.co/lnAuyM2pni	True Vaccine Info	Notifications or Measures
1.24E+18	هل آلام الحلق والرشح والصداع وآلام الجسم أكثر أعراض الفيروس شيوعًا؟ أكثر أعراض الفيروس حدوثًا ارتفاع الحرارة والسعال الجاف والإرهاق وضيق التنفس. الأعراض الأخرى الأقل حدوثًا: آلام الحلق، الرشح أو الزكام، آلام الجسم، الصداع،والإسهال. #كوفيد_19 #كورونا #مصر https://t.co/tTF5ORZM9X https://t.co/fiKSEdxFm9	True Symptom	Caution and Advice
2514720193	وزارة الصحة الاتحادية .. حملة #التطعيم_حماية_4 🔷 كيفية حفظ لقاح كوفيد 19 على كل المستويات وما هي الإجراءات الإحترازية عند حدوث أي طارئ؟؟؟ 📌 تتم عملية إدارة اللقاح وفق شروط وإجراءات قياسية من المصنع حتى وصوله للمستفيد في درجات الحرارة الموصى بها والتي تضمن سلامة وفعالية اللقاح https://t.co/7k9nAqqMCR	True Vaccine Info	Caution and Advice
1.25E+18	عاجل : "الغذاء والدواء" توافق على إجراء دراسة سريرية محكّمة دولية لعلاج "كورونا" : وتهدف الدراسة إلى الحصول على بيانات موثوقة يعتمد عليها في ما يخص فعالية وسلامة عددٍ من مضادات الفايروسات المستخدمة التي قد تسهم في علاج فيروس كورونا المستجد (كوفيد 19 ) .	True Governmental Measure	Notifications or Measures
1.24E+18	#السعودية | #وزارة_الصحة: طرق الوقاية من فيروس #كورونا Covid-19 يمكن اختصارها في عدد من الخطوات:- 1- غسل اليدين بالماء والصابون بانتظام 2- تغطية الفم والأنف عند الكحة والعطاس 3- طهي اللحوم والبيض جيدًا 4- تجنب الاتصال المباشر بشخص تظهر عليه أعراض المرض https://t.co/mol5668wDZ	True Prevention Method	Caution and Advice
1.25E+18	دراسة طبية: عقار هيدروكسي كلوركين غير ملائم لعلاج #كورونا وتسبب بنسبة عالية من الوفيات و له أضرار جانبية خطيرة بما فيها ضربات القلب بطريقة تؤدي للموت المفاجئ. طارت قبل 6مليار والحين كم مليار 😂😂😂 #الامارات ريكي https://t.co/5kqE33kV7z	Fake Treatment or Cure	Doubt Casting and Criticizing
1.24E+18	أين كان يخبئ خبراء الصحة والعلوم البيلوجية قبل أن يظهر وباء كورونا جميعكم كذبة كبيرة لا يركن إلى معلومات أحدا منكم جميعكم تجار دم ليس أكثر	Irrelevant	Non Situational
1.25E+18	"ترامب" يبتكر وصفة سحرية لعلاج #كورونا بحقن المواد المطهر في أجساد المصابين بالفيروس المستجد.. فكان هذا رد شركة "ديتول" https://t.co/GL1taWXETB	Fake Treatment or Cure	Doubt Casting and Criticizing
1.24E+18	#عاجل في هذه الأثناء تقوم قوات الشرعية بقصف مدفعي مكثف على مواقع أنصار الله المتمركزة في #جبل_هيلان غرب مدينة #مأرب. #اليمن #صنعاء #الجوف #فيروس_كورونا #صرواح	Irrelevant	Non Situational
1.25E+18	مشاركتي في @SabahAlsaudiah عن كيف أزيل أثار قرصات البعوض https://t.co/vVKOO9ViNt via @YouTube المشاركة قديمة واستخرجتها لأنه وقتها الآن ولسؤال أحد متابعيني عن البعوض. وأيضا نكرر المعلومة #كورونا لا ينتقل عبر لدغات البعوض #توعية #استشر_طبيبك	False Spread Method	Doubt Casting and Criticizing
1.25E+18	#ﻟﻠﻘﺼﺔ_ﺑﻘﻴﺔ | دراسة: 8.3 ملايين شخص سيقعون في براثن الفقر بالمنطقة العربية نتيجة انتشار #كورونا	Statistics	Non Situational
1.24E+18	@AlJadid07 أما ماتم تداوله على لسان منظمة الصحة العالمية بإقرارها أن فيروس كوفيد 19 ينتقل عبر الهواء غير صحيح , حقيقة خبر نتائج الدراسة التي تم طرحها خاص بالممارسيين الصحين لتذكيرهم بأهمية أخذ الإحتيطات الوقائية عند القيام بإجراءات تثير الرذاذ التنفسي المتطاير في الهواء للمرضى .	False Spread Method	Doubt Casting and Criticizing
1.24E+18	تطهير اليدين أهم وسيلة لمكافحة العدوى #فعاليات_الحجر_المنزلي #كرونا_الجديد #كرونا_السعودية #الكويت_تحارب_الكورونا #القطاع_الخاص https://t.co/8e0sMaxVJr	True Prevention Method	Caution and Advice
1.24E+18	معالي الدكتور وزير الصحة : ستكون هناك خدمة للمساهمة في جهود مكافحة تفشي فيروس كرونا #كوفيد_19 عبر خدمة الرسائل النصية قريبا وأي شخص يجب أن يتعامل الآن وكأنه حامل للفيروس أو يفكر أن من يقابله يكون حاملا للفيروس #فيروس_كورونا_المستجدّ #نخبه_مغردي_عُمان https://t.co/QtimUafvoC	True Prevention Method	Caution and Advice
1.25E+18	تعرف على طريقة علاج مصابي فيروس #كورونا باستخدام البلازما #وقاية_وأمان #StayAtHome https://t.co/udSxAbxU7V	Fake Treatment or Cure	Doubt Casting and Criticizing
1.23E+18	🔴 هل تفيد المضادات الحيوية أو العلاجات العشبية في مكافحة فيروس كورونا؟ 🔵 لا، لا تفيد المضادات أو الخلطات العلاجية العشبية في مكافحة فيروس كورونا. (٩/٩)	Fake Treatment or Cure	Doubt Casting and Criticizing
1.24E+18	أن التدخين يرفع خطر الإصابة بالفيروسات، ومنها فيروس كورونا المستجد (كوفيد- 19).وأوضح رئيس الجمعية الألمانية لطب الرئة أن التدخين يُضعف القوى المناعية للشعب الهوائية، ومن ثم لا تجد الفيروسات صعوبة في مهاجمة الجهاز التنفسي. https://t.co/4nGjbFEOUK via @mtvlebanonnews	True Virus Origin and properties	Caution and Advice
1.25E+18	هل ينتقل #فيروس_كورونا_المستجد عن طريق الحشرات أو من خلال لدغة البعوض ؟! https://t.co/nSRHIpEHFR	Irrelevant	Non Situational
1.25E+18	الصدر والعامري هم أول المستخدمين لقاذورات المجوس وأخر ما أستخدمو لعلاج كورونا شمهم سروال الخميني https://t.co/rPQ8aCDkpc	Irrelevant	Non Situational
1.22E+18	تمكنت الصين من بناء مستشفى خاص بمرضى الكورونا خلال ١٠ ايام والقادر على إستعاب الف سرير ! #كورونا #كورونا_الجديد https://t.co/thOae2YIuj	True Governmental Measure	Notifications or Measures
1.25E+18	أنت لا تحتاج إلى #خبر_عاجل يخبرك ما الذي فعله #كورونا في #إيطاليا على سبيل المثال؟ هذه الصورة تغنيك عن ألف مقال وخبر: عندما ينهار الطبيب.. تنهار المنظومة الصحية. . تحية لكل العاملين في القطاع الصحي في هذا العالم من سائق سيارة الإسعاف إلى كبير الأطباء . #اعزل_نفسك و #خلك_في_البيت https://t.co/NeSsv4sQuu	Irrelevant	Non Situational
1.24E+18	الجواز في زمن الكورونا 😂😂 https://t.co/STTDqj9vOW	Irrelevant	Non Situational
2491170245	#الكويت تشتري عقار «باكسلوفيد» أول دواء لعلاج «#كورونا» بـ 9 ملايين دولار https://t.co/WEwrOBYsal	True Treatment or Cure	Caution and Advice
1.25E+18	حذرت وكالة الغذاء والدواء الأمريكية FDA ان التدخين يزيد من عرضة الإصابة في #فيروس_كورونا_المستجدّ ، بالإضافة إلى زيادة مضاعفاته عند الإصابة بهذا المرض. #لا_للتدخين (BLOOMBERG)	True Virus Origin and properties	Doubt Casting and Criticizing
1.24E+18	. آداب العطاس لتقليل العدوى ينصح باستخدم المناديل الورقية للعطاس أو السعال، والتخلص منها بأسرع وقت ممكن،غسل اليدين بالماء الدافئ والصابون،استخدم المرفق عن طريق ثني الذراع. #كرونا_السعودية .	True Prevention Method	Caution and Advice
1.40E+18	الهاشتاق عباره عن فلان مات وهو اخذ اللقاح اللقاح عباره خطه لتقليل عدد سكان الارض اللقاح صار مغناطيس اللقاح شريحة تتبع خخعلااااص يكفي كذب واشاعات وتحليل من عقولكم اغلب اللي اعرفهم اخذوه وكلهم سليمين معافين يالله لك الحمد ولا مغناطيس ولا كذب #لا_للتطعيم_الاجباري٢١	False Vaccine Info	Counter Rumors
1.25E+18	RT @SALIH__ALGHAMDI: @jabersharhili حسب علمي البعوض ما ينقل كورونا	False Spread Method	Doubt Casting and Criticizing
1.24E+18	#وزارة_الخارجية: إغلاق الحدود البرية والبحرية والجوية للقادمين للسلطنة من بعض الدول الموبوءة بمرض فيروس #كورونا.. https://t.co/CCH0zWwLoQ	True Governmental Measure	Notifications or Measures
1.24E+18	متى يجب لبس الكمامة؟ -إذا كنت مصابا بالسعال أو العطاس -إذا كنت تعتني بشخص مريض بأعراض تنفسية. #كورونا_الجديد #تعليق_الدراسة #كورونا #وزارة_الصحة #كورونا_في_الصورة https://t.co/NwM7BlVoQp	True Prevention Method	Caution and Advice
1.25E+18	#هل_شاهدت_في_حياتك_مثل_كورونا علاج كورونا رأس رجم عليه غيوم نسانيس ذعذاع الهبايب معقمته لو تعيش طول العمر ولاتموت اليوم ترا الموت واحد والبنادم وخاتمته	Irrelevant	Non Situational
1.25E+18	توصيات #صندوق_الأمم_المتحدة_للسكان بشأن فيروس كورونا الجديد #للنساء #الحوامل و #المرضعات. #فيروس_كورونا #كوفيد19 https://t.co/ABTTS46xMT	True Governmental Measure	Notifications or Measures
1.24E+18	القايمين على حظر التجول عسكر . القايمين على الحدود وحمايتها عسكر القايمين على المنافذ البريه والبحريه والجويه عسكر وتستكثرون عليه تاجيل ياموسسة النقد ٣ شهور . لهم الأجر والثواب. ولكم من الله ماتستحقون. #تاجيل_اقساط_القطاع_العسكري2	Irrelevant	Non Situational
1.25E+18	اخر سالفه من الدكتورة امل الانصاري ، ان ما كانت تقصد علاج كورونا ، احنا فهمناها غلط . https://t.co/I0QujhOsKK	Irrelevant	Non Situational
1.24E+18	* ايقاف العمره * ايقاف الدراسه * ايقاف الرحلات الجويه والبريه * ايقاف الدوري السعودي لم يتبقى سوى اغلاق المطاعم والكوفيهات.. نعيش في ايام صعبه مع هذا الوباء العالمي يارب تحفظنا وتعدي هالفتره على خير 🙏🏽💙 #انثبروا_ببيوتكم #كوفيد_19	True Prevention Method	Caution and Advice
1.24E+18	لا تستخدم المضادات الحيوية في الوقاية من فيروس #كورونا #عصحة_السلامة https://t.co/CT0aIyTcNU	Fake Treatment or Cure	Doubt Casting and Criticizing
1.24E+18	#كورونا اخوتنا السوريين اقتربت الضحايا فيهم الي المليون وفي افريقيا بموت الآلاف من الاشخاص من المرض و الجوع ولاكن علي كمواطن جزائري حزين اكثر حاجة في بلادي فيها امل الني نحرق في بوطي لؤواجه الوت ان اخاف من الكورونا صدقوني حاولت لاكن صعب لم الصتطع #الحراك_الشعبي	Irrelevant	Non Situational
1.25E+18	الدكتور فلاديمير زيلينكو في نيويورك صاحب انجح تجربه علاج #كورونا يعلق على الدراسات الاخيره التي قالت بفشل #كلوروكوين دراسات موجهة لتسقط الدواء وانه بصدد إصدار توثيق للمرضى الذين عالجهم ببروتوكول #ZelenkoProtocol ويؤكد على نجاح علاجه https://t.co/IOGxvpGSC8	Fake Treatment or Cure	Doubt Casting and Criticizing
1.25E+18	📍خذ العلم : - جميع الأعمار يمكن أن يصيبها #فيروس_كورونا! • لكن كبار السن وأصحاب الأمراض المزمنة والحوامل هم أكثر عُرضه للإصابة. https://t.co/3h3voEaVJH	True Virus Origin and properties	Caution and Advice
1.24E+18	استخدام النقود الورقية يمثل أحد الوسائل التي يمكن أن ينتقل من خلالها عدوى فيروس كورونا المستجد "كوفيد 19" مطالبا بغسل اليدين بصورة جيدة واستخدام المطهرات بعد استخدام أي أوراق نقدية وتابع المتحدث للصحيفة"نعلم جيدا أن تبادل الأوراق النقدية واستخدامها يمثل مصدرا لنقل كل أنواع العدوى https://t.co/5NuAeYy8kZ	True Prevention Method	Caution and Advice
1.24E+18	ايقاف الرحلات الجوية الى لبنان والهند مع استمرار الرحلات اليومية من والى ايران باعتبار فيروس الجارة منا وبينا ومليان فيتامينات وفيروس باقي الدول يسبب لنا خطر ويأذينا! غباءهم وصل مراحل متقدمةجداً شوكت يفهمون ان الفيروس ميعرف خط احمر ولا تاج راس؟ يارب خلصنا منهم ومن #كورونا #العراق https://t.co/icHquDPSOo	Irrelevant	Non Situational
1.25E+18	إحصائيات كورونا إجمالي الإصابات والوفيات حول العالم نسبة الوفيات 5% #كورونا_الجديد #نبي_حظر #وزارة_الداخلية #StayHome #الصحة #الكويت #مصر https://t.co/hurHrWUjxN https://t.co/NGaUDTudOh	Irrelevant	Non Situational
1.24E+18	الحديث عن ضرورة تعزيز المناعة في ظل تفشي ⁧#فيروس_كورونا⁩يجعلنا نسلّط الضوء على كيفية تعزيزها. وفيما يشير بعضهم إلى أن تناول فيتامين سي وحده هو لتقوية المناعة فإن فيتامين دي حسب الدراسات هو أكثر فعالية لحمايتنا من التهابات الجهاز التنفسي تابعوا الThread لتعرفوا مدى أهميته ⬇️	Irrelevant	Non Situational
1.24E+18	أفضل طريقة للوقاية من فيروس #كورونا بإذن الله غسل اليدين بالماء والصابون لمدة ٤٠ ثانية. https://t.co/bJVUrQmibX	True Prevention Method	Caution and Advice
1.24E+18	@DrReemAlasoussi أعلنت سلطنة عمان بأنه نظراً لإزدياد حالات الإصابة بمرض فيروس كورونا في بعض الدول فإن الزائرين للسلطنة من مواطنو الدول المنتشر فيها المرض وكإجراء إحترازي سيتعذر السماح لهم بالدخول من جميع المنافذ الجوية والبحرية والبرية وإن كانوا محوّلين عبر دول أخرى ولديهم تأشيرات سارية المفعول	True Governmental Measure	Notifications or Measures
1.23E+18	انتهى الموضوع وصدقتم اشاعة اجلاء عمان للطلبه اليمنيين ؟ #الطلاب_اليمنيين_في_ووهان #انقذوا_الطلبه_اليمنيين_في_الصين #كورونا #الصين #ووهان #فيروس_كورنا	Irrelevant	Non Situational
1.24E+18	الترجمة : خلونا كمصريين الي دولتنا ناكرة تفشي الكورونا في شعبها ندخل على بلاد الخليج وننشر الفايروس ونموتكم ونخلي اقتصادكم ينهار.. لبستوا العنصرية في كل شي، حتى حماية الدول لشعوبها خليتوها عنصرية؟ ولاتنسون ترا في الخليج مئات المصريين الان يتعالجون مجانا https://t.co/qA8EUiRJRJ	Hate and Exclusion	Non Situational
1.25E+18	انصح الدول والأشخاص قبل أن تستخدم اى دواء جديد لعلاج كورونا أو قبل تناول أى دواء أن يقولوا بسم الله الشافى المعافى وبسم الله الذى لا يضر مع اسمه شيء في الأرض ولا في السماء وهو السميع العليم فالدواء لا يعمل الا بإذن الله	Irrelevant	Caution and Advice
1.22E+18	اغسل يديك بالماء و الصابون #اقوال_مأثورة #وزارة_الصحة #تونس #كورونا	True Prevention Method	Caution and Advice
1.25E+18	اخبار مبشرة Remdesivir لعلاج كورونا بعد علاجه المرضى في أقل من أسبوع https://t.co/8jVr919hk7	Irrelevant	Non Situational
1.23E+18	تعلن #وزارة_الصحة عن تسجيل ست حالات إصابة جديدة بمرض فيروس كورونا ٢٠١٩ مرتبطة بالسفر الى الجمهورية الإسلامية الإيرانية، أربع منها من الجنسية الإيرانية واثنتين من المواطنين وجميعهم يخضعون للحجر الصحي. وبذلك يصبح عدد الحالات المسجلة في السلطنة (١٢) حالة. https://t.co/aUGnNyVLQQ	Statistics	Notifications or Measures
1.25E+18	@drfalyahya @agrni اللي نقرأه من تقارير الصحة العالمية ان الاكتفاء بفحص الحرارة لا يعطي فائده لان الحرارة لا تظهر الا خلال 14 يوم يعني بعد ما شبع المصاب نقل عدوى كورونا للكثير قبل ان تظهر. اختبار ليس منه فايده للاحتواء	True Symptom	Doubt Casting and Criticizing
1.22E+18	قناة CNBC العربية/ كيف أنهت #الصين بناء مستشفى لعلاج #كورونا بمساحة 60 ألف متر مربع وبسعة 1000 سرير في وقت قياسي امتد ل 10 أيام فقط؟ - عبر تطبيق نبض @NabdApp https://t.co/9BtUtmXco5	True Governmental Measure	Notifications or Measures
1.24E+18	تحذير أوروبي.. المدخنون أكثر عرضة لمضاعفات #فيروس_كورونا https://t.co/mj0lIbo9WX	True Virus Origin and properties	Caution and Advice
1.21E+18	فوائد لقاح كورونا يجعل الجسم لديه مناعه من الفايروس انه يظهر لك مواطن الضعف داخل الجسم التي لا تشعر بها حيث عانى البعض من اثار جانبيه ولم يتعرض لاعراض الكورونا البعض احس في قلبه والبعض في عينه والخ لان اللقاح يهاجم اضعف نقطه بالجسم ويبدأ منها لتاثيرها على باقي انحاء الجسم	True Vaccine Info	Caution and Advice
1.24E+18	الشمس تسقط في البحر إيذانا بنهاية يوم آخر من عمرنا.. لعل في الغد أخبار سارة بشأن علاج #فيروس_كورونا https://t.co/0SFaLxR2nk	Irrelevant	Non Situational
1.24E+18	قالت منظمة الصحة العالمية إن الفيروس التاجي #كوفيد_١٩ يمكن أن ينتقل في الهواء، ويبقى معلقاً في الهواء اعتماداً على عوامل مثل الحرارة والرطوبة. تعليق: سرعة انتشار الفيروس تنذر بذلك. حقيقة خطيرة تأخر الكشف عنها. مسألة قياس السلامة بالمتر اعتبرها ملغاة	True Spread Method	Caution and Advice
1.22E+18	#فيروس_كورونا الوقاية من فيروس كورونا : يجب الاهتمام بغسل اليدين بشكلٍ مستمر بالماء والصابون. يوصى بعدم لمس العينين أو الأنف في حال كانت اليدين غير نظيفتين. تجنب استعمال أدوات الشخص المصاب أو التواصل معه.@ishrafshamal https://t.co/I924orznYN	True Prevention Method	Caution and Advice
1.24E+18	قناة DW العربية/ ما علاقة التدخين ب #فيروس_كورونا_المستجدّ؟. هل المدخنون أكثر عرضة للإصابة؟ https://t.co/WeSW3a1yMG تم نشر هذا الخبر من خلال تطبيق "نبض" للآندرويد والآيفون. اضغط لتحميل التطبيق مجاناً https://t.co/MUVBFVz0Z0	True Virus Origin and properties	Doubt Casting and Criticizing
1.25E+18	@realDonaldTrump اريد مساعدتكم لعلاج كورونا في امريكا	Irrelevant	Non Situational
1.24E+18	@mohdsalj #قال_الناس_ولم_أقُلْ خامسا: شرفاء العالم وعقلاء الأمتين العربية والإسلامية يثمنون مواقف السعودية بقيادة خادم الحرمين الشريفين أيده الله وولي عهده حفظه الله فيما يخص الجوانب الإغاثية لليمن الشقيق المقرونه بالدعم التنموي،مقابل دعم ايران لمليشياتها بالألغام والسعي لنشر وباء الكرونا.	Irrelevant	Non Situational
1.24E+18	أعراض #فيروس_كورونا بحسب نسبة ظهورها: 🔴إرتفاع درجة الحرارة (٨٨٪) من المرضى 🔴الكحة الناشفة (٧٠٪) 🔴التعب العام (٣٨٪) 🔴البلغم او المخاط (٣٣٪) 🔴ضيق النفس (١٨٪) 🔴احتقان البلاعيم (١٣٪) 🔴الصداع (١٣٪) 🔴آلام العضلات (١٥٪) القلة من المرضى تعاني من الإسهال والغثيان والإستفراغ https://t.co/QpB0EDayUe	True Symptom	Caution and Advice
1.24E+18	الحكومة ممثلة في : الصحة والعاملين فيها التعليم والعاملين فيها الجوازات والعاملين فيها وغيرهم من الوزارات والهيئات يبذلون كل مابوسعهم لأجل مصلحتكم والحفاظ على صحتكم وأرواحكم فلنكن لهم العون ونكف عن التذمر وإطلاق الشائعات حمى الله العباد والبلاد من كلٍ شرٍ وسوء #فيروس_كورونا	True Prevention Method	Notifications or Measures
1.25E+18	@anam8755 @SaudiMOH @KKESHKSA @saudipost اذا ادوية علاج كورونا .. ارسلي واحد الله يكفينا شر الامراض	Irrelevant	Non Situational
1.24E+18	#الكورونا انتشر خاطر ربي راه غاضب علينا! خاطر نسا خرجو طريق والجوامع فرغت وتخطينا حدود الله. المصدر: وليد (مول اليمونتاسيون لي يغش في الميزان ويبيع البيريمي وسرق ورث اخته واخر مرة دخل الجامع كانت باش يعمر الماء كي نقطع في الحومة).	Irrelevant	Non Situational
1.24E+18	@AhmedSa95122369 ايطاليا كان عندها حدود مفتوحة مع دول الاتحاد الاوروبي و المجال الجوي كان مفتوح احنا حالياً كلو مقفول يعني مافي مجال لي حالة تجي من برة و الناس تعمل حسابها و تتعقم و تلبس كمامات الوقاية خير من العلاج لكن ما يوقفو حال الناس و يعملو حظر او يقولو الناس ما تطلع من البيت	True Prevention Method	Caution and Advice
1.24E+18	معلومه بسيطه من دكتور الجلد الي اداوم معه: يقول: قفازات تمسك الجراثيم وماتروح منها . عكس اليد بدون قفازات تروح الجراثيم بمجرد غسولها بالماي والصابون . #كوفيد١٩ #كورونا #اخدود_الرحمه #عمان_تواجه_كرونا	True Prevention Method	Caution and Advice
1.25E+18	الكويت تشتري عقار «باكسلوفيد» أول دواء لعلاج كورونا بـ 9 ملايين دولار https://t.co/cxzX7mlakW	True Treatment or Cure	Caution and Advice
1.24E+18	السقوط العظيم تلك هي الحقائق الكبرى التي تقول: إذا لم يستفق العالم من هذه الأزمة ويوجه ثرواته وقدراته للحفاظ على صحة الإنسان وتطوير الطب وأدواته، وإلا فإن البشرية مهدَّدة بنسف كل حضارتها .... #وباء_كورونا #آعٌزٍلَ_نِفُسِکْ #شكرا_الدفاع_الجوي https://t.co/gWkIwLIF2W # https://t.co/XcBAfvZW8V	Irrelevant	Non Situational
1.24E+18	السؤال المهم؛ البتجيهم كورونا ويتعالجو بتجيهم تاني🤔	Irrelevant	Non Situational
1.24E+18	الصحة العالمية: لا يوجد دليل على انتقال كورونا في الهواء #فيروس_كورونا	False Spread Method	Doubt Casting and Criticizing
1.26E+18	رغم تحذيرات الصحة.. #أمريكا تخزن ملايين من عبوات دواء ترامب لعلاج #كورونا #صدى_البلد #البلد https://t.co/Eyoa4oY9Fg	Irrelevant	Non Situational
1.24E+18	@AhmadAlsalem_ الاستثمار الان بالزراعة والطاقة المتجددة والأبحاث العلمية لان البترول سوف يستمر بهذي الأسعار لوقف وكبح النفط الصخري الذي ساهم بانتشار فايرس كوفيد 19 والبترول الان سوف يستخدم بالمستقبل لأشياء ضرورية كالطيران فقط يعني سيارات بالكهرباء او طاقه شمسيه العالم تغير الان بعد كوفيد 19	Irrelevant	Non Situational
1.23E+18	@8939o @vbllc1 @NoraAl3dwani @njlmw5 @sasi140445 @mohapuae كورونا عبارة عن انفلونزا وليس سرطان خبيث، وعلاجها كما المعتاد عبارة عن خافضات الحرارة ومضادات هستامين و عقاقير تخفف من السعال وبخاخات للأنف، ومن يصاب بها يمكنه الشفاء بإذن الله إذا تلقى العلاج الصحيح	True Virus Origin and properties	Non Situational
