# Supplementary material for: Multi-label multi-class COVID-19 Arabic Twitter dataset with fine-grained misinformation and situational information annotations
Source: PeerJ Comput Sci. 2022 Dec 5;8:e1151. doi: 10.7717/peerj-cs.1151 (PMC9748819; doi:10.7717/peerj-cs.1151)
Supplement: Supplemental Information 1 [file peerj-cs-08-1151-s001.zip › Dataset versions and code/Situational/ArCOV19-Sit/Train_situational.csv]

	ID	Tweets	Multi_Class	Situational_Label
0	1.24E+18	إخوان اني بل اسعاف فوري بغداد تدرون ماعدنا بدلات وقايه ولا مواد تعقيم وتعفير النا الله الله يحرس البلد بعين من نقل حاله نتركه يوم كامل الجو يعفره😭	Irrelevant	Non Situational
2	1.24E+18	@Eyaaaad الصين مثل مصر مبدعون بالتضليل الاعلامي. كلنا يعرف ان الصين اخفت موضوع الفايروس في البداية واعتقلوا الطبيب الذي نبه الى وجود الفيروس.الآن الصين تنتقد الدول لاستمرار الحضر التجاري والجوي لها وما نتج عن خسائر فادحه في اقتصادها. اظن ان هذا الخبر دعايه وكذب من السلطات الصينيه.	Irrelevant	Non Situational
7	1.24E+18	والتماس الرعاية الطبية في حال الإصابة بحمى وسعال وصعوبة في التنفس؛ عند زيارة الأسواق المفتوحة، تجنب الملامسة المباشرة دون وقاية للحيوانات الحية والأسطح التي تلامسها الحيوانات؛ طهي الطعام جيدًا، وبالأخص اللحوم. #كورونا_الوقايه_خير_من_العلاج	True Prevention Method	Caution and Advice
10	1.25E+18	ماهي علاقة كورنا بالتدخين؟ وهل الأشخاص المدخنين أكثر عرضة للإصابة بفيروس كورونا ؟ تعرف على المزيد في مقالنا: https://t.co/sdkoDp7b8u #علاجك_الطبية #التدخين #كورونا #فيروس_كورونا #كرونا_الكويت #الافلاس_واقع #قناه_ذكريات #ممكن_بدايه_الحر_ينتهي_كورونا #covidー19 https://t.co/hUH7p5u2i0	Irrelevant	Non Situational
11	1.25E+18	هل تعلم: يستطيع #فيروس_كورونا أن يعيش في المناخ الرطب والحار على السواء. وقد انتشر بالفعل في بلدان ذات مناخ حار وأخرى ذات مناخ بارد وجاف. اتبع احتياطات الوقاية أينما تعيش ومهما كان المناخ. https://t.co/jdIQsEWhSI	True Virus Origin and properties	Caution and Advice
13	1.24E+18	1.7 مليون وظيفة على الأقل ستخسرها #المنطقة_العربية في عام 2020، و42 مليار دولار من الناتج المحلّي الإجمالي. هذه بعض أوجه الخسارة الاقتصادية الناجمة من انتشار فيروس #الكورونا في الدول العربية. للمزيد👈 https://t.co/NWelp31AZf (بالعربيّة) و https://t.co/MKzBzgE6mu (بالإنجليزيّة) https://t.co/9jWFMRtXuW	Statistics	Notifications or Measures
14	1.23E+18	#معلومة من اي اكتسب كورونا اسمه مشتق من اللفظ اللاتيتي كورونا وتعني التاج بسبب شكل الفيروس تحت المجهر بما اني كهربجي فاسم الكورونا مألوف عندنا كظاهره تحدث في خطوط نقل الطاقة حين تتأين جزيئات الهواء الملامسة للموصل فينتج عنها ازيز وهاله ضوء https://t.co/3WK9MqDB8A	Irrelevant	Non Situational
15	1.24E+18	٥-تخصيص مليار ريال كموازنة طارئة لدعم قدرات القطاع الصحي وتمكينه من اتخاذ كافة الإجراءات الاحترازية والوقائية لحماية البلاد من وصول وباء كورونا،وإقرار تسريع عملية استكمال شراء كميات مخبرية للفحص السريع،تصاف للكميات السابقة التي تم شرائها وتوزيعها في المنافذ الجوية والبريةوالبحرية	True Prevention Method	Seeking/offering help
16	1.22E+18	#شاهد | #الصين تنتهي من بناء المستشفى في مدينة ووهان لمواجهة فيروس #كورونا خلال 10 أيام ، وصحيفة صينية تنشر فيديو يلخص الاعمال من بدايتها الى نهايتها #كورونا_الصين https://t.co/5opBlSNzU0	True Governmental Measure	Notifications or Measures
17	1.25E+18	إنجازات حكومة حسان دياب، إخلاء سبيل عميل إسرائيلي سحسح لمعتقلي المقاومة الإسلامية،سرقة أموال الشعب اللبناني في المصارف ،تعيينات حزبية في الإدارات العامة لصالح التيار العوني ،تأجيل الفحص السريع لوباء كورونا حتى حزب الله يجني أموال ويرجع يسلما للعوني .بشهر واحد هيدي إنجازات الطرطور	Irrelevant	Non Situational
18	1.24E+18	#فيروس_كورونا " وَلَنَبْلُوَنَّكُمْ بِشَيْءٍ مِنَ الْخَوْفِ وَالْجُوعِ وَنَقْصٍ مِنَ الْأَمْوَالِ وَالْأَنْفُسِ وَالثَّمَرَاتِ وَبَشِّرِ الصَّابِرِينَ * الَّذِينَ إِذَا أَصَابَتْهُمْ مُصِيبَةٌ قَالُوا إِنَّا لِلَّهِ وَإِنَّا إِلَيْهِ رَاجِعُونَ "	Irrelevant	Non Situational
21	1.23E+18	#الصحة تؤكد عدم وجود خطورة في التعامل مع الشحنات والطرود البريدية الواردة من #الصين وغيرها من الدول التي يسري فيها #فيروس_كورونا_الجديد #الإخبارية_عاجل	False Spread Method	Doubt Casting and Criticizing
23	1.24E+18	@Wh9E0 اين قرار الكويت من الجزائر بوقف الرحلات الجويه ..ولكن مصر فقط هي التي بها فيروس كورونا وباقي الدول لا خطر منها علي اهل الكويت !!!	True Governmental Measure	Notifications or Measures
24	1.24E+18	الصين تفتتح أول مستشفى ذكي ل #فيروس_كورونا به روبوتات تعمل بالطاقة 5G . https://t.co/RQG2jxyUmA	True Governmental Measure	Notifications or Measures
25	1.25E+18	#الأشباح" تساعد السلطات الإندونيسية بإبقاء الناس في منازلهم #الوقائع #الوقائع_الاخبارية #الاردن الوقائع - alwakaai #الاردن #كورونا #حظر_تجول #خليك_بالبيت https://t.co/CtbXg6Hla9	Causing Anxiety and Fear	Non Situational
26	7.37E+17	رئيس لجنة مكافحة كورونا: لقاحات «كوفيد – 19» آمنة على الصحة الإنجابية للرجل والمرأة https://t.co/ZnUdql6cq2	True Vaccine Info	Caution and Advice
29	1.23E+18	الفايروس لايستقر في الهواء بل على الارض لذا لا ينتقل بواسطة الجو.#فيروس_كورونا	True Spread Method	Caution and Advice
30	1.23E+18	تجربة للعلاج من فيروس كورونا تُعطي نتائج إيجابية..! يبدو أن الصين تقدمت خطوة للأمام في السيطرة علي فيروس كورونا وذلك وسط تفشي الفيروس في دول العالم، ففي منتصف الشهر الماضي حثت الصين المرضى الذين تعافوا على التبرع بالدم حتى يمكن استخراج البلازما لعلاج الآخرين. #الرؤية_بلا_حدود https://t.co/eQeXhLzbcP	Fake Treatment or Cure	Doubt Casting and Criticizing
31	1.25E+18	#كلمه_لاعداء_مملكتنا_السعوديه أغيضكم وأبشر من يحبنا حنى بخير وأمن وأمان وصحة وسلامة ونعمة و نعيم لا يحصى و فضل و كرم من الواهب رب العالمين اللهم لك الحمد و عندنا حكومة 👑سلمان و محمد حاكمينها بأمن و أمان و رعاية لا تفرق بين أحد مواطن أو مقيم بل حتى المخالف شملوه بعلاج كورونا	Irrelevant	Non Situational
32	1.24E+18	فنّدت وزارة الصحة ووقاية المجتمع الإماراتية المعلومة المتداولة على الإنترنت حاليا والتي تدعو إلى تناول كميات من الثوم الطبيعي كوقاية فعالة من فيروس "#كورونا" المستجد #سبوتنيك #كورونا_الجديد #الامارات #فيروس_كورونا https://t.co/nQ8pFb5N6t	Fake Treatment or Cure	Notifications or Measures
33	1.24E+18	@Ask_jeddeh1 ايش تقولي فرو راسك انطقي بالبيت بلا فرفره فرو لك راسك مع كورونا فرفره مع الشمس الحارقه فرفره مع البرد الشديد فرفره متى تهجدو	Irrelevant	Non Situational
34	1.24E+18	@News_Ejazah العوده للمدارس 👌🏻. لانو لو قدمنا الاختبارات ما بنسفيد شيء راح تتقدم واحنا مو فاهمين نصف المنهج . والدراسه عن بُعد للحين م قدرنا نسجل هذا اولاً ثانياً البعض يواجه صعوبه في التعلم من الجوال . لذا افضل شيء نرجع للمدارس بعد تعقيمها وكل جمعه وسبت يتم تعقيم المدارس🤷🏻‍♀️.	Irrelevant	Non Situational
36	1.24E+18	#جنيف - الاتحاد الدولي للنقل الجوي (اياتا) يطالب الدول بعدم حظر الشحن الجوي تحت وطأة تفشي #فيروس_كورونا معتبرا ان استمرار الشحن الجوي يضمن استمرار توريد الادوية والمعدات الطبية.	True Governmental Measure	Notifications or Measures
38	1.25E+18	الفيرس هايخلص امتى — أنا مش رئيس منظمه الصحة العالميه ع فكره😂 https://t.co/mICtZkBsMC	Irrelevant	Non Situational
40	1.25E+18	اللهم اني قد بلغت اللهم فاشهد تجارب علاج #كورونا العالم غير تجارب لقاااااااح #كورونا في #مصر رابط الفيديو السابق https://t.co/RQbTaoJDLM https://t.co/NnNichNQ14	Irrelevant	Non Situational
41	1.24E+18	" الغروب الأخير" عنوان indiatoday لصوره لحظات الغروب للطبيب ليو من شنغهاي وهو في مستشفي ووهان حيث أخَرج مريض مُصاب بفيروس كورونا لتحقيق أمنيته برؤية غروب شمس في مدينة ووهان قد تكون للمرة الأخيرة في حياته https://t.co/NR83EbQQ9f	Irrelevant	Non Situational
43	1.24E+18	#امر_ملكي #الاتحاد_الحزم #كلمة_تخسي_لمن_تقولها #كورونا #جريمه_عدم_ختم_الجواز https://t.co/cPJ2SXpmvZ	Irrelevant	Non Situational
44	1.22E+18	#الصين تستخدم عقاقير العوز المناعي البشري من شركة "آبفي" في خطة علاج #كورونا الجديد #جريدة_الراية https://t.co/ahIYttuCM1	Fake Treatment or Cure	Doubt Casting and Criticizing
46	1.24E+18	#حظر_التجوال في هذا العام ظهرت وانتشرت المعاصي واستطارشر الفسقةوالزنادقةوظهرلهم صولات وجولات وتمادوا في الفسوق والعصيان واختلط الحابل بالنابل ووصل الشهوانيون الى شهواتهم دون خوف من الله فارسل الله لهم ايات كثيرةمنهاكسوف الشمس والغبارولكن لم يتعظوا فعاقب الله الجميع #بكورونا	Irrelevant	Non Situational
47	1.22E+18	- #الصين تعلن التوصل لدواء مضاد لـ #فيروس_كورونا.. ووزير الصحة الصيني يؤكد: علاج #كورونا سيكون متوفراً خلال ساعات https://t.co/B7Q0Ol3wnG	Irrelevant	Non Situational
49	1.22E+18	الوقاية من الإصابة ب فيروس #كورونا : *تجنب رذاذ المريض أثناء العطاس. *عدم ملامسة الأسطح الملوثة. *عدم ملامسة العين والأنف والفم قدر المستطاع. *عدم استخدام الأغراض الشخصية للمريض *غسل اليدين جيداً باستخدام الماء والصابون. *ارتداء الكمامات الواقية في الأماكن المزدحمة @nsclubs https://t.co/q1XMAsQUy4	True Prevention Method	Caution and Advice
50	1.24E+18	الحمدلله علي نعمه مصر كارثه بكل المقاييس نقابه الاطباء في فلسطين توقف العمل لكل الاطباء في هذا الوقت الحرج مع انتشار فيروس الكورونا ويقايضو لزياده المرتبات الي ٢٠٠% أو لن يعالجو احد ويصفهم عباس بالحقراء https://t.co/SJqxZtF6sr	False Governmental Measure	Notifications or Measures
51	1.22E+18	الصين أنجزت بناء مستشفى جديد لمكافحة فيروس كورونا الجديد خلال 10 أيام كما قالت سابقا ، واليوم كان أول يوم عمل فيه واستقبلت اول حالات .. عندما تتوفر النوايا الحسنة ، والإخلاص في العمل يتم صنع المعجزات .. https://t.co/sFHFwDQo9c	True Governmental Measure	Notifications or Measures
52	1.24E+18	@specialemii @mohdbinhamod اثبت الحجر المنزلي فاغلب دول العالم انه أفضل عن الحجر المؤسسي .. ووزارة الصحة وضعت قوانين وشروط للحجر المنزلي.. مثلًا لو طالب راجع من السفر أهله يريدوه يكون معهم فالبيت وعاد هم يوفروا له غرفه مع دورة مياه منفصله .. للعلم الحجر المؤسسي له تأثير نفسي على الشخص .. انظر من كل الجوانب	True Prevention Method	Notifications or Measures
53	1.25E+18	هكذا يقوم الكيان الصهيوني بعلاج #كورونا للمرضى المصابين في #العزل_المنزلي تجربة مهمة تستحق التوقف عندها ❗️ #انقل_معلومة_لاتنقل_فيروس #Covid_19 #Israel https://t.co/pd3KGgNtFX	Irrelevant	Non Situational
56	1.24E+18	#يحدث_في_سناب د. محمد الصفي @Dr_abdoty طريقة إزالة فايروس #كورونا من على الأسطح. #سناب https://t.co/MDnI7xIvvF https://t.co/a4Tw4pdx7G #يحدث_في_سناب د. محمد الصفي @Dr_abdoty طريقة إزالة فايروس #كورونا من على الأسطح. #سناب https://t.co/MDnI7xIvvF https://t.co/a4Tw4pdx7G	True Prevention Method	Caution and Advice
59	1.23E+18	الجوية الجزائرية تستأنف رحلاتها مع الصين https://t.co/T2F6HBXik4	True Governmental Measure	Notifications or Measures
62	1.24E+18	@Sudanese_Spt الجوع كافر بدل تخت انك مسؤل خت انك مكانو هل تسطيع ان تصبر انت واولادك جياع ١٥ يوم بدون ابسط مقومات المعيشة ؟ او المسؤل يوفر لهم ابسط شي او اقل شي يعدي بيهم فترة الحجر المنزلي مثلا ولكن لاا اعتقد ذلك بما انو ٤٠٠ شخص جهجهوا الحكومة والسيادي	Irrelevant	Non Situational
63	1.24E+18	#عاجل | ميركل: تطوير لقاح وأدوية مضادة لفيروس #كورونا سيستغرق بعض الوقت https://t.co/26X5LJrTVN	Irrelevant	Non Situational
64	1.23E+18	«إعلامية كويتية» تلجأ للنقاب للحماية من #فيروس_كورونا شاهد بالفيديو.. https://t.co/8oVUX9Dsge @SameeraAbd #مجلة_الجوهرة	Irrelevant	Non Situational
67	1.24E+18	#تعليم_الجوف ⁧#فيروس_كورونا الهدف منه احترازي للوقاية ليس للراحة او المتعة والتساهل في أماكن الحشود والتجمعات اللهم ارفع عنا البلاء والوباء والمِحن.. اللهم إنّا نعوذُ بك من البرص والجنونِ والجُذام وسيء الأسقام اللهم احفظ بلادنا من كل مكروه وبلاد المسلمين	Irrelevant	Non Situational
69	1.25E+18	التدخين يزيد من خطر الإصابة بـ «كورونا»! https://t.co/sAcctm6Smt #كورونا https://t.co/jI5Kiif1MA	True Virus Origin and properties	Doubt Casting and Criticizing
72	1.24E+18	#فعاليات_الحجر_المنزلي الجوو العليل 💆🏻‍♀️💜💜،. https://t.co/jWrsnUJy15	Irrelevant	Non Situational
73	1.23E+18	أوضحت الجهات المعنية بأنه نظراً لازدياد حالات الإصابة بمرض فيروس كورونا في بعض الدول فإن الزائرين للسلطنة من الدول المنتشر فيها المرض وكإجراء احترازي سيتعذر السماح لهم بالدخول من جميع المنافذ الجوية والبحرية والبرية، وإن كانوا محولين عبر دول أخرى، ولديهم تأشيرات سارية المفعول	True Governmental Measure	Notifications or Measures
74	1.23E+18	هل يساعد تناول الثوم في الوقاية من العدوى بفيروس #كورونا المستجد (2019-nCoV)؟ يعد الثوم طعامًا صحيًا، ويتميز باحتوائه على بعض الخصائص المضادة للميكروبات. ومع ذلك، لا توجد أي بيّنة من الفاشية الحالية تثبت أن تناول الثوم يقي من العدوى بفيروس #كورونا المستجد-2019. https://t.co/7I7Hsa4Znd	Fake Treatment or Cure	Doubt Casting and Criticizing
75	1.25E+18	Remdesivir يحمل البشارة لعلاج كورونا بعد علاجه المرضى في أقل من أسبوع https://t.co/R0sPnDsZYo	Irrelevant	Non Situational
76	1.24E+18	أعلن رئيس الوزراء البريطاني، بوريس #جونسون، إصابته بـ #فيروس_كورونا، وأكد خضوعه لعزل ذاتي مع الاستمرار في مهمته برئاسة الحكومة. هل تتأثر البلاد بإصابة قادتها ونخبها السياسية؟ #بريطانيا #بوريس_جونسون #كورونا #كوفيد١٩ https://t.co/mEUVbi889H	Statistics	Non Situational
77	1.25E+18	هل ينتقل #فيروس_كورونا_المستجد عن طريق الحشرات أو من خلال لدغة البعوض ؟! . #الشارقة_للأخبار #الإمارات https://t.co/CGlx7Xml4c	Irrelevant	Non Situational
78	1.23E+18	علاج "#كورونا" بـ"البلازما".. والصحة العالمية تصفه بالنهج الصحيح للتفاصيل: https://t.co/DY48VBOeHC https://t.co/hob3vafKRQ	Fake Treatment or Cure	Doubt Casting and Criticizing
81	1.24E+18	هل الغرغرة بالماء مع الملح تقي من #كورونا؟ باحث لـ"سبق": مجرد افتراضات! https://t.co/lEzRRCXrXP . https://t.co/f4mdXHsAFP	Fake Treatment or Cure	Doubt Casting and Criticizing
83	1.24E+18	@emRxCAEQ5hcABvJ @WHOEMRO @WHOSEARO @mohpegypt @SaudiMOH مساءك صحة لايوجد لحد الآن أدلة علمية قاطعة تفيد بأن فيروس كورونا الجديد ينتقل عن طريق البعوض أو الذباب . مع تمنياتنا للجميع بالصحة والعافية	False Spread Method	Doubt Casting and Criticizing
84	1.24E+18	تجنب لمس العينين والأنف والفم بيديك قبل غسلهما بالماء والصابون منعا لانتقال الفيروسات #الوقاية_من_كورونا - مع تحيات وزارة الصحة https://t.co/nyx5mfJPsE	True Prevention Method	Caution and Advice
85	1.24E+18	الخلاصة : يا شعب لبنان اذا ما متنا من الكورونا رح نموت من الجوع .. ما النا الا تصير معجزة #لبنان__ينتفض #حكومه_تكنوخراب	Irrelevant	Non Situational
86	1.24E+18	فيديو/ المتحدث الرسمي لوزارة الصحة د. عبدالله السند: التدخين يفاقم من مضاعفات فايروس #كورونا https://t.co/h2szPdYRlF #فيروس_كورونا #كورونا_الكويت https://t.co/x9VKcscl9F	True Virus Origin and properties	Caution and Advice
90	9.67E+17	#الكويت تشتري عقار «باكسلوفيد» أول دواء لعلاج «#كورونا» بـ 9 ملايين دولار https://t.co/EHfkfz9DhP	True Treatment or Cure	Caution and Advice
94	1.24E+18	الجو الجو 😢♥️♥️♥️ مو وقته كارونا و الله💔 https://t.co/xZ5ovWJWz9	Irrelevant	Non Situational
95	1.25E+18	بعد انتشار مخاوف من تأثيره على مناعة الجسم.. هل يجعلنا الصيام أكثر عرضة للإصابة بـ #فيروس_كورونا؟ https://t.co/Fp0YzIAlSn	Irrelevant	Non Situational
96	1.24E+18	#وباء_الجهاز_المركزي لكي تتيقن أن الجهاز وباء فعلا انظر إلى إلزامه أصحاب الجوازات المزورة بمضمون هذه الجوزات مرة أخرى بعد أن ألغت الحكومة العمل بها سابقا رغم أنها جوازات غير معترف بها كيف يلزم الإنسان بجنسية ثبت أنها مزورة ؟! #البدون	Irrelevant	Non Situational
98	1.24E+18	حـــرصـــاً عــلى ســـلامـتـــكـــم من الإصابة بفايروس كـورونا احرص على تعقيم يديك بــعـد لمس الممتلكات العامة #كورونا #نصائح_طبية #طبيبة_تجميل #COVIDー19 #coronavirus #CoronaOutbreak #SocialDistancingNow #StaySafe #كوفيد_19 #الحجر_المنزلي #فيروس_كورونا #السعودية #جدة_الان https://t.co/szZTPpIXG6	True Prevention Method	Caution and Advice
99	1.24E+18	#كارونا_السعوديه {وضرب اللَّه مثَلا قريَةً كانت آمنةً مطمئنَّةً يأتِيها رِزقها رغدًا من كُل مكَانٍ فَكَفرت بأنعم اللَّه فَأذاقَها اللَّهُ لباس الْجُوع وَالْخَوف بما كَانوا يصنَعون } https://t.co/7TMdAxXcu9	Irrelevant	Non Situational
101	1.24E+18	#الأحوال_الجوية *تأجيل الدراسة يوم الخميس بس؛ عشان سوء الأحوال الجوية بس مش هنأجل حاجة عشان الكورونا* الجو بتاعنا لكن الكورونا مش بتاعتنا .. https://t.co/Z0OFFdYM8N	Irrelevant	Non Situational
102	1.25E+18	العطاس بالمنديل، أو المرفق.. طريقك الأسلم لـ #الوقاية_من_كورونا! https://t.co/J3L71E1FVk #وزارة_الصحة Sneezing into your elbow or a tissue... is important for #Corona_Prevention MOH	True Prevention Method	Caution and Advice
104	1.24E+18	الثوم و #الكورونا.. هل ينقل العدوى؟ #صدى_البلد #البلد #خليكم_في_البيت https://t.co/a1sAWHhChA	Irrelevant	Non Situational
105	1.25E+18	البروفيسور الالماني هندريك شتريك عالم #الفيروسات متخصص في #كورونا ، في مقابلة مع قناة ز د اف الالمانية : 🔴 هناك الكثير من المعلومات الخاطئة تتناقلها وسائل الاعلام 🔴 #كوفيد 19 لا يعيش فوق الاسطح 🔴 اجرينا مسح لمقابض الابواب لبيوت فيها عدة مصابين و لم نجد الفيروس	False Spread Method	Counter Rumors
106	1.25E+18	الحين تبون تلقون علاج كورونا وللحين مالقينا طريقه ننقل فيها محادثات واتس اب من اندرويد لايفون؟	Irrelevant	Non Situational
108	1.24E+18	منظمة الصحة العالمية تُجيب عن تساؤلات العرب هل حقاً يقتل الثوم وزيت السمسم وبول الأطفال فيروس #كورونا؟ شاهد الإجابة على هذا الرابط https://t.co/z6BVgZWYCk #كورونا #صباح_الخير	Fake Treatment or Cure	Counter Rumors
109	1.24E+18	@yyqtr @ramzan_alnaimi اتمنى توفير الكمامات والله احترنا من فتره قالوا مالها لزوم للناس الاصحاء وهلىء صارت لازمة مادام بينتشر بالهواء والله حريصين ع صحتنا بس ما عم نلاقي مواد تعقيم وكمامات	True Prevention Method	Caution and Advice
110	1.40E+18	أثبت اللقاح -بفضل الله- أنه فعّال وآمن، #خذ_الخطوة لتحافظ على نفسك من المضاعفات التي تنتج عن الوباء ✅ #لقاح_كورونا #عش_بصحة https://t.co/dPU4mXsBXF	True Vaccine Info	Caution and Advice
112	1.24E+18	يتم تداول مقاطع فيديو للمستشارة #ميركل على وسائل التواصل الاجتماعي تحتوي على تصريحات مزعومة حول #لقاح جديد ضد #فيروس_كورونا تم تطويره من قِبل طبيب تونسي. إنها معلومات خاطئة. ترجمة مقاطع الفيديو الموزعة غير صحيحة. 1/2 #COVID19 #StayHome https://t.co/WqWRuKnMhY	Irrelevant	Non Situational
113	1.24E+18	@mZpXwUIOENw1fcz @samiaalmikai @Napoleoon @000_yassin @M__albugaily الايدز مرض ساري ومنتشر ايضاً في مصر لاكن كما قلت لك سابقاً انتي جهلك مركب. والايدز انتقاله صعب اما جنس او عمليات زراعة او نقل دم خلاف الكورونا ناقشتك في تاريخكم واكتشفت انك حمارة ودخلتي في الامراض واكدتي بما لا يدع مجال للشك انك تستمتعين بالحمورية الموضوع لذة عندك	Irrelevant	Non Situational
114	1.25E+18	إسبانيا تصادر أدوية لعلاج كورونا موجهة إلى المغرب والشرق الأوسط https://t.co/e0W11AR8Jr	Irrelevant	Non Situational
115	1.24E+18	@lyoool_1980 اذن قعدو بالبيت هذا وباء لا علاج ودواء الدوله اايوم عملت حظر لو مافي الا عافيه لما اتخذت الدوله اقصى الإجراءات... محد ودانا ورا الشمس غير ماكو الا عافيه.. الحقيقه مزعجه لكنها هي الحقيقيه.. سمعو رؤساء الدول الكبري والمتقدمه ماذا قالت قد تفقدون احبابكم. اتمنى اكون مخطأ يارب	True Prevention Method	Caution and Advice
117	1.39E+18	@nawa915 @SaudiNews50 غير صحيح. المناعة الطبيعية تكون ضد اللي اصبت فيه بس لكن لو تحور ماعندك مناعة. عكس اللقاح اللي يفيد ضد كل المتحورات	True Vaccine Info	Counter Rumors
118	1.24E+18	@al_odyan احدن كسب له سيف واحدن كسب كاس شعار ماجبتوا بيوتن هزيله يا بدر في عمق المحيطات غطاس حركت هاجوسن تزايد عويله و الناس في حظر التجول وجلاس ويدورن الدرب باي وسيله والجو مليانن كرونا وحساس اطلب عسى الكابوس ربي يزيله (لاحق العضياني)	Irrelevant	Non Situational
119	1.24E+18	الطلاب الجو من ووهان 😂😂😂😂😂😂😂😂😂😂😂😂😂😂😂😂😂😂😂😂😂😂😂😂😂😂😂😂😂😂😂😂😂😂😂😂😂😂😂😂😂😂😂😂😂😂😂😂😂😂😂😂😂😂😂😂😂😂💔💔💔 https://t.co/s1bwPvRCGc	Irrelevant	Non Situational
120	1.25E+18	إليكم في الرابط التالي الهيدروكسي كلوروكين واستخدامه في علاج #كورونا https://t.co/n3HgFyP5KI #COVID19 #فيروس_كورونا #الامارات #السعودية #البحرين #الكويت #الاردن #أعراض_كورونا #Coronavirus	Fake Treatment or Cure	Notifications or Measures
121	1.25E+18	#عاجل الصحة العالمية تصدم شركات التبغ بتوضيح حول تأثير التدخين على #كورونا https://t.co/Q1BtsCvB3l https://t.co/9VNaTX0pP0	True Virus Origin and properties	Caution and Advice
122	1.24E+18	#كورونا_السودان من الأكاذيب المنتشرة " أن الغرغرة بالملح و الليمون تقضي على #فيروس_كورونا_المستجدّ قبل ان يصل الرئة" هذا هراء ومن اطلق هذه الكذبة حمار .	Fake Treatment or Cure	Doubt Casting and Criticizing
124	1.25E+18	عبر الهاتف :- الدكتور عبداللطيف الخال - رئيس اللجنة الوطنية الاستراتيجية للتصدي لفيروس كورونا التابعة - وزارة الصحة العامة يحدثنا عن العلاج ببلازما الدم لمرضى #فيروس_كورونا ضمن #برنامج_تراحيب #قناة_الريان #قطر #فيروس #كورونا #كوفيد19 https://t.co/unKqN2UlGw	Fake Treatment or Cure	Notifications or Measures
126	1.24E+18	الصين : نجحنا في عزل الفايروس فرنسا : نسعى لتطوير مضادات حيوية امريكا : نحن نختبر لقاح جديد ضد الفيروس ليبيا : تو يسخن الجو ويموت بروحا🤷🏻‍♀🌚😂	Irrelevant	Non Situational
130	1.25E+18	هل يُساعد تناول "الثوم" في منع الإصابة بـ #فيروس_كورونا الجديد ؟ . ⁧#كورونا_الجديد⁩ ⁧ #كورونا_المستجد . https://t.co/a1jp6QDs4e	Fake Treatment or Cure	Doubt Casting and Criticizing
131	1.25E+18	الإجراءات الاحترازية المتشددة : تقينا شر كورونا لكنها قد تدوم أطول مما اعتقدنا! @imperialcollege #Awalan #جدوى_الخبر #الاقتصاد #الحجر_الصحي #الحجر_المنزلي #كورونا #فيروس_كورونا #اللقاح #علاج #علاج_كورونا https://t.co/rceHbqjZI2	True Prevention Method	Caution and Advice
134	1.24E+18	@BilalZu3bi @MIZaatreh أنا مش ولي أمرك. أنت حر. لكن اللي بترد عليه طبيب. واليوم شفنا طوفان من الناس اللي بتفتي بالطب وتخالف الأطباء. مثلا واحد بيقول الشباك كان مفتوح يعني ما في عزل. مع أن الكورونا بينتقل بملامسة الأجسام الصلبة ولا ينتقل بالهواء. فتي فتي فتي في كل مكان.	True Spread Method	Caution and Advice
141	1.22E+18	السفير الصيني: بناء مستشفى لعلاج #كورونا خلال 10 أيام.. والافتتاح غدًا https://t.co/eCZNYJpOKC @AmbChenWeiQing #صحيفة_اليوم #فيروس_كورونا_الجديد https://t.co/qVYIkNtxua	True Governmental Measure	Notifications or Measures
142	1.25E+18	شحنة أجهزة لفحص #كورونا تحمل كارثة في #بريطانيا #أخبار_الآن https://t.co/tQ2qSWyCDu https://t.co/xaLekyizoE	Irrelevant	Non Situational
144	1.24E+18	@ssaa823781 @Sultan1391M الصين مصدق انهم عالجوهم 80 الف اختفوا 😂	Irrelevant	Non Situational
145	1.24E+18	المدخنين خلي ارعبكم اشويه أنتو اكثر فئة مرشحة للتدهور الصحي في حال اصابتكم بـ #كورونا_الجديد ليش مو لان جهازكم التنفسي تعبان ونص منتهي بس اكو شغله أنت من تدخن كم مرة تلمس شفايفك والسيجارة بين اصابيعك مو أقل من 5 مرات بالسيجارة 1 و أنت تلمس اشياء ملوثة وناس مرضى ووو وتدخن فكر بيها	True Virus Origin and properties	Caution and Advice
146	1.24E+18	- البحوث التي تشير إلى نجاح دواء #الملاريا في معالجة #كورونا ما زالت صغيرة من حيث الحجم - الصحة العالمية أطلقت بحثا لتجربة الدواء في 11 دولة وستتبين مدى فعالية الدواء فيما بعد - حراك علمي واسع لإيجاد لقاح لكورونا.. البحث جاري على 20 لقاحا حتى الآن https://t.co/kIKab2fYfx https://t.co/6osAlrMKHT https://t.co/EKtB47vDu1	Irrelevant	Non Situational
147	1.24E+18	@fahd000n الفارغون اكثر ضجيجاً والناقص يدور اي نقص ويستهتر بأي عمل مع ان مافي مهنه مايتعب فيها راعيها حتى الخياط والحلاق تعبانين وهم يحاولون يطلعونه بشكل جميل بس فضحه لسانه خرب شغل خياط وحلاق ووالدين ربوا وتعبوا ومخترع الجوال والكاميرا الله يعين العقول اللي حوله هذا وباء على هيئة انسان	Irrelevant	Non Situational
149	1.22E+18	صور.. بناء مستشفى في أيام معدودة بـ #الصين لعلاج مصابي #كورونا https://t.co/Pl8ydXEVye	True Governmental Measure	Notifications or Measures
150	251826832	"دائرة الصحة - أبوظبي" توفر عقار "إيفوشيلد" للوقاية من "كورونا". #برق_الإمارات https://t.co/KlqDbDdU8a	True Treatment or Cure	Caution and Advice
151	8.06E+17	ارتفع عدد جرعات لقاحات #كوفيد_19 التي أُعطيت في البر الرئيسي الصيني بنحو 6.23 مليون جرعة يوم الخميس الماضي، ليتخطى الإجمالي 3.06 مليار جرعة، بحسب بيانات صدرت عن لجنة الصحة الوطنية. https://t.co/S1uIFTw7r0	True Vaccine Info	Notifications or Measures
152	1.24E+18	القصة وراء الصورة "مشاهدة غروب الشمس معك" #معا_ضد_كورونا #الصين https://t.co/bZeQ8O2Ix7	Irrelevant	Non Situational
153	1.24E+18	يُعتبر غسل اليدين وسيلة سهلة ومهمة في نفس الوقت للحماية من الفيروسات ومنها فيروس #كورونا وعندما تلمس الناس والأسطح والأشياء طوال اليوم، فإنك قد تتعرض له وينتقل إلى يديك، ويمكنك إصابة نفسك به عن طريق لمس عينيك أو أنفك أو فمك أو نقلها إلى الآخرين. https://t.co/wodxY2sD2p	True Prevention Method	Caution and Advice
155	1.24E+18	@oamaz7 الأخبار المتداولة عن إصابة الشيخ محمد بن زايد بفيروس #كورونا أعتقد أنها غير صحيحة ، ولكن كمية الشماتة التي لاحظتها على هذا الخبر بين العرب من المحيط إلى الخليج استفتاء حقيقي على اتساع مخيف لمستوى الكراهية الذي حصدته #الامارات لدى الشعوب العربية في ظل قيادته	Statistics	Notifications or Measures
156	1.24E+18	بعد ان انتشر على صفحات التواصل ان الصين اعلنت رسميا نجاح المصل المصري الذي قدمته وزيرة الصحه للصين 🔘وزارة الصحة تنفى تسليم وزيرة الصحة علاجا لفيروس #كورونا للصين https://t.co/zPdQFTbYCy	Irrelevant	Non Situational
158	1.24E+18	العتبة الكاظمية في العاصمة العراقية بغداد تلغي حفل ذكرى ولادة الإمام علي بن ابي طالب والإمام الجواد سلام الله عليهما بسبب فيروس كورونا https://t.co/V3VNDrfcgX	Irrelevant	Non Situational
164	1.24E+18	@hamsalhorof أشرت للتعقيم في رسالة اليوم أختي نعقم مقابض الأبواب الخارجي صنابير المغاسل كرسي دورة المياه الأسطح التي نضع عليها المأكولات التليفون واليدين قبل دخول البيت ونغسل اليدين قبل الأكل وبعده بالصابون #كرونا_الجديد_alquaiz	True Prevention Method	Caution and Advice
165	1.24E+18	٢٣ مارس ٢٠٢٠ الرياض، السعودية 🇸🇦 غروب شمس أول يوم لمنع التجول بسبب جائحة كورونا 🦠 والله أكبر مما نخاف ونحذر 🙏🏼 https://t.co/Rx9IL6Be6s	Irrelevant	Non Situational
167	1.24E+18	الجوع الي طول اليوم ده من اعراض الكورونا؟	Irrelevant	Non Situational
168	1.25E+18	من الفئات المعرضة للمضاعفات عند الإصابة بـ #كوفيد19 فئة المدخنين فعسى أن تحفزهم هذه الجائحة للإقلاع عن هذه العادة السيئة التي تؤذي صحتهم وتؤثر على أحبتهم المقرّبين منهم، وتشوّه ملامح وجوهم، وتسبب الحرج الاجتماعي لذويهم، وتنفّر المجتمع منهم. #من_رسائل_كورونا #مدونتي_جوخه_الشماخيه https://t.co/LvdSL3bvpc	True Virus Origin and properties	Caution and Advice
170	1.24E+18	الجو .. صعب إنْه يتكرر مرتين اللي مزاعل له حبيب "يسامحه" #حظر_التجول	Irrelevant	Non Situational
171	1.25E+18	علاج كورونا هو صدري انننن https://t.co/GhY9tPRMf1	Irrelevant	Non Situational
172	1.24E+18	@mgmsh2 الصراحة الوضع لحد الان يعتبر طبيعي نوعًا ما المدارس مفتوحة والدوائر وبعض المعاهد والجامعات اهم شي الواحد يدعي من رب العالمين ان يرفع هذا اللباس ويهتم في تعقيم وغسل اليدين والأهم تقوية المناعة ب فيتامين سي وبعض المقويات المكملة، والحمد لله الناس الي شفت من المرض اكثر من الي ماتو	True Prevention Method	Caution and Advice
176	1.24E+18	- المجموعة الرابعة : عندها أعراض شديدة، هدول بحاجة متابعة مستشفى يتعالجوا فيها . بالنسبة للفيروسات يلي انتشرت على الأسطح والأرض ستموت بعد فترة إذا لم تجد جسم إنسان تتكاثر فيه. (هي الفكرة من القعدة بالبيت ... تسطح لتمنع انتشار الوباء يعني الحد من سرعة تفشي الفيروس بين الناس )	True Spread Method	Caution and Advice
178	1.24E+18	الفيلم ده ‘Contagion’ بتدور احداثه عن فيروس بيجي من الصين وبينتشر في العالم كله مصدره خفاش ثم خنزير ثم بشر كل احداثه نسخة طبق الأصل من اللي بيحصل اليومين دول من كل الجوانب حرفيا كانك بتتفرج علي اللي بيحصل في العالم النهاردة المثير للسخرية بقي ان الفيلم انتاج عام ٢٠١١!!!!!! https://t.co/jUG0xwzTVY	Conspiracy Theory	Doubt Casting and Criticizing
179	1.23E+18	السعودية تعلن عن تسجيل أول إصابة بفيروس #كورونا_الجديد .. وهو مواطن سعودي قادم من إيران. https://t.co/4JUTQLFTsy	Statistics	Notifications or Measures
180	1.24E+18	#_السؤال : أين تجد الإنسانية في الاردن؟ الجواب : تجدها !!!!!!!!! #_عند_رئيس_الوزراء الذي وضع وسخر كل الإمكانات لوزراءه لحمايتك انت وأسرتك #_عند_وزير_الصحة الذي يواصل الليل بالنهار لمنع تفشي الوباء الذي بتعامله جعل الناس تعتبره رجل المرحلة #_عند_وزير_اعلام	Irrelevant	Notifications or Measures
181	1.22E+18	الإمارات تسجل أول إصابة بفيروس كورونا في المنطقة العربية… والسودان يشتبه بحالتين https://t.co/w6g6vOCWjD https://t.co/MXC1CHCDPy	Irrelevant	Non Situational
182	1.25E+18	عينات عقار افيجان وصلت مصر منذ شهر واثبتت نجاحها فى علاج كورونا الدواء يحول الحالات المصابه بالفيروس من ايجابيه إلى سلبيه بنسبة91%وسوف تتسلم مصر منه اول شحنه قريبا و رسميا بتكليف من الرئيس السيسى الحكومه المصريه توقع عقدا مع الصين لتصنيع عقار أفيجان الذى يعالج فيروس كورونا. https://t.co/Pn3LoaJoVK	Fake Treatment or Cure	Doubt Casting and Criticizing
183	1.24E+18	@iphone_loora صباحك صحة تشمل الأعراض النمطية لفيروس (كورونا): الحمى (إرتفاع في درجة الحرارة )- السعال - ضيق التنفس - وأحيانًا تتطور الإصابة إلى التهاب رئوي, كما أنه تتراوح درجة الحرارة الطبيعية للإنسان من 97 ف "36.1 مئوية" و99 ف "37.2 مئوية" أو أكثر. 1-	True Symptom	Caution and Advice
184	1.24E+18	6/ وكانت سنغافورة من أول الدول التي بادرت بإلغاء كل الرحلات الجوية المتجهة إليها من ووهان بعد اكتشاف أول حالة إصابة بالمرض قادمة من الخارج.	True Governmental Measure	Notifications or Measures
185	1.24E+18	🌱 قريباً ستصبح الكورونا من الماضي😌 🌱 قريباً سيرجع المعتمرون إلى الحرم 🌱 والمصلون إلى المساجد والجوامع 🌱 وسنستقبل رمضان مبتهجين مطمئنين بإذن الله 😌 🌱 ذلك نهج الأنبياء .. بشروا ولا تنفروا 🌱 تمتع بالأمل ولا تيأس من رحمة الله 😌 يااااااارب🤲 https://t.co/jRby3n3HYP	Irrelevant	Non Situational
186	1.24E+18	عند تعرضك لفيروس تنفسي من اي نوع فإن العزل الذاتي هو أنجح وسيلة لإيقاف نشر العدوى التنفسية في المجتمع وحماية عائلتك ووالديك واحبابك #كورونا https://t.co/vKXp5KNtCn	True Prevention Method	Caution and Advice
187	1.23E+18	فيديو مرعب.. ما حقيقة آلاف الغربان التي تحلق فوق ووهان؟ https://t.co/MOXlXYr3kq #ووهان #كورونا #coronavirus #wuhan https://t.co/iWvZGxrUOR	Irrelevant	Non Situational
188	1.24E+18	عزيزي المواطن والمقيم ... هل للبعوض دور في نقل #فيروس_كورونا ؟ @OmaniMOH @OmanVSCovid19 #من_الوطن_لأجل_الوطن #كورونا_المستجد #كوفيد19 #عمان_تواجه_كورونا #خليك_بالبيت #تثقيف_صحي https://t.co/tjV1ODDWCx	Irrelevant	Non Situational
189	1.22E+18	ووهان الصينية تدخل في سباق ضد الزمن لإنهاء بناء مستشفى خلال 10 أيّام #ووهان #الصين #كورونا #فيروس #الصحة https://t.co/mcgmQPAckA	True Governmental Measure	Notifications or Measures
190	1.23E+18	غير صحيح "فوتوشوب" انتشار صوره في الواتس اب لخبر عن شركة المراعي يحمل هذا الخبر العلامة الاخباريه لحساب "تفتيش" ويؤكد حساب تفتيش ان هذا الخبر لايمت لنا بأي صله وانه فوتوشوب لذا وجب التنويه #كورونا https://t.co/QcHLKDb1Xx	Marketplace Rumors	Counter Rumors
192	1.24E+18	اصابة رئيس الوزراء البريطاني بوريس جونسون بفيروس كورونا #كورونا_الجديد https://t.co/Q5HALUVeFg	Statistics	Notifications or Measures
196	1.25E+18	🔴 عاجل أمريكا: إدارة ترمب: لم يتم التوصل لعقار لعلاج كورونا حتى الان.	Irrelevant	Non Situational
199	1.22E+18	منظمة الصحة العالمية أعلنت ببيان رسمي منذ ساعتين ان وباء كورونا هو حالة طارئة عامة على مستوى دولي هذا البيان يأتي بعد وصول حالات الوفاة المعلن عنها بالصين الى 170 مع انتشار الفيروس على نطاق البلاد وبعد ادعاءات بان الحكومة الصينية تخفي عدد الوفيات الحقيقي https://t.co/H4vpwbkG73	True Governmental Measure	Doubt Casting and Criticizing
200	1.24E+18	#الإمارات توقف "مؤقتا" التأشيرات ابتداء من 17 مارس الجاري باستثناء حملة الجوازات الدبلوماسية تجاوباً مع رفع "الصحة العالمية" فيروس #كورونا إلى مستوى " وباء، مع العلم أن القرار لا يسري على الأشخاص الذين صدرت لهم تأشيرات قبل تاريخ اليوم.	True Governmental Measure	Notifications or Measures
202	1.24E+18	اختصاصي الأمراض الجرثومية والداخلية البروفيسور جورج خليل ل #نهاركم_سعيد: ارتفاع الحرارة والسعال والانحطاط في الجسم هي العوارض المشتركة بين كلّ الدراسات بشأن #فيروس_كورونا @GeorgesGrkhalil @LbciLebanon #Covid_19	True Symptom	Caution and Advice
205	1.25E+18	#علاج_كورونا ليش مايصرحوا ان اليابان انتجت علاج فعال ضد الكرونا وانه نجح في الصين واليابان وتم تسليم دفعه مجانيه لايران؟!! ليش وزير الصحه خرش ام العالم امس يقول الحالات بتوصل ٢٠٠ الف!!!! https://t.co/8WEgHRV7sl	Irrelevant	Non Situational
207	1.24E+18	معقم اليدين فعال في تعقيم اليدين بصورة سهلة لذلك استخدمه دئمًا خاصةً •بعد لمس الأسطح •التعامل النقدي •المصافحة #كوفيد_19 #الوقاية_من_الكورونا #الخفجي #الأهلي #الشرقية https://t.co/tpJqlbtPIW	True Prevention Method	Caution and Advice
208	1.23E+18	#المتوسطةالثانية_بضباء أعراض الإصابةبفيروس الكورونا سيلان الأنف. ألم الحلق. الكحة. ارتفاع درجات الحرارة. الالتهاب الرئوي في حالات انتقال الفيروس للقسم السفلي من الجهاز التنفسي وخصوصًا عند كبار السن #كورونا_الجديد @abdu20161438 @oihm1 @duba_edu @moe_gov_sa @duba_edu https://t.co/p8aeElnYnL	True Symptom	Caution and Advice
209	1.24E+18	أعراض مرض فيروس #كورونا ؟ تتمثل الأعراض الأكثر شيوعاً لمرض فيروس كورونا في الحمى والإرهاق والسعال الجاف. وقد يعاني بعض المرضى من الآلام والأوجاع، أو احتقان الأنف، أو الرشح، أو ألم الحلق، أو الإسهال. وعادة ما تكون هذه الأعراض خفيفة وتبدأ تدريجياً.	True Symptom	Caution and Advice
210	1.23E+18	Unpopular opinion: وزيرة الصحة معملتش اي حاجة غلط "لحد دلوقتي" في قصة الكورونا ولا استحق كل السف ده 🙄🙄 اهلا بالمعارك 🗡🗡🔪🔪🪓🪓	Irrelevant	Non Situational
212	1.22E+18	"تنفيذ بناء #مستشفى في #الصين في ١٠ أيام فقط" قال #ابن_حزم في رسالة مراتب العلوم: "أهل الصين ليسوا أهل علوم ألبتة، وإنما هم أهل صناعات" #كورونا #وباء_كورونا https://t.co/ik81vA3zzJ	True Governmental Measure	Notifications or Measures
214	1.24E+18	#القوات_الجوية_الملكية_السعودية تتخذ التدابير الوقائية والإحترازية لمنع تفشي فايروس #كورونا وتوجه الأطقم الجوية على طائرات النقل بإرتداء اللباس الواقي أثناء المهمات الخارجية. #كلنا_مسؤول https://t.co/LSubdlbwsl	True Governmental Measure	Notifications or Measures
216	1.24E+18	@moaidallami استاذ مؤيد الشبعان لايعرف الجوعان كلهم عدهم فاتورات وعشر خطوط سيم كارت وكلها فاتورة وهو اليسرق الشعب وياكل حرام نترجى منه خير لا والله كل خير من وراهم الشعب غسل ايدة من هولاء وعقمها بديتول لانهم وباء وجاء للبلد	Irrelevant	Non Situational
217	1.22E+18	خطوات الوقاية من كورونا 1️⃣إغسل يديك بالماء و الصابون مراراً و تكراراً (٢٠ثانية) 2️⃣تغطية الفم والأنف عند السعال والعطس 3️⃣طهي اللحوم والبيض جيداً 4️⃣إلبس قناعاً واقياً وتجنب الاتصال المباشر https://t.co/6GVcx4YJjV	True Prevention Method	Caution and Advice
218	1.24E+18	#Covid_19 خريطة نشرها وزير الصحة التركي قبل قليل حول انتشار فيروس كورونا في العالم... تركيا لم تسجل فيها حتى اللحظة أي حالة إصابة الإجراءات التركية عند المعابر الجوية والبرية والبحرية صارمة وكذلك في الداخل ما يسجل نجاحا باهرا للحكومة #التركية حفظنا الله وإياكم https://t.co/vPmU6vB4NW	True Governmental Measure	Notifications or Measures
219	1.24E+18	الصين تتغلب على فيروس كورونا والرئيس الصيني يزور مدينة ووهان مركز الوباءواغلاق المستشفى الذي تم بنائة لمواجه الوباء بعد شفاء أكثر المرضى وتراجع عدد الأصابات بشكل كبير و الصين تطبق إجراءات الحجر الصحي على القادمين إليها من أي دولة عندما تكون قوي يحترمك الجميع https://t.co/eI4S1WOhC7	True Governmental Measure	Notifications or Measures
220	1.22E+18	@HGbilliQzXG2HJq هو مجرم ..لا شك في ذلك ...ولكن الخبر غير صحيح .. والحقيقة ليست هناك إعدامات للمصابين فالخبر مجرد دعابة صدقها البعض والحقيقة أن كوريا الشمالية اتخذت تدابيرا لمنع انتشار فيروس كورونا منه حظر دخول السياح الصينيين مؤقتًا إلى البلاد وحجر صحي لحالات يشتبه في إصابتها بالفيروس	Causing Anxiety and Fear	Counter Rumors
221	1.24E+18	الجزائر🇩🇿 تعلن فرض الحجر الصحى الكامل على ولاية البليدة لمدة 10 أيام والدول العربية تسابق الزمن لاحتواء "كورونا" #فيروس_كورونا #الجزائر #البليدة #كوفيد_19 #كوفيد١٩ #الحجر_الصحي https://t.co/2ZfEvBHjk4	True Governmental Measure	Notifications or Measures
225	1.24E+18	#فعاليات_الحجر_المنزلي بيبي شارك ب ازارير الجوال .. خلوكم منصفين ، تقييمكم ؟؟ 😂😂🌚 https://t.co/2zcD7gbJ8c	Irrelevant	Non Situational
226	1.25E+18	تحديث - يقول الدكتور لوك مونتانييه ، الحائز على جائزة نوبل ، والعالم الذي اكتشف فيروس نقص المناعة البشرية ، إن # فيروس كورونا الذي يعرف الآن باسم # COVID19 هو "فيروس تم التلاعب به تم إطلاقه عن طريق الخطأ من أحد المختبرات." .حسبي الله عليهم و لا حول و لا قوة الا بالله العلي العظيم https://t.co/BFYHSVVuzE	Conspiracy Theory	Doubt Casting and Criticizing
228	1.24E+18	لم يتم تأكيد أي خبر عن إصابة باولو #ديبالا بفيروس #كورونا " إنها مجرد إشاعة " #يوفنتوس https://t.co/iHlrqv8kWT	Statistics	Notifications or Measures
229	1.24E+18	@B_ms_g @kawaretht البحوث التي اجريت اثبتت ان كورونا لديه نفس خاصية الايدز اي يهاجم مباشرة جهاز المناعة و له خاصية سارس اي يهاجم جهاز التنفسي. الحديث ان كورونا يتكون من الايدز هذا غير صحيح.او انه بيولوجي كذلك غير صحيح	True Virus Origin and properties	Caution and Advice
231	1.25E+18	عاجل | الصحة: #فيروس_كورونا_المستجد يعيش ويرتكز بالأساس في الجهاز التنفسي، وليس فالدم، لذلك غير وارد انتقاله عن طريق الحشرات أو من خلال لدغة البعوض. #عطاء_في_عملي_وسلامه_في_بيتي https://t.co/xX1Oo5kcio	True Virus Origin and properties	Caution and Advice
237	1.25E+18	علاج كورونا على الطريقة الحوثية اقتل المريض برصاصة وادفنه بالشيول مثل هذه العينات في شمال اليمن تتعامل هكذا مع المرضى الذين هم بحاجة لعلاج ودواء فكيف سيكون تعاملهم بمن يختلف معهم فكرياً أو سياسياً ! انفصال الجنوب وحضرموت مطلب لا وحدة مع هذه القذارة الشمالية اليمنية https://t.co/xnyCnrk95c	Hate and Exclusion	Non Situational
238	498779256	@Sw2Km أهلاً بك: يمكنك الدخول للاختبار إذا كان الوضع الصحي في تطبيق توكلنا "محصن" أكمل جرعات لقاح كورونا (كوفيد-19) بالتوفيق.	True Vaccine Info	Caution and Advice
239	1.24E+18	احرص على غسل اليدين بشكل مستمر بالماء والصابون #كورونا https://t.co/7qv6cSGrLz	True Prevention Method	Caution and Advice
241	1.25E+18	#اخبار_مصر (شبكة شايفك :صحة الغربية: مستشفيات المحافظه مجهزة لاستقبال أي حالات اشتباه بفيروس كورونا) - أكد الدكتور عبد الناصر حميدة وكيل وزارة الصحة بالغربية، أنه ... تفاصيل اكثر https://t.co/Hp1JkexmYH -------------------	True Prevention Method	Notifications or Measures
243	1.25E+18	الحكومة تمد الحظر لأسبوعين وتقلل ساعاته 🇪🇬 تعقيم للعمال في مواقع العاصمة الجديدة 😷 الصحة العالمية تكشف حقيقة علاج كورونا برش الأنف بالماء المالح ⚠️ حكومة أردوغان تواصل النهب 🔴 تعرف على آخر تطورات الفيروس اليوم في #اخبار_كورونا #TeNTV | #TeNNews https://t.co/BcRADYKWHj	True Governmental Measure	Notifications or Measures
247	1.24E+18	@k_n_s_d 😁😁 خل المواهب المدفونه تطلع على حيز الوجود ، فرصه ماتتعوض ، لسا ماشفنا شي . بالفيس واحد ضايق خلقه من القعده مع المدام يقول كارونا اهون من المدام 😁😁 عاد الجو اليوم كثير حلو مشمس ودافئ ، طلعنا وتشمسنا وجالسين بالشمس.. ولسا رح نشووووف مواهب 😁 😁	Irrelevant	Non Situational
248	1.40E+18	#الصحة_العالمية تؤكد: لقاح #كورونا آمن للحامل والمرضع ولا يسبب العقم https://t.co/BKZE0GiSbe	True Vaccine Info	Caution and Advice
250	1.24E+18	@1xQuaDkyWfC206m صديقي ما يقال عن #الكورونا أنه غاز سارين عار عن الصحة	False Virus Origin and Properties	Doubt Casting and Criticizing
252	1.23E+18	الصحة: لا خطورة باستلام الطرود البريدية من الصين https://t.co/zSp1rjS8rS #عاجل #كورونا #الصين	False Spread Method	Caution and Advice
254	1.25E+18	لازلنا في منتصف الطريق في مكافحة فيروس كورونا العنيد وسنكون اقوي واعند منه بالبقاء بالبيت واتباع الاجراءات الصحية السليمة في غسل الايدي بالماء والصابون والبعد عن الزحام وعرض اي مريض يعاني من ارتفاع في درجة الحرارة مع رشح وزكام او كحة وضيق بالتنفس علي اقرب مركز صحي	True Prevention Method	Caution and Advice
255	1.24E+18	هل تقي الكمامات من فيروس كورونا المستجد؟ لا تقي الكمامات من الامراض وتجعل الشخص يلامس وجهه بشكل مستمر مما يزيد من خطورة نقل الفيروس باليد الملوثة من الأسطح وغيرها. يتم استخدامها في حالتين: في حال وجود أعراض تنفسية عند الشخص مثل العطاس والسعال في حال الاعتناء بشخص لديه عدوى تنفسية	True Prevention Method	Caution and Advice
256	1.25E+18	في السعودية يتم تقديم علاج كورونا مجاناً للشعب والمقيمين ومخالفي الإقامة و توفير جميع وسائل الأمن و السلامة لجميع الجنسيات🇸🇦💚 في أوروبا المريض يموت عند باب المستشفى إذا لم يدفع مستحقات التأمين الصحي و عدم توفير وسائل السلامة لشعبه💔 الحمدلله على نعمة الإسلام و الإنسانية🇸🇦💚 https://t.co/KyGTw70nHE	Irrelevant	Non Situational
257	1.25E+18	"تساهم بنشر الوباء وتضعف جهاز المناعة".. تفنيد كامل لمزاعم علاقة شبكات الجيل الخامس 5G بـ #فيروس_كورونا 👇 #بوليغراف #معا_نعزل_كورونا https://t.co/HeRodEPlkR	Conspiracy Theory	Doubt Casting and Criticizing
258	2453806037	#السويد توصي بجرعة رابعة من لقاح كورونا للأشخاص الذين تتجاوز أعمارهم 80 عاماً ومن لديهم ضعف في المناعة https://t.co/vZ7l96FuUM	True Vaccine Info	Caution and Advice
260	1.25E+18	لقاء اليوم مع @AlGhadTV حديث حول دراسة المانية في انتقال #كورونا عبر الاسطح @SaudiinGermany @almaniahcom @sacuoforg… https://t.co/UYouqsIFtu	Irrelevant	Non Situational
261	1.24E+18	#مقال: فايروس (كورونا) يدق جرس الإنذار. بقلم: الدكتورة سلام شمس الدين رابط المقال: https://t.co/EwDcgxtNL9 #موقع_مقال #الصحة_النفسية #كورونا #كيفية_التعامل_مع_الإصابة_بفيروس_كورونا #لبنان	Irrelevant	Non Situational
262	1.24E+18	#سبق: الجمارك السعودية أصدرت تعميمًا على جميع منافذها الجمركية (البرية والبحرية والجوية) يتضمّن إيقاف تصدير الأدوية والمستحضرات الصيدلانية والأجهزة الطبية، وذلك تنفيذًا لتوصيات اللجنة الوزارية الخاصة باتخاذ كل الإجراءات الاحترازية والتدابير اللازمة لمنع تفشي هذا الفيروس.	True Governmental Measure	Notifications or Measures
263	1.43E+18	يسالني كثيرون لماذا يصاب بالكورونا من تلقى اللقاح بجرعتين او حتى ثلاثة؟ اصدقائي ليس هناك من لقاح فعال مئة بالمئة ضد اي مرض فعدم الاصابة لها علاقة أولاً بمناعة الانسان الشخصية وثانيا باساليب الوقاية التي يعتمدها، ولكن مع اللقاح تاتي الاصابة اخف وتساعد جسم الانسان على مقاومة المرض.	True Vaccine Info	Caution and Advice
264	1.24E+18	للحفاظ على نفسك و الأخرين من " كـــــــــوفيد 19 " غسل اليدين بالماء والصابون يُغني عن المعقمات تعامل مع الأشخاص بحذر و أتبع خطوات الوقاية😷🧍‍♀️ -------------- #الامر_الملكي #الحالات_اليوم #الغوا_الترم_حياتنا_في_خطر #الحالات_المتعافيه #ومكه #التقرير_اليومي #حظر_كامل	True Prevention Method	Caution and Advice
265	1.25E+18	المواد التي يقال أنها تحمي من كورونا كالشلولو و الليمون يجب استهلاكهالتعزيز المناعة وليس للحيلولة دون الإصابة #ترندينغ	Fake Treatment or Cure	Doubt Casting and Criticizing
266	1.24E+18	فرض الحجر الصحي الكامل على ولاية #البليدة والجزئي على العاصمة #الجزائر لمدة 10 أيام .. اللهم احفظنا بما حفظت به الذكر وارفع عنا الوباء يا قادر يا عزيز يا رب العالمين #كورونا_الجديد. a total confinement for Blida and partial one for Algiers #CoronaVirusUpdates	True Governmental Measure	Notifications or Measures
267	1.24E+18	@waleed12615 الشعب المصري و السعودي عندهم طبيعة كعامل مشترك وهو حب التوثيق بالتصوير والنشر في وسائل الأتصال علي المستوي الفردي ومع غياب التوثيق هذا يؤكد ان التقارير الصادرة من حكومات البلدين صحيحة و لا يوجد تفشي للوباء فى البلدين مقارنة بدول الجوار	Irrelevant	Non Situational
268	1.23E+18	@bndrN74 @KSASociety اتمنى الغاء السفر ببطاقة الهوية الشخصيه #السعودية ويرجع التعامل بجواز السفر فقط لأنه من خلال #جواز_السفر يعرف موظف الجوازات خروج المسافر ودخوله وذهب لأي بلد من خلال اختام تلك الدول التي ذهب اليها وتتضح الامور اكثر @AljawazatKSA #كورونا_السعوديه #كورونا_الجديد	True Prevention Method	Caution and Advice
272	1.25E+18	الدحيح قدم وصفة عالمية لعلاج كورونا بيتزا نص بنادول ونص كونجستال والاطراف محشية كتافست ههههههههههههههههههههههههه	Fake Treatment or Cure	Non Situational
273	1.25E+18	#ترامب: خطوات غير مسبوقة لطرح «علاج #كورونا».. وقد نشهد أيامًا عصيبة https://t.co/whMmZysUJL #المسافة_أمان https://t.co/rK30VQgciB	Irrelevant	Non Situational
274	1.24E+18	@Daybreak07 @waheedalwan @DrLalibrahim @kamnapp @KSAMOFA @MOISaudiArabia @SaudiMOH اذا كانو سليمين من كورونا يردونهم ويحاسبونهم على ذهابهم لدوله عدوه لوطنهم اذا كان وطنهم عزيز بالنسبه لهم واذا كانو مصابين يتعالجون فالمكان اللي متواجدين فيه لين الله يشفيهم لكي لاينقلو العدوى لوطنهم اللي يحبونه	Irrelevant	Non Situational
275	1.24E+18	إدارة المساجد والدعوة والإرشاد برنية تبدأ عمليات الرش والتعقيم بالجوامع والمساجد للحد من انتشار فيروس كورونا والمعروف باسم ( COVID-19) بدأت الشركة المشغلة للنظافة و الخاصة بالمساجد و الجوامع والمتعاقد معها من قبل الوزارة أعمالها بتعقيم و تنظيف https://t.co/0spqh6wlLH	True Prevention Method	Notifications or Measures
276	1.24E+18	الراجحي في الأردن يقرر تأجيل الأقساط . في الكويت STC تقرر تقديم خدمه 5G مجانيه لمدة شهر! إذا كان هذا الكلام صحيح مصيبه . بغض النظر عن رأيي المسبق في إيقاف الأستقطاع الشهري للبنوك. هذا إستفزاز بصراحه. #كورنا #حظر_التجول_في_السعودية #منع_التنقل_بين_المناطق	Irrelevant	Non Situational
278	1.22E+18	الصين أتمت بالفعل بناء مستشفى الطوارئ في مدينة ووهان بسعة ألف سرير لمواجهة #فيروس_كورونا في ١٠ أيام فقط، وبدأت بالفعل تجهيزها بالأسرة والمعدات... فهم يسابقون الزمن للسيطرة على الفيروس ومنع انتشاره قبل أن يصبح وباء عالمي https://t.co/Y1AZqSgART	True Governmental Measure	Notifications or Measures
279	1.24E+18	ارسلت الصين مساعدات طبية لإيطاليا كتبت عليها أبيات من قصيدة للفيلسوف الروماني سينيك: نحن أمواج من نفس البحر أوراق من نفس الشجرة أزهار من نفس الحديقة ردا للمبادرة اليابانية التي ارسلت مساعدات الصين وكتبت عليها: لدينا جبال وأنهار مختلفة، لكننا نتشارك نفس الشمس والقمر والسماء	True Prevention Method	Seeking/offering help
280	1.24E+18	تلخيص كل ما يدور حولك،، #خلك_في_البيت #تعقيم_اليدين #التباعد_الاجتماعي كلها إجراءات تم اتخاذها مؤخراً للحد من انتشار مرض #كوفيد_19 . عليك الالتزام بها بشكل ضروري جداً للأسباب التالية: - المرض جديد ومعدي ومازال في طور البحث والاستقصاء عنه.	True Prevention Method	Caution and Advice
282	2428149707	@Sarona_alyafay الله يحفظنا ويحفظكم وانصح بأخذ لقاح كورونا لان بعد اللقاح تكون اعراض المتحور خفيفه جدا	True Vaccine Info	Caution and Advice
284	1.24E+18	تجنب لمس العينين والأنف والفم بيديك قبل غسلهما بالماء والصابون منعا لانتقال الفيروسات #الوقاية_من_كورونا - مع تحيات وزارة الصحة https://t.co/meyBCNNMfL	True Prevention Method	Caution and Advice
286	1.25E+18	الخلايا الكأسية والخلايا الهدبية هي الأكثر تضررا من فيروس #كورونا. وهي مسؤولة عن الحفاظ على رطوبة الرئتين وتطهيرها من الغبار أو البكتيريا. الفيروس يقتل هذه الخلايا.وبينما يقتلها كجزء من عملية الانتشار، تسقط الأنسجة في الرئتين وتصابان بالانسداد، الذي يشير إلى الإصابة بالتهاب رئوي https://t.co/zdquv39F09	True Symptom	Caution and Advice
287	1.26E+18	ماني مصدق فيه ناس يقولون ان كورونا جاء من ابراج الجيل الخامس، هل انتم بشر تمتلكون ادمغة؟؟؟؟؟؟؟؟؟؟؟ https://t.co/LMa1pHEDUs	Conspiracy Theory	Counter Rumors
291	1.24E+18	تحذير من إدارة الغذاء والدواء الأمريكية: لا توجد حالياً أي لقاحات أو أدوية معتمدة خاصة بفيروس كورونا كوفيد-19. نشجع الجميع على الإبلاغ عن عمليات البيع غير القانونية أو المرتبطة بالمنتجات الإحتيالية إلى إدارة الأغذية والعقاقير. https://t.co/LVQT64QdG5	Irrelevant	Non Situational
295	1.25E+18	لأنهم أهل فن .. ألقت الشرطة الهندية القبض على أشخاص مخالفين لحظر الخروج من المنازل ووضعتهم في سيارة إسعاف مع مريض #كورونا حالة وهمية . . لجعلهم يدركون خطأهم❗ https://t.co/77EFZuwEaX	Causing Anxiety and Fear	Non Situational
297	1.25E+18	5 حقائق يجب معرفتها عن استخدام #البلازما في علاج #كورونا https://t.co/nARYqUw1So #خلك_في_البيت #StayHome #Covid_19 #كوفيد19 #البيان_القارئ_دائما	Fake Treatment or Cure	Doubt Casting and Criticizing
298	1.22E+18	#الشروق| الصين تستخدم عقاقير العوز المناعي البشري لعلاج «كورونا» https://t.co/80gHbLQE9U #الصين #كورونا https://t.co/nxj6rkeQea	Fake Treatment or Cure	Doubt Casting and Criticizing
300	1.25E+18	@SalimBinHumaidA أنا على ثقة أن المحن والأزمات هي نقاط التحول للأفضل ، بإذن الله بعد جائحة كورنا سيكون هناك وعي مختلف للمجتمع العماني في هذا الجانب والجوانب المشابهة له كون أن هذه المرة الأولى للمجتمع العماني التي يواجه فيها جائحة وبائية ، والكلام نفسه بالنسبة للأزمة المالية التي تجتاح العالم .	Irrelevant	Non Situational
301	1.24E+18	الاستحمار والغباء واصل لأ قصى الحدود. لانو علاج الكورونا موجود بلبنان وباقي الدول مش عارفة تعالجو. هني كم حالة بلبنان ما بتعدى 10 حالات وتفركشوا فيهم. #اه_ياهبيلة_اه https://t.co/yxxPln5fFN	Irrelevant	Non Situational
302	1.25E+18	الكاتب الاقتصادي عبد العزيز المقبل: اكتشاف علاج #كورونا يسهم في عودة الأنشطة التجارية ويحسن الأنماط الاستهلاكية #العربية https://t.co/lv7Y0wuHet	Irrelevant	Non Situational
304	1.24E+18	#خلك_في_البيت من الضروري جدا في مثل هذه الظروف ان تبقى في البيت لأن وقاية خير من قنطار علاج معظم اللذين اصيبوا بفيروس كرونا كانت الاصابة نتيجة مخالطة ناس مصابون بفيروس #كرون لذا وجب التنبيه والتقيد بالحجر المنزلي لمتطلبات السلامه للجميع .	True Prevention Method	Caution and Advice
306	1.24E+18	الحجر المنزلي إجراء احترازي للقادمين من خارج المملكة، لكن ماهي الإجراءات الوقائية داخل الحجر؟ #مستشفى_الملك_عبدالعزيز_التخصصي_بالجوف #صحة_الجوف https://t.co/RvAJ3I1lkX	Irrelevant	Non Situational
307	1.24E+18	@ghadaoueiss الحمد.لله. تم تطهير وعلاج محافضه الجوف من فيروس الارتزاق والعماله والخيانه. والقتل. لانه اخطر من فيروس كورونا	Irrelevant	Non Situational
308	1.24E+18	فيروس كورونا المستجد (2019-nCov) لا يمكن أن ينتقل عن طريق لدغات البعوض فيروس من فيروسات الجهاز التنفسي https://t.co/MI40E5Xzla	False Spread Method	Caution and Advice
309	1.24E+18	* القوات المسلحة تستعد للمشاركة، بعد أن تفقد رئيس الأركان الفريق محمد حجازي، فريق اصطفاف عناصر ومعدات أجهزة القيادة العامة لمواجهة الفيروس. كما قام فريق من الجيش بتطهير جامعة عين شمس، وفق مخطط وزارة الدفاع، في خطة تشمل تعقيم عدد كبير من مؤسسات الدولة. @EgyArmySpox #نشرة_كورونا	True Governmental Measure	Notifications or Measures
310	1.25E+18	🔴وزارة الصحة شراء مليون حبة من دواء هايدروكسي كلوروكوين من #الهند والذي اعتمدته الوزارة كأحد الأدوية المستخدمة لعلاج مرض #فيروس_كورونا #كوفيد19 وتود الوزارة التعبير عن شكرها للجهات المعنية في جمهورية الهند على تسهيل منح التصريح للحصول على الدواء بشكل استثنائي #عمان_تواجه_كورونا https://t.co/YZsaQJI7Ym	Fake Treatment or Cure	Notifications or Measures
313	1.25E+18	@SaudiMOH @mohapuae @msf_arabic @WHO @KAAUH_PNU @KFSHRC @tfrabiah #coronavirus #COVID2019 #كورونا #علماؤنا_سلاحنا دكتر هيثم شبايك : إستخدام مضاد الجلطات مع هيدروكسي كلوروكين يسرع علاج كورونا https://t.co/XYyf9mKW6n	Fake Treatment or Cure	Doubt Casting and Criticizing
315	1.24E+18	يجب ممارسة العادات الصحية الأساسية للوقاية من الإصابة بأي عدوى ومنع انتشارها: 1.الاهتمام بالممارسات الصحية 2.تكرار غسل اليدين بشكلٍ جيّد 3.التنظيف والتعقيم المستمر 4.تغطية الفم عند العطاس والسعال #كوفيد_19 #كورونا #فيروس_كورونا #اجلس_بالبيت #تعليق_الدراسة_في_عمان #COVIDー19 https://t.co/0OCFADnCph	True Prevention Method	Caution and Advice
317	1.25E+18	منظمة الصحة العالمية تحسم الجدل حول تأثير كورونا على الصيام https://t.co/yOlp2Iaovg https://t.co/KaJlTc3k8E	Irrelevant	Non Situational
318	1.24E+18	أغسطس .. موعدا جديدا لاستكمال أبطال آسيا كشفت لـ"الرياضية" مصادر رسمية أن الاتحاد الآسيوي يتجه لاعتماد استكمال دور مجموعات دوري أبطال آسيا 2020 لأندية الغرب، عبر نظام التجمع في أغسطس المقبل، بعد تأجيل الجولتين الثالثة والرابعة بسبب مخاوف انتشار فايروس كورونا. https://t.co/ePgHrOVa2p	True Prevention Method	Notifications or Measures
319	1.24E+18	إيران وإسرائيل في صف واحد لايضعون الختم على الجوازات. إيران لنشر وباء الكرونا. وإسرائيل للتجنيد ضد الدول العربيه https://t.co/JWangMKtqr	True Spread Method	Non Situational
322	1.24E+18	💢👆: بعد الاعلان عن اصابة الامير تشارلز ولي العهد البريطاني ب #فيروس_كورونا_المستجدّ : رئيس الوزراء البريطاني بوريس جونسون مصاب بفيروس #كورونا و يخضع للعزل لكنه مستمر في ممارة مهامه.	Statistics	Non Situational
325	1.25E+18	أبشروا علاج كورونا : من مركز ابحاث الطب النبوي بالمدينه المنوره‼️‼️‼️‼️ 👇👇👇 https://t.co/uFjCJuTvgI عبر @YouTube	Irrelevant	Non Situational
326	1.23E+18	حدث | «الصحة» السعودية: لا خطورة من تسلم الطرود البريدية القادمة من الصين من المستبعد انتقال «كورونا» عبر البضائع https://t.co/95rx4tXmiF	False Spread Method	Caution and Advice
327	1.24E+18	لا يوجد دليل علمي على أن الغرغرة بالماء الدافئ بالملح أو الخل تقضي على #كورونا_الجديد بسبب ان الفيروس يبقى في الحلق لعدة أيام قبل أن يصل إلى الرئتين وأن الغرغرة يمكن أن توقف الفيروس *الغرغرة المالحة والماء الدافئ هي أحد الطرق لتهدئة التهاب الحلق فقط	Fake Treatment or Cure	Doubt Casting and Criticizing
329	1.25E+18	🔴#عاجل متحدث #وزارة_الصحة: الغرغرة والمضمضة بالماء والملح لم تثبت جدواها علميًا والإكثار منها قد يسبب الجفاف والتشققات الداخلية https://t.co/K1LdFkLluU #فيروس_كورونا #الحالات_اليوم #صحتنا_في_منازلنا #صحيفة_تواصل https://t.co/DXTuoIGIQh	Fake Treatment or Cure	Doubt Casting and Criticizing
330	1.24E+18	-اثناء هذه الإجراءات الحساسة، استطاع ولي العهد عزل بلاده بإغلاق الحدود البرية وتقييد الجوية وإلغاء التجمعات منها الحرمين بحجة الوقاية من فيروس #كورونا، لكن لوحظ انعقاد حفل غنائي بعنوان "ليلة فارسية" ما اثار الريبة لدى المراقبين.	True Governmental Measure	Notifications or Measures
331	1.25E+18	أخبار - ماكرون يزور البروفيسور الذي اقترح علاج كورونا بدواء الكلوروكين https://t.co/NXGCzRtp4A	Fake Treatment or Cure	Doubt Casting and Criticizing
333	1.24E+18	🚬 التدخين يثبط جهاز المناعة و يؤدي الى زيادة التهاب الرئتين مما يجعل إصابة الشخص ب #كورونا_الجديد حرجة وقد تؤدي للوفاة بدون تدخل طبي سبب اخر يدعو اخواني المدخنين للتوقف https://t.co/jVeWo9JIOR	True Virus Origin and properties	Caution and Advice
334	1.25E+18	بدء عمليات التطهير العرقي في الصين الشعبية ضد الأجانب و خاصة الأفارقة بسبب العدد الكبير لمن ثبت إصابتهم بفيروس كورونا ! نحن أمام الجوله الثانيه من قتل الابرياء و الفقراء حول العالم بحجة كورونا ! ⁦🇵🇸⁩ #فلسطين #الصين #الكورونا #China #UnitedNations #السعودية #مصر #قطر #تونس https://t.co/8z8rZNdQZU	Hate and Exclusion	Non Situational
339	1.24E+18	إذا صمدت الشرعية في #كوفل و #الطلعة_الحمراء وكسر هجوم اليوم فلن يتمكن أنصار الله من التنسيق والإعداد لهجوم مماثل خلال العشرة الأيام القادمة وسيعطي ذلك فرصة لقوات الشرعية لاستعادة النفس وترتيب دفاعاتها في #صرواح #اليمن #صنعاء #الجوف #الجوف_الان #مأرب #العبر #منفذ_الوديعه #كورونا	Irrelevant	Non Situational
341	1.24E+18	الجوامع والكنائس في الداخل الفلسطيني خالية من روادها خوفاً من انتشار فيروس #كورونا الرابط البديل: https://t.co/qd8rnvW4rD #فلسطين https://t.co/1tpyCmCVIG	Irrelevant	Non Situational
345	1.24E+18	#الصومال تنظم إلى لائحة الدول التي اتخذت الحيطة و الحذر لتجنب تفشي #فيروس_الكرونا الخطير. فقد منعت الدولة الصومالية الرحلات الجوية من و إلى خمس بلدان. إقرأ المقال و تطلع على أسماء هذه الدول. https://t.co/C0hOcoeEnR	True Governmental Measure	Notifications or Measures
346	1.25E+18	أخبار أنه تم التوصل #لعلاج_كورونا وتم تجربته وأثبت فعاليته #بشيكاغو .. وهذا هاشتاقهم يارب يا كريم يسرها وفرجها 🙏🏻♥️. #remdesivir https://t.co/4OeZi5pCBQ	Irrelevant	Non Situational
348	1.24E+18	#جريمه_عدم_ختم_الجواز صراحة ماادري وش افسره هو غباء ولا لعانه ؟!! انا ارجح انها لعانة وسفالة وحقارة خصوصا دخولك وعند سؤالك ترفض الاجابة خصوصا انك تعلم تفشي المرض بالزفت ايران وتسكت لكن اللَّہ يعطيك ع قد نيتك يا الشيعي المواطن بنفسك وبأهلك وبأعز الناس ع قلبك	Hate and Exclusion	Non Situational
349	1.24E+18	إذا استمر ارتفاع حالات ال #كورونا في الجزائر سترى كيف تتم عملية الغلق على البلد دوليا في وقت كانت الجزائر قادرة على وقف الرحلات الجوية إلى الصين إيطاليا فرنسا و تفادي دخول المرض لكن الله غالب عندنا مسؤولين 00 فالراس حب المال .عمى الناس ... اصبحت مصلحة المال اهم من مصلحة الناس	True Governmental Measure	Notifications or Measures
352	1.24E+18	هام🔴 د.عادل المقرن "إستشاري أمراض المناعة بجامعة الملك سعود: 80% ممن يصابون بـ #كورونا_الجديد إصابتهم ستكون خفيفة ولا تحتاج سوى رعاية منزلية.. وتعزيز المناعة بالغذاء الصحي والنوم الكافي وتجنب الهلع والقلق.. والالتزام بتعليمات الجهات الصحية أهم ما يمكن فعله لمواجهة هذا الوباء.. https://t.co/R9P62o3rnY	True Symptom	Caution and Advice
354	1.24E+18	@pierreakiki الحل الوحيد لتجنب الكارثة هو اعلان حظر التجول لأسبوعين مع اغلاق جميع المنافذ البحرية والبرية والجوية، على امل الناس تلتزم بالتعليمات	True Governmental Measure	Notifications or Measures
357	1.24E+18	#أمانة_الطائف : إغلاق سوق بيع الجوالات بشارع ابو بكر ، ضمن الاجراءات الاحترازية الوقائية لمكافحة فيروس كورونا https://t.co/qCVM0HYlKo	True Governmental Measure	Notifications or Measures
358	1.24E+18	الوقاية من فيروس كورونا خير من علاجه.. سلّمنا وسلّمكم الله من كل مرض💙🙏 طرق الوقاية من الفيروس: عدم المصافحة.. تعقيم اليدين باستمرار.. عدم التواجد بالتجمعات والأماكن المغلقة.. تجنب لمس الأسطح غير المعقمة سلامتكم جميعا 👐 #الوقاية_مسؤوليتنا_جميعا https://t.co/bLPJKYqUYp	True Prevention Method	Caution and Advice
359	1.25E+18	بالتزامنا نوقف انتشار عدوى #فيروس_كورونا 🇸🇦💪 #كلنا_مسؤول #الزم_بيتك و إذا احتجت شيء عندك #التسوق_الالكتروني او #التسوق_في_الصباح ابتعد عن مصدر العدوى الأول : #التجمعات حافظ على #غسل_اليدين بالطريقة الصحيحة اذا حسيت بأعراض لاسمح الله حمل تطبيق موعد او كلم #الصحة_937 https://t.co/utzwiOD4Wy	True Prevention Method	Caution and Advice
361	1.24E+18	هل تساعد الغرغرة بغسول الفم على الوقاية من العدوى بفيروس كورونا-٢٠١٩ (كوفيد-١٩)؟ https://t.co/UVrHYSbkzR	Irrelevant	Non Situational
362	1.24E+18	أبو يتحدث مع صينية بتشربه ...-تسلمي يا بنتي دنا بقالي ٧٠٠٠ سنه هنا فالشمس محدش اداني بق مياه ، و القمر منييين ؟ -الصين -.......😱😱😱😱	Irrelevant	Non Situational
364	1.24E+18	#اقعد_في_بيتك هل من الآمن تلقي الطرود من المناطق التي أبلغت عن حالات إصابة بمرض كوفيد-19؟ نعم. إن احتمالات تلوث السلع التجارية عن طريق شخص مصاب بالعدوى هي احتمالات ضعيفة، كما أن مخاطر الإصابة بالفيروس عن طريق طرد نُقل وشُحن وتعرض لمختلف الظروف ودرجات الحرارة، هي مخاطر ضئيلة.	True Spread Method	Doubt Casting and Criticizing
366	1.24E+18	شركتان ألمانية وصينية تتعاونان في تطوير لقاح ضد كورونا - https://t.co/IIzc0qdp6i أعلنت شركة الأدوية الألمانية (بيونتيك- BioNTech) يوم الاثنين، عن تحالفها الاستراتيجي مع الذراع الصيدلانية لمجموعة (فوسوم غروب- Fosun Group) الصينية لتطوير وتسويق لقاح ضد كوفيد-19، في الصين. ... https://t.co/sO7Bqe9ePX	Irrelevant	Non Situational
367	1.24E+18	#كورونا_السعوديه المفروض الشخص اللي يتم اكتشافه انه رايح لايران يرحل لايران على اقرب طياره يعالجونه في ايران او يموت فيها يعني الحين اللي سافر لايران وش استفاد جاي بكورونا واذا تشافيت قدامك محاكمه وسجن وحرمان من السفر لو تموت احسن لك	Irrelevant	Non Situational
368	1.24E+18	إذا كانت لديك وقت طويل تقضيه مع أطفالك في المنزل، يمكنك استغلال موارنا التعليمية المجانية للأطفال لتثقيفهم حول النظم الغذائية الصحية وتعريفهم بما هو التغير المناخي وكيف يمكننا العمل سويا للقضاء على الجوع 👈 https://t.co/JkUaH6cAUS #كوفيد_19 https://t.co/R9I2LeCyVc	Irrelevant	Non Situational
372	1.24E+18	#أثير| اللجنة العليا للتعامل مع ⁧#كوفيد_19⁩ تقرر وقف دخول غير العمانيين إلى أراضي ⁧#السلطنة⁩ من جميع المنافذ البرية والبحرية والجوية، باستثناء مواطني دول مجلس التعاون لدول الخليج العربية. https://t.co/atxGhLvHK4	True Governmental Measure	Notifications or Measures
374	1.24E+18	#تكفون_اقعدوا_في_بيوتكم الوعي أن تعلم ما تفعله هو في صالحك وأن ليس له ضرر على الأخرين،، اضطرت الصين بالحجر الصحي في منزل للشعب وكانت تأخذ كل شخص يخرج من منزله بالقوة إلى الحجر الصحي وكانت تتابع الشعب عبر شبكة الجوال للمراقبة لتحركات الشخص،،، بدون حضر تجول أجلسوا في بيوتكم	True Prevention Method	Caution and Advice
375	1.24E+18	انتبه! غسل اليدين بالماء فقط لايكفي يجب عليك غسلها ب #الماء و #الصابون #فيروس_كورونا #كوفيد_19 https://t.co/K9Rp4lDxch	True Prevention Method	Caution and Advice
376	1.24E+18	@kasimf الصين تفوقت على الغرب في التكنولوجيا وهي متقدمة جداً في مجال تطوير الذكاء الاصطناعي ناهيك عن تقنية 5G التي ذعرت الغرب فإن الصين إما أنها وصلت أو قريبة تحقيق تقنية 6G ناهيك عن برنامج كوسمو للذكاء الصناعي الغرب يحاول جاهداً وبكل الطرق إعاقة تقدم الصين والتأكد من عدم سيطرتها عالميآ	Irrelevant	Non Situational
379	1.24E+18	".... المدخنين هم أكثر عرضةً للمضاعفات من مرض فيروس كورونا #كوفيد١٩ إذا ما اصيبوا بالعدوى!!… https://t.co/DFWwrNDz8G"	True Virus Origin and properties	Caution and Advice
380	1.24E+18	@samifatfat العالم عم تموت من الجوع بسبب الاقتصاد . مرض كورونا خطير . نت وكهرباء مش مأمن عند كل العالم . ضغط الدروس اون لاين مش مقبول بيكفي لحد هون تعبت اعصاينا والله حرام	Irrelevant	Non Situational
382	1.32E+18	تلقي لقاحات كوفيد-19 شيء جدًا هام وضروري. ويوفّر حماية كبيرة من المرض الشديد والمضاعفات الليّ تهدّد مرات حياتك - لا سامح الله - أو حياة النّاس اللّي تحبهم. كلّ أنواع اللقاحات المُعتمدة آمنة طبيًا وفاعليتها كبيرة، ويوصّي بيها كل الأطباء حول العالم. 💙 #منظمة_ممكن #طعّم_الآن https://t.co/CGQTK8yPYG	True Vaccine Info	Caution and Advice
384	1.24E+18	أشعة فوق البنفسجية لتنقية الهواء وتعقيم سلالم الحرم - #أشعة_فوق_البنفسجية #تعقيم_سلالم_الحرم #صحيفة_البلاد https://t.co/dbOV0FRQuZ https://t.co/XiBLctpqJB	Irrelevant	Non Situational
385	1.24E+18	#غرفة_الجوف لسلامتكم: ننصح بالابتعاد عن الأماكن المزدحمة، تجنُباً لخطر التعرض لـ #فيروس_كرونا #الوقايه_من_كورونا @SaudiMO https://t.co/DcJ9n1pOIV	True Prevention Method	Caution and Advice
386	1.24E+18	#وزارة_الداخلية : قررت حكومة المملكة تعليق سفر المواطنين والمقيمين مؤقتًا إلى كل من ( #الإمارات، #الكويت، #البحرين، #لبنان، #سوريا، #كوريا الجنوبية، #مصر، #إيطاليا، و #العراق). وإيقاف الرحلات الجوية والبحرية بين المملكة والدول المذكورة. (واس) #كورونا https://t.co/CnWeUz3O88	True Governmental Measure	Notifications or Measures
388	1.25E+18	@Bobian_News لا صحة لما يتداول عربياً بعنوان «وزارة الصحة السعودية تنتظر فتوى لجواز إفطار شهر رمضان لأن شرب الماء يمنع الإصابة بفيروس كورونا» , وقد أكدت سابقًا منظمة الصحة العالمية أن شرب الماء لا يمنع الإصابة بفيروس كورونا. https://t.co/WW5qErrsjm	Statistics	Notifications or Measures
390	1.24E+18	@nagatalnooh الصين في السر يعالجون وحتى الان لم يعلنون	Irrelevant	Non Situational
392	1.24E+18	الجو مو جو كورونا 😔	Irrelevant	Non Situational
395	1.24E+18	#تعلمت_من_كورونا هناك جانب مشرق في الأزمات: - تحسن ملحوظ في جودة الهواء حول العالم بفعل تدابير الحجر المنزلي - تراجع كبير في مستوى ثاني أكسيد النيتروجين الناجم عن المركبات والمصانع - مياه نظيفة تجري في قنوات مدينة البندقية وانخفاض مستويات التلوث في إيطاليا وأسبانيا وشرق المتوسط	Irrelevant	Non Situational
396	1.24E+18	كم يبقى #فيروس_كورونا على الأسطح؟ الكرتون: 24 ساعة، على الخشب: 4 أيام، في الهواء: 3 ساعات، على البلاستيك : 3 أيام، على الفولاذ: 3أيام، على الزجاج: 5 أيام. #أحمد_مازن https://t.co/sbl02arGnB	True Spread Method	Doubt Casting and Criticizing
397	1.23E+18	متى يجب ارتداء الماسك الواقي 😷 ؟ - إذا كنت تعتني بأحد المرضى المحتمل إصابتهم أو المصابين بفيروس كورونا المستجد، فيجب ارتداء الماسك. - إذا كنت مصاب برشح أو كحة. الماسك الواقي لايكفي وحده! يجب غسل الأيدي جيدا وبشكل دوري بالماء والصابون أو الكحول. #nCoV_2019 https://t.co/gg9bJS8lcK	True Prevention Method	Caution and Advice
398	1.24E+18	العراق يمددالحظر الجوال في جميع انحاء العراق لغاية (١١) /كما يغلق جميع الشوارع الفرعية والازقة بسبب انتشار فايروس كورونا	True Governmental Measure	Notifications or Measures
400	1.24E+18	@AdeelaOfficial السرطان مرض القلب والسكري مابينتشرو بالجو او من مصافحة .. لدغة الافاعي مالنا عايشين بالسافانا القلب والسكري والسرطان ولدغة الافاعي الن علاج شافي او مخفف للاعراض الكورونا لا 💀 لسا الوضع مخيف غسلو ايديكن وانهارو بكا عالمغسلة	True Prevention Method	Caution and Advice
401	1373495347	إعطاء 4.56 مليون جرعة إضافية من لقاحات كوفيد-19 في البر الرئيسي الصيني https://t.co/QtwytYCVI7	True Vaccine Info	Notifications or Measures
403	1.24E+18	غسل اليدين بانتظام من الاستراتيجيات الناجحة لتجنب الإصابة بفيروس كورونا (كوفيد 19) والمساهمة في وقف واحتواء انتشار الوباء في المجتمع. https://t.co/OUF0MWB8AM	True Prevention Method	Caution and Advice
404	1.24E+18	@MohammedBabik15 @osama_11_11 احيانا .. المنتج (نصف المصنع) ميزتو التنافسية اعلى من المنتج النهائي .. مثال على كدة الواح الطاقة الشمسية مابتقدر تنافس فيها الصين مثلا .. ليه ؟ هي متقدمة على الجميع بمراحل من ناحية بنية تحتية وسلسلة توريد وكفاءة انتاجية وحاجات تاني كتيرة خالس خالس	Irrelevant	Non Situational
406	1.25E+18	#التجمع_الصحي_بالقصيم #أبطال_الصحة #كورونا #التعلم_عن_بعد #منسوبي_وزارة_الصحة https://t.co/rsyGXYai5G	Irrelevant	Non Situational
408	1.24E+18	@NawalAlHomoud @salmanlrd1 الصين عالجت الصينيين صح إيران ولبنان وتركيا وقطر والحوثيين لم يعالجوا كورونا بل نشروها وهذه طريقة الملالي والإخوان ومن يتبعونهم. عاشت الكويت وعاشوا أهلها بحفظ من الله أما الملالي والإخوان لمزبلة التاريخ	Irrelevant	Non Situational
409	1.24E+18	فيروس #كورونا المستجد ما هو ؟ أعراضه طرق انتقال المرض والوقاية منه هل يتوفر له علاج أو لقاح ؟ #تثقيف_صحي https://t.co/z2k1kO4KqT	Irrelevant	Non Situational
410	1.24E+18	اختفت السحابة المرئية للغازات السامة المعلقة على القوى الصناعية تقريبًا. و من 3 فبراير إلى 1 مارس ، انخفضت انبعاثات ثاني أكسيد الكربون بنسبة 25٪ على الأقل بسبب إجراءات احتواء الفيروس التاجي ، وفقًا لمركز أبحاث الطاقة والهواء النظيف (CREA)	Irrelevant	Non Situational
411	1.40E+18	أثبت اللقاح -بفضل الله- أنه فعّال وآمن، #خذ_الخطوة لتحافظ على نفسك من المضاعفات التي تنتج عن الوباء ✅ #لقاح_كورونا #عش_بصحة https://t.co/9sBqOpGqDv	True Vaccine Info	Caution and Advice
412	1.24E+18	الفايروس لايستقر في الهواء بل على الأرض لذا لا ينتقل بواسطة الجو. فايروس الكورونا عند سقوطه على سطح معدني فإنه سيعيش 12 ساعة لذا غسل اليدين بالصابون والماء بشكل جيد يفي بالغرض.	True Spread Method	Caution and Advice
414	1.25E+18	جون نيكولز ، أستاذ علم الأمراض بجامعة هونغ كونغ قال ان كرونا سوف يحرق نفسه في غضون 6 اشهر, وان الفايروس يحترق مع اشعة الشمس وانه يصبح غير فاعل في درجة 30 وكلما ارتفت الحرارة كان بقاءه وانتشاره مستحيلا https://t.co/YIq5nUEzV2	False Virus Origin and Properties	Doubt Casting and Criticizing
415	1.24E+18	@Yamanaat_ @_1_az_Khaild_ok الامارات مشكوره مأجوره اجلت طلابنا واسرهم من الصين طيب وابناء الجوف واسرهم والذي عملت بهم مليشيات الحوثي اكثر من الف مره من فيروس كورونا من سينقذهم برأيك وانتم من اجلى الامارات من اليمن هذه المره مافيش امارات لعنتي عليكم	True Governmental Measure	Notifications or Measures
416	1.24E+18	#بدل_عدوى_لموظفي_الجوازات ياخي وربي كل يوم نقابل حالات مشبوهه ومفصحين وقلق ونمنع دخول ونقابل الجمهور اكثر قطاع يختلط بالجمهور الجوازات يآرب يفعلون لنا بدل العدوى ! الوافدين عندهم ! طيب احنا بالمنافذ احنا اللي نستقبل الوافدين وغيرهم وحاليا احنا والصحه الخط الأمامي ضد كارونا	Irrelevant	Non Situational
419	1.25E+18	إقلاعك عن التدخين هذه الفترة يمنحك بإذن الله مناعة أقوى ضد فايروس #كورونا_الجديد ويجنبك المشاكل المتعلقة بالرئة، ويحسن صحة قلبك ويقلل احتمالية اصابتك بالسكتة القلبية، ويزول الالتهاب المزمن بعد أسابيع قليلة من الإقلاع عن التدخين. https://t.co/w7X9aTDhSN	True Symptom	Doubt Casting and Criticizing
421	1.23E+18	متعافين من كورونا في الصين يتبرعون ببلازما من دمهم للمساعدة في علاج الآخرين. https://t.co/Q8xBm4SrbD	Fake Treatment or Cure	Doubt Casting and Criticizing
422	1.24E+18	أكد الدكتور فوزي عداد الأستاذ في جراحة القلب في مستشفى عبد الرحمان مامي اليوم الثلاثاء 17 مارس 2020 في تصريح اذاعي لشمس أف أم ،على وجوب اتخاذ إجراءات عاجلة لتفادي تواصل انتشار فيروس كورونا المستجد، داعيا إلى ضرورة فرض حظر التجول في البلاد. #فيروسكورون https://t.co/i0kMUcAZps https://t.co/0ov0Rw7ukF	True Prevention Method	Notifications or Measures
423	1.22E+18	بناء مستشفى كامل خلال عشر أيام❗️ يا احنا جايين من كوكب ثاني يا هم جايين من كوكب ثاني مستحيل نكون احنا و هم اثنينا من ذرية آدم في شي غلط #عطنا_امنياتك_بكلمه #كورونا #الصين #الكويت # https://t.co/Jidido7LNk	True Governmental Measure	Notifications or Measures
424	1.24E+18	# اوقفوا الرحلات الجوية والبحرية واغلقوا الحدود #فيروس_كورونا	True Prevention Method	Caution and Advice
425	1.24E+18	كيف تحمي نفسك والآخرين من مرض فيروس كورونا (كوفيد-19) ✅ نظف اليدين باستمرار ✅ عند السعال والعطس، احرص على تغطية الفم والأنف ✅ تجنب الاقتراب من الأشخاص المصابين بالحمى والسعال المزيد: https://t.co/iI6bLczim0 #COVID19 https://t.co/mLG79zw44D	True Prevention Method	Caution and Advice
427	1.24E+18	@1ZcDXGEgCcwOPH7 انظري غباء القرار حينما استخدم كلمة ( الإفصاح ) ... لماذا على المسافر الإفصاح عن زيارته إلى ايران أو الصين . ضابط الجوازات اليمني يفحص جواز الزائر وسيعرف ما اذا صاحب الجواز سافر إلى ايران أو الصين من خلال تأشيرات الدخول والخروج في جواز المسافر .... ثم من يفكر اصلا بزيارة اليمن .	Irrelevant	Non Situational
428	1.25E+18	سخرية واسعة من اقتراح ترمب حقن مرضى #كورونا بالمطهرات.. و«ديتول» تحذر «السائل به سم قاتل» https://t.co/VVgqUFtXbn	Fake Treatment or Cure	Notifications or Measures
430	1.23E+18	RT @AlArabiya_Brk: أوامر للجيش الإيراني للتدخل لمكافحة فيروس كورونا في البلاد #العربية_عاجل https://t.co/a1vIGVFnOW	True Governmental Measure	Notifications or Measures
431	1.25E+18	ارتفاع كارثي للوفيات يوم أمس في #أمريكا بسبب فيروس #الكورونا.. حيث توفي ٩١٢ شخص يوم أمس فقط.. مما رفع مجموع الوفيات في أمريكا إلى نحو ٤ آلاف وفاة حتى الآن.. والتوقعات تشير إلى احتمالية زيادة عدد الوفيات لأكثر من ١٠٠ ألف.. الله يلطف بالناس وخاصة الضعفاء #كورونا_العالم_ميتر	Statistics	Notifications or Measures
432	2215886886	‘الصحة’ تعلن تقديم 17,879 جرعة من لقاح ‘كوفيد-19’ خلال الساعات الـ24 الماضية.. والإجمالي حتى اليوم 24,105,247 https://t.co/egy2fyZCDw	True Vaccine Info	Notifications or Measures
434	1.25E+18	الفيديو موجود بالقناة بشكل كامل #كورونا #فايروس_كورونا #النيفوز #علاج #علاج_كورونا #نصائح #مقابلة #يوتيوب #شخصية #جديد https://t.co/BY6vQFZge8	Irrelevant	Non Situational
436	1.25E+18	البرتوكول المصرى للعلاج كورونا فى 5 أيام .... من مؤتمر وزيرة الصحة اليوم	Irrelevant	Non Situational
437	1.24E+18	@iAbod_15 الحين حضر التجول كيف يمديني اروح للبقالة اشتري ولا الاستراحة قريبه مو بيتنا ولا اطلع اشم هواء ولا كيف	Irrelevant	Non Situational
440	1.25E+18	@awami89 الحمدلله على الصحة .. وربي يعطيك ماتتمنى ..~	Irrelevant	Non Situational
441	1.25E+18	أحدها دمر الفيروس في 48 ساعة.. عقاقير أثبتت نجاعتها بعلاج كورونا https://t.co/4QlWjQcDKP	Irrelevant	Non Situational
444	1.24E+18	فايروس كوفيد ١٩ "كورونا" خذوا الموضوع على محمل الجد،اقرأوا عنه من مصادر موثوقة،من خلال معرفة طرق الوقاية منه، و أهمها عدم الاختلاط ولمس مقتنيات أشخاص اخرون، ومن يظهر عليه أعراض ارتفاع درجات الحرارة او السعال التوجه فورا للمستشفى. مصابين بالفايروس نقلوا العدوى ومعهم أعراض طفيفة	True Prevention Method	Caution and Advice
445	1.24E+18	احرص على اللتشيني يا طالب المناعة ... وهو البرتقال في لهجة مشاعة فيه فيتامين سي فاشربه واحتسي ... ثلاث مرات يا صاح ، والجزر فاقتسي يحميك رب العرش من الكورونا ... وصل يا الله على نبينا المأمونا https://t.co/on98e0NYj3	Irrelevant	Non Situational
446	1.24E+18	ايش فائده حظر التجول من المغرب للفجر اذا بتصير هذه الزحمه والاختلاط من بعد وقت الحظر على الاسواق ومحلات الخضار ياناس متى تستوعبو بخطوره #فايورس_كورونا وانتقاله السريع متى تفهمو الخروج للضروره القصوى فقط وما راح تموتو من الجوع ياعالم #البنوك_السعوديه #الأمر_الملكي https://t.co/LSMzCmmbI6	True Spread Method	Caution and Advice
449	1.25E+18	إيطاليا تحقق تقدما غير مسبوق في علاج كورونا وتعلن عن رقم قياسي للمتعافين https://t.co/7CrY07fLvF	Statistics	Notifications or Measures
451	1.24E+18	@EdyCohen أعلنت الجوية الجزائرية عن تخفيض رحلاتها من وإلى فرنسا فيما علقت حركة النقل الجوي بين الجزائر وإسبانيا وباتفاق مشترك بين الحكومتين الجزائرية والمغربية وقف الرحلات الجوية بين مؤقتا ، كإجراء احترازي وفي وقت سابق ، علقت الجزائر الرحلات سابقا مع الصين وإيطاليا التي انتشر فيها الفيروس	True Governmental Measure	Notifications or Measures
453	1.24E+18	@AljawazatKSA السلامعليكم ورحمة الله وبركاته خر موعد للخروج الأخير هو 4 أبريل ، سينتهي وقتي في 4 أبريل. كانت تذكرتي يوم 29 مارس. ولكن بسبب كارونا ، تم إغلاق جميع الرحلات الجوية. كيف يمكنني الذهاب بعد ذلك هل يجب أن تأخذ ورقة من جوازات؟ ماذا أفعل؟	True Governmental Measure	Notifications or Measures
456	1.23E+18	مركز أبوظبي للصحة العامة: "لا يوجد دليل علمي على أن تناول الثوم يحمي من فيروس كورونا، لكن التمسك بعادات النظافة الشخصية ، مثل غسل اليدين بالماء والصابون باستمرار ، يمكن أن يساعد في الوقاية من المرض https://t.co/XcTT6X4WCc https://t.co/eitByMNLDe	Fake Treatment or Cure	Doubt Casting and Criticizing
458	1.24E+18	نصائح للوقاية من فيروس الكورونا👇 ✔تجنب لمس عينيك،أنفك أو فمك إلا بعد غسيل اليدين ✔اغسل يديك بالصابون لمدة ٤٠ ثانية ✔عند السعال و العطس قم بتغطية الأنف و الفم بمنديل وحيد الاستعمال ✔تجنب مخالطة الأشخاص المصابين بالانفلونزا ✔احرص على اتباع تعليمات وزارة الصحة #أركان #كورونا https://t.co/jjfuEtSolq	True Prevention Method	Caution and Advice
459	1.24E+18	1.7 مليون وظيفة على الأقل ستخسرها #المنطقة_العربية في عام 2020، و42 مليار دولار من الناتج المحلّي الإجمالي. هذه بعض أوجه الخسارة الاقتصادية الناجمة من انتشار فيروس #الكورونا في الدول العربية. https://t.co/MX6XWl4QW5	Statistics	Non Situational
461	1.24E+18	الغرغرة بماء و ملح و خل و ليمون ليست لها دليل علمي لقتل الفايروس #كفاية_اشاعات و معلومات مغلوطة #كورونا_السعوديه #كورونا #كوفيد١٩ #COVID19	Fake Treatment or Cure	Counter Rumors
462	1.25E+18	إوعي الشهامه في يوم تاخدك وتضحي بحقوقك في سبيل شوية جحده لو اتحطوا في يوم مكانك هيدوسوك انت وحقوقك كبني ادم منهم وعايش وسطهم https://t.co/38KRHykx80	Irrelevant	Non Situational
465	1.23E+18	شاهد كيف انتشر فيروس كورونا بسرعة في الصين ثم انتقل إلى العالم ⠀ كاميرات مراقبة تُسجّل مشاهد لمصابين بفيروس كورونا في الصين يتركون آثار من لعابهم عمداً في الأماكن العامة وعلى أزرار المصاعد ويبصقون على غيرهم لتنتقل العدوى للآخرين ⠀ أحقر من كذا مافيه https://t.co/kJ8FPU7gcg	True Spread Method	Doubt Casting and Criticizing
466	1.22E+18	أتمنى من #الصين التعاون مع سلوى المطيري في علاج #كورونا	Irrelevant	Seeking/offering help
468	1.24E+18	الجانب المشرق من فيروس كورونا(كوفيد-19) لو نظرنا إلى الارض التي نعيش في غلافها الجوي و على ارضها و نستنذف مواردها الطبيعيه و نقضي على كل مظاهر الحياة الطبيعية في البر و البحر و الجو سوف ندرك ان من حق الطبيعة الدفاع عن نفسها لعمل توازن في الطبيعه مرة اخرى واننا نحن الفيرس الحقيقي	Irrelevant	Non Situational
469	1.23E+18	وكالة الأنباء الفرنسية تكشف حقيقة فيديو آلاف الغربان المُحلّقة فوق ووهان الصينية https://t.co/WALUF6jtgi https://t.co/fjhKycNMTQ	Irrelevant	Non Situational
470	1.25E+18	#التدخين يزيد احتمالية الاصابة بفيروس #كورونا المسبب لمرض #كوفيد١٩ لعدة اسباب: ١- يضعف الجهاز التنفسي. ٢- قرب اليد من الفم. ٣- مشاركة منتجات الدخان بين الناس يسهل انتقال الفيروس بينهم. https://t.co/rjIB9jobSE	True Virus Origin and properties	Caution and Advice
471	1.24E+18	الشعب المصرى تقريبا لسه سامع عن الكورونا و بدأوا يدوروا على ماسكات و نسفوا جيل الإيدين و فيتامين سي و الكحول هيرشوه فى الهوا خلاص 🤷🏻‍♀️🤦🏻‍♀️	Irrelevant	Non Situational
474	1.24E+18	ماهي المدة #التي يعيشها #فيروس_كورونا على الأسطح: #على الزجاج .. 5 ايام على #الخشب .. 4 ايام على #الفولاذ.. 3 ايّام على #البلاستيك.. 3 ايام على #الكرتون.. 24 ساعة في #الهواء .. 3 ساعات كحد أقصى المصدر : صحيفة لو #باريسيان	True Spread Method	Caution and Advice
475	1.23E+18	أكدت "الصحة" أنه من المستبعد انتقال فيروس كورونا الجديد عبر البضائع، وطمأنت الجميع بعدم وجود خطورة في التعامل مع الشحنات والطرود البريدية الواردة من الصين وغيره من الدول التي يسري فيها المرض. https://t.co/0LkUp8DGrj https://t.co/w9nLXCiLy4	False Spread Method	Doubt Casting and Criticizing
477	1.25E+18	يبدو أن علاج كورونا الحاسم يقترب.. #الرؤية_بلا_حدود https://t.co/bT1oHqzJJV	Irrelevant	Non Situational
479	9.93E+17	أفريقيا تقاوم اللقاحات بشدة أعلنت منظمة الصحة العالمية إطلاق برنامج إنتاج لقاحات #كورونا في #إفريقيا بعد الانتشار المنخفض للتطعيمات بسبب المعلومات المضللة مشيرة أن 11٪ فقط تمكنوا من تلقي #اللقاحات رغم الزيادة الكبيرة في الجرعات. جماعات مناهضة #التطعيم https://t.co/Oc2mYTRNwW https://t.co/noySyYcmJi	True Vaccine Info	Caution and Advice
480	1.24E+18	السلام نظر ، العطس في مناديل ، المعقم في الجيب ، الكمام على الفم والأنف ، تقليل التواجد في أماكن التجمعات. الاهتمام بالنظافة والتعقيم المنزلي وبيئة العمل والاستراحات والأماكن العامة. المبادرة بالذهاب للمستشفى عند شعورنا بالحرارة أو الأعراض. التوكل على الله #قرارات_حاسمة #كورونا	True Prevention Method	Caution and Advice
482	1.25E+18	٣٠ جهاز تنفس ستصل إلى الصحة الوطنية NHS الأسبوع المقبل! من شركة Penlon كجزء من اتحاد يضم Ford و Siemens و Mercedes و McLaren و Meggitt! https://t.co/Q3wQ9trFFy	True Governmental Measure	Seeking/offering help
484	1.24E+18	غسل اليدين بالماء والصابون بانتظام تغطية الفم والأنف عند الكحة والعطاس تجنب الاتصال المباشر مع شخص تظهر عليه أعراض المرض #الوقاية_من_كرونا https://t.co/B96o5YYEED	True Prevention Method	Caution and Advice
485	1.24E+18	إغلاق الحدود بحيث لايدخل ولايخرج احد لازم منه باعتباره دول الجوار بدي ينتشر فاها الوباء بنسبة لليبين الي في مناطق (الوباء)الافضل انهم يلزمو مكانهم ويحافظو علي اتخاذ لاجراءات للاحترازية انتشار المرض في صين هو قيام صينين بالخروج من مدينة ووهان ونشروه في كامل صين،متساهموش فنشر لمرض.	True Governmental Measure	Notifications or Measures
486	1.25E+18	امتنع عن التدخين .. خصوصاً في فترة انتشار #فيروس_كورونا #كوفيد_19 https://t.co/eyxQyGoQ2L	Irrelevant	Caution and Advice
487	1.24E+18	اخوي تبي تطلع ضروري للسوبرماركت تشري اغراض سجل احتياجاتك بورقه والا بملاحظة الجوال وادخل خذ اغراضك واطلع مو تقعد ساعتين تفتر بالسوق ولاتنسى لبس القفازات والمعقم وغسل يديك بالصابون اول ماتدخل البيت قبل تسلم على عيالك #خلك_في_البيت #فايروس_كورونا #الزم_بيتك	True Prevention Method	Caution and Advice
488	1.23E+18	RT @makkahnp: كيف تختار القناع #الطبي المثالي للحماية من #الفيروسات؟ https://t.co/SoAOaW0W0Q #كورونا #كورونا_الجديد #صحيفة_مكة https://t…	Irrelevant	Non Situational
489	1.24E+18	#شكرا_الدفاع_الجوي صقور سعوديه تواجه فيروس كورونا المستجد على الأرض وصقور تواجه إرهاب إيران وميليشياتها في الجو ويبقى أبناء المملكة دائماً في الموعد وهذه البلاد محفوظة من رب العباد.اللهم احفظ وطني وانت خير الحافظين https://t.co/d01DOmF5XP	Irrelevant	Non Situational
490	1.24E+18	المدة التي يعيشها #فيروس_كورونا على الأسطح حسب صحيفة لو باريسيان: على الزجاج .. 5 ايام على الخشب .. 4 ايام على الفولاذ.. 3 ايّام على البلاستيك.. 3 ايام على الكرتون.. 24 ساعة في الهواء .. 3 ساعات كحد أقصى #اقعد_في_بيتك #كورونا_الاردن #كورونا #قانون_الدفاع	True Spread Method	Caution and Advice
491	1.24E+18	#المنتجات_متوفرة تلمسوا حاجات الضعفاء من حولكم، فبعضهم يجمع قوت كل يوم بيومه وقد تعطلت مصالحه بعد الحجر المنزلي ومنع العمل والبيع. تصدقوا لعل الصدقات تجلو الغمة. تصدقوا بخفاء ولا تتبعوها منّاً ولا أذى. فكم من متعفف وجاره يسرف في الشراء خشية الجوع.	Irrelevant	Non Situational
492	1.25E+18	هل يمكن للذباب والبعوض حمل ونقل فيروس كورونا؟ #كورونا #خليك_بالبيت #كوفيد_19 https://t.co/FLQ6LSWcBi	Irrelevant	Non Situational
494	1.24E+18	@qatnology أعراض فيروس كورونا المستجد : - كحة جافة - ارتفاع درجة الحرارة - ضيق في التنفس - الرغبة الملحه للسفر حول العالم	True Symptom	Caution and Advice
495	1.24E+18	الأردن يعلق الرحلات الجوية ويوقف الدراسة والصلاة بالمساجد بسبب كورونا https://t.co/JelaeCMkkV	True Governmental Measure	Notifications or Measures
496	1.24E+18	أكدت صحيفة “ديلي ميل” البريطانية أن #فيروس_كورونا قادر على العيش على شاشات هواتفكم المعرضة للهواء وللمس كثيرا لمدة تصل حتى أسبوع ما يشكل احتمالات إضافية للعدوى وينصح الخبراء بتعقيم أجهزة الهاتف مرتين يوميا على الأقل ويمكن تعقيم الهواتف باستخدام مسحات الكحول الطبية https://t.co/T804vKY5ID	True Spread Method	Caution and Advice
499	1.25E+18	أيام كهذه تحتاج لتعزيز جهازك المناعي بالمكملات مثل #فيتامين سي و غيرها ادخل الرابط ادناه و اختر ما يناسبك لك و لأسرتك https://t.co/aRWRJqDyK7 استخدم كود #خصم DUL0827 #السعودية #مصر #الامارات #البحرين #الكويت #كورونا #كوفيد_19 #تخفيضات #كوبون_خصم #كوبونات #صحة #رمضان2020	Irrelevant	Non Situational
500	1.24E+18	https://t.co/tR2FtDLOz8 حقيقة شكل فيروس كورونا بعد تكبير الصورة 2600 مرة	Irrelevant	Non Situational
503	1.24E+18	الفيروس لا يستقر في الهواء بل على الأرض لذا لا ينتقل بواسطة الجو. فيروس كورونا عند سقوطه على سطح معدني فانه سيعيش 12 ساعة لذا غسل اليدين بالصابون والماء بشكل جيد يفي بالغرض. #فيروس_كورونا	True Spread Method	Caution and Advice
505	1.25E+18	التدخين و COVID-19 ! من المرجح أن يكون المدخنون أكثر عرضة للإصابة ب كوفيد١٩ لأن التدخين يعني أن السجائر الملوثةعلى اتصال بالشفاة مما يزيد من إمكانية انتقال الڤايرس من اليد إلى الفم #عمان_تواجه_كورونا #فيروس_كورونا_المستجدّ #الحجر_المنزلي Photo credit: https://t.co/WCghnfqIfj https://t.co/xZcdW3q4i0	True Virus Origin and properties	Doubt Casting and Criticizing
506	1.25E+18	اتّفق الكبار(السعوديه العظمى،أمريكا ،روسيا) فعاد الاستقرار لسوق الطاقة العالمي. أما الصغار فأحدهم يواجه إنفلات أمني من العلوج وتردي إقتصادي رهيب والآخر شارد بجزيره وتارك الشبك للمترديه والنطيحه و زبايل قناةالخنزيره أما الثالث مشغول يشمم سرواله لشعبه كعلاج كورونا #السعوديه_العظمي https://t.co/djc86HuXqf	Irrelevant	Non Situational
511	1.24E+18	&lt;&lt; Thanks #Covid19 , Finally I breathe clean air . All the screams of the world did not prevent pollution the calm alone did it &gt;&gt; &lt;&lt; شكرا #كوفيد19 ، أخيرا أنا أتنفس هواء نقي ، رغم كل صرخات العالم ، لم يتوقف التلوث الهدوء لوحده فعلها &gt;&gt; #Covid_19 #coronavirus #StayStrong https://t.co/MZG2uxgGEY	Irrelevant	Non Situational
512	1.25E+18	الكل في إنتظار علاج كورونا ولكن العلاج هو التصالح مع الله عز وجل حتى يأمر جنوده بالرحيل .. إستغفروا الله أحبتي لكي يزيح عنا الضر والبلاء . أستغفرالله العظيم الذي لا إله إلا هو، الحي القيوم وأتوب إليه.	Irrelevant	Non Situational
514	1.24E+18	الخبر دا هيعمل اللي معملوش حظر التجول https://t.co/yd590WnNjk	Irrelevant	Non Situational
515	1.25E+18	اردوغان لو أمسك بيده قليلا من "التبن" وقال هذا علاج كورونا لأكلته بهائم الإخوان وأولهم اخوان اليمن حزب الاصلاح #محمد_بن_سلمان_لاقال_فعل #الاصلاح_حزب_الفجور #الاصلاح_يخون_التحالف #الجنوب_العربي #اليمن	Irrelevant	Non Situational
516	1.24E+18	#صوره_من_العزل_المنزلي ابد كله ع الجوال دخول تويتر استقرام سناب شات https://t.co/eoCC7vnEdP	Irrelevant	Non Situational
518	1.22E+18	كيفية الوقاية￼￼￼￼￼￼ من عدوى كورونا المستجد: غسل اليدين بالماء والصابون بانتظام تغطية الفم والانف عند السعال والعطس طهي اللحوم والبيض جيد􏰀 تجنب الاتصال المباشر مع أي شخص تظهر عليه أعراض أمراض الجهاز التنفسي مثل السعال والعطس	True Prevention Method	Caution and Advice
519	1.24E+18	الإمام السيد علي #الخامنئي يوافق على مقرح رئيس السلطة القضائية بالعفو او خفض عقوبات السجناء بمناسبة رأس السنة الشمسية وعيد البعثة النبوية(ص) - موافقة الإمام الخامنئي يأتي كذلك في إطار توجيهات السلطة القضائية بتخفيض عدد السجناء بسبب تفشي فيروس #كورونا المستجد #سيدي	Irrelevant	Non Situational
521	1.24E+18	#ملتقى_اعلاميي_الجوف 🔴 عاجل : #فيروس_كورونا يهدد باستخدام "الخطة ب" خلال فترة السماح لـ #منع_تجول #انا_جالس_في_بيتي @AljoufSA @media_ksa @MOISaudiArabia @SaudiMOH https://t.co/ywe2JSoRdB	Irrelevant	Non Situational
522	1.22E+18	اعمال بناء مستشفى هوشنشان في ووهان اكتملت ، وسيستقبل المستشفى مرضى #فيروس_كورونا ابتداء من يوم غد ، الجيش الصيني نفذ المشروع https://t.co/PYPAr44dFW	True Governmental Measure	Notifications or Measures
523	1.25E+18	تشير دراسة بأن المدخنين لديهم خطر أكبر إذا أصيبوا بفيروس ⁧#كورونا_الجديد⁩، ويعد هذا الوقت فرصة عظيمة للإقلاع عن التدخين لتجنب خطر الإصابة بالمرض. ⁧#كلنا_مسؤول⁩ ⁧#ترجمات_أحمد_مباركي⁩ https://t.co/Bq8Jlba0Yx	True Virus Origin and properties	Doubt Casting and Criticizing
524	1.25E+18	🌐#عاجل🌐إدارة الغذاء والدواء الأمريكية تحذر من استخدام هيدروكسي كلوروكين وكلوروكين لعلاج كورونا خارج المستشفيات......* *🌐#عاجل🌐ترامب يقول إنّ تصريحاته حول حقن التعقيم كانت "ساخرة"....*	Fake Treatment or Cure	Caution and Advice
525	1.24E+18	#فعاليات_السعودية - وزير الصحة: قمنا بتوعية أحد الأشخاص حول “كورونا” لكنه لم يلتزم وأصيب بالفيروس #الجوف https://t.co/mJd59rW6Kh	Irrelevant	Non Situational
526	1.24E+18	#سميح_ساويرس : اكتشاف حالة #كورونا لـ"سويسرى" بفندق بـ #الجونه وتلقى العلاج وسافر #فيروس_كورونا https://t.co/dfO1F3JQGb https://t.co/vwn10hMbIO	Irrelevant	Non Situational
527	1.24E+18	@caryl_karen الأخبار المتداولة عن إصابة الشيخ محمد بن زايد بفيروس #كورونا أعتقد أنها غير صحيحة ، ولكن كمية الشماتة التي لاحظتها على هذا الخبر بين العرب من المحيط إلى الخليج استفتاء حقيقي على اتساع مخيف لمستوى الكراهية الذي حصدته #الامارات لدى الشعوب العربية في ظل قيادته	Statistics	Notifications or Measures
528	1.23E+18	#المواطن_المصاب متحدث الصحة: مصاب #كورونا_الجديد وهو مواطن من محافظة القطيف لم يفصح بقدومه من إيران، وتم الكشف على 70 مخالطاً له وسيتم الإعلان عن النتائج خلال الساعات القادمة. https://t.co/zktGVbbyVH	Statistics	Notifications or Measures
529	1.24E+18	@vivalalgerie7 الحكومة وراء تفشي فيروس كورونا في الجزائر بسبب عدم تعليق الرحلات الجوية و البحرية مع الدول المتضررة	False Governmental Measure	Notifications or Measures
530	1.24E+18	الحلقة 14 : كورونا خايف على مستقبله معنا ويكشف علاقته بالغرغرة وكم يجلس بالأنف . #كورونا @GHC_GCC https://t.co/QijGEPDvwH	Irrelevant	Non Situational
531	1.25E+18	#ديلي_ميل : دواء تجريبى لـ #السرطان أمل جديد في علاج #كورونا .. فهل ينجح؟ #فيروس_كورونا للتفاصيل.. https://t.co/EuvsWWTCRJ	Irrelevant	Non Situational
532	3215996722	@Bnt_Faisal20 وعليكم السلام بشكل عام يعتبر لقاح فيروس كورونا آمن ويحمي من المضاعفات الشديدة والوفاة من كوفيد-19،وقد تشمل الأعراض الجانبية الشائعة بعد تلقي اللقاح: - الشعور بالتعب والتوعك والصداع - ألم في موضع الحقن - آلام في العضلات - ارتفاع درجة الحرارة ورعشة بالجسم -1	True Vaccine Info	Caution and Advice
533	1.25E+18	إدارة السلامة بالإدارة العامة للدفاع المدني بالجبيل تطلق #سلامتك_بمنزلك_غايتنا لتوعية الأسر خلال فترة الحجر المنزلي وذلك من خلال رسائل توعوية متنوعة وهادفه. #كلنا_مسؤول #تعليم_الشرقية #تعليم_الجبيل @SaudiDCD #خليك_بالبيت @Moammarzahrani https://t.co/YjGXfn7M3A	True Prevention Method	Caution and Advice
535	1.25E+18	بالـ#إنفوجرافيك.. العديد من الدول اعتمدت تقنية علاج #كورونا بالبلازما.. يمكن أن تكون تحولا حاسما في التعامل مع الفيروس.. تعرف على الحقائق #وقاية_وأمان #COVID19 https://t.co/peiEQYXZ6P	Fake Treatment or Cure	Notifications or Measures
536	1.24E+18	الأرض في إجازة! - كتب عصام قضماني ها هي ذي الأرض تلتقط أنفاسها وترتاح في إجازة منا نحن البشر، وقد عادت تتنفس هواء عليلا بلا ثاني أكسيد الكربون ولا أدخنة بيضاء ولا سوداء ولا حتى ضجيج، في فرصة لم تكن لتحدث طوعا، فألزمنا بها فيروس كورونا جبرا https://t.co/hQr9Sdvp4f	Irrelevant	Non Situational
537	1.25E+18	اثبتت لنا أزمة كورونا ان التطبيل الإعلامي الذي تعيشه بعض الدول سوف يهدم قيم كثيره في نفوس مواطنيها وكذلك يثبت ان إدارة الازمات تكاد تكون معدومه لديهاوهو للأسف الشي الحاصل في كثير من اقتصادها ورؤيتها #إجلاء_مبتعثين_أمريكا #اجلاء_السعوديين_العالقين_بالخارج #اجلا_السعوديين_قبل_رمضان	Irrelevant	Non Situational
540	1.24E+18	هل يحمينا الثوم من فيروس كورونا؟ #احمى_نفسك_احمى_بلدك #كورونا #كورونا_الجديد #فيروس_كورونا https://t.co/zUjSKXTZJZ	Irrelevant	Non Situational
541	1.23E+18	الجلسة المقررة لمناقشة مرض " الكورونا " أُلغيت ، وعِوضاً عنها سيتم عقد لجنة لبحث تداعياتها على البلد !! أُلغيت بعد أن تأكدوا انها ستفشل ولا هي بصالح الطرف الموالي للريس، أما المضحك بإن اللجنة التي وافقت على المرض 5G هي من ستناقش صحة المواطنين من " الكورونا " ✌️	Irrelevant	Non Situational
543	1.22E+18	الجرعة الثالثة التنشيطية من لقاح #فيروس_كورونا تقوي مناعتك ضد العدوى، ويمكنك تلقيها بعد مرور ٦ أشهر من تلقي اللقاح… اللقاح آمن وفعّال ومجاني 👌 #معًا_نطمئن https://t.co/qZhoyKg2f5	True Vaccine Info	Caution and Advice
544	1.25E+18	@BobAB7 الاعداد هذينا غير صحيحة و بأمكانك تدخل ع موقع منضمة الصحة العالمية منذ بدايتها ف صين وحتي الأن العدد لم يتحاوز600 الف مصاب وادخل ع موقع وتأكد راه في مواقع كاذبة	Irrelevant	Non Situational
545	1.24E+18	سوف تتوفر بإذن الله الأدوية ضد مرض كورونا المستجد كوفيد-19 خلال عدة أشهر وسوف يتوفر اللقاح ضدة خلال 12-18 شهر من الأن تقريباً. https://t.co/jaAfwEYMeT	Irrelevant	Non Situational
546	1.23E+18	أعراض مرض كورونا: سيلان من الأنف، ارتفاع درجه الحرارة مع حمى،سعال واحتقان، احتماليه الأصابه بالالتهاب الرئوي @Riyadh_SHA https://t.co/hfRY2iZjDX	True Symptom	Caution and Advice
547	1.24E+18	الجيش والعسكر مرابطين على الحدود.الأمن والحرس ينظمون #حظر_التجول .. #شكرا_الدفاع_الجوي #الصحة عيونهم على المرضى .الله يديم عزك يا أغلى وطن اللهم اني استودعتك بلادي وأهلها و جنودها، أمنها وأمانها،و بيت الله الحرام #اعتراض_صاروخين_بسماء_الرياض #شمال_الرياض #صباح_الخيرᅠ	Irrelevant	Non Situational
549	1.25E+18	المجلة الطبية الأميركية: العلاج بالبلازما أزاح جهاز التنفس عن مصابي #كورونا #العربية #أن_تعرف_أكثر https://t.co/2ef7kiGdDv	Fake Treatment or Cure	Doubt Casting and Criticizing
555	1.25E+18	@madrekafni7 الجيد إنه متحمس !!!!!!!! تحس إن الموضوع أهم من علاج كورونا 19. 🤣🤣🤣🤣🤣	Irrelevant	Non Situational
556	1.25E+18	@tayoobe إذا إشترى علاج كورونا ..! أو يمد بالعمر زيادة يوم واحد ..! حينها سأجيب بنعم .. تحياتي ..	Irrelevant	Non Situational
557	1.24E+18	ماذا يحدث في الحرم المكي الشريف وقت إغلاقه بعد صلاة العشاء وحتى صلاة الفجر ؟ @ReasahAlharmain #شؤون_الحرمين #كورونا_السعوديه #كورونا #الساحات_العربيه https://t.co/THjfpqqBSi	Irrelevant	Non Situational
560	1.25E+18	قضية الساحة الآن في #الصين هي التعامل العنصري مع ذوي البشرة السمراء حيث تم منع دخولهم مطاعم ماكدونالز، وذلك بسبب نشر مقطع فيديو في موقع @Weiboscope لشباب من هذه الفئة يخالطون فتيات يترددن عليهم ثم يعدُن إلى سكنهن في المجمع لنشر #فيروس_كورونا لدى زميلاتهن من الصينيات حسب زعمهم ! https://t.co/EnMvU1vSuh	Hate and Exclusion	Non Situational
561	1.25E+18	@khzaatar اخوي زعتر هذا تصنيف الصحه العالمية شكو تزوير !!	Irrelevant	Non Situational
562	1.25E+18	الدكتورة منى المسلماني - المدير الطبي لمركز الأمراض الانتقالية : هذه أبرز نتائج بلازما الدم لعلاج المصابين #فيروس_كورونا #لاجل_قطر_كلنا_في_البيت #سلامتك_هي_سلامتي #خليك_بالبيت https://t.co/X6o3qAoUcg	Irrelevant	Non Situational
564	1.24E+18	٤ فقط يكتبون الاسم ورقم الجوال ويسألون هل سافرت إيران أو غيرها ٥ لا يوجد مراعاه لكبار السن في هذا الطابور عند الدرج ٦ لا يوجد اجهزه تعقيم للجو لا في المدخل أو الخارج أتمنى أن نكون اكثر وعيا للوقاية الأولية وخاصه في مراكز صحيه شكرا معاليك	False Prevention Method	Caution and Advice
568	1.25E+18	#احمي_نفسك"الصحة" تخاطب المستشفيات الخاصة باستقبال حالات الاشتباه بكورونا وعزلها واتخاذ ما يلزم وإبلاغ الوزارة لعمل الفحص ومن ثم تحويلها في حال ثبوت إيجابيتها مع مراعاة احتياطات الوقاية ،،	True Prevention Method	Caution and Advice
569	1.23E+18	هذا الفيديو ملتقط في #مصر 🇪🇬 قبل انتشار #فيروس_كورونا المستجدّ ويظهر حالات اختناق في إحدى المدارس بسبب استخدام مبيدات التفاصيل عبر الرابط ⬇️ https://t.co/aacC5nkFiu #CoronavirusFacts	Causing Anxiety and Fear	Counter Rumors
572	1.24E+18	@Abdulla_Adwani أهل الشرقية وهم مظنة انتشار الفيروس لم يفعلوا هذه الأمور العدد قليل وطيارة ما الفائدة منها!!؟؟ واناس واقفين توزيع كمامات هلا وضعت .. والأخ يصور بالجوال راحت عليه الجمعه التوجيهات جعل بين كل صفين صف فاضي 🤦🏼‍♂️🤦🏼‍♂️🤦🏼‍♂️	Irrelevant	Non Situational
573	1.23E+18	ذباب #أنيس_منصور زعلانين ليش نشكر الإمارات على إجلاء الطلاب اليمنيين في ووهان الصينية.. ونفس الذباب هذا عمل قبل أسبوع حملة لشكر سلطنة عمان على إجلاء اليمنيين والخبر من أساسه كذب في كذب.. بس عشان الإمارات هي عدوة #قطر مستحيل يشكروها. منافقين #الامارات_تجلي_يمنيين_من_الصين https://t.co/WpLd9OCdDM	Irrelevant	Non Situational
574	1.23E+18	شاهد .. فيديو لآلاف "الغربان" تحلق فوق ووهان الصينية "بؤرة كورونا" يثير الرعب .. والكشف عن حقيقته https://t.co/IKypSH6XTx	Irrelevant	Non Situational
575	1.26E+18	@nasena @SaudiNews50 لا طبعاً كورونا وابراج الجيل الخامس مالهم علاقة ببعض، اتمنى تشغل مخك شوي.	Conspiracy Theory	Counter Rumors
578	1.24E+18	١٠-احاط وزير الصحة الاجتماع بالإجراءات التي تم اتخاذها ضمن التدابير الطارئة لمواجهة خطر وصول وباء كورونا، مشيرا الى سير العمل في تجهيز المحاجر الصحية وتزويد المنافذ البرية والبحرية والجوية بأجهزة الفحص بالتنسيق مع مركز الملك سلمان للإغاثة والأعمال الإنسانية، ومنظمة الصحة العالمية	True Prevention Method	Caution and Advice
580	1.24E+18	الصين: نجحنا في عزل فايروس كورونا امريكا: نختبر لقاحاً جديداً لفايروس كورونا العرب : عند ارتفاع الحرارة سيموت الفايروس لوحده ! #كوفيد_19 #كورونا	Irrelevant	Non Situational
583	1.23E+18	أحد متابعي #بوبساي: هل تناول الثوم يقي من #فيروس_كورونا؟ الروبوت علّام: خرافة 🤖 #العلوم_للعموم #صحة #COVID19 https://t.co/EGJlfXtpeo	Fake Treatment or Cure	Doubt Casting and Criticizing
584	1.24E+18	اتوقع الحوثي يحسب حظر التجول يشمل الدفاع الجوي 😂😂😂	Irrelevant	Non Situational
586	2420370517	"دائرة الصحة - أبوظبي" توفر عقار "إيفوشيلد" للوقاية من "كورونا". #برق_أبوظبي https://t.co/c0ASiM8GCT	True Treatment or Cure	Caution and Advice
588	1.25E+18	سلطنة عمان تشتري "هايدروكسي كلوروكوين" من الهند لعلاج كورونا. #كورونا #كوفيد_19 #كورونا_الجديد #بوابة_الأخبار https://t.co/Xsunn6oYZt	Fake Treatment or Cure	Doubt Casting and Criticizing
590	1.25E+18	“الصحة العالمية” توضح موقفها من استخدام عقار الملاريا لعلاج #كورونا https://t.co/jrOBFul9Jw #أخبار_الوئام	Fake Treatment or Cure	Doubt Casting and Criticizing
592	1.18E+18	الحمد لله حسب الاحاطة الاعلامية لجائجة كرونا ان الوضع اصبح مطمئننا. شكرا لحكومتنا علي ما قدمتة من لقاحات بالمجان لكافة أفراد المجتمع. مساكم ألله بالخير والحمد لله علي أنجلاء الوباء	True Vaccine Info	Caution and Advice
593	1.23E+18	الى الان لم يتم اجلاء اي طالب يمني في الصين لا من قبل سلطنة عمان ولا اي دوله اخرى #الطلاب_اليمنيين_في_ووهان #انقذوا_الطلبه_اليمنيين_في_الصين #ووهان #كورونا #فيروس_كورونا #الصين	Irrelevant	Counter Rumors
594	1.24E+18	الجو في مصر واخبار فيرس كورونا والناس اللي كل ساعة يعلنوا عن اصابتهم دي معيشاني في فيلم 2012 ومحسساني إنه خلاص دي النهاية	Irrelevant	Non Situational
596	1.24E+18	لا للمصافحه ما يُعين على القضاء على فيروس كرونا الابتعاد عن تجماعات الناس عدم المصافحه بالدين غسل اليدين بالماء والصابون والجلوس في المنزل باذن الله يحميك ويقلل من انتشار المرض ويساعدالجهات المختصه من وزارة الصحه من القظاء على هذاالفيروس ان شاءالله https://t.co/zsXmoJ4vHW	True Prevention Method	Caution and Advice
597	1.24E+18	@shasha_shosha77 احنا اللي عملنا الايدز كفته وعملنا الكورونا مكرونة ...ولابيهمنا صاد ولاصين ..😅😅	Irrelevant	Non Situational
598	1.24E+18	#اعتراض_صاروخين_بسماء_الرياض #شكرا_الدفاع_الجوي_السعودي ظنوا ان جنودنا مشغولين بفايروس كورونا !! إذن هم مغفلين ولايعرفون من أنتم !! أنتم دروع هذا البلد وأبناء الملك سلمان وحصنه الحصين بعد الله حفظكم الله ورعاكم ،، ربّ اجعل هذا البلد آمناً مطمئناً 💚 https://t.co/hWC1XRP5XA	Irrelevant	Non Situational
599	1.24E+18	أوفقك الرأي انه عمل جبان ولكن إيران عدو ويتربص بنا ونعلم ذلك لكن أخوتنا في الخليج وأذناب ايران عندنا هم اشد خيانة وجرماً كيف يسهل خروج مواطنين سعوديين من دول الجوار (الخليجية)الى ايران وعودتهم دون ختم جوازاتهم بالمغادرة والدخول تعاون قذر لتفشي فيروس كورونا في السعودية https://t.co/glQzkaWosj	Hate and Exclusion	Non Situational
601	1.24E+18	الروبوت علّام 🤖: واظب على غسل اليدين بالماء والصابون أو فركها بمطهر كحولي إذا تواجدت في مكان لا يتوفر على الصابون #بوبساي #العلوم_للعموم #فيروس_كورونا #كوفيد_19 https://t.co/jZFnm6lpae	True Prevention Method	Caution and Advice
604	2817986666	#سويسرا تعفي القادمين من #قطر و #السعودية و #الإمارات و #الكويت من تعبئة نموذج الدخول وإحضار شهادة اللقاح ونتيجة (PCR) سلبيَّة، مع ضرورة ارتداء الكِمامات 😷 في وسائل النقل بينما لا يشترط ارتداؤها في المطاعم والمتاجر https://t.co/B2Wq2LukWK	True Vaccine Info	Caution and Advice
605	1.25E+18	@AbdullahTaha @hassinaouch الأخت تقول المنظمة الصحة العالمية هي اللي قالت والغبي يقول لها بلا تطبيل.... 😂 😂 😂 😂 😂	Irrelevant	Non Situational
607	1.24E+18	التدخين أو استخدام السجائر الإلكترونية يجعل الناس أكثر عرضة لخطر المعاناة من أعراض حادة فور إصابتهم بفيروس "كورونا" المستجدّ.	True Virus Origin and properties	Caution and Advice
609	1.25E+18	بعد اقتراح #ترمب.. أطباء يحذرون من علاج #كورونا بالمطهرات #عكاظ #ان_تكون_اولا https://t.co/68JOQiLRCY	Fake Treatment or Cure	Caution and Advice
611	1.25E+18	زودي منها.. بهارات على مائدة رمضان تحارب كورونا #احمى_نفسك_احمى_بلدك #كورونا #فيروس_كورونا #COVID2019 https://t.co/RSWLMzURrT	Fake Treatment or Cure	Doubt Casting and Criticizing
612	1.24E+18	@3a6eyat اووولاااا ... حتى الكورونا عفطت لمن سمعت هالاسم ... ولج العم الحاج برعي غلوم زينهم بن فرغل آل بسطويس ( قوز ) شمسوي بدنياه ...	Irrelevant	Non Situational
613	1.24E+18	#أمانة_الجوف تطلق مبادرة لـ #ترشيد_استهلاك_الطاقة عبر خفض حدة الإنارة في بعض الطرق والميادين والحدائق العامة أثناء ساعات الحظر . #حظر_التجول #كلنا_مسؤول https://t.co/YfdyYI2oFq	Irrelevant	Notifications or Measures
614	1.25E+18	@AlArabiya_Brk الاخوة الاعزاء وجود لعلاج كورونا موجود في السعودية فقط والله أعلم بذلك	Irrelevant	Non Situational
616	3215996722	@na_95h @na_95h صباحك صحة بشكل عام يعتبر لقاح فيروس كورونا آمن ويحمي من المضاعفات الشديدة والوفاة من كوفيد-19،وقد تشمل الأعراض الجانبية الشائعة بعد تلقي اللقاح: - الشعور بالتعب والتوعك والصداع - ألم في موضع الحقن - آلام في العضلات - ارتفاع درجة الحرارة ورعشة بالجسم -1	True Vaccine Info	Caution and Advice
617	1.24E+18	المركز القومي للبحوث في مصر يواصل ساعات الليل بالنهار من أجل الوصول إلى لقاح لعلاج فيروس كورونا شعوب العالم تنتظر هذا الأمل نتمنى أن تكون بشارة القضاء على الفيروس من دولة عربية تهب العالم هذا الإنجاز وكلنا يقين بأن مصر تستطيع #مصر	Irrelevant	Non Situational
618	1.25E+18	▶️ الطريق إلى العقار .. هل اقترب العالم من علاج #كورونا ؟ #مركز_الأخبار #كوفيد_19 https://t.co/ZdRxhb7jMO	Irrelevant	Non Situational
619	1.24E+18	اخبار الجوف - أمانة الجوف تواصل تعقيم وتطهير الأسواق والشوارع https://t.co/JSoizvHID2 https://t.co/xHU5fBasVz	True Prevention Method	Non Situational
620	1.24E+18	أعلنت الهيئة العامة لـ #الطيران_المدني عن تعليق جميع الرحلات الجوية القادمة والمغادرة إلى كل من #لبنان و #تركيا و #سوريا و #العراق اعتبارا من 17 مارس 2020 وحتى إشعار آخرلمنع انتشار#فيروس_كورونا #وقاية_وأمان #كوفيد_91⁩ #مؤسسة_دبي_للإعلام ⁦#COVID19 https://t.co/dYwAdvVWx9	True Governmental Measure	Notifications or Measures
621	1.24E+18	@Otty1986 اولا ربنا يحفظهم ويكرمهم ولو الظروف بتحتم عليهم شغل كدة يبقى على الاقل في تعقيم وعلى الاقل يبقى في اي فيتامين سي من مصدر طبيعي فاكهة ومفيش سلام ولا احضان ولما يطلع الشخص يتم تعقيم واللي بقى عنده برد ياخد اجازة اسبوعين احتياطي اال	True Prevention Method	Caution and Advice
622	1.23E+18	الخطوط الجوية الإماراتية تمنح موظفيها إجازات بعد تراجع الطلب على الرحلات بسبب فيروس كورونا https://t.co/751kMlT7d7	True Governmental Measure	Notifications or Measures
623	1.25E+18	موضحة أنه لكي ينتقل #فيروس_كورونا إلى شخص ما من خلال البعوضة أو لدغة القراد، يجب أن يكون الفيروس قادرًا على التكاثر داخل البعوض أو القراد، وهو ما لم يثبت بعد. https://t.co/EqNTbhjPMj	False Spread Method	Doubt Casting and Criticizing
624	1.24E+18	سؤال ؟ هل المدخن أكثر عرضة للإصابة بمرض #كورونا مقارنة بغير المدخن؟ ولماذا ؟	True Virus Origin and properties	Caution and Advice
625	3215996722	@m7sd وعليكم السلام المخالطة لحالة مؤكدة لا تمنع تلقي لقاح فيروس كورونا، حيث أن المانع هو الإصابة الفعلية بفيروس كوفيد- 19 أو وجود أعراض الإصابة وبانتظار نتيجة الفحص 1-	True Vaccine Info	Caution and Advice
628	1.25E+18	عندما انتشرت المعلومات عن ان مادة الكلوروكين تستخدم لعلاج #كورونا، تهافت بعض الناس لاستخدام هذا الدواء كإجراء وقائي دون حاجة طبية او ارشاد طبي. طرحنا على أحد الاطباء ، د. عبد المنعم حميد (الأخصائي في الامراض الصدرية) ، سؤال ما اذا كان هذا الاستخدام خاطئا ،فجاءنا التأكيد #الحدث https://t.co/NO3U09bIZM	Fake Treatment or Cure	Doubt Casting and Criticizing
629	35733056	الإمارات تقدم 17879 جرعة من لقاح "كوفيد-19" خلال الساعات الـ24 الماضية https://t.co/0tJw3IDDxg https://t.co/ti9sGgedw8	True Vaccine Info	Notifications or Measures
630	1.23E+18	نجح الإعلام "العالمي"في تسليط الضوء على انتشار #كورونا في الصين وإيران بشكل رئيسي ونتج عنه إجراءات فعلية مؤثرة على هاتين الدولتين لكن هذا لايعزز بالضرورة فرضية الحرب البيولوجية الأمريكية عليهما لأن الصين لم تتهم أمريكا أصلاً بل إن صمت الصين يثير الشك في تورطها بالتحضيرلهذه الحرب	False Governmental Measure	Counter Rumors
631	1.24E+18	الإمارات تقريبا أول دولة عربية أعلنت تسجيل حالات كورونا وفيها جنسيات عربية وأجنبية كتير جدا ومع ذلك مشفناش ولا واحد اماراتى بيشتم فى والوافدين أو بيطلب بتريحلهم الحقيقة شعب زايد أثبت انه شعب محترم ومثقف✋🏼 #محمد_بن_زايد #الامارات #الإمارات_وطن_الإنسانية #كورونا	Irrelevant	Non Situational
632	1.25E+18	الصحة العالمية: نعمل مع جميع الشركاء على تسريع البحث العلمي ونختبر 3 أدوية لعلاج كورونا https://t.co/z8oyqpW7JL	Irrelevant	Non Situational
633	1.23E+18	العاصفة الترابية تزيد من انتشار الوباء نصيحتى المكوث في المنزل وعدم التحرك بكثرة لحين زوال الوباء. #كورونا_في_الكويت	Irrelevant	Non Situational
634	1.25E+18	مارتن ريس عالم الفيزياء والكونيات البريطاني حذر في ٢٠٠٣ من خطأ في منطقة معية قد تؤدي لكارثه قبل ١٧ سنه : قال ٢٠٢٠ عام الخطأ البيولوجي الذي سيقتل مليون إنسان،، #فيروس_كورونا 👇 https://t.co/WPr1B2kN7P	Conspiracy Theory	Doubt Casting and Criticizing
635	1.24E+18	@OthmanAlomeir الصين كل شيء فيها جميل إلا عدة أشياء : 1- الجو ملوث حتى احياناً لا ترى روؤس البنايات 2- الأكل سيء وغير صحي وملوث 3- مياههم وانهارهم ملوثة 4- دولة بوليسية كما يبدو ... وهذا جيد للسائح أما الصيني فلا ..	Irrelevant	Non Situational
638	1.25E+18	⚠️ المستشارة الألمانية أنغيلا ميركل، تحدثت عن المفاوضات مع الدكتور كمون صاحب العلاج الجديد ضد فايروس كورونا. إليك تحقق فريق #مسبار 👇 https://t.co/fGsK9h9rFk #اخر_الأخبار #كورونا #منصة_مسبار #حقائق_كورونا #كوفيد19 #coronavirusfact #datoscoronavirus #covid19 https://t.co/bddlBlSjxs	Irrelevant	Non Situational
639	1.24E+18	@samar_zagha @salrashed كل المتعافين من كورونا تشافو بدون لقاح او علاج. والحالات الخطرة منه وهم غالبا كبار السن يحتاجون رعاية طبيه وليس دواء خاص بكورونا	True Symptom	Caution and Advice
641	1.22E+18	#تعليم_الباحة #فيروس_كورونا أعراض المرض التي يُسببها فيروس الكورونا الجديد تشبه تلك التي للإنفلونزا: ارتفاع في درجة الحرارة, السعال, ضيق في التنفس وصعوبة في التنفس.	True Symptom	Caution and Advice
645	1.24E+18	الحر في زمن الكورونا من في القفص، لأن الحرية ان نحيا اولا ، كي نواجه الجوع والخوف. https://t.co/DQw8Gv2L7G	Irrelevant	Non Situational
646	1.22E+18	#كورونا : نصحت منظمة الصحة العالمية بالتخلي عن "التدابير التي تعرقل بشكل غير ضروري السفر والتجارة الدولية"، كما أوضحت أن البضائع المستوردة من الصين واستلام رسائل أو طرود من الصين، أمر مأمون ولا ينقل المرض إلى دول أخرى https://t.co/e5i5s2qbQ2	True Governmental Measure	Doubt Casting and Criticizing
647	1.06E+18	@i5ii88 جتني كورونا بعد مااخذت اول جرعة لكن انتهت اعراض كورونا وبقي اعراض اللقاح	True Vaccine Info	Non Situational
649	1.23E+18	هل المضادات الحيوية فعَّالة في الوقاية من فيروس كورونا المستجد وعلاجه؟ #تصحيح_المفاهيم_المغلوطة https://t.co/4AI9Yq8Mey	Irrelevant	Non Situational
650	1.24E+18	البليدة الرجلة و الشان ناس الكرم و الجود شرذومي شوف و موت بقلبك تحيا الجزائر والله يرحم الشهداء الأبرار الرجال للشدائد و نحن لها الله يحفظ الجزائر من كل وباء و بلاء https://t.co/Ck83OaGzQj	Irrelevant	Non Situational
651	1.25E+18	#فيروس_كورونا #الاكوادور السلطات ترمي جثث الضحايا بالشوارع ليتم حرقها من طرف السكان🔞 . . #الكويت_كورونا… https://t.co/JXeJ95Y75l	Causing Anxiety and Fear	Non Situational
653	1.24E+18	فيروس #كورونا .. هل يفتك بأعمارٍ معينة؟ شاهدوا هذه الحلقة من #الو_دكتور على الرابط التالي:https://t.co/nlkRZum0mI… https://t.co/Qdxid4EIUQ	Irrelevant	Non Situational
654	1.24E+18	إصابة رئيس الوزراء البريطاني بوريس جونسون بفيروس كورونا .. #كورونا_فيروس #فيروس_كورونا_المستجدّ #فيروس_كورونا_الجديد #لبنان #Covid19Out #COVID #uk	Statistics	Notifications or Measures
655	1.22E+18	س: هل المضادات الحيوية فعالة في منع وعلاج فيروس كورونا الجديد (2019-nCoV)؟ ج: لاا . لان المضادات الحيوية تستخدم للبكتريا فقط وليست ضد الفيروسات ، وهو فيروس ، وبالتالي ، لا ينبغي استخدام المضادات الحيوية كوسيلة للوقاية أو العلاج . -منظمة الصحة العالمية.	Fake Treatment or Cure	Notifications or Measures
656	1.24E+18	بمناسبة موسم الفيروسات ونزلات البرد وانتشارها في موسم الشتاء .. منظمة الصحة العالمية تعرف ما هو فيروس كرونا .. فيروس كورونا ينتمي إلى عائلة كبيرة من الفيروسات التي تختلف شدتها من أزمة البرد الشائعة إلى اشد منها كـ متلازمة الشرق اوسط التنفسية ومتلازمة التنفس الحاد الشديدة https://t.co/mnjXgj9XaN	True Virus Origin and properties	Caution and Advice
658	1.24E+18	إلا أن وزارة الصحة الاتحادية أخذت ذلك على محمل الجد وأخذت المشتبه به إلى مركز العلاج المتخصص في الكورونا وتم أخذ عينة منه وستعلن الوزارة عن نتيجة الفحص المعملى بعد ساعات من الان خلال اليوم. وتؤكد الوزارة كما نوهت سابقاً أن المصدر الوحيد لإعلان أى حالة عن المرض هى وزارة الصحة	Irrelevant	Non Situational
659	1.24E+18	الحجر المنزلي مايمنع نروح للمزرعه شويتين نستنشق هواء منعش..صح؟😔✨🌿 https://t.co/bZPglWqRpp	Irrelevant	Non Situational
660	1.23E+18	هل #المضادات_الحيوية فعالة في علاج #فيروس_كورونا_المستجد؟ https://t.co/flNTFrL9Yr #كوفيد_19 #كوفيد19 https://t.co/3TO7vFSK1c	Fake Treatment or Cure	Doubt Casting and Criticizing
661	3215996722	@Maha_Asiri1144 @SaudiMOH صباحك صحة بشكل عام يعتبر لقاح فيروس كورونا آمن ويحمي من المضاعفات الشديدة والوفاة من كوفيد-19،وقد تشمل الأعراض الجانبية الشائعة بعد تلقي اللقاح: - الشعور بالتعب والتوعك والصداع - ألم في موضع الحقن - آلام في العضلات - ارتفاع درجة الحرارة ورعشة بالجسم -1	True Vaccine Info	Caution and Advice
662	1.24E+18	وزارة الصحة تطلق خدمة "ألو 141 للمساعدة الطبية الاستعجالية" ( Allô SAMU 141) الذين يعانون أعراضا تنفسية وارتفاعا في درجة الحرارة والسعال، فيما تقدم خدمة ألو اليقظة الوبائية معلومات وتوجيهات حول مرض #كورونا #كوفيد_19 ونصائح للمسافرين، ومعلومات حول المرض للعموم #المغرب https://t.co/FM2KenrOR0	True Symptom	Notifications or Measures
663	1.25E+18	@Amool2Asery ايش السالفه كلم جاين عندي في المريخ اجل جبي لي بطاقة شحن وانتي جايه ما عندنا كورونا الي جاي يمر الشمس يفحص قبل ما ينكبنا 😂😂😂	Irrelevant	Non Situational
664	1.22E+18	أبرز طرق الوقاية من فيروس كورونا الجديد: 1- نظف اليدين باستمرار بفركهما بمطهر كحولي أو غسلهما جيداً بالماء والصابون. 2- عند السعال والعطس، احرص على تغطية الفم والأنف بمرفقك المثني أو بمنديل ورقي، الإرشاد الصحي:عائشه العسيري https://t.co/B6DAASOOai	True Prevention Method	Caution and Advice
665	1.24E+18	#كرونا_فيروس_هل_تعلم ان ارتفاع درجة الحرارة والتعب ناتجان عن استجابة الجهاز المناعي للفيروس، فالجسم يرسل إشارات بوجود الفيروس ويطلق الجسم مواد كيماوية "سايتوكينس" وتدعو هذه المواد الجهاز المناعي لاستجماع طاقته لمقاومة الفيروس، وتسبب أوجاع الجسد والآلام وارتفاع درجة الحرارة.	True Symptom	Caution and Advice
667	1.41E+18	@therreall @Bashaye19862364 @Senoritaaa93 @KHALIFA_S_K لنفترض انه اللقاح اهو بالفعل الي قتلها .. تكتم عن هذا = مزيد من الجرعات = تلقيح الاطفال. مو اول حاله تكون ملقحه ومصابه بالسرطان وتتوفى. النشر والكلام يحمي اطفالنا وغيرهم من مرضى السرطان. نحط مراعاة المشاعر فوق امان وحياة الناس؟؟ سكوتنا ما يحمي احد غير المجرمين ورا هذي المنتجات https://t.co/pDhrFykeen	True Vaccine Info	Caution and Advice
668	586468964	@Stations0 @SaudiMOH @FahadAlJalajel بشرى سارة ~ لله الحمد والشكر ؛ ثم لقيادتنا الحكيمة ، #ابطال_الصحة لإهتمامهم ورعايتهم للمواطنين والمقيمين فوفرت وقدمت لقاحات كوفيد - 19 على اراضي وطننا الغالي وشملت المخالفين بأخلاق اسلامية سامية وانسانية متناهية #دام_عزك_ياوطن #يوم_التاسيس_عز_وفخر . https://t.co/qjok9hxpth	True Vaccine Info	Caution and Advice
669	1.25E+18	الشوا: تمتاز طائرتنا باحتوائها على أنظمة تنقية عالية المستوى وذات كفاءة عالية وتقضي على ما نسبته 79 % من البكتيريا المسببة للأمراض .. كما نستخدم معقمات ومطهرات تم اعتمادها من الاتحاد الدولي للنقل الجوي ومنظمة الصحة العالمية . https://t.co/QrUSYLR5jO	True Prevention Method	Caution and Advice
670	1.24E+18	@KSA24 أكيد مبسوطين الحظ وش بقى للأشقاء في السعوديه ورع سلمان لعب في الدراهم والنفط طنبز كارونا جاي زحف وعوايد العمرة والحج ماميش والأمل الوحيد احمد وبن نايف اخفاهم الورع والحوثي قده في الجوف عقبال الرياض والشرعية وحزب الإصلاح لن يصمتوا على خيانةالسعوديه الزحف من كل حدب وصوب اخر بساطه	Irrelevant	Non Situational
671	1.24E+18	#فيديو | وزير التجارة يطمئن الكويتيين عبر تسجيل صوتي: #لا_داعي_للهلع .. فالخطوط الملاحية مفتوحة والخطوط الجوية مفتوحة للشحن والمخزون الاستراتيجي الغذائي موجود ويكفي لعدة اشهر وهناك زيادة إنتاجية لشركة المطاحن #كرونا_في_الكويت #الحجر_المنزلي_واجب_وطني https://t.co/pQFWkkr7JH	Irrelevant	Non Situational
674	1.25E+18	@ssrrr22 استاذي الفاضل هل يوجد تمديد خارجي للمكيف الصحراوي .. أريد نوعية ممتازة في العزل وتحمل الظروف الخارجية خاصة حرارة الشمس والامطار ارجو الاجابة مشكورا لاحرمك الله الاجر	Irrelevant	Non Situational
675	1.24E+18	أتمنى أن يجيب على هذا السؤال مختص من @SaudiMOH : هل الحيوانات الأليفة تنقل فايروس #كورونا أو تصاب به ؟ إذا الجواب ب لا يأتي سؤال آخر وهو لماذا #كورونا الشرق الأوسط نقلتها الجمال حتى أن لحومها كان ممنوع أكلها أو لمسها ؟	Irrelevant	Non Situational
677	1.23E+18	س. هل تحمي اللقاحات المضادة للالتهاب الرئوي من #فيروس_كورونا المستجد؟ ج. لا. لقاحات الالتهاب الرئوي لا تحمي من فيروس كورونا المستجد. هذا الفيروس جديد ومختلف ويحتاج لقاحاً خاصاً به. الباحثون يعملون على تطوير لقاح مضاد لهذا الفيروس. #اعرف_الحقائق.#2019n_CoV https://t.co/30lmd4KWtA	Fake Treatment or Cure	Doubt Casting and Criticizing
678	1.23E+18	وفيروس #كورونا ليس إنفلونزا حسب تصريح منظمة الصحة العالمية اليوم... So اليانسون بجميع أنواعه ليس علاج لفيروس كورونا. https://t.co/eQsvROeDF1	Fake Treatment or Cure	Doubt Casting and Criticizing
679	1.25E+18	منظمة الصحة العالمية: لا صحة لما تناقلته بعض وسائط التواصل الاجتماعي حول توقع إعلان #سورية بلداً ناجياً من وباء #كورونا خلال مدة ٢١ يوماً". #فشكول #كورونا_سورية	Statistics	Notifications or Measures
681	1.26E+18	ضيوف الكويت الوفد الصيني إذا تم علاج كورونا في بلادكم هل يمكن علاج المشاكل النفسية والسلوكية لفصل نصف مليون طفل عن أمهاتهم وآبائهم في الصين..؟!!	Irrelevant	Non Situational
682	1.23E+18	مصدر مسؤول بـ #الداخلية: إجراءات التعامل مع الأشخاص الذين زاروا دولاً موبوءة بـ #فيروس_كورونا_الجديد تتم من خلال تتبعهم داخل المملكة، ويتطلب اتخاذ إجراءات إضافية للحد من دخولهم إلى أراضي المملكة، أثناء فترة حضانة الفيروس، أو اتخاذ إجراءات وقائية تجاههم عند المنافذ الحدودية	True Governmental Measure	Notifications or Measures
684	1.24E+18	الحكومة : الخميس اجازة بسبب سوء حالة #الأرصاد الجوية الجو يوم الخميس: ☉🌝🌞🌬 #الحجر_المنزلي_واجب_وطني	Irrelevant	Non Situational
685	1.24E+18	ابطال في الحد وابطال في مواجهة كورونا وابطال في الأمن حمى الله هذه البلاد من كيد الكائدين والخبيثين خسئتم وخاب مسعاكم دوما باْذن الله.. #شكرا_الدفاع_الجوي #شكرا_ابطال_الدفاع_الجوي #شكرا_دفاعتنا_الجوية #شكرا_رجال_الأمن https://t.co/MDfXXL8tNR	Irrelevant	Non Situational
687	1.24E+18	الحمدلله كنا و مازلنا نستثمر في تطبيق أعلى معايير الجودة للعمليات التشغيلية، ونعتبر من الجهات القلائل بحائل الملتزمة بزيارات تعقيم وتنظيف دورية عن طريق شركة عالمية متخصصة https://t.co/Xff2rTIna8	Irrelevant	Non Situational
688	1.24E+18	#شكرا_علي_الخنيزي مين ذا وش سالفته وش صاير احد يفهمني من بعد كورونا انا م افتح الجوال ولا اشحنه😟	Irrelevant	Non Situational
689	1.25E+18	سحب بلازما التصوير من الدم جزء من علاج كورونا	Fake Treatment or Cure	Doubt Casting and Criticizing
691	1.24E+18	الجواب الشافي عن استثناء إلغاء المواسم بسبب #فيروس_كورونا #كورونا_ارحل_بعيدا 🦠🇲🇦 https://t.co/wF8oTxHeES	Irrelevant	Non Situational
693	1.25E+18	أول علاج كورونا ينجح في الولايات المتحدة مع مصاب في حالة حرجة https://t.co/5kOsIZYtYJ	Irrelevant	Non Situational
694	1.25E+18	سكان مدينة "غواياكيل" في الإكوادور يضطرون لوضع جثث الموتى في الشوارع بسبب عجز المقابر عن استيعابها كما أن أسرّة المستشفيات عاجزة عن استقبال المرضى المصابين بفيروس كورونا https://t.co/lRI3y58qPW	Causing Anxiety and Fear	Non Situational
697	98467707	هيئة الصحة العامة في #الدنمارك: ندرس وقف برنامج التطعيم لأن المجتمع حقق مناعة جيدة. #لقاح_كورونا https://t.co/oKt1YuQlUI	True Vaccine Info	Caution and Advice
699	1.24E+18	الخطوات الوقائية الخارجية: - غسل اليدين وتعقيمها وصناعة معقم منزلي إن لم يكن متوفرًا (كحول+جل الصبار) - الامتناع عن الطلب من المطاعم قدر المستطاع والاكتفاء بالأكل في المنزل وهي فرصة جيدة للحمية - تنظيف الاجهزة اليدوية باستمرار (الهاتف/ الايباد/ اللابتوب). #كوفيد_19 #كلكم_راع	True Prevention Method	Caution and Advice
701	1.25E+18	@Cresstove اجل ابشروا بالعلاج بأمر منه لمنظمة الصحة العالمية يخرج الدواء من الدرج	Irrelevant	Non Situational
703	1.24E+18	#كورونا_الجديد هل انت جاهز لمحاربة هذا الفايروس الخطير؟ قالها لي الطبيب، وفي عينيه رجاء. لا يتطلب الامر فراسة لتدرك اهمية الجواب بالنسبة له. هل ستغسل يديك بالصابون؟ هل ستتجنب التجمعات؟ كان يطرح التساؤل خلف الاخر، بوتيرة جعلتني اشعر بالتوتر للحظات.. نعم سأفعل، تجهمت وصافحته مغادرا	Irrelevant	Non Situational
706	1.25E+18	عند تأكد الإصابة بـ( كورونا COVID-19 ) و وجود مضاعفات تمنع استمرار الرضاعة الطبيعية . #فيروس_كورونا #المركز_التخصصي_الطبي #SMC #وزارة_الصحة #كورونا_الجديد #الوقاية_من_كورونا #Covid19 #كلنا_مسؤول #خلك_بالبيت https://t.co/h4gATehxOW	True Virus Origin and properties	Caution and Advice
708	1.24E+18	كيفية تأثير فاشية مرض كوفيد-19 عليهم وعلى أحبائهم. ويمكننا توجيه قلقنا على النحو الصحيح بتحويله إلى إجراءات لحماية أنفسنا وأحبائنا ومجتمعاتنا المحلية. وعلى رأس هذه الإجراءات غسل اليدين بشكل منتظم ومسهب واتّباع ممارسات النظافة التنفسية الجيدة. ثانيا، الاطلاع على مشورة السلطات	True Prevention Method	Caution and Advice
709	1.24E+18	@osheraschol @t_ushairh @ushayrah @majmaah_edu @hawtat_Sudair_ #مسابقة_مدرسة_عشيرة_سدير_الأسبوعية من أعراض مرض كورونا الرئيسية: 1⃣ارتفاع في درجة الحرارة 2⃣السعال 3⃣ضيق التنفس ومن طرق الحماية من مرض كورونا: 1⃣تجنب الاتصال المباشر مع أي شخص تظهر عليه أعراض مثل السعال والعطس 2⃣تجنب الأماكن المزدحمة والمغلقة	True Symptom	Caution and Advice
710	1.25E+18	وزارة الصحة: المدخنون أكثر عرضة للإصابة بفيروس كورونا المستجد. #السعودية #التدخين #كورونا #اسال_غروهي #سعوديون #فيروس_كورونا #السعودية #كورونا #وزارة_الصحة #كوفيد_19 #رمضان #الحجر_المنزلي https://t.co/tTwSFApExz	True Virus Origin and properties	Doubt Casting and Criticizing
712	1.24E+18	#شكرا_الدفاع_الجوي ♦️أبطال الدفاع الجوي، وبعد توفيق الله يعترضون ثلاث صواريخ أطلقتها الميليشيات الحوثية من اليمن ، دون وقوع إصابات وأضرار صاروخ فوق جازان صاروخين فوق الرياض ♦️ورجال الأمن والصحة يتابعون منع التجول وحالات كورونا لصحتنا اللهّم احفظ مملكتنا الغالية من كل مكروه	Irrelevant	Non Situational
713	1.25E+18	⚠ #فيروس_كورونا يهدد المدخنين ومستخدمي السجائر الإلكترونية بشكل أكبر.. إليك التفاصيل 🚭👇 https://t.co/cutLZ1ux1Q	True Virus Origin and properties	Caution and Advice
714	1.25E+18	#أفريقيا_ليست_حقل_تجارب.. صدمة وغضب عالمي على المنصات الرقمية بعد تصريحات طبيبين فرنسيين عن اختبار لقاح #كورونا في القارة السمراء	Irrelevant	Non Situational
715	1.24E+18	@Ebrahemiy اه يمعلم واجب عليهم زي ما كان واجب علي الدكاتره يعالجو فيرس الكورونا والناس الي اتصابت بيه ولا دا مش واجب بردو !!?	Irrelevant	Non Situational
716	1.25E+18	@_Mandalorian__ الشركه اللي راح تكتشف علاج كورونا اضرب سعر سهمها ب ٤٠٠ دلار🔥	Irrelevant	Non Situational
717	1.24E+18	السفارة السعودية في القاهرة استئناف الرحلات الجوية بين المملكة و #مصر يومي الثلاثاء والأربعاء وفق جداولها . #الكويت #كورونا_الجديد #الكويت_تستاهل #نحميك #معا_ضد_الإشاعات #معا_ضد_كورونا #نيشان_نيوز #كورونا_في_الكويت #الشوارع_الفاضيه #الصين #التعليم_عن_بعد #نيشان_نيوز	True Governmental Measure	Notifications or Measures
719	1.25E+18	ارتفاع حالات التعافي.. ودراسة لعلاج #كورونا في 5 مستشفيات وضبط 3 مسالخ نداء آل سيف - #القطيف @nedasaif https://t.co/umkGd78hyd	Statistics	Notifications or Measures
720	1.24E+18	#تونس تعلق حدودها البرية والبحرية والجوية بشكل كامل للحماية من فايروس #كورونا. ياحكومة معين @DrMaeenSaeed أوقفوا الرحلات في مطار #عدن و #سيؤن و #صنعاء قبل ان يقع الفأس في الرأس.. البلد بلا نظام صحي ولاجيش ولا مؤسسات دولة ولا في أي شيء تقدرون تواجهون به الوباء الذي اجتاح العالم	True Governmental Measure	Notifications or Measures
721	1.24E+18	#bbc: إصابة رئيس الوزراء البريطاني بوريس جونسون ب #كورونا_الجديد	Statistics	Non Situational
722	1.25E+18	الإمارات تعلن أن الهند وافقت على تصدير دواء الملاريا "هيدروكسي كلوروكين" إليها لعلاج كورونا https://t.co/IFl0RhlOOt	Fake Treatment or Cure	Doubt Casting and Criticizing
723	1.24E+18	#شكرا_الدفاع_الجوي حتى والعالم منخرش من كورونا هذولي صاملين حسبي الله عليهم 😿💔..	Irrelevant	Non Situational
724	1.24E+18	من هو الدكتور التونسي كمون ؟ هل توسلت ميركل به فعلا من اجل لقاح كورونا ؟ اسرار الفيديو المترجم https://t.co/2RjegdaG4w https://t.co/3iDHbxkaiZ	Irrelevant	Non Situational
726	1.25E+18	جزء من لقاء الدكتور وليد خالد طيب أحد الأطباء المبتعثين في المانيا عن آخر التطورات و المستجدات في علاج كورونا في ألمانيا #كورونا_السعوديه #كورونا @AlArabiya @TayebWaleed @DrOrfali https://t.co/bwWAo3pZY8	Irrelevant	Non Situational
727	1.24E+18	@anoood_m23 فايروس كورونا القديم كان يتأثر بالحرارة فينخفض جدا في فصل الصيف ويكاد العدوي تنتهي مع شدة الحرارة اما الفايروس الحالي فهو من نفس الفصيله لكن غير معروف هل الحراره مؤثره عليه ام لا وذالك حسب كلام منظمة الصحة العالمية	False Virus Origin and Properties	Doubt Casting and Criticizing
729	1.25E+18	🔻 "ابقوا في منازلكم"صوت متخصص ذو دراية. #فيديو: رسالة واضحة للشباب - حول العالم- من منظمة الصحة العالمية : "لاتعتقدوا أن هذا الفيروس غير قادر على إدخالك المستشفى، بل حتى على أن يسبب لك الوفاة". #جامعة_الإمام #كورونا https://t.co/wfpdIpKEeP	True Symptom	Caution and Advice
730	1.24E+18	#الصحة: لقاح فيروس #كورونا مازال تحت الدراسة ويخضع للتجربة	Irrelevant	Non Situational
732	1.24E+18	@INTRADEFENSE السلام عليكم انا احد منسوبي القوات الجويه ولدي شهاده طائرات بدون طيار CH-4 من جمهورية الصين هل احضى بفرصة عمل لديكم	Irrelevant	Non Situational
733	1.24E+18	😺✏ — عشان ولا الجو ولا النفسيه ولا الكورونا سامحين https://t.co/wpe1h4FqwZ	Irrelevant	Non Situational
735	1.24E+18	ايّام ثورة بطرابلس كنتوا عم تقطعوا الطريق ما كنتوا جوعانين هلق فجأة بهالوقت وهالمرض طلع جوعكم الجوع مش عيب بس الكذب والنفاق والاستخفاف بهيدا الوضع عيب #انضبوا #صامدون #حظر_التجول #خليك_في_البيت	Irrelevant	Non Situational
736	1.22E+18	بناتنا الطالبات احرصوا جيداً على غسل أيديكم بالماءوالصابون بعد المصافحة أو لمس الأشياء الموجودة في الأماكن العامة،وابقوا مسافة متر بينكم وبين الأشخاص المصابين بأمراض تنفسية،وقبل ذلك توكلوا على الله ولا تصابوا بالذعر الذي يشتتكم عن تحصيلكم العلمي.#فيروس_كورونا #وزارة_التعليم https://t.co/tPZmUxBfLQ	True Prevention Method	Caution and Advice
737	1.24E+18	احرص على نظافة يديك بشكل دائم بغسلها بالماء والصابون، أو تعقيمها بالأدوات المطهرة؛ فإحدى طرق انتقال العدوى هو الانتقال غير المباشر عن طريق لمس الأسطح والأدوات الملوثة ثم لمس الفم أو العينين #كورونا_الجديد https://t.co/MuEji0NLvu	True Prevention Method	Caution and Advice
739	1.24E+18	إلى الأستاذة غادة عويس، مذيعة قناة الجزيرة القطرية: حينما تنتهي قصة فيروس كورونا، سيكون الجيش اليمني واللجان الشعبية وأنصار الله، قد طهّروا محافظتيْ الجوف ومأرب بشكل كامل، ودون بقايا أو رتوش، من أحذية الإستعمار والإستحمار الإخواني.	Irrelevant	Non Situational
741	1.24E+18	الجو البارد الجود الحار لا يعالجون فايروس #كورونا_المستجد ما يكفينا شره إلا الله ﷻ وأكثروا من الاستغفار وذكر الله ولا تنسون اذكار الصباح والمساء	True Virus Origin and properties	Caution and Advice
743	1.23E+18	اقرأ.. اقرأ.. اقرأ.. لا تنشر إشاعة.. لا تنشر خبر ما تعرف صحته.. لا تألف .. لا تصير عالم وخبير .. فقط اقرأ المعلومة الصحيحة👇🏻 الغبار يقتل الفيروسات 🙈 #كورونا تصبحون ع خير ✌️ https://t.co/eqapZce5eH	Irrelevant	Non Situational
744	1.25E+18	١٣٣ حاله في مكه والمدينه ومعلوم ان اماكن المصابين فيها محجور عليهم حجر كامل ،، اي ان عدد الاصابات خارجها ٢٤ حاله فقط وهذا يدل على عمل كبير تقوم فيه وزارة الصحه اسأل الله لهم السداد والتوفيق ،، شوي تفكير ❤️ https://t.co/1g7oANX4L3	True Governmental Measure	Notifications or Measures
745	1.25E+18	اكثر فيديو مفزع ممكن تشوفه خلال هالازمة حتى الان في الاكوادور بسبب انهيار النظام الصحي و قلة الموارد و ايضا فساد و ضعف المسؤولين يتم رمي جثث المصابين بفايروس #كورونا_الجديد #COVID19 في الشوارع في المستشفيات يتم وضعها ب اكياس الزبالة ورميها لدرجة ان الغربان والطيور اصبحت تنهشاها https://t.co/xtGqxoaR0G	Causing Anxiety and Fear	Counter Rumors
746	1.24E+18	#شبوه محافظ شبوة يعطي أوامر للجيش بالتصدي لأي طايرة مسيرة تحلق في سماء مدينة عتق عاصمة محافظة شبوة والدفاعات الجويه تسقط طارتين ... #كورونا #تأجيل_الدراسه_في_مصر	Irrelevant	Non Situational
748	1.24E+18	@6lGVEZidVmLX8sd الفقر ، والجوع ، والحرمان . تحطيم البنى التحتية. تفشي الأمراض.الجوكرية ، جماعة نريد وطن . والأعظم تسليط الأحزاب السياسية ومساعدتهم في سرقة خيرات البلاد.	Irrelevant	Non Situational
749	1.24E+18	(منظمة الصحة العالمية) لا تقضي المضادات الحيوية على الفيروسات، بل تقضي على الجراثيم فقط. يعد فيروس كورونا المستجد-2019 من الفيروسات، لذلك يجب عدم استخدام المضادات الحيوية في الوقاية منه أو علاجه. https://t.co/kf3qFkySEo https://t.co/DoNTF14bY6	Fake Treatment or Cure	Notifications or Measures
751	1.24E+18	@totoo543 @leen73141676 @SaudiMOH صباحك صحة بناء على المعلومات المتوفرة حاليا من نتائج الدراسات الوبائية فإنه لايوجد خطر من إنتقال فيروس كورونا الجديد COVID-19 عبر البضائع والطرود القادمة من الصين ، كما أن غسل اليدين بالماء والصابون كفيل بالقضاء على الفيروسات التنفسية عامة . عافاكم الله	False Spread Method	Doubt Casting and Criticizing
754	1.25E+18	كلوروكوين.. السويد توقف استخدام الدواء "المعجزة" لعلاج كورونا https://t.co/NN9nMcQFkq	Fake Treatment or Cure	Doubt Casting and Criticizing
755	1.24E+18	وزيرة الصحة المصرية تقول من خلال المؤتمر الصحي : اكرر هناك حالات كورونا بدون اعراض #كورونا_مصر #كورونا_الكويت	True Virus Origin and properties	Caution and Advice
756	1.24E+18	#المغرب يقرر إغلاق مجاله الجوي بالكامل حتى إشعار آخر للحد من تفشي فيروس #كورونا في البلاد https://t.co/lN9JUSJMVp	True Governmental Measure	Notifications or Measures
758	1.25E+18	التدخين يدمر الصحه ويؤدي للوفاه https://t.co/fWhx4Dv8vI	Irrelevant	Non Situational
759	1.25E+18	@Bader89 خذ العلم، أكدت #منظمة_الصحة_العالمية أن الدخان بأنواعه لا يحمي من فيروس #كورونا_الجديد ❌ ولكن المدخنين المصابين بأمراض مزمنة هم الأكثر عرضة للأصابة؛ والباقي عليك👌🏻 https://t.co/dhME5l7Ucg	True Virus Origin and properties	Doubt Casting and Criticizing
760	1.25E+18	• #عاجل.. متحدث ⁧#الصحة⁩: لم يثبت أن البعوض ناقل لفيروس ⁧#كورونا⁩. ⁧#الزم_بيتك⁩ ⁧#كلنا_مسؤول⁩ ⁧#فيروس_كورونا⁩ https://t.co/PPUo7m3aPO	False Spread Method	Doubt Casting and Criticizing
761	1.25E+18	المدخنون أكثر عرضه للأصابه بفيروس كورونا .	True Virus Origin and properties	Caution and Advice
762	1.24E+18	#شمس_الكويتيه_اخرسي بعد ما ينتهي وباء كورونا سيخرج الممثلين المختفين الان في القصور عشان يعملوا فيلم أكشن كبير عن ملحمة كورونا ويحصدو ملايين الدولارات سيلمع نجم الممثل من جديد ويبقى الطبيب البطل الحقيقي يعاني الآثار النفسية والصحية والمالية نتيجة ما تحمله في معركته على أرض الواقع	Irrelevant	Non Situational
764	1.24E+18	كيفية الوقاية من انتشار عدوى ڤيروس كورونا: 1-غسل اليدين بالماء والصابون بإنتظام 2-تغطية الفم والأنف عند السعال والعطاس 3-تجنّب مخالطة أي شخص تظهر عليه أعراض أمراض الجهاز التنفسي 4-الامتناع عن السفر إلى المناطق الموبوءة بالمرض الخط الساخن لوزارة الصحة 24970967 https://t.co/d7vPQWtdeV	True Prevention Method	Caution and Advice
768	1.25E+18	أعلم مستوى الحرج الذي نصاب به في أجواء وباء كورونا خاصة ونحن اجتماعيا وثقافيا تعودنا على المصافحة والتقبيل للتعبير عن حميمية علاقاتنا الاجتماعية فهل نذهب مع نصائح المختصين أم نخضع لعاداتنا وتقاليدنا؟.	Irrelevant	Non Situational
769	1.25E+18	2️⃣ الجدري وجود علاج أو أمصال تقدم للمصابين ولم يكن له تطعيمات في ذلك الوقت وأنتقل بسبب الجوع والحاجة واستخدام الملابس الخاصة بالمصابين مما ساهم في أنتقال العدوى واستخدم الناس في ذلك الوقت أسلوب العزل للمصابين في بيوت خارج البلد وخاصة التي تكون خارج أسوار البلد حتى.. https://t.co/N1PZhqrQ2p	Irrelevant	Non Situational
770	1.24E+18	الأهم يا قبطان انك تكون لابس الكمامة مش بس علشان ما تنقلش للآخرين ولكن الأهم الأهم انك ما تنقلش الفيروس من ايدك أو الجوانتي الي منطقة الأنف والفم مكان دخول الفيروس الي الجهاز التنفسي حيث مكمن الخطورةالي أن يتم غسل اليدين https://t.co/cbWMT7tYDq	True Prevention Method	Caution and Advice
772	1.25E+18	الصحة: #فيروس_كورونا_المستجد يعيش ويرتكز بالأساس في الجهاز التنفسي، وليس فالدم، لذلك غير وارد انتقاله عن طريق الحشرات أو من خلال لدغة البعوض. #عطاء_في_عملي_وسلامه_في_بيتي #خلك_في_البيت #معا_ضد_كورونا https://t.co/MvfYDM5lPI	True Virus Origin and properties	Caution and Advice
776	1.24E+18	@KSA24 السؤال عناصر الجيش الاميركي في قواعد عسكريه كيف وصلهم فايروس كورونا الجواب بكل بساطه هجوم مضاد من التنين الصيني .. حرب العملاقة البيولوجية .!!	Irrelevant	Non Situational
778	1.25E+18	#عاجل | صور.. جثث ضحايا #كورونا تتراكم في شوارع #الإكوادور : مش ملاحقين يجمعوها https://t.co/fN6VzHbxrN… https://t.co/2Y4Bk9dYOH	Causing Anxiety and Fear	Non Situational
780	1.25E+18	دراسة اصدرتها الإسكوا ( لجنة اقتصادية تابعة للأمم المتحدة) ⭕️ قالت أن 8.3 مليون شخص في الدول العربية سيصبحون فقراء بسبب 🦠 ⁧#كورونا_الجديد⁩ https://t.co/NXHKKDgGms	Statistics	Notifications or Measures
783	1.24E+18	السعودية تعلق سفر المواطنين والمقيمين من (الإمارات -الكويت - البحرين - لبنان - سوريا - كوريا الجنوبية - مصر - إيطاليا - العراق) وتعليق دخول القادمين من تلك الدول، بشكل مؤقت. إلى جانب إيقاف الرحلات الجوية والبحرية بين المملكة والدول المذكورة. خوفا من الكورونا. https://t.co/dJbSbCjMRi	True Governmental Measure	Notifications or Measures
785	1.25E+18	المتحدث باسم الكلية الأميركية ﻷمراض الحساسية طلال نصولي: الآثار الجانبية لاستخدام أدوية #الملاريا في علاج #كورونا خفيفة #العربية #أن_تعرف_أكثر https://t.co/DaAhugkMLp	Fake Treatment or Cure	Doubt Casting and Criticizing
787	1.25E+18	معلومات خاطئة: يمكن نقل #فيروس_كورونا من خلال لدغات البعوض 🚫كفى للشائعات🚫 #ShareInformation https://t.co/eeYqllJ4wL	False Spread Method	Counter Rumors
789	1.24E+18	فيروس #كورونا_الجديد لا ينتقل عن طريق لدغات البعوض #الحجر_المنزلي_واجب_وطني https://t.co/pbPRe8mLqb	False Spread Method	Doubt Casting and Criticizing
790	1.24E+18	الحجر الصحي لمن يدخل السعودية من البلاد التي بها الكرونا.. حجر بفندق 5 نجوم على حساب الدولة و مراقبة طبية عالية الجودة الي ان يتم عمل الفحوصات و التأكد من عدم امكانية العدوى #الكورونا https://t.co/BdZmMMIwFH	True Governmental Measure	Notifications or Measures
792	1.24E+18	الأرض تتنفس.. وكالة الفضاء الأوروبية «إيسا» تكشف انخفاض مستوى تلوث الهواء في #إيطاليا بشكل حاد إثر إغلاق المصانع وحظر السفر، على خلفية انتشار فيروس #كورونا في البلاد https://t.co/taBrOXhlVW	True Governmental Measure	Notifications or Measures
795	1.24E+18	الصين بدأت تتأقلم بشكل فعال مع انتشار كورونا واتوقع قريب راح يتخلصون من المشكلة. 🙏 الخوف من إيران، كيف راح يعالجون انتشار الفيروس عندهم؟! https://t.co/qzVEw4ztEU	Irrelevant	Non Situational
800	1.22E+18	لتقوية مناعتك ضد متحور #أوميكرون ، احرص على تلقي لقاح #فيروس_كورونا والجرعة الثالثة التنشيطية👌 اللقاح آمن وفعّال ومجاني… #معًا_نطمئن https://t.co/WsrqFiQud6	True Vaccine Info	Caution and Advice
802	1.24E+18	إحدى طائرات سلاح الجو السلطاني العماني تتوجه إلى مدينة #شينزن في #الصين لاستيراد مواد وأجهزة طبية متنوعة وذلك في إطار الجهود الوطنية الحثيثة والمتواصلة التي تبذلها السلطنة لمكافحة جائحة فيروس #كورونا المستجد- كوفيد19. جريدة #وجهات https://t.co/9geeoshx5t	True Prevention Method	Caution and Advice
803	1.23E+18	🔷حقيقة: فيروس كورونا 2019 #COVID19 لايمكن أن ينتقل عن طريق لدغات البعوض 🦟، بل عن طريق الرذاذ التنفسي. ✅ لحماية نفسك تجنب مخالطة أي شخص مصاب بالحمى والسعال مخالطة لصيقة. https://t.co/u4oslrLiRS	True Spread Method	Caution and Advice
804	1.23E+18	#الإمارات — وزارة الصحة: تطبيق الحجر الصحي احترازيا على 28 شخصا خالطوا مصابين بفيروس كورونا	True Governmental Measure	Notifications or Measures
805	1.23E+18	سعال أثناء التحذير من #كورونا... واستخدام الشماغ بدلا من الكمامات.. ووزراء الصحة العرب وفيروس كورونا! https://t.co/Zghq5VUFLt	True Prevention Method	Caution and Advice
806	1.24E+18	#الكويت @KuwaitiCM @Kwt_awqaf @zakat_house @AlNajatOrg @directaidorg @krcs_org_kw @AlNouriCharity @turathislamy @eslahkw @ksr_kw @khayriyanet كي لاننسى تبرعاتكم السخية لدول الجوار،اليوم يومكم يا #الجمعيات_الخيرية الأسر المتعففة تناشدكم بالتبرع لهم فى ظل وباء #كورونا https://t.co/iN2yBYX2v7	Irrelevant	Seeking/offering help
807	1.25E+18	🎬 فيديو بعد تأكد إصابة شخصين بعدوى #فيروس_كورونا في غوانزهو بالصين، قامت سلسلة مطاعم ماكدونالدز بتعليق ورقة تمنع فيها دخول أصحاب البشرة الداكنة أو السمراء لمطاعمها ! https://t.co/UjzIjes2vR	Hate and Exclusion	Non Situational
808	1.24E+18	إليكم سلسلة التغريدات هذه للوقاية من فايروس كورونا ⬇️⬇️ ١- فيروس #كورونا المستجد هو فيروس من فيروسات الجهاز التنفسي ينتقل أساسا نتيجة مخالطة شخص مصاب، وبالتحديد عن طريق قطيرات الجهاز التنفسي التي يفرزها أثناء السعال أو العطس	True Virus Origin and properties	Caution and Advice
811	1.24E+18	#البدون 💔💔في مسؤل رفض توقيع علي ورقتي وسبب انه خايف من كارونا طيب لو مثلا صابني كارونا راحوو تعالجوني كوني لا أملك بطاقه💔💔	Irrelevant	Non Situational
812	1.24E+18	@1GhadaAbdullah @8shayer ايه والله خوش مكان، يقولك كورونا مايطير بالجو ✔️	Irrelevant	Non Situational
814	1.23E+18	@MahamedElfateh الجولع هتعمل حجاب لكل مواطن علشان تقيهم خطر الكورونا😂😂 https://t.co/VdXl4XFOwZ	Irrelevant	Non Situational
816	1.25E+18	@fahooooooooody @aPmtNImWPGJh9ye @alkhailabdulwah اولاً : اذا كانت السعودية بتدعم اليمنين بكمامات وغيرها!! يوجد منظمات دولية لماذا ويوجد منظمة الصحة العالمية!! لماذا لم تعطها عن طريقهم لماذا تلقيها من السماء؟! ثم كلامك عن عرضها للبيع / كلام وإدعاء كاذب تماماً كبقية ادعائكم وانا من على الارض وليس انت واعلم ما اقول	Irrelevant	Non Situational
818	1.24E+18	@ZaidBenjamin5 الحوثي يحسب وقت حظر التجول الدفاع الجوي ما يشتغل😂	Irrelevant	Non Situational
819	8.32E+17	17% فقط والله فضيحه وين الاقبال ! حشرتونا قبل اين اللقاح واين اللقاح اللقاح موجود 😡 وزارة الصحه المفروض اول قرارتها فرض الجرعه الثالثه يجب التفكير حتى بعد اوميكرون لان اوميكرون قد لايكون نهاية المتحورات https://t.co/yJzZkUxJcN	True Vaccine Info	Non Situational
820	1.24E+18	صاحب مقولة إستعدو لفراق أحبابكم إصابة #رئيس_الوزراء_البريطاني #بوريس_جونسون ب #فيروس_كورونا #مشاهير #فيروس_كورونا_المستجدّ https://t.co/BahjEYPXMk	Irrelevant	Non Situational
822	1.24E+18	#،علي_ لرد_الشمس،_ كورونا_ ميرده	Irrelevant	Non Situational
823	1.24E+18	الاعتقاد بان فيروس كورونا يمكن ان ينتقل عبر الهواء مسافة ٨ أمتار غير صحيح بل لاينتقل لمسافة اكثر من متر واحد	Irrelevant	Non Situational
825	1.25E+18	إن شاء الله الدكتورة خلود تكتشف علاج كورونا	Irrelevant	Non Situational
826	1.24E+18	🚨 | عاجل اصابة مدرب الارسنال ميكيل ارتيتا بفايروس كورونا سيتم عزله مع الفريق واجتماع طارئ غدا الجمعة في رابطة دوري المحترفين الانجليزي بشأن الجولات المقبلة . https://t.co/9r3bYKOTyp	Statistics	Notifications or Measures
829	1.24E+18	فيديو لشخصٍ يزعم أنّ فيروس #كورونا_الجديد صنيعة معهد باستور ❌الادعاء خطأ ❌ فالشهادة المعروضة في الفيديو ليست "براءة اختراع" بل "براءة اكتشاف" للرمز الجينيّ (Genetic Code)⚠️ وهي لا تتعلّق أصلاً بفيروس #كورونا المستجدّ بل تعود لفيروس سارس ⬇️ https://t.co/SzGkTdQERr	Conspiracy Theory	Counter Rumors
831	1.24E+18	هل يساعد تناول الثوم في الوقاية من العدوى بفيروس #كورونا المستجد؟ يعد الثوم طعامًا صحيًا، ويتميز باحتوائه على بعض الخصائص المضادة للميكروبات. ومع ذلك، لا توجد أي بيّنة حالية تثبت أن تناول الثوم يقي من العدوى بفيروس كورونا المستجد. #تعليق_الدراسة_في_مصر	Fake Treatment or Cure	Notifications or Measures
832	1.24E+18	@taibaalmulla57 حسب منظمة الصحة العالمية كوفيد ١٩ .. لا مؤشرات على موته في الحرارة .. يذوب غلافه الدهني بالصابون ويموت هذا الاكيد	True Virus Origin and properties	Caution and Advice
833	1.24E+18	السودان يتحصل على جهاز فحص PCR الخاص بالكشف عن فيروس كورونا ... حيث يمكن الآن عمل الفحص بمعمل استاك ... ياريت ولو بالجهد الشعبي نتحصل على اجهزة اضافية للمطار والمعابر الحدودية #احتياطات_السودان_لمنع_كورونا	True Prevention Method	Notifications or Measures
834	1.25E+18	تفائلت كتير بالمحللين اللي قالوا وباء كورونا هو عبارة عن غاز السارين ويخلص أوائل شهر 4 والمشكلة شهر 4راح يخلص وطلعت تحليلاتهم لا أساس لها من الصحة . والغريب أن #الصين قضت نهائيا ع الفايروس مع انو نعلم أن شخص واحد قادر ينشر الوباء ويعمل كارثة . الله يستر #فيروس_كورونا #COVID_19	False Virus Origin and Properties	Doubt Casting and Criticizing
835	1.25E+18	تداول نشطاء السوشيال ميديا خبرًا عن وفاة الفنان الجزائري #الشاب_خالد بـ #فيروس_كورونا https://t.co/EQNw034F6Z	Statistics	Non Situational
836	498779256	@abobadr2455 أهلاً بك: يمكنك الدخول للاختبار إذا كان الوضع الصحي في تطبيق توكلنا "محصن" أكمل جرعات لقاح كورونا (كوفيد-19) بالتوفيق.	True Vaccine Info	Caution and Advice
837	1.24E+18	#تريندينغ_الآن | #كورونا يطرق أبواب الداونينغ ستريت ويصيب رئيس الوزارء البريطاني فيروس كورونا يطرق ابواب قصر بكنغهام وشظاياه تصل إلى رئاسة الحكومة بعد إصابة الأمير تشارلز ولي عهد بريطانيا ورئيس الحكومة البريطانية بوريس جونسون ووزير الصحة #فيروس_كورونا https://t.co/ufs8osmEvI https://t.co/JggYrTQOR9	Statistics	Notifications or Measures
839	1.24E+18	هل المضادات الحيوية فعالة في منع وعلاج فيروس #كورونا؟ لا ، لا تعمل المضادات الحيوية ضد الفيروسات ، بل البكتيريا فقط. هل الشحنات ممكن تنقل فيروس #كورونا_الجديد و تسبب العدوى؟ لا يوجد دليل على ان الطرود و الشحنات ممكن تسبب العدوى ولم تسجل اي حالة اصابة بهذه الطريقة.	Fake Treatment or Cure	Doubt Casting and Criticizing
840	1.24E+18	@EpassportGovSa السلام عليكم اقدر اسافر البحرين او الامارات بالبطاقه اذا الجواز منتهي في الظروف الحاليه معى مرض كارونا	Irrelevant	Non Situational
841	1.24E+18	اذا كنت تحارب الكورونا وحدها هناك من يحارب الكورونا و الجوع 👌🤗🤗 ارتقو https://t.co/5AhK7M8kRk	Irrelevant	Non Situational
842	1.24E+18	نصائح للوقاية من فيروس كورونا كوفيد - ١٩ عدم الخروج من المنزل غسل اليدين بانتظام تعقيم المنزل باستمرار اتباع النصائح والإرشادات تجنب الاقتراب من الآخرين لا تصافح ،، فاكتفي بالابتسامة حفظكم الله من شرِّ البلاء بقاؤك في المنزل واجب وطني #خلك_فالببيت اللجنة الثقافية بفريق النجوم	True Prevention Method	Caution and Advice
845	1.24E+18	#الحجر_الصحي #الحالات_اليوم #توفيق_الربيعه #خليك_ببيتك_وانشد_لوطنك #حظر_التجول مَــا طَـالَ لـيـلُ الأسَـى إلا وأعـقَـبَـهُ فَـجْـرٌ يُـفَـجِّـرُ في وجـدانِـنـا الفَرَحـا كَم سَـاهـرٍ دَامـعِ الـعـيـنينِ مُكتئبٍ! وحينَ نَاجَى الذي يَدري بهِ انْشَرَحا #الجوهره_الجطيلي	Irrelevant	Non Situational
846	1.25E+18	منظمة الصحة العالمية عند بداية الوباء في الصين أكدت أن فيروس كورونا ليس إنفلونزا و أنه لا يتأثر بدرجة الحرارة. لكن يبدو أن الكثير من الناس يفضلون تصديق الحمقى في القنوات التلفزيونية. لهذا لا تنتظروا أن تنقذكم الطبيعة هذه المرة كل إنسان عليه تحمل مسؤوليته. الحجر والحذر هو الحل. https://t.co/X5zUlpG0Ms	True Virus Origin and properties	Caution and Advice
847	1.24E+18	#حظر_التجول شمس تغيب وشمس ينبلج نورها https://t.co/zBB5UvEUOp	Irrelevant	Non Situational
848	1.24E+18	#النيابة_العامة القرار بيدك، استشعارك بمسؤولية البقاء في المنزل، وعدم الخروج إلا في حالات الضرورة القصوى في الفترة التي لا يسري فيها المنع، دليل وعيك وحرصك على سلامتك وسلامة من تحب. #الوقاية_من_فيروس_كورونا #كلنا_مسؤول https://t.co/wrH5QkXgeU	True Prevention Method	Caution and Advice
849	1.24E+18	@RabeaAwbathani الصين، برغم ماوصلوا اليه فهم مازلوا عبارة عن ناسخين وينقصهم الكثير من الجوانب الأخلاقية حتى لو اظهروا لنا تعاطفهم مع بعض دول العالم.!	Irrelevant	Non Situational
851	1.24E+18	أمانة الجوف تعقم صرافات البنوك الآلية للحد من انتشار فايروس كورونا https://t.co/j2EgGOZ7v7	True Prevention Method	Caution and Advice
852	1.24E+18	@IbrahimKanaan @MTVLebanonNews استاذ كنعان يا ريت مع محاربة فيروس كورونا بتحاربو مافيا الدولار يلي حرقو دين الناس وبعدين لوين الجوع اقسى من المرض في ناس صدقا سعادة النائب طلبو رز وسكر ليطعموا ولادهن	Irrelevant	Non Situational
854	1.25E+18	أعطوني ملخص علاج كورونا، اكتشفوه أكيد أم اشاعات 😭	Irrelevant	Non Situational
855	1.25E+18	شاهد.. الأشباح تطارد منتهكي الحجر في #إندونيسيا! https://t.co/LOJVR4gYsG #Covid_19 #كوفيد19 #البيان_القارئ_دائما https://t.co/MOenjgqY8N	Causing Anxiety and Fear	Non Situational
856	1.24E+18	⚡️ “علاج #فيروس_كورونا عبر الغرغرة بالماء المالح أو الخل.. ما الحقيقة؟” #كرونا_السعودية #كوفيد١٩ #الكويت #كورونا_مصر #اقعدو_ببيوتكم_لحد_يجي https://t.co/89FzrkSb8W	Fake Treatment or Cure	Doubt Casting and Criticizing
857	1.24E+18	@fayez_malki الصحة: فيروس كورونا الجديد لا ينتقل عبر الهواء بل ينتقل عن طريق رذاذ العطاس أو السعال من شخص مصاب بالفيروس كما إنه ينصح بإتباع إرشادات الوقاية العامة والتي تنص على أهمية المداومة على غسل اليدين بالماء والصابون.	True Spread Method	Caution and Advice
858	1.25E+18	@sym_a القرية كان فيها صاحب مطعم طلع عنده كرونا واختلط تقريبا باغلب اهلها فقاموا عزلوا القرية احتياطيا 14 يوم كأجراء احترازي مش عاجبهم اتعمل اول تحليل وطلع سلبي بس حسب قوانين منظمة الصحة العالمية لازم 3 تحاليل بين كل واحد يومين او ثلاثة علشان نكون متأكدين ميه بالمية	True Prevention Method	Caution and Advice
859	1.22E+18	#فيروس_كورونا تصريح منظمة الصحة العالمية حول تلقي الطلبيات من الصين. صرحت منظمة الصحة العالمية ان تلقي الرسائل و الطرود من الصين لا ينقل فيروس كورونا وذالك لانه ببساطه لا يمكنه النجاة على الأسطح ، مثل الرسائل و الطرود. https://t.co/LFvvSoT2Yd	False Spread Method	Doubt Casting and Criticizing
861	1.24E+18	200305|| خبر: اليابان قررت رفض دخول المسافرين من الصين، كوريا الجنوبيه، ايران. وايضاً حساب وايجي حذف التويته المتعلقه بجولة ايكون اليابانيه في 2020 ... احتمال الغاء الجولة عالي😭🙏🏻 https://t.co/v0clpAhTWW	True Governmental Measure	Notifications or Measures
862	1.24E+18	#لبنان أنهى العام الدراسي الحالي بسبب انتشار فيروس #كورونا المستجدّ؟ ⚠️ هذا الخبر غير صحيح، والوثيقة المرفقة به مزوّرة ‼️ #فرانس_برس @AFPfactMENA https://t.co/kubn5jEf47	False Governmental Measure	Counter Rumors
863	1.25E+18	معلومات عن دواء avigan الياباني الأمل الجديد في علاج كورونا https://t.co/tsJETe9IeS https://t.co/EgwB2RAwjp	Fake Treatment or Cure	Doubt Casting and Criticizing
864	1.25E+18	@KSA24 ابد شفهم في إسرائيل جايبين علاج كورونا	Irrelevant	Non Situational
865	220561266	تتناول الحلقة آخر الدراسات الطبية التي تناولت تأثير كوفيد-19 ومتحوراته على الخصوبة والحمل وفرص الحمل، وكذلك المفاهيم الخاطئة التي لا تزال لدى البعض حول لقاحات كوفيد-19 وتأثيره على الحوامل والأجنة، وما الذي يؤثّر على خصوبة النساء أو الرجال: اللقاح أم الإصابة بفيروس كورونا؟ https://t.co/ptoawMqZS6	True Vaccine Info	Caution and Advice
866	1.22E+18	#كورونا_الصين لمواجهة # كورونا الصين تسابق الزمن لبناء مستشفى يتسع لـ 1000 سرير في أسبوع واحد https://t.co/kTfAyN9SAB	True Governmental Measure	Notifications or Measures
868	1.25E+18	العديد من الدول اعتمدت تقنية علاج #كورونا بالبلازما .. يمكن أن تكون تحولاً حاسماً في التعامل مع الفيروس .. تعرف على الحقائق https://t.co/jLycoeyuQC	Fake Treatment or Cure	Doubt Casting and Criticizing
870	1.25E+18	#فيديو| الدكتور عبداللطيف الخال رئيس اللجنة الوطنية الاستراتيجية للتصدي لفيروس #كورونا بوزارة الصحة العامة يتحدث عن العلاج ببلازما الدم لمرضى #فيروس_كورونا #جريدة_الراية |#قطر |#لأجل_قطر_كلنا_في_البيت| https://t.co/KaGB4HrXbX	Fake Treatment or Cure	Doubt Casting and Criticizing
873	1.24E+18	#صوت_تفجير ما فيه الى العافية ان شاء الله شوية العاب نارية خلوها ابطال الدفاع الجوي لين توصل #الرياض ودمروها عشان يسون لكم جو شوي بدال طفش الحجر المنزلي https://t.co/UKh663200w	Irrelevant	Non Situational
876	1.24E+18	#الكويت || الطيران المدني: وصول طائرة الخطوط الجوية الكويتية من لندن ضمن خطة إعادة الكويتيين من الخارج #حظر_التجول https://t.co/uJrLeSfWew	Irrelevant	Non Situational
877	25628242	الإمارات تقدم 17879 جرعة من لقاح "كوفيد-19" خلال الساعات الـ24 الماضية https://t.co/hpG2lXPKAC https://t.co/BYvKWB9Epw	True Vaccine Info	Notifications or Measures
878	1.25E+18	صباحك ومطرحك | اعرف كل حاجه محتاج تعرفها عن الدوا الياباني المُستخدم لعلاج كورونا اسمعنا من هنا : https://t.co/Mrv5yXlAsE #ويك_اندك_عالراديو_9090 https://t.co/p0yimJpHkq	Irrelevant	Non Situational
879	1.24E+18	تجنب لمس العينين والأنف والفم بيديك قبل غسلهما بالماء والصابون منعا لانتقال الفيروسات #الوقاية_من_كورونا - مع تحيات وزارة الصحة https://t.co/CRSEU0XeGs	True Prevention Method	Caution and Advice
882	1.24E+18	أعراض #كرونا_الجديد من بداية ظهورها إلى الآن هى ١= كحة ٢= إرتفاع شديد فى درجة الحرارة ٣= إلتهاب رئوى حاد هل أقلق أم لا؟ الحقيقة لا داعى للقلق كلنا بيجيلنا انفلونزا وساعات بتكون شديدة ولكن مع العناية الصحة وإلتزام إرشادات الطبيب المختص بيكون نسبة الشفاء عالية جداً	True Symptom	Caution and Advice
884	1.24E+18	هل المضادات الحيوية تعتبر علاجاً لفيروس كورونا المستجد؟ #برق_الصحة #برق_الإمارات #دبي #صحة #طب #علاج #وقاية #توعية #عائلة #أسرة #barqhealth #health #dubai #UAE #family https://t.co/or9bi0dyGt	Fake Treatment or Cure	Doubt Casting and Criticizing
886	1.24E+18	الفرق بين #ب_مخ و #بلا_مخ : لِ بلا مخ عامل ابو عنتر زمانه واذا صار معه شيء بينشر طول وعرض الدولة لِ بلا مخ ب نظِّر ان #الكورونا ما بينقُل بالهواء وب دقّ كتفه ب١٠٠ واحد عالطريق لِ بلا مخ بيلحق من وين إجت أوّل كوروناية عالمطار وما بيسأل عن الملايين بين الناس لِ ب مخ: #خليك_بالبيت	Irrelevant	Non Situational
888	1.24E+18	اعلنت منظمة الصحة العالمية منذ اسابيع باتباع بعض التوصيات للحد من انتقال فيروس كورونا بين الافراد منها: 1/ غسل الايدي بانتظام لمدة تزيد عن 20 ثانية. 2/ عدم لمس الاسطح خاصة المعدنية منها لان فيروس يعيش عليها لساعات قبل ان يندثر. 3/تجنب لمس العين الانف و الفم باليد اذا كانت ملوثة	True Prevention Method	Caution and Advice
890	1.24E+18	ابد والله اكل اكل اكل اكل نوم نوم نوم نوم نوم خختممت التويتر والسناب والانستا وحملت العاب بالجوال اطقطق فيها لين يفرجها الله #صوره_من_العزل_المنزلي	Irrelevant	Non Situational
891	1.24E+18	السيد نصر الله:: يعطي الزبدة في محاربة كورونا؛ هو فايروس مجهول حتى الخبراء مختلفين فيه.. لا يمكن قياس اختلاف الجو وقدوم الحر يعني إختفائه.	True Virus Origin and properties	Caution and Advice
892	1.25E+18	ادارة الرقابة الدوائية بوزارة الصحة في قطر تمنع كرت Air doctor من البيع بسبب عدم ثبوت اي ادعاء علمي فيه .. لا تنخدعوا .. بمن يستغل ازمة #كورونا للتكسب ! ولو كان صحيحاً لضجت الدنيا به! https://t.co/jCS3z4LVPv	True Governmental Measure	Notifications or Measures
893	1.25E+18	انا متفائل بموضوع علاج كورونا اللي في اليابان اسم اليابان لوحده مصدر ثقة https://t.co/nzQ7eXLfsZ	Irrelevant	Non Situational
894	1.24E+18	#الكويت_تحارب_كورونا الآن لحصر وباء. المدارس اغلقت والجامعات وبعض القطاعات الخاصه. يفتح المجال الجوي للمغادره الوافدين مع احتفاظهم بالاقامه وسوف يغادر من البلد حوالي مليون شخص	True Governmental Measure	Notifications or Measures
895	1.25E+18	ما في شي بضحكني مثل يلي بحكيلك شبكات الجيل الخامس 5G هي سبب #فيروس_كورونا_المستجدّ ..!!! #ملاخمة #كورونا_الاردن	Conspiracy Theory	Counter Rumors
896	1.25E+18	البحرين.. استلام شحنة “هيدروكسي كلوروكين” من الهند لعلاج #كورونا https://t.co/hVrwNTVaSx #أخبار_الوئام	Fake Treatment or Cure	Notifications or Measures
897	2896213998	"الصحة" تعلن تقديم 17,879 جرعة من لقاح "كوفيد-19" خلال الساعات الـ24 الماضية.. والإجمالي حتى اليوم 24,105,247. (وام) #الشارقة24 https://t.co/7arGSUc9L2	True Vaccine Info	Notifications or Measures
899	1.22E+18	مرة أخرى؛ #الصين تبهر العالم وتعلن الإنتهاء من بناء مستشفى لعلاج #كورونا في 8 أيام https://t.co/frveuJx9X5	True Governmental Measure	Notifications or Measures
900	1.25E+18	هل هناك علاقة بين اجزاء فيروس HIV وفيروسSARS-COV-2 والتي قد تفضح التلاعب الجيني بالفيروس؟ صرح بروفسور لوك مونتانييه حاصل ع جائزة نوبل بالطب2008 باكتشاف فيروسHIV ان #فيروس_كورونا المسؤول بقتل 120.000بالعالم هو فيروس تم التلاعب به وإطلاقه بالخطأ من مختبر صيني بحثًا عن لقاح الإيدز https://t.co/x7g4lVMe2S	Conspiracy Theory	Doubt Casting and Criticizing
902	1.45E+18	@Abodrndesh1900_ انت وين لكيت هاي الكلاوات ...اللقاح آمن وفعال وقلل الاضرار ...على العكس شوف كم واحد توفي من كورونا مقارنة بمن اخذ اللقاح ...والحمد.لله رجعت الحياة لطبيعتها بفضل الله واللقاح ..والحمد لله لقحنا جرعتين بالعام الماضي والامور طيبه ...على كيفك ويانا صرت مثل د ماجد العاني ..ولو هسه بطل	True Vaccine Info	Caution and Advice
904	1.23E+18	هل ينقل البعوض فيروس كورونا؟ أخبار وطنية https://t.co/2EjPSLcW2O	Irrelevant	Non Situational
905	1.24E+18	السلطة الفلسطينية تعتقل المواطنين بسبب #فيروس_كورونا https://t.co/qcu6NHLQIX #فيروس_كورونا #كورونا_مصر #كورونا_في_الكويت #تعليق_الدراسة #الاحوال_الجويه #جروبات_الماميز #الدوري_المصري	Irrelevant	Non Situational
906	1.25E+18	@fatimamohmmed94 ألف ألف لابأس عليك ربي يحفظك ويحميك ويعطيك الصحه والعافيه	Irrelevant	Non Situational
908	1.25E+18	#الان وزيرة الصحة تؤكد استمرار استقرار الوضع الوبائي في #مصر مقارنة بالوضع الوبائي العالمي.	Irrelevant	Non Situational
909	1.24E+18	#شاهد الرسم البياني لدول الخليج خلال الأسبوعين الماضين مع فيروس #كورونا ومعدل زيادة الحالات . هل القادم انتشار أو انحسار؟ الجواب 👇🏻 https://t.co/cjVymSd1vw	Statistics	Notifications or Measures
911	1.24E+18	منظمة الصحة العالمية : فيروس كورونا لا ينتقل عبر الهواء بل عن طريق السائل المخاطي للرئة ويجب التباعد الاجتماعي وترك مسافه ، ولا يسبب العطاس ولا جريان الأنف لكن يسبب الكحة وارتفاع الحرارة وضيق التنفس ، ولا ينتقل عبر الحيوانات المنزلية ولا في حمامات السباحة التي تحتوي على كلورين	True Virus Origin and properties	Caution and Advice
912	1.23E+18	عاجل.. . وزارة الداخلية: في حال كان القادم عبر المنافذ مواطن لإحدى دول مجلس التعاون أو مقيماً فيها أو ماراً بها فلا يسمح له بدخول المملكة إلا بعد مضي 14 يوما متصلة. . #المملكة #كورونا	True Governmental Measure	Notifications or Measures
914	1.24E+18	#معلومات_طبية ❌غسل اليدين بالماء غير كاف ❌غسل اليدين بالمعقم وحده غير كاف ✅اغسل يديك بالماء والصابون فهو اكثر فعاليه من المعقم. الصابون يعمل على اذابة غشاء الدهون فيدمر ويفكك الفيروس مثل بيت من ورق ويموت. #عمان_تواجه_كرونا https://t.co/sYUGoec78W	True Prevention Method	Caution and Advice
917	1.23E+18	@ahmedyassine30 أستاذ احمد كلامك منطقي بس يا ريت توضح اكثر لأن من يومين في إشاعات عن نية حجر صحي الضاحية يعني هيك ما منقدر نروح ع شغلنا ب بيروت ومنموت الجوع بدون ما ننصاب ب الكورونا	Irrelevant	Non Situational
919	1.24E+18	ابتداء من17 مارس، الساعة 1 ظهرا، وفي إطار الإجراءات المتخذة لمكافحة وباء كوفيد19 (كورونا)، تم غلق كل الحدود الفرنسية: الجوية والأرضية والبحرية. أي مواطن أجنبي ليس لديه أسباب قهرية للقدوم لفرنسا سيتم رفض دخوله الأراضي الفرنسية.	True Governmental Measure	Notifications or Measures
921	1.25E+18	8.3 مليون عربي مهددون بالفقر بسبب كورونا. #فيروس_كورونا #كوفيد١٩ #كورونا_فيروس #COVIDー19 #بوابة_الأخبار https://t.co/T6H46OW9By	Statistics	Notifications or Measures
922	1.25E+18	👈الحجر الجزئي من 3 زوالا إلى 7صباحا في ولايات الجزائر، وهران، عين الدفلى، بجاية، سطيف، تيزي وزو، تيبازة، تلمسان، المدية #ريح_في_داركم #فيروس_كورونا #ALGER #COVID2019 #البليدة_الوريدة_عمرها_ماتذبال #الجزاير #بيتك_حياتك #COVID19dz	True Governmental Measure	Notifications or Measures
923	1.24E+18	#دعوة_لعمل_الخير #تلمسوا حاجات الضعفاء حولكم فبعضهم يجمع قوت كل يوم بيومه وليس لديهم رواتب شهرية وقد تعطلت مصالحهم بعد الحجر المنزلي ومنع العمل والبيع . #تصدقوا لعل الصدقات تجلو الغمة تصدقوا بخفاء #فكم من متعفف وجارة #يسرف في الشراء خشية الجوع . 🌹 https://t.co/hgrCNVky2B	Irrelevant	Non Situational
924	1.25E+18	#الشروق| ماكرون يلتقي طبيبا يروج لاستخدام عقار مضاد للملاريا في علاج كورونا https://t.co/L7jBWMAZLa #ماكرون https://t.co/DqYJkh8AMf	Fake Treatment or Cure	Doubt Casting and Criticizing
925	1.49E+18	متوفر لقاح كوفيد ١٩ جرعة اولى جرعة ثانية جرعة ثالثة بدون حضور العميل للتواصل اخوكم عبدالله الشمري واتساب 594194589 #المملكة_العربية_السعودية	True Vaccine Info	Non Situational
928	1.23E+18	@TaifEduGov كيفية الوقاية من عدوى كورونا 😷: 1- غسل اليدين بإنتظام بالماء والصابون. 2- تغطية الفم والأنف عند السعال والعطاس 3- طهي اللحوم والبيض جيداً. 4- تجنب الإتصال المباشر مع أي شخص تظهر عليه أعراض أمراض الجهاز التنفسي مثل السعال والعطاس.	True Prevention Method	Caution and Advice
930	1.25E+18	شائعات طبية للوقاية من #فيروس_كورونا.. الصحة العالمية تحسم الجدل هل تصلح الغرغرة بالخل أو محلول الملح لعلاج كورونا؟ #الزم_بيتك https://t.co/XwyOs6dMco	Irrelevant	Non Situational
931	1.25E+18	العقار الواعد في علاج #كورونا .. #Remdesivir - أطلقته Gilead Sciences الأميركية - أثبت فعالية في معالجة فيروسات #كورونا السابقة #SARS و #MERS - طبقاً لتجارب مستشفى جامعة شيكاغو فقد أثبت فعالية في معالجة حالات حرجة مصابة بكورونا مع تحسن كل المرضى تقريبًا خلال أسبوع المصدر: CNBC https://t.co/ph12vAxmM6	Fake Treatment or Cure	Doubt Casting and Criticizing
934	1.24E+18	@aster_8 #تسوق_بامان 1) - تجنب المصافحة 🤝 2) - تعقيم اليدين باستمرار او بالصابون لمدة 40 ثانية👏 3) - تجنب التجمعات بانواعها🌃 4) - ارتداء الكمامة في حالة العطاس او الكحة او لديك مريض 😷 فايروس كورونا اسمه العلمي " كوفيد 19 " ك : كل و : واحد ف : فينا ي : يلزم	True Prevention Method	Caution and Advice
935	1.24E+18	@cgtnarabic كوفيد ١٩ فايروس غامض وعنده فترة خمول ونشاط غير مستقره ويتكيف مع جميع درجات الحرارة	False Virus Origin and Properties	Doubt Casting and Criticizing
937	1.23E+18	الأطباء في #الصين يختبرون علاج "بلازما الدم" على المصابين بفيروس "#كورونا" https://t.co/K9Jco9aRrb https://t.co/kRZ3cnmiyO	Fake Treatment or Cure	Doubt Casting and Criticizing
938	1.22E+18	انتشرت إشاعة حول كيفية لبس الكمامة الطبية حيث إدّعت أن الجانب الملون (الأزرق) يجب أن يكون مرئيًا إذا كان مرتديها مصابًا، بينما يجب أن يكون الجانب الأبيض مرئيًا إذا كان مرتديها غير مريض. وهذا ليس له أي أساس من الصحة #فيروس_كورونا https://t.co/IT3DKy9OEc	Irrelevant	Non Situational
939	1.25E+18	يمكن للأم المصابة بمرض #فيروس_كورونا ارضاع #طفل /ها لكن عليها الالتزام بالارشادات التالية #كوفيد١٩ https://t.co/R55iI8RXSF	True Prevention Method	Caution and Advice
941	1.23E+18	@SMTayyar اولا ابلغ سلول يراجعو بوصلة الأهداف في اليمن جا لمحاربة الحوثي و اتجة إلى المهرة و حضرموت وعد وابلغهم أن الحوثي في الجوف و صنعاء وبقية المحافظات ثانيا جاء التحالف لمحاربة إيران في اليمن و جاء كارونا وفضح دول الخليج أن أكثر سكانها أصيبوا بالفيروس في إيران غريب امركم يا عرب #الجوف	Irrelevant	Non Situational
945	1.24E+18	نبه خبراء الصحة، إلى أن الأشخاص المدخنين،👈🏻 *بما في ذلك مدخني السجائر الإلكترونية* قد يكونون أكثر عرضة لمضاعفات #فيروس_كورونا "#كوفيد_19"، الذي يؤثر بشكل كبير على وظيفة التنفس لدى الإنسان. #جمعية_نقاء https://t.co/9hATwkaN3Z	True Virus Origin and properties	Caution and Advice
946	1.25E+18	⚠️⚠️⚠️ ياشباب ابغا تركزون معي شوي - اشوف حسابات كثير صاروا يفتون بالطب وغيره، يقولون خلاص تم اكتشاف علاج #كورونا من شركة جلياد الامريكية - العلاج المعلن عنه من هذه الشركه اولا هو علاج لمرض الايبولا ثانيا انه تم استخدامه على مرضى كورونا قبل اكثر من شهرين والخبر اللي نزل تحديث فقط	Irrelevant	Non Situational
947	1.23E+18	. 5-بالإمكان أن تصاب بالفيروس ، في حال وصلك طرد من الصين. (غير صحيح) الصحيح: لا يُعرِّض إستلام الطرود من الصين الناس إلى خطر الإصابة بفيروس كورونا المستجد ، كما أنَّ فيروسات كورونا لا تعيش لفترة طويلة على الأشياء، مثل الرسائل أو الطرود.#فايروس_كورونا	False Spread Method	Doubt Casting and Criticizing
948	1.25E+18	"محمود سعد يحسم الجدل حول «الشلولو» وقدرته على الوقاية من #كورونا https://t.co/ebbCphAux9"	Fake Treatment or Cure	Doubt Casting and Criticizing
951	1.24E+18	#كورونا_vs_انفلونزا_الطيور تجنب لمس العينين والأنف والفم بيديك قبل غسلهما بالماء والصابون منعا لانتقال الفيروسات #الوقاية_من_كورونا - توجيهات وزارة الصحة https://t.co/36FM27WrMQ	True Prevention Method	Caution and Advice
956	1.23E+18	#عاجل| #سلطنة_عمان تعلق الرحلات الجوية من إيطاليا إلى مطار صلالة بسبب المخاوف من فيروس #كورونا https://t.co/xQRPlsAbyt	True Governmental Measure	Notifications or Measures
957	1.25E+18	هل شاهدتم تصريح ترامب حول بعض الطرق المقترحة لعلاج #كورونا .؟؟؟ يارب أنه يمزح 🧐 https://t.co/CddUQFQA6X	Irrelevant	Non Situational
958	1.24E+18	أنا كده كده مكنتش بحب اختلط بالناس عموما ف كويس انها جات من الطبيعه نفسها وكلنا هنبعد عن بعض ✋😎 #الكورونا_VS_الجواز #Joker	Irrelevant	Non Situational
959	1.24E+18	هل ينتشر #كوفيد_19 عن طريق الفضلات البشرية؟ الفيروس موجود في الفضلات البشرية لكنه ينتشر بالأساس من خلال مخالطة أحد المصابين عن قرب أو عبر الرذاذ المتطاير منه عند السعال أو العطس. اغسل يديك باستمرار قبل الأكل وبعده وقبل استعمال المرحاض وبعده وبعد السعال وبعد تغيير حفاضات الأطفال https://t.co/CH57jUbq9x	True Spread Method	Caution and Advice
960	1.24E+18	الحل الوحيد لمجابهة الكرونا هو ان نتعامل مع الجميع علي انهم مصابون #فيروس_كورونا_الجديد #كرونا_في_السودان #كرونا	True Prevention Method	Caution and Advice
961	1.24E+18	@tfrabiah #حظر_التجول غلطة عمر لو تم هلكتونا غلاء اسعار وضرائب قبل هالازمه سيوله ما عندنا فالحظر تهديد للامن الناس ما تدري وش هو الحظر ولا كيفية التعامل معه وبكل تغريده يرمون لك هالفكره ما يدرون الجوع بيطلعهم من بيوتهم وبتكثر السرقه والجرائم انت قائد محنك بس لا تجيب فينا العيد	Irrelevant	Non Situational
962	1.24E+18	الطرق #الفيزيائية تستخدم غالبا في تعقيم الادوات المعدنية والزجاجية الامثلة الشائعة لهذه الطريقة هي: -اللهب المباشر -الافران ذات الهواء الساخن -الاشعة فوق الحمراء -افران الحرارة الرطبة تقدر تسال في نوع من الانواع 👍👍 #الشوارع_الحين #وش_تسوي_في_البيت #مجتمع_واعي #اعرف_أكثر https://t.co/svoHwGKmU5	Irrelevant	Non Situational
963	1.25E+18	@Werathy @azizoudah1 #مسابقه_وقايه_وتثقيف البعوض لاينقل عدوى فيروس كورونا @daneiah @zhanen159 @aFdBwUjmt4yt7Rt #الوقايه_من_كورونا #كورونا_السعوديه	False Spread Method	Caution and Advice
965	1.25E+18	إسبانيا تصادر شحنة من الأدوية تستعمل في علاج كورونا كانت موجهة إلى المغرب https://t.co/NTASEzFxtz via @LeDesk_ma	Irrelevant	Non Situational
968	1.25E+18	ارتفاع سهم شركة #gilead بنسبة 16% بعد تقارير عن تطويرها عقار لعلاج #كورونا و قد قامت الشركة بإجراء المرحلة الثالثة من تجاربها بالتعاون مع جامعة #شيكاجو الأمريكية. يذكر أن العقار جرب على 125 مريض مصاب ضمن تجربتها السريرية و تنوي الشركة توسعة التجربة السريرية لتشمل 4000 مريض. https://t.co/4FYYeNATlz	Irrelevant	Non Situational
969	1.25E+18	#البرازيل: إيقاف استخدام عقار للملاريا لعلاج #كورونا المستجد إثر ظهور مشاكل في ضربات القلب https://t.co/wuwJ4jTwq0 #coronavirus #COVID19 https://t.co/F6ZTj2vdKJ	Fake Treatment or Cure	Notifications or Measures
972	1.40E+18	@salrashed خلاص يا صلاح خذ لقاح كورونا وخلصنا ترا مناعة ربك الي خلقها قويه ما بتموت	True Vaccine Info	Caution and Advice
973	1.24E+18	#كورونا_يتحدث.. هل أكل الثوم يحمينا من #كورونا؟.. "الفيروس بنفسه يرد". #برق_الإمارات #وقاية_وأمان https://t.co/pC3V0ZrHMf	Fake Treatment or Cure	Doubt Casting and Criticizing
975	1.24E+18	4️⃣ رابعاً بالطبع #كورونا أكثر تأثيراً من النفط . مثال بسيط / نزول النفط قد يؤثر على بعض القطاعات بشكل مؤقت ، أما فايروس كورونا فواضح وضوح الشمس تأثيره على الشركات المحلية والعالمية . لك أن تتخيل أن هذا الأمر أثر حتى على الرياضة !! مستوعب 😳	Irrelevant	Non Situational
976	1.24E+18	منظمة الصحة العالمية تنصح باستخدام صابون منزلي عادي أو منظف لتنظيف الأسطح والأرضيات، وشطفها بالماء ثم استخدام مطهر مثل المبيض، الذي يحتوي على مادة فعالة تقضي على الفيروسات والجراثيم والفطريات 🦠 #بوبساي #العلوم_للعموم #فيروس_كورونا #كوفيد_19 https://t.co/fFLj5zk9uh	True Prevention Method	Caution and Advice
977	1.24E+18	@saoud_alshohomi أستاذي الفاضل كل منا يرى الأمر من زاويته الجوهر بالموضوع انه نجح في ايصال رسالته للشعب بشكل مؤثر وتفاعلنا معاها لو كان الامر في محفل رسمي لاختلفت المفردات حتما "الاختلاف في الرأي لا يفسد للود قضية" 😊 #الكويتيون_يد_واحدة_ضد_كورونا #الكويت_تتصدى_لكورونا #الحجر_المنزلي_واجب_وطني	Irrelevant	Non Situational
979	8.20E+17	“FDA” تضاعف من جرعات عقار إيفوشيلد من الأجسام المضادة للحماية من كورونا https://t.co/GdmCAGFos6	True Treatment or Cure	Caution and Advice
980	1.24E+18	عاجل | ميركل: تطوير لقاح وأدوية مضادة لفيروس #كورونا سيستغرق بعض الوقت https://t.co/s8BlzcIO3M https://t.co/m220WrP39r	Irrelevant	Non Situational
981	1.22E+18	بدون تطعيم تصبح أكثر عرضة للإصابة بأعراض #فيروس_كورونا الشديدة.. احرص على تلقي اللقاح والجرعة التنشيطية لتكون دائمًا في أمان👌 #معًا_نطمئن https://t.co/jkJfWmK3aA	True Vaccine Info	Caution and Advice
983	1.23E+18	@mawtoura احلى شي إنو دايماً الجواب "نحنا شعب عيّيش" ما تخافي من الكورونا فيروس العيشان متفشّي	Irrelevant	Non Situational
984	1.25E+18	#اخبار_السعودية (شبكة شايفك : وزارة الصحة السعودية تستقطب 78 ألف متطوع صحي وتؤهلهم) - عمل مركز التطوع الصحي في وزارة الصحة السعودية، على إطلاق مبادرة "الممارس الصحي مستعد"، التي تهدف إلى استقطاب المتطوعين ا ... تفاصيل اكثر https://t.co/29QI1txmhs -------------------	Irrelevant	Non Situational
985	1.24E+18	@sarakaram__1 @omarfareskh ١- معليش المصدر؟ ٢- سؤالي واضح كان، اكتر من مرة ذكرت النور بمعاني مختلفة ومستحيل يكون القصد اشعة الشمس! ٣- خطين تحت كلمة "بعض"! ٤- اشعة الشمس مو علاج ولا واقية من الكورونا! ولا حتى المحبة بتوقي عفكرة🙂 وشيكرن😌🤚🏻	False Prevention Method	Doubt Casting and Criticizing
988	498779256	@Mymunh1418 مرحباً: توافقاً مع الاحترازات الصحية المعتمدة؛ يجب ارتداء الكمام وتحميل تطبيق "توكلنا" عند حضورك لمقر الاختبار، كما يجب أن يكون الوضع الصحي في تطبيق "توكلنا": محصن أكمل جرعات لقاح كورونا (كوفيد-19). بالتوفيق.	True Vaccine Info	Caution and Advice
989	1.22E+18	@WaelEssam77 كل فيروسات الانفلونزا يمكن معالجتها بالوسائل العادية اهمها تخفيض درجة الحرارة و الراحة، خطر فيروس كورونا يتمثل بعدد الاصابات الكبير خلال فترة قصيرة لانه انتشر في مدينة ذات كثافة سكانية عالية	True Spread Method	Caution and Advice
990	1.24E+18	، ؛✍️ لا للمصافحه🤝 للقضاء على كرونا ما يُعين على القضاء على فيروس كرونا الابتعاد عن تجماعات الناس عدم المصافحه بالدين غسل اليدين بالماء والصابون والجلوس في المنزل باذن الله يحميك ويقلل من انتشار المرض ويساعدالجهات المختصه من وزارة الصحه من القظاء على هذاالفيروس ان شاءالله https://t.co/zHnt8PkQ6J	True Prevention Method	Caution and Advice
993	1.24E+18	أفضل طريقة لتتجنب الإصابة بالكورونا، أن تتصرف مع الناس كأنك أنت مصاب، وأن تتصرف مع الناس كأنهم هم مصابون #COVID2019 #خليك_في_البيت #كورونا #كورونا_لبنان https://t.co/JjyLbCXYBi	True Prevention Method	Caution and Advice
994	1.24E+18	السنغال تغلق المجال الجوي أمام جميع الرحلات الدولية، اعتبارا من يوم الجمعة الموافق 20 مارس ولغاية 17 أبريل 2020.وذلك للحد من انتشار فايروس كورونا . @MoFAICUAE https://t.co/Zq18uoETsx	True Governmental Measure	Notifications or Measures
995	1.22E+18	النقاب مايمنع من #كورونا لا سمح الله في حال انتشاره، ولا يُوصى الا بالكمام من نوع N95 ، ارجوكم اوقفوا نشر الكذب الدين مو محتاج هالغباء عشان يثبت صحة ماجاء به!! وواجب على الجميع التصدي لترهات الواتس اب ..	Irrelevant	Non Situational
996	1.24E+18	عاجل | إصابة رئيس الوزراء البريطاني بوريس جونسون ب #فيروس_كورونا_المستجدّ https://t.co/EAiutpbcVC	Statistics	Notifications or Measures
997	1.25E+18	@hassinaouch أحياناً شمولية الفحص واتساع الاختبارات هي من ترفع الأرقام..والعكس ، قلة الفحوصات والمسح الاستقصائي تعطي ارقام قليلة..المعيار الحقيقي هي أرقام الوفيات..فقد قيل أن الوفاة الواحدة يقابلها 100 مصاب وهكذا بغض النظر عما تنشره وزارات الصحة	Irrelevant	Non Situational
998	1.24E+18	ليه استخدام الصابون و المياه كافي لقتل ڤيروس #كورونا ؟ … اي صنوع من الصابون له القدرة انه يحلل الدهون بعض الڤيروسات و منها #فيروس_كورونا الغلاف بتاعه دهني و بالتالي الصابون له القدرة على تفكيك الغلاف ده بسهولة و يخلي الڤيروس غير نشط ، يتبع https://t.co/ICip6LwsL3	True Prevention Method	Caution and Advice
1002	1.24E+18	هل من الآمن استلام الرسائل أو الطرود من الصين؟ نعم، آمن. لا يُعرِّض استلام الطرود من الصين الناس إلى خطر الإصابة بفيروس كورونا المستجد. ونعلم، من تحليل أجريناه مسبقًا، أنَّ فيروسات كورونا لا تعيش لفترة طويلة على الأشياء، مثل الرسائل أو الطرود.	False Spread Method	Doubt Casting and Criticizing
1003	1.24E+18	الخضرة، الجو، الوجه الحسن ❤️. #يحدث_الآن #كورونا_السعوديه #العزل_المنزلي #كلنا_مسؤول https://t.co/Eq29l4qiQ8	Irrelevant	Non Situational
1004	1.24E+18	تجنب لمس العينين والأنف والفم بيديك قبل غسلهما بالماء والصابون منعا لانتقال الفيروسات #الوقاية_من_كورونا - مع تحيات وزارة الصحة https://t.co/vaIU4anlK6	True Prevention Method	Caution and Advice
1006	1.25E+18	باختصار لمواجهة فيروس #الكورونا https://t.co/Wj458DHTdk	Irrelevant	Non Situational
1007	1.23E+18	RT @SaudiNews50: وزارة الصحة : تم حصر 70 مخالط لحالة الإصابة بكورونا المكتشفة ، ويجب الابتعاد عن نشر الشائعات. . #كورونا #السعودية	True Governmental Measure	Notifications or Measures
1008	1.24E+18	#شمال_الرياض الظاهر يحسبون حظر التجول يشمل الدفاعات الجوية ، حمقاء😂	Irrelevant	Non Situational
1009	1.25E+18	#فيتو| "#الصحة_العالمية": لا يوجد دليل على أن الصيام يزيد من خطر الإصابة بفيروس #كورونا شاهد.. https://t.co/96i7wUr3ju	False Virus Origin and Properties	Counter Rumors
1011	1.25E+18	يجب أن يدرك المدخنون ومن يستخدم الفيب خطرهم المحتمل لأعراض COVID-19 لأن رئتيهم قد تكون ملتهبة ولديهم وظائف مناعية أقل. #كوفيد١٩ #كورونا #الوطن #الدوحة #قطر #دوحة #قطر #سلامتك_هي_سلامتي #فيروس_كورونا . https://t.co/atNumtEZKX	True Virus Origin and properties	Doubt Casting and Criticizing
1013	1.23E+18	الأخبار المنتشرة بخصوص إصابة التشيلي أليكسيس سانشيز بـ فيروس كورونا غير صحيحة https://t.co/AI6hsQshWm	Statistics	Notifications or Measures
1014	254431610	@fatma12061812 @0badr0x @talzlami العلم يؤكد ان اللقاحات ليست مرة واحدة وإذا شئت انظر لجدول تطعيم الاطفال تجد ان اربعة او ستة تطعيمات في اغلبها وتحتاج كل فترة ان تأخذ جرعة معززة او تعيدها على حسب المناعة لقاح الانفلونزا سنويا تكرار اللقاح ليس خاص بلقاح كورونا	True Vaccine Info	Caution and Advice
1015	1.24E+18	@YCn4vQPirytlH9o اروبا حل فيها الوباء ولو قدمت لليمنيين الجنسيات الاروبية لا ستبدالها بالجواز اليمني فكلهم سوف يذهبون الى اروبا رغم الوباء ويتركوا اليمن لكم الجنوب هاني بن بريك اكبر وباء حل علينا	Irrelevant	Non Situational
1016	1.24E+18	عودة #الأطباء و #الممرضين من مدينة #ووهان الصينية بعد انتهاء الأزمة وتحية من الجيش الصيني لهم ! #كورونا #كورونا_الجديد #CoronaVirusUpdate #Covid_19 https://t.co/iLHmE5C1ya	True Governmental Measure	Notifications or Measures
1017	279004227	فيديو: إمدادات عقار فايزر المضاد لفيروس كورونا تحت ضغط الزمن https://t.co/kmVbWspmAE	True Treatment or Cure	Caution and Advice
1018	1.24E+18	متى يجب لبس الكمامة؟ -إذا كنت مصابا بالسعال أو العطاس -إذا كنت تعتني بشخص مريض بأعراض تنفسية وفي الرابط بقية الوصايا الخاصة بفيروس كورونا https://t.co/cT1ghw0yVR مع تحيات وزارة الصحة	True Prevention Method	Caution and Advice
1019	1.23E+18	@xx__xx__80 @SHAWKAT64457389 @Amany21234439 @xv3mygafWaBilz8 @Aser___Eyad2 @manal19905 @Tasneem08291026 @Jokar246 @ZKvugWkxxiwLFfw @wwddssdw @m_ve80l @SoWtt2s6fcgEfdi @HalemZinab @X3FzEgjqMapXyyQ @deif_sanaa @4SybXysfxfRyGab @AhmedAl42147454 احسنت وزي مامش من حقي اسب مبارك لانه في ذمه الله من حقي احترم من كان مظلوما ومات مسجونا #الجوكر_المصري #السيسي_يقتل_المصريين_بكورونا	Irrelevant	Non Situational
1020	1.24E+18	@Ziya_NJ @RoroSarkis@ @daniel35480612 #فيروس_كورونا وطريقة التعامل معه في لبنان يا بْني ها الجوهر طيعو كل شخص معقّد بيعو خلّي الدهر يسفّو كف يْهَرْهِلّو براغي نيعو	Irrelevant	Non Situational
1024	1.24E+18	#كورونا_الجديد فقط في مصر .بيبوسوا بعض قدام معمل تحليل كورونا . = لازم يبقا في كورونا علشان نشوفك😂	Irrelevant	Non Situational
1025	1.25E+18	هذا هو الوقت الأفضل للإقلاع عن التدخين لحماية نفسك من #فيروس_كورونا https://t.co/0Hai730BdO	Irrelevant	Non Situational
1026	1.26E+18	أرجو فضلاً وليس أمراً الدعاء لابنه أحمد ودودي بالشفاء فالطفلة مريضة ولا سبيل لنا الا مساعدتهم ف محنتهم بالدعاء فاللهم أذهب البأس وأشفها شفاء لا يغادر سقما وقر أعين والديها بشفائها وأحفظها بعينيك فلا ملجأ ولا منجي منك إلا إليك https://t.co/TgqUUImRLc	Irrelevant	Non Situational
1027	1.24E+18	لا صحة لما يتم تداوله عن تعرض لاعب يوفنتوس باولو ديبالا لعدوى فيروس كورونا، و مصدر الشائعة قناة فنزويلية. https://t.co/iE7xWL6g0w	Statistics	Counter Rumors
1028	1.25E+18	#عاجل | وادي الدواسر.. ضبط وافد انتحل مهنة طبيب مدعيًا قدرته على علاج "كورونا" – صور https://t.co/hkdDpwJr1X	Irrelevant	Non Situational
1029	1.24E+18	#كورونا #خسوف_القمر اللهم ارحمنا إذا برق البصر و خسف القمر و جُمع الشمس و القمر ،اللهم اجعل خسوف قمرك هذا رحمة لنا ولا تؤاخذنا بذنوبنا ولا تنزل غضبك علينا واغفرلنا وارحمنا يا ارحمُ الراحمين	Irrelevant	Non Situational
1031	1.25E+18	هانى الناظر : الأمل فى الوصول لعلاج كورونا موجود والخير قادم التفاصيل: https://t.co/cE48TO9pZF https://t.co/bvI27nHCYF	Irrelevant	Non Situational
1033	1.24E+18	أعراض كرونا التي مرت بنا حسب التسلسل 1- الم في الحلق والبلعوم 2- ارتفاع درجة الحرارة وصداع في منطقة الصدغ 3- الم بكل الجسم مثل حالة الفلاونزة لكن اخف 4- كحة جافة وشعور بضيق التنفس 5- غثيان خفيف 6- اسهال 7- وغزات في منطقة الصدر ومغص في أسفل الظهر والبطن هذه تجربتنا مع المرض.	True Symptom	Caution and Advice
1035	1.25E+18	هذا واحد من اشهر علماء الوبائيات يطالب المصريين بتسجيل البروتوكول العلاجي الذي إبتكروه لعلاج كورونا والذي يطبقه العالم كله الآن فبراءة الإختراع بإسم مصر وأطباء مصر https://t.co/t5v0JAnxSG	Irrelevant	Non Situational
1039	1.23E+18	@ARTORO6 الكمامه ما بتحل مشكلة صديقي الا اذا كنت تتواجد بمناطق تجمعات و مطارات الكورونا لا ينتقل بالهواء مثل السارس و يعيش فقط على الاسطح و الملامسه المباشره	True Spread Method	Caution and Advice
1040	1.24E+18	العك كتييير ف موضوع #فيروس_كورونا .. يا ريت الناس تبطل تفتي .. فيروس #كورونا لا ينتقل ف الهواء ولكن مع مقدمي الرعاية الصحية اللي هم "الاطباء والممرضين"" ممن يتعاملون بشكل مباشر مع المرضى بيفضل ف الهواء لمدة 3 ساعات !!	True Spread Method	Caution and Advice
1044	1.24E+18	RT @i__Jori73: آداب العطس لتقليل العدوى .. #كورونا #فيروس_كورونا #كوفيد_19 #كوفيد19 #فيروس_كورونا_الجديد https://t.co/YVt140uWQB	Irrelevant	Non Situational
1045	1.24E+18	@HasanKutbi استاذ حسن، سألنا صيني من العاملين عندنا في أحد الشركات عن افضل واكثر سيارة صينية استخداماً في الصين، الجواب كان مفاجئة حيث قال انهم لا يستخدمون السيارات الصينية بقدر الكورية واليابانية !!	Irrelevant	Non Situational
1046	1.22E+18	#فيروس_كورونا_الجديد 7-بعض النصائح المهم غسل اليدين جيدًا وباستمرار بالماء والصابون استخدام المناديل الورقية عند السعال تجنّب ملامسة العينين والأنف والفم باليد وضع الكمامات الطبية. تجنّب الاحتكاك بالمصابين قدر الإمكان. مراجعة الطبيب عند الاحساس بالتعب ☑️	True Prevention Method	Caution and Advice
1047	1.24E+18	أعيتنا مطالب الحياة ولكن لم ولن نيأس ، ستشرق شمسنا يوماً ، سنواجه هذه الزمرة للرمق الأخير حتى ننال حقوقنا ، ونأخذها رغماً عن أنوفهم . #وباء_الجهاز_المركزي	Irrelevant	Non Situational
1048	1.25E+18	آخر احصائيه لمنظمة الصحه العالميه حول الاصابات بفيروس كورونا https://t.co/ZCCV5MhgVt	Irrelevant	Non Situational
1049	1.24E+18	إنها شمسنا العزيزة ذلك الفرن النووي العملاق والتي تحتوي على عدة طبقات، الفوتوسفير وهي الأقرب لنواتها، تليها الكروموسفير ثم الكورونا. تعرف الكورونا بهالة الشمس وتمثل المنطقة الخارجية للغلاف الجوي الذي يحيط بالشمس وتبلغ درجة حرارتها أكثر من مليون درجة مئوية كما تتميز بكثافة منخفضة https://t.co/J5AV61OOiR	Irrelevant	Non Situational
1050	1544362255	الوكالة الأوروبية للأدوية ترخص جرعة معززة من لقاح كوميرناتي لأعمار 12 عاما https://t.co/FMl1zeKUXh https://t.co/olil8kihZk	True Vaccine Info	Caution and Advice
1053	1.24E+18	بحسب كل الدراسات الحالية.: في حال أصابتك أعراض الفيروس إبتعد عن استخدام #التروفين أو #الديكلوفين أو #الايبروفين وكل خافضات الحرارة من نفس العائلة، لأنها تزيد الأعراض تعقيداً. إستخدم ال #بنادول وال #باراسيتامول فقط. شارك هذه المعلومة الهامة. #كرونا_السعودية #حظر_تجول #كوفيد١٩ https://t.co/bPBfVgMeB5	True Treatment or Cure	Caution and Advice
1055	1.25E+18	آخر اقتراحات ترمب .. حقن الرئتين بالمعقمات لقتل فيروس كورونا 😂	Fake Treatment or Cure	Non Situational
1056	1.24E+18	خذ المعلومة الصحية من مصدرها الموثوق . واتبع سبل الوقاية الصحيحة مثل غسل اليدين بالماء والصابون لمدة 40 ثانية عدم مشاركة الآخرين أغراضهم السلام بالنظر والاشاره #الوقاية_من_كورونا #تعليم_المخواة	True Prevention Method	Caution and Advice
1060	1.25E+18	#التعليم_عن_بعد #تعليم_صبيا #مكتب_تعليم_ضمد #فيروس_كورونا #كورونا #كلنا_مسؤول 🇸🇦 #المدرسة_الافتراضية نفذت المعلمة/حياة الحازمي للطالبات الصف الأول(أ)واجبات ومسارين مادة لغتي في منظومة التعليم الموحد المنسقة الاعلامية/ مي الحازمي قائدة المدرسة/حشيمة الحازمي https://t.co/QPypgrUprf	Irrelevant	Non Situational
1061	1.24E+18	#الجوف غارات لمقاتلات التحالف استهدف مليشيا #الحوثي بجبهة وادي اسطر بوادي خب شمال الجوف خلفت قتلى من بينهم .. عبدالعزيز بن بلم محمد حسن الصبر شامخ المزروعي حسن تيس الشواطي هادي بن جابر بن رباقه وولده هادي حمران التام #الحوثي_كورونا_اليمن	Irrelevant	Non Situational
1062	1.24E+18	- هل يساعد تناول الثوم في الوقاية من العدوى بفايروس كورونا المستجد؟ يعد الثوم طعاما صحيا ، ويتميز بإحتوائه على بعض الخصائص المضادة للميكروبات ، ومع ذلك ، لاتوجد أي بينة تثبت أن تناول الثوم يقي من العدوى ، بفايروس كورونا المستجد . #وزارة_الصحة #كورونا_الجديد	Fake Treatment or Cure	Doubt Casting and Criticizing
1063	1.24E+18	رسائل توعويه ... وزارة الصحه : تجنب لمس العينين والأنف والفم بيديك قبل غسلهما بالماء والصابون منعا لانتقال الفيروسات #الوقاية_من_كورونا - مع تحيات وزارة الصحة https://t.co/fEF0A8ERa1	True Prevention Method	Caution and Advice
1064	1.24E+18	الكلمه اللطيفه تجبر قـلب وتبني حيـاة . ابي كلمة حلوه #خليك_ببيتك_وانشد_لوطنك #فزعة_الكويت #شكرا_الدفاع_الجوي #حظر_التجول	Irrelevant	Non Situational
1065	1375391485	#الغاء_كافه_القيود هاشتاق ساذج، ترى كله كمامة باماكن مغلقة وعقم يدينك ولا تسوي زحمة وخذ اللقاح. هذي الإجراءات تسبب خنق وكبدت لجناحات حريتك من ان تطير؟	True Vaccine Info	Caution and Advice
1066	1.24E+18	اصابة رئيس الوزراء البريطاني صاحب مقولة: "استعدو لفقد احبابكم بسبب #الكورونا" بالفيروس ⚠️ https://t.co/8eQf8xbNSn	Causing Anxiety and Fear	Non Situational
1067	1.23E+18	هل يقتل الغبار #كورونا_الجديد وغيره من الفيروسات ؟ مُتخصصون يُجيبون عبر هذا الرابط https://t.co/9ss1uQqqmG… https://t.co/Y5DSGEtFTe	Irrelevant	Non Situational
1068	1.25E+18	تؤكد #منظمةالصحةالعالمية أنه لا صحة لما تتداوله بعض وسائط التواصل الإجتماعي في #سورية حول "التوقع بإعلان سورية بلداً ناجياً من وباء #كوفيد19 خلال فترة 21 يوم" كما تؤكد أنه لا وجود لما يسمى بـ " لجنة التنسيق التابعة لمنظمة الصحة العالمية" . https://t.co/8U1mXQn1mL	Statistics	Notifications or Measures
1070	1.23E+18	#عاجل| #الفاتيكان ينفي إصابة البابا بـ #كورونا: نزلة برد https://t.co/pgSx4iLxzT	Statistics	Notifications or Measures
1071	9.91E+17	@_drhussainali والله يا دكتور و انا كمان الحمدلله اخذت جرعتين فقط و جالي كورونا و اله الحمد الاعراض لم تتعدى أعراض جرعه اللقاح. اللهم اشف مرضانا و عافنا و اعف عنا.	True Vaccine Info	Caution and Advice
1072	1.24E+18	@Abualfawarss123 الصين متقدمة جدا وتستخدم التقنية من الربوتات التي تعمل كل شي تقريبا من طائرات تنقل البضائع وسيارات الاسعاف والدرون التي قامة بالرش والمتابعة وذلك الامتلاك الصين على التقنيه والانترنت السريع 5G بناء المستشفيات خلال 7 يوم وبكل امانه أبدعوا واثبتو القدرة التي يتمتعون بها	Irrelevant	Non Situational
1076	1.24E+18	❇️ أقر توفير 10 آلاف حقيبة غذائية ✳️ مجلس إدارة هيئة الزكاة يناقش مساهمة الهيئة في مواجهة وباء كورونا ومشروع نظم المعلومات الزكاة - سبأ - صنعاء عقد مجلس إدارة الهيئة العامة للزكاة اليوم اجتماعا بديوان عام الهيئة برئاسة رئيس المجلس رئيس الهيئة العامة للزكاة الشيخ شمسان أبو نشطان https://t.co/olwwpBl7ql	Irrelevant	Non Situational
1077	1.24E+18	#شكرا_الدفاع_الجوي اقتصاد الحوثي يقوم على العوايد المالية من المغتربين بالسعودية وجائحة وباء كرونا بينت لنا عينة من اليمنيين الذي يدعمون اقتصادالحوثي فذاك يغش زيت السيارات وذاك يضع صورة الحوثي على الأوراق النقدية والأخر يطلق صرخات الحوثي الموت لأمريكا و ألا نرحلهم ونقطع الامداد	Irrelevant	Non Situational
1080	1.24E+18	"🧪 #فيروس_كورونا ❗️🚬 التدخين و الشيشية يضعف الجهاز التنفسي ويجعلك أكثر عرضة ... لخطر انتقال فيروس #كوفيد_19 . .… https://t.co/v7nr67rVcE"	True Virus Origin and properties	Caution and Advice
1081	1.25E+18	"أشباح" #إندونيسيا يمنعون تفشي "#كورونا" شاهد: https://t.co/cypt8q78ey #فيروس_كورونا #اقتصاديات https://t.co/z2DnynQg49	Causing Anxiety and Fear	Non Situational
1083	9.82E+17	س: هل يمكن للنساء اللواتي يخططن للحمل أخذ لقاحات #كوفيد_19؟ ج: نعم. يعد التطعيم بشكل مُسبق وسيلة مهمة للنساء لحماية أنفسهن وأطفالهن في المستقبل من كوفيد-19. لا توجد أي بينات حالية تفيد بأن لقاحات كوفيد-19 تتداخل مع الخصوبة. https://t.co/rwlqRL322p	True Vaccine Info	Caution and Advice
1084	1.22E+18	قام الدكتور / محمد عبدالله الشهراني بتوعية الأطفال (عن كيفية الوقاية من فايروس كورونا وطريقة النظافة والتعقيم الصحيح ) سائلين المولى أن يبارك فيه وينفع بعلمه . https://t.co/pkpsdgsWft	True Prevention Method	Caution and Advice
1085	1.24E+18	@ELZWAWY16 الجو صعب اوى وحاسة دور برد بيشاور عقله ولا تكون كورونا 😂	Irrelevant	Non Situational
1087	1.24E+18	منظمة الصحة العالمية تؤكد الحرارة لا تقضي على فيروس كورونا وبعدين الإمكانيات المتاحة محدود حسب الظروف موضح في الصورة #السودان_منع_انتشار_كورونا https://t.co/F7UIWZQFjH	True Virus Origin and properties	Caution and Advice
1089	1.23E+18	الالتزام بالنظافة الشخصية والسلوكيات الصحيحة والتعقيم هو الوسيلة الوحيدة لمنع انتشار الأوبئة. #كورونا https://t.co/UyuaXTqECi	True Prevention Method	Caution and Advice
1090	1.24E+18	مفاجأة منظمة الصحة العالمية : #فيروس_كورونا يستطيع ان يتكيف مع المناخ الحار والرطب والبارد 😟 https://t.co/qniAfFnyGA	True Virus Origin and properties	Caution and Advice
1092	1.24E+18	صور لقاح ضد كورونا # كورونا علماء قريبون من تطوير لقاح ضد فيروس كورونا بعد إجراء اختبارات على الفئران https: // t. co / dSXRiW16vv عبرYahoo	Irrelevant	Non Situational
1093	1.24E+18	١٤٥٨٢ لصاروا ميتين بالكورونا من اول ما بلش، بينما ٢٨٠٠٠ ماتوا اليوم بس من الجوع و كتار منا كل يوم بكبوا اكل .. الانسانية الميتة هي لبتخوف مش الكورونا.. #COVIDー19 #StayAtHome #كورونا #الكورونا #صار_الوقت	Irrelevant	Non Situational
1094	1.24E+18	الاطباء اليوم مع #كورونا 😷ا يجتهدون قد يصيبون وقد يخطئون فاذا اصابوا فلهم اجرين وان اخطؤوا فلهم اجر واحد فقط فهل من متطوع يجربون فيه #صرخة_عقل #الاجتهاد_و_التقليد_باطل #شمال_الرياض #الرياض_الان #شكرا_الدفاع_الجوي #صوت_تفجير #مصر #قطر #confinement #ciaodarwin #vaka7402	Irrelevant	Non Situational
1095	1.25E+18	🕵️‍♂️ علاج كورونا على يد هؤلاء أعداء الإسلام والتوحيد الخالص من الشرك وأعداء الإنسانية حسبي الله ونعم الوكيل على المجرمين واضح عقيدتهم هي المجوسية لا ذِمّة ولا إسلام فيها https://t.co/h1ceB1RI61	Irrelevant	Non Situational
1097	1.23E+18	احصائية توضح الشيء المخيف بفيروس كورونا اللي هو " سرعة انتشاره " .. الله يكفينا شره يارب ❤️❤️. https://t.co/r2KyOGe0I4	True Virus Origin and properties	Caution and Advice
1098	1.24E+18	الجوامع كلها بتوزع كمامات ع المصلين وهم داخلين لصلاه الجمعه وحقيقي حاجه جميله جداا.	True Prevention Method	Caution and Advice
1100	1.25E+18	باقي معك أربعة أيام على طرحك لعلاج كورونا 😏 https://t.co/Bnx7JZ4tuM	Irrelevant	Non Situational
1101	1.24E+18	#فعاليات_الحجر_المنزلي بما انكم طفشانين وقاعدين عالجوالات كل واحد يصور الشاشة ونشوف وش اللهجة اللي تناسبه 😅 يلا وروني 😁 https://t.co/bKJCpJlus2	Irrelevant	Non Situational
1103	1.24E+18	احنا مش خايفين من الكورونا احنا خايفين من فكره الموت ال بيقرب واحناا معملناش حاجه عدله نقابل بيها ربنا 👌	Irrelevant	Non Situational
1104	1.25E+18	الصحة المصرية تنفي خبر انتاج 200 ألف جرعة لدواء يستخدم في “علاج” كورونا - أحفاد https://t.co/jO4uthkBp1	Irrelevant	Non Situational
1105	1.27E+18	@flaterth211 @Boss96299467 انا تخصصي في الفيروسات والبكتريا تخصص (الأحياء الدقيقه الطبيه) وانا كتبت مافيما تعلمت ،أعراض الي تجي من اللقاح طبيعي من سبب الاستجابه المناعيه اعراض انفلونزا واذا جات كورونا بعد كم جرعه تجي اغراض خفيفه زي اعراض انفلونزا العاديه	True Vaccine Info	Caution and Advice
1106	1.24E+18	الطريقة الأصح لغسل اليدين للوقاية من فايروس كورونا . 🔹اغسل يديك بالماء والصابون لمدة ٤٠ ثانية أو الكحول المعقم لمدة ٢٠ ثانية. المنسقة 0552284629 #اللقاح_التجريبي #كورونا_الجديد #خلك_أذكى #COVID2019 #اقعد_في_بيتك #خليك_في_البيت #CoronavirusOutbreak #كورونا #COVID19 #فيروس https://t.co/DLH6pNpIRu	True Prevention Method	Caution and Advice
1107	1.24E+18	#شكرا_الدفاع_الجوي أُعيذك بالله يا وطني من كورونا..ومن أعداءتكالبوا عليك؛أُعيذ ترابك وسماك وحكامك وعيون شعبك من كل هم وفاجعة..أُعيذُكَ يا وطني من غدر الظالمين..أعيذك من كل شربك قديحيط..دمت يا وطني للعز والمجدوالسلام والمحبةعنوانا،أدام الله أمنك وأمانك ورعاك بعينه التي لاتنام🇸🇦💚	Irrelevant	Non Situational
1111	1.24E+18	باولو ديبالا مهاجم #يوفنتوس ينفي التقارير الصحفية التي تحدثت عن إصابته بفيروس #كورونا https://t.co/aMr8NiZAXd	Statistics	Notifications or Measures
1112	1.23E+18	@faigalsheakh الجواب الأول ماطاهم حصصهم الجواب الثاني يخاف عليهم من كورونا	Irrelevant	Non Situational
1113	1.24E+18	#السودان تعلق الرحلات الجوية مع ثمان دول https://t.co/O4He6jWLxf #كورونا	True Governmental Measure	Notifications or Measures
1114	1.25E+18	شبكات الجيل الخامس للهواتف المحمولة لا تساهم في انتشار مرض #كوفيد_19. ساهموا في محاربة الشائعات وتوفير المعلومات الصحيحة بشأن #فيروس_كورونا #COVID19 https://t.co/rn3R7fvHi9	Conspiracy Theory	Counter Rumors
1117	1.23E+18	#وزارة_الصحة : لاتوجد خطورة في التعامل مع الشحنات والطرود البريدية الواردة من #الصين وغيرها من الدول التي يسري فيها #فيروس_كورونا_الجديد. #كورونا #فيروس_كورونا #صحيفة_المدينة https://t.co/QFIUKwlRnt	False Spread Method	Counter Rumors
1118	1.25E+18	😒😒 الانعزال فرصه لحياة صحيه بعيده عن الأكل الغير صحي 🙊 بس اشوف صار العكس 🤦🏻‍♀️ تراه محلات الخياطه مسكره ومحلات الملابس الجاهزة كذلك يعني ما راح تحصلو ملابس على مقاسكم 🙄 نصيحه اهتمو في صحتكم و وزنكم 😴 لئن حتى مستشفيات مافي غير لعلاج كورونا فقط 🙄 فاضيه قلت انصحكم 😁	Irrelevant	Caution and Advice
1120	1.24E+18	#السعوديون_يد_واحده_ضد_كورونا ماقدرنا نسيطر ع ان نكون يد وحده الدوام حقنا مو راضي يعطينا اجازه ومكاننا متلوث وغير صالح للعمل وغير متعقم احنا في خطر ولا احد فكر يشوفنا او يلقى نظر في امرنا💔💔#معمل _العجلان _بالشفا	False Prevention Method	Seeking/offering help
1121	1.25E+18	وزير التعليم العالي يعلن مفاجأة! مصر حصلت على عينات من عقار آفيجان الياباني لعلاج كورونا منذ شهر.. وبدأت التجارب السريرية https://t.co/7ZDMF1sCby	Fake Treatment or Cure	Doubt Casting and Criticizing
1124	1.24E+18	@im_manal_ @Alaa_ll5 @Ayar2030 اذا عطس في محيط متر يتعدي اللي لابس كمامة لأنه ينتقل عن طريق الرذاذ مو عن طريق الهواء بمعنى الرذاذ لو وصل للكمامة بتحصل العدوى.. عموما مداه متر ويطيح على الأسطح المجاورة ابعدوا عن اللي يكح ويعطس متر ونص والله خير حافظ	True Spread Method	Caution and Advice
1125	1.25E+18	شركة روسية تبتكر دواء لعلاج «كورونا»: الاختبار الطبي خلال أيام ..!🇷🇺😷 أعلن خبراء روس عن توصلهم إلى علاج لفيروس كورونا المستجد، وقال وزير الصحة الروسي، ميخائيل موراشكو: «شركة روسية تمكنت من ابتكار دواء لعلاج المصابين بالفيروس، تم إنتاج الدفعة الأولى، وهي تخضع للاختبارات الطبية». https://t.co/axXGUtlymX	Irrelevant	Non Situational
1126	1.24E+18	الحجر المنزلي ضرورة لكنه لا يطاق خاصة بالنسبة للمتعود على الطلعة يوميا ولأوقات طويلة طبعا العبادة والقراءة والسوالف والنوم تستغرق جزء من اليوم لكن باقيه ما فيه الا الجوااال لذلك رجاء أي متشائم وأي غثيث وأي ثقيل دم يمسك نفسه ٢١ يوم بس ويترك فرصة للمتفائلين وخفيفي الظل والمرحين	Irrelevant	Non Situational
1127	1.25E+18	كيف يتم علاج المصابين ب #فيروس_كورونا بالبلازما؟ .. مادة قصيرة متواضعة أعددتها لنشر المعلومة. https://t.co/ditIjPScy1	Fake Treatment or Cure	Doubt Casting and Criticizing
1128	381001469	دراسة عن جامعة Sun Yat-sen الصينية أوضحت أن الأجسام المضادة الناتجة عن جرعة ثالثة مُعززة من لقاح #سينوفارم تتراجع بنحو 53% بعد 6 أشهر - الدراسة أوضحت أن تقديم جرعة رابعة من اللقاح "ليس بالخيار المثالي" لتوفير حماية ضد متحور #أوميكرون https://t.co/KkkV9144Y8	True Vaccine Info	Caution and Advice
1129	1.24E+18	🔸أعراض الإصابة بفيروس كورونا - الإصابة بالسعال وضيق التنفس. - الإصابة باحتقان في الأنف والحلق. - ارتفاع درجة الحرارة. - الإصابة بالإسهال والقيء. - الإصابة بالمضاعفات الخطيرة، 🔹مثل: الفشل التنفسي في الحالات المتقدمة. https://t.co/DV89jVrckp	True Symptom	Caution and Advice
1130	1.23E+18	قصة بناء مستشفى في ١٠ ايام في الصين بسبب فايروس كورونا https://t.co/bIXMAUVcgK	True Governmental Measure	Notifications or Measures
1131	1.25E+18	إذا فرض الحجر فى #اليمن سيموت #اليمنيون جوعا في منازلهم وستمتلئ المقابر بالموتى من الجوع وليس من كورونا، أغلب اليمنيين يعيشون بيومهم، إذا توقف يوما فلن يجد ما يأكله أبناؤه في المساء“.	Irrelevant	Non Situational
1133	1.40E+18	معتمدين عليك وعلى تعاونك . ساهم في تحقيق المناعة المجتمعية لنعود إلى حياتنا الطبيعية ✅ #خذ_الخطوة خذ اللقاح عبر تطبيق صحتي👇🏼 https://t.co/eMK1NYSKi2 #معتمدين_عليك #المدينة_المنورة https://t.co/iQPTHE3U20	True Vaccine Info	Doubt Casting and Criticizing
1136	1.25E+18	هل تناول الثوم يساعد في الوقاية من العدوى بفيروس #كورونا ؟ #صح_أم_خطأ #الصحة_أغلى_من_المال https://t.co/9Y06jMoUk3	Irrelevant	Non Situational
1137	1.25E+18	أشباح تنتشر في الشوارع للحد من #فيروس_كورونا! 👻 استراتيجية غريبة لإخافة الناس وإجبارهم على البقاء في الحجر المنزلي 😱 إليك التفاصيل 👇 #لنحمي_بعض #معا_نعزل_كورونا #سوريا_ستريم https://t.co/rAnj8IWz9r	Causing Anxiety and Fear	Non Situational
1140	1.24E+18	الفقراء يخافون من الجوع أكثر من خوفهم من المرض أمّنوا للناس أقواتهم وطمنوهم على لقمة عيشهم قبل نُصحهم بالبقاء في منازلهم فمن يعش تحت تهديد الجوع لن يلتفت للنصائح ولن يأبه بالعقوبات #فيروس_كورونا	Irrelevant	Non Situational
1141	1.24E+18	لا تستمع للنصائح التي تروج لتناول كميات من الثوم الطبيعي كوقاية فعالة للقضاء على فيروس كورونا المستجد (كوفيد 19) #فيروس_كورونا_المستجد #كوفيد19 #وزارة_الصحة_ووقاية_المجتمع_الإمارات https://t.co/SwMX0qO3B8	Fake Treatment or Cure	Notifications or Measures
1142	1.25E+18	المواطنون يتساقطون واحدا تلو الآخر.. وباء #كورونا يؤدي إلى انتشار الجثث في شوارع إحدى أكبر مدن الإكوادور ويستغرق نقل الجثة عدة أيام بسبب وجود قوائم انتظار https://t.co/khbqqV6Wa9	Causing Anxiety and Fear	Non Situational
1145	1.22E+18	هل تناول الثوم يمنع الإصابة بفيروس كورونا الجديد؟ الثوم من الأغذية الصحية التي لها خصائص مضادة للإلتهابات. ولكن لا يوجد دليل علمي من العينات المصابة حاليا بحمايتهم من الإصابة بالفيروس. https://t.co/6GQB0xt5WT	Fake Treatment or Cure	Doubt Casting and Criticizing
1146	1.24E+18	@A7MOODD ااي الصين بنت مستشفيات ميدانيه عشان اتعالج المرض ، وشغلت مصانع بس للقفازات والكمامات ، ايطاليا ماتوا بسبب ماكو سرير بالمستشفيات والاطباء قاموا يعالجون بدون قفازات وكمامات بسبب شح الموارد ، اليوم بس ماتوا ١٠ اطباء ، الله يلطف فيهم 🌹 تعامل الدول ووعي الشعب مختلف تماماً ماكو مقارنه	True Governmental Measure	Notifications or Measures
1147	1.24E+18	تشمل الأعراض النمطية لحالة فيروس كورونا المستجد الحمى والسعال وضيق التنفس. #وعينا_عن_كورونا	True Symptom	Caution and Advice
1153	1.24E+18	الوقاية أن تغسل يداك بالماء والصابون بشكل جيد لمدة كافية . هذي هي الوقاية المثلى للأشخاص غير المخالطين للمرضى . أيضاً الأبتعاد عن التجمعات والمناسبات الإجتماعية . #كرونا #السعوديون_يد_واحدة_ضد_كورونا	True Prevention Method	Caution and Advice
1154	1.23E+18	كيفيه الوقايه من مرض كورونا يمكن بيان آلية الوقايه من فيروس الكورونا ع النحو الآتي . حماية الطفل وتوعيه الاطفال على الإرشادات التاليه غسل اليدين بالماء والصابون وتجنب لمس العيون والأنف والفم وتجنب الاتصال عن قرب مع الأشخاص المصابين بهذا الفيروس #وزارة_التعليم #فيروس_كورونا https://t.co/Oq7hZpgPeA	True Prevention Method	Caution and Advice
1157	1.23E+18	بناء مستشفى في الصين المدة 10 أيام للمصابين #فيروس_كورونا https://t.co/gYU214VxFt	True Governmental Measure	Notifications or Measures
1159	1.23E+18	@Ralllr_13 مساءك صحة بناءًا على المعلومات المتوفرة حالياً من نتائج الدراسات الوبائية فإنه لايوجد خطر من إنتقال فيروس كورونا الجديد nCov-2019 عبر البضائع والطرود القادمة من الصين، كما أن غسل اليدين بالماء والصابون كفيل بالقضاء على الفيروسات التنفسية عامة. عافاكم الله	False Spread Method	Doubt Casting and Criticizing
1160	1.23E+18	جاسم المطوع .. الدكتور يقول سبب كورونا الاكل الحرام وعدم الوضوء ! طيب والجدري اللي انتشر ايام الصحابه وهم يأكلون الحلال ويتوضأون ! https://t.co/bAV2LLqUSL #كورونا طيب يا دكتور لماذا اصاب كورونا المسلمين وهم يصلون ويأكلون الحلال ؟! #كورونا_في_الكويت @drjasem	Irrelevant	Non Situational
1162	1.26E+18	العالم يبحث عن علاج كورونا في قوقل	Irrelevant	Non Situational
1165	1.38E+18	الفرق بين المطعم وغير المطعم: المطعم شخص اخذ بالأسباب وتوكل على الله واخذ اللقاح رغبة منه في حماية نفسه والمجتمع غير المطعم شخص شبه متعمد نقل المرض الاخرين ولا يبالي واخر همه لو انصاب احد بسببه ومات ورافع المظلومية كل شوي ويحارب انظمة الدول من الكمامات والتباعد والفحوص ماذا يريد؟ https://t.co/2bndfdou6x	True Vaccine Info	Caution and Advice
1166	1.24E+18	#فيديو ⭕️احمي نفسك والآخرين من الإصابة بعدوى فيروس #كورونا المستجد (كوفيد-19)، باتباع الاجراءات الوقائية والتوصيات الصادرة عن #منظمة_الصحة_العالمية. #الوطن #الدوحة #قطر #سلامتك_هي_سلامتي #لأجل_قطر_كلنا_في_البيت https://t.co/5vTFZyv1a7	True Prevention Method	Caution and Advice
1168	1.24E+18	#الكويت_تتصدى_لكورونا #خليك_في_البيت #فيروس_كورونا #الكويت #تحذير❌❌❌ثبت أن أكبر ناقل لفيروس #كورونا ملامسة الأسطح الملوثة والمتسخة وعليه ابتعدوا عن الطلبيات الخارجية لأنك لاتدري كم يد تعاقبت على تجهيز طلبك حتى يصل اليك وكم خالط هذا العامل من أناس قديحملون الفيروس @KUWAIT_MOH https://t.co/BJO0yw0cC6	True Spread Method	Caution and Advice
1169	1.24E+18	@Kramantes2 الصين بلد وسخه شويه ملحدين عملوا فيروس وعالجوا الناس عندهم بعد ماضحوت بشويه من اجل مصالحهم وبلوا العالم عشان يسيطروا على الاقتصاد تعمد بس ربنا اكبر منهم وقادر يولع فيهم وفي اي حد بيدعم اقتصادهم او يساعدهم قاطعوا للصين تماما	Irrelevant	Non Situational
1170	1.25E+18	#الوقت_هذا_علمنا علاج كورونا التباعد الاجتماعي	True Prevention Method	Caution and Advice
1175	1.24E+18	3- #فيروس_كورونا عند سقوطه على سطح معدني فإنه سيعيش 12 ساعة لذا غسل اليدين بالصابون والماء بشكل جيد يفي بالغرض. 4- #فيروس_كورونا عند سقوطه على الأقمشة يبقى 9 ساعات لذا غسل الملابس أو تعرضها للشمس لمدة ساعتين يفي لغرض قتله.	True Virus Origin and properties	Caution and Advice
1177	1.24E+18	تجنب لمس العينين والأنف والفم بيديك قبل غسلهما بالماء والصابون منعا لانتقال الفيروسات #الوقاية_من_كورونا	True Prevention Method	Caution and Advice
1178	1.24E+18	إذا شعرت أن السطح ملوثابفيروس #كورونا استخدم المطهرات المستخدمةضدالعدوى،وبعد تنظيفه قم بغسل يديك بالكحول،ثم بالماء والصابون،طبقا للطرق الصحية السليمة. تواصل📞 966591651070 🌐https://t.co/9Dl6abb9hU #سناب_زجران #عمان_تواجه_كرونا #COVID19 #CoronaVirusChallenge #يارب_ارفع_عنا_البلاء https://t.co/iJXQP9fymK	True Prevention Method	Caution and Advice
1180	1.40E+18	التحامل ورفض اللقاح من التفكير السلبي جداً والمخالفة لمجرد الفلسفة فقط.. اللقاح معتمد عالمياً وتم اخذه في كل دول العالم بالملايين وتم رفع المناعة ولكن لم يقولوا ان تتركوا الاجراءات الاحترازية وتعودوا للحياة الطبيعية الا بعد ان يأخد كل الشعب اللقاح حتى تضمن ان لا تأتيك العدوى	True Vaccine Info	Caution and Advice
1183	1.23E+18	معلومات مفيدة حول الكورونا توفرها الصين مصادر منظمة الصحة العالمية حول فيروس كورونا الجديد مفهوم مغلوط: يمكن أن ينتقل فيروس كورونا المستجد (2019-nCov) عن طريق لدغات البعوض حقيقة: فيروس كورونا المستجد (2019-nCov) لا يمكن أن ينتقل عن طريق لدغات البعوض فيروس كورونا المستجد هو	False Spread Method	Doubt Casting and Criticizing
1184	1.25E+18	حلقه جديده عن صيام رمضان وتأثيره على المصابين بفيروس كورونا والشائعات حول ذلك هل يؤثر صيام رمضان على المصابين او يكون سببا للاصابه بفيروس كورونا شاهدوها على قناتنا على اليوتيوب من هنا #كورونا #كوفيد_19 https://t.co/61TIQEQAGp	Irrelevant	Non Situational
1186	1.25E+18	#التعليم_العالي: لجنة الأخلاقيات وافقت على إجراء التجارب السريرية لـ"#افيجان" لعلاج #كورونا #فيروس_كورونا #Covid_19 #COVID19 https://t.co/sb0NpLZHqU	Fake Treatment or Cure	Caution and Advice
1187	1.24E+18	العلماء بحاجة لمزيد من البحث، بعض النتائج تشير إلى المدة التي يعيش فيها فايروس #كورونا #Covid_19 يعيش الفايروس 72 ساعة على البلاستيك والفولاذ المقاوم للصدأ يظل على النحاس 4 ساعات، 24 ساعة بعد وضعه على الكرتون يظل في الهواء ٣ ساعات "طوال مدة تجربة الباحثين" https://t.co/vZYjUDayyt	True Virus Origin and properties	Doubt Casting and Criticizing
1188	1.24E+18	قفازات اليدين لاتمنع نقل العدوى من فيروس كرونا بل تحمي من يلبسها ولكن لولامست فيروس وأمسكت غرض بضاعه نقود سينتقل إليك يامن لاتلبس القلفز إذن كن حذر من خروجك حتى تعود عقم يديك وجهك أغسله بصابون ديتول:لايف بوي وغيره لاتتهاون وتدفع الثمن سلاحك الأول المطهرات المعقمات:غير القلفز	True Prevention Method	Caution and Advice
1189	1.24E+18	صحح معلوماتك عن فيروس #كورونا هل تحمي اللقاحات ضد الالتهاب الرئوي من الفيروس؟ #CoronaVirus #Corona #Virus #فيروس_الكورونا #الكورونا #LBCI #LBCILebanon #LBCIVideos https://t.co/6Awf3OvVdw	Fake Treatment or Cure	Doubt Casting and Criticizing
1190	1.24E+18	روميو أجريستي، صحفي جول في إيطاليا، تحدث إلى مصادر خاصة في يوفنتوس وأكدت له إن شائعة إصابة باولو ديبالا بفيروس كورونا غير صحيحة	Statistics	Notifications or Measures
1194	1.25E+18	إستنشاق البخار الحار لا يحمي من فايروس كورونا بل العكس فقد يهيّج هذا التصرّف الأغشية المخاطية في الأنف و يزيد فرصة حدوث إلتهاب هذا بالإضافة إلى فرصة حدوث بعض الحروق في الجلد عند بعض المتهوّرين !! #الكويت_كورونا #علاج_كورونا #كورونا	False Prevention Method	Doubt Casting and Criticizing
1196	1.24E+18	#COVIDー19 #Coronavius #StayAtHome #doityourself #الإرشاد_وقت_الأزمات #تعليم_الجوف #الوقاية_من_فايروس_كورونا المرشدة الطلابية / رشا العساف 🌹 @arshad_280 @aljoufedu @ienjoufedu @ershadgirl2014 @girl_aljouf https://t.co/M7n4TMniwu	Irrelevant	Non Situational
1197	1.24E+18	#الهلال_الاتفاق ، . 🔴 عاجل تشير مصادر صحفية عن إيقاف الدوري بسبب فيروس كورونا بعد نهاية الجولة الحادية والعشرين وتتويج الهلال بالدوري ⁉️ ،. https://t.co/ztLvTK9VRu	True Governmental Measure	Notifications or Measures
1199	1.22E+18	بالصور .. الصين تنجز بناء مستشفى جديد لمكافحة فيروس كورونا خلال 10 أيام https://t.co/qJjTwT6lm2 #التجارة #استثمار #السعودية #الاقتصاد #الصين #فيروس_كورونا	True Governmental Measure	Notifications or Measures
1200	1.24E+18	إغلاق الحرمين الشريفين بعد انتهاء صلاة العشاء بساعة وإعادة فتحهما قبل صلاة الفجر بساعة لمنع انتشار العدوى لـ #فيروس_كورونا_المستجدّ . جريدة #وجهات #السعودية #كورونا #الحرمين_الشريفين https://t.co/ltXbo0ATnM	True Governmental Measure	Notifications or Measures
1201	1.25E+18	فيديو | توضيح من “الصحة” بشأن تأثير الصيام على صحة المصاب بفيروس “كورونا” https://t.co/myrkpSxEU6 https://t.co/9xo09FsfMJ	Irrelevant	Non Situational
1203	1.24E+18	طرق انتقال عدوى ڤيروس كورونا: 1-الانتقال المباشر من خلال الرذاذ المتطاير من الشخص المريض أثناء السعال والعطاس. 2-الانتقال غير المباشر مثل (لمس الأسطح والأدوات الملوثة ومن ثم لمس العين أو الأنف أو الفم). الخط الساخن لوزارة الصحة 24970967	True Spread Method	Caution and Advice
1205	1.24E+18	علماء سنغافورة يكتشفون اعراض جديدة لكاوروناصحيفة "Lancet" نتائج الدراسة التي كشفت عن تشخيص حمى الضنك لدى بعض المصابين بفيروس "كورونا"، حيث ترتفع درجة حرارتهم ويشكون من طفح جلدي وحكة، دون أن تبدو عليهم أعراض الإصابة بالفيروس المعروفة، مثل الزكام، والسعال الرطب، وألم الحنجرة.	True Symptom	Caution and Advice
1208	35733056	الصحة' تعلن تقديم 19,527 جرعة من لقاح 'كوفيد-19' خلال الـ 24 ساعة الماضية https://t.co/dzplO4dSPv https://t.co/tuz3RjKvmL	True Vaccine Info	Notifications or Measures
1209	1682081917	#الكويت تشتري عقار «باكسلوفيد» أول دواء لعلاج #كورونا بـ 9 ملايين دولار. #العيد_الوطني https://t.co/2TG5cBqarW	True Treatment or Cure	Caution and Advice
1210	1.24E+18	مهم جدا 👇 عند السعال أو خاصة عند العطاس فان قطرات صغيرة من الشعب الهوائية يمكن أن تطير وتصل إلى 10 امتار (30 قدم)! 👈 ويعتقد أنها تحمل أكبر عدد ممكن من ناقلات كورونا الرئيسية وأنها يمكن أن تصل على الأقل 2 م (7 قدم). لذلك عند السعال او العطاس وجب تغطية الفم 👍	True Spread Method	Caution and Advice
1211	1.24E+18	الصحة تنفي شائعة الثوم يقي من كورونا https://t.co/BAkmfr0bwC #أخبار_صحية #صحة #كورونا #كورونا_الجديد #كورونا_المستجد #كوفيد_19 #كورونا_فيروس #كورونا_الامارات https://t.co/R3GkKooFBB	Fake Treatment or Cure	Doubt Casting and Criticizing
1212	1.25E+18	@mustafashukur10 الخبر عار عن الصحة العهد گالت	Irrelevant	Non Situational
1214	1.24E+18	اتباعك للإجراءات الاحترازية التالية يقيك من #فيروس_كورونا بإذن الله 1.احرص على أذكارك اليومية . 2.اغسل يديك باستمرار. 3.استبدل اجتماعاتك بالوسائل الإلكترونية المتاحة. 4.اتبع آداب العطاس والسعال. 5.تجنب المصافحة.	True Prevention Method	Caution and Advice
1215	1.24E+18	النظافة الشخصية وغسل اليدين واتباع آداب العطاس والسعال من ضمن الإجراءات التي يجب اتباعهاللوقاية من فايروس كورونا والذي قام بها فريق مركز شباب طوبزاوة في حملة تثقيفية لسكان قرية طوبزاوة وتوزيع بروشورات وبوسترات لتوعية الناس على اتباعها هذا ضمن مشروع #معا_للسلام. #بناء_جسور_لاجدران https://t.co/RKWwAFqCHa	True Prevention Method	Caution and Advice
1216	1.25E+18	#القومي_للبحوث: نتيجة فعالية دواء " #أفيجان" لعلاج #كورونا نهاية الأسبوع #فيروس_كورونا	Fake Treatment or Cure	Doubt Casting and Criticizing
1218	1.24E+18	الوقاية:- ١- غسل اليدين بانتظام بالماء والصابون ٢- تغطية الفم والأنف -ذلك لبس الكمامة ( N95) ٣- تجنب مخالطة المرضى ممن تبدو عليهم الأعراض ٤- تجنب التجمعات الكبيرة ٥- ترك مسافة ١ متر بينه و بين الشخص المتوقع إصابته #كورونا https://t.co/HZJ2lGLeeC	True Prevention Method	Caution and Advice
1220	1.24E+18	#الشعب_السوداني السودان🇵🇸 سلة غذاء العالم في المستقبل ... الان سلة دواء العالم، زيت السمسم ،القرض،وأخير كلوروكين الملاريا على فكرة ممكن قطرة دم السوداني تستخدم لقاح لعلاج #كورونا.لانه لا يوجد دم سوداني لم تخالطه الكلوروكين بسبب تفشي الملاريا عندنا في السودان . رُبَ ضارة نافعة	Fake Treatment or Cure	Doubt Casting and Criticizing
1221	1.24E+18	البلد مخزونها الاستراتيجي ممتاز و الخير كثير الحمد لله و ما في حدا راح يموت من الجوع، بس ممكن غلطة صغيرة تتسبب في وفاة إنسان من #فيروس_كورونا. صحتك و صحة أهلك و أولادك تستاهل تفكر عشانها و تدير بالك #كورونا_الاردن	Irrelevant	Non Situational
1222	1.24E+18	مصدر مسؤول: إغلاق الحرمين الشريفين بعد انتهاء صلاة العشاء بساعة، وإعادة فتحهما قبل صلاة الفجر بساعة لمنع انتشار العدوى ب #فيروس_كورونا_المستجدّ #منظر_الحرم https://t.co/sZIZfmxfb7	True Governmental Measure	Notifications or Measures
1223	1.22E+18	عملية بناء المستشفى الذي أعلنت #الصين إنها ستنجزه خلال 6 أيام وسيتم تشغيله في 3 شباط لعلاج فيروس #كورونا المصدر: People's Daily, China https://t.co/D7oKSlSPYE	True Governmental Measure	Notifications or Measures
1224	1.22E+18	الصين تنتهي من بناء مستشفى خاص لعلاج مصابي الـ #كورونا خلال أقل من 10 أيام بولاية ووهان https://t.co/xeD2lRov3k	True Governmental Measure	Notifications or Measures
1225	1.25E+18	#خلنا_نصفرها علاج كورونا ورعتن صدرها مزموم تخلي عليل القلب ينطق بعد صمته عليها ردوفن ترفع الثوب يوم تقوم وشعرن تعدا روس الارداف ناثرته	Irrelevant	Non Situational
1226	1.24E+18	إيمانًا بأهمية التعاون للقضاء على #فيروس_كورونا؛ اتبع الممارسات الصحيحة للتغلّب عليه 👇🏻 #كلنا_مسؤول #كوفيد_19 #أرامكو https://t.co/hxSeqTmPLh	True Prevention Method	Caution and Advice
1227	1.24E+18	الصورة دي ترند النهاردة في الصُحف العالمية في مدينة ووهان الصينية وفي لحظات الغروب الطبيب Dr. Liu Kai خَرج مريض مُصاب بفيروس كورونا عشان يحققله أمنيته برؤية غروب شمس مدينة ووهان ، يمكن للمرة الأخيرة ... " الغروب الأخير" https://t.co/zryB1w5pRc	Irrelevant	Non Situational
1229	301120393	#الصحة: الجرعة الثالثة من لقاح كورونا تحمى من أعراض كوفيد 19 الخطرة https://t.co/fAzPX5kdTM	True Vaccine Info	Caution and Advice
1230	1.24E+18	مَنْ الأكثر عُرضة للإصابة بفيروس كورونا المستجد، كبار السن أم صغار السن؟ يمكن أن يُصاب الأشخاص من جميع الأعمار بفيروس كورونا المستجد-2019. ويبدو أن كبار السن والأشخاص المصابين بحالات مرضية سابقة الوجود (مثل الرَبْو، وداء السُكَّريّ، وأمراض القلب) هم الأكثر عُرضة للإصابة بمرض وخيم	True Virus Origin and properties	Caution and Advice
1232	1.24E+18	#السيسي_يقتل_المصريين_بكورونا مترو الانفاق خصوصاا والاسواق والجوامع والكنايس والمدارس كمامات ووزارة الصحة استعداد الدولة 😡😡😡😡 مفيش وزيرة الصحة نايمة فى العسل شعبو اكتريتكوا مغيب امى #ثورةشعب	Irrelevant	Non Situational
1233	1.24E+18	تنبيه .. مرض فيروس كورونا (كوفيد-19) يداك اغسلها باستمرار.. ««الطريقة الصحيحة لغسل اليدين ..»» https://t.co/NFJHNAk7x4	True Prevention Method	Caution and Advice
1234	1.24E+18	#الأرض تتنفس هواء نقي بعد إيقاف وسائل النقل والطيران إثر تفشي #فيروس_كورونا ... أكبر ملوث للهواء هي وسائل النقل بكافة أشكالها وأنواعها	Irrelevant	Non Situational
1236	1.24E+18	منظمة الصحة العالمية فيروس كورونا لا ينتقل عبر الهواء بل عن طريق السائل المخاطي للرئة ويجب التباعد الاجتماعي وترك مسافه ولا يسبب العطاس ولا جريان الأنف لكن يسبب الكحة وارتفاع الحرارة الم وضيق التنفس ولا ينتقل عبر الحيوانات المنزلية ولا في حمامات السباحه التي تحتوي على كلورين https://t.co/o3E04mJ36z	True Virus Origin and properties	Caution and Advice
1237	1.42E+18	#صحة_أبوظبي توفر عقار #إيفوشيلد للوقاية من #كورونا #أبوظبي #الإمارات	True Treatment or Cure	Caution and Advice
1238	1.25E+18	دراسة جديدة ومعلومات محيرة أخرى حول طرق العدوى وانتشار فيروس كورونا، أكدها علماء فيروسات بأن الإصابة بـCOVID-19 لا تحدث بسهولة. وغيّرت نتائج دراسة أجراها فريق عالم الفيروسات هندريك شتريك من هاينسبيرغ، تمامًا فكرة كيفية انتقال عدوى فيروس #كورونا	Irrelevant	Non Situational
1239	1.25E+18	هل حقن مرضى #كورونا ببلازما من تعافوا أمل حقيقي في علاجهم؟ .. استخدمت في عهد الانفلونزا الإسبانية القرن الماضي.. والنتيجة #صحة #فيروس_كورونا #الصحة #coronavirus #COVIDー19 https://t.co/Ul15iiJyFL	Fake Treatment or Cure	Doubt Casting and Criticizing
1240	1.24E+18	منظمة الصحة العالمية توصي ب ٦ نصائح للتعامل مع القلق والتوتر الناجم من التغيرات المستجدة بسبب فيروس كورونا كوفيد ١٩ . ريتويت رجاءً https://t.co/8ksy0h9896	True Governmental Measure	Caution and Advice
1242	1.23E+18	اذا سقطت #الجوف سقطت #مارب واذا سقطت #مارب سقطت #شبوة واذا سقطت #شبوة سقطت #عدن #رفعت_الجلسه 😉 #فيروس_كورونا #كورونا #اليمن #عاجل #عاجل_الان	Irrelevant	Non Situational
1243	1.24E+18	هل يساعد تناول الثوم في الوقاية من العدوى بفيروس كورونا المستجد؟ #كورونا #فيروس_كورونا #COVIDー19 https://t.co/fN0fB5Mpzv	Fake Treatment or Cure	Notifications or Measures
1244	1.25E+18	في #الإكوادور كانت النتيجة جثثاً مُلقاة على جانب الطريق، وتوابيت مصنوعة من الورق المقوى (الكرتون)! #كورونا https://t.co/UcZ5TzKcF6	Causing Anxiety and Fear	Non Situational
1245	1.13E+18	طلبت وزارة الصحة التعاقد المباشر لتوفير عقار «باكسلوفيد» المضاد لـ «كوفيد-19» من شركة «فايزر»، وهو أول دواء لعلاج كورونا. وكما طلبت الوزارة توفير كميات من العقار المخصص لعلاج مرضى كورونا بقيمة 9 ملايين دولار https://t.co/F9nWAgBUfT	True Treatment or Cure	Caution and Advice
1247	1.23E+18	الإجراءات المتبعة في مطارات #دبي بالتنسيق مع هيئة الصحة لمواجهة فيروس #كورونا المستجد باستخدام أكثر الأجهزة تطوراً وتواجد الفرق الطبية على مدار الساعة في المرافئ الجوية للإمارة لضمان سلامة المجتمع https://t.co/rn3G84GD1M	True Governmental Measure	Notifications or Measures
1248	1.24E+18	#الوقاية_من_كورونا وزارة الصحة ترسل تحذيرات لتجنب انتشار فيروس كرونا ومن ضمنها (( تجنب لمس العينين والأنف والفم بيديك قبل غسلهما بالماء والصابون منعا لانتقال الفيروسات ))	True Prevention Method	Caution and Advice
1250	1.24E+18	بسيطه جداً الوقايه من فيروس كرونا؟! الوضوء الصحيح .. الدعاء بألحاح والمحافظه على الورد اليومي.. الأتكال على الله.. عدم لمس الوجه باليدين إلي بعد الغسل بالماء والصابون٤٠ ثانيه وسلامتكم٠٠ #فيروس_كورونا #حظر_التجوال	True Prevention Method	Caution and Advice
1251	1.24E+18	@RaghdaaElSaeed القرار طلع عشان الدوله تاخد وقتها في تعقيم وتأمين أماكن الدراسه النهارده سلاح الحرب الكيماويه بدأ في تعقيم جامعه عين شمس	True Prevention Method	Caution and Advice
1252	1.24E+18	@amro_alomda أوافقك تماما بأننا نحتاج إلى طول نفس من الشعوب لأن الحكومات لا تستطيع عمل الكثير إذا تفشى الفيروس مجتمعيا، وطبعا لا أوافقك على أن الفيروس مخلق معمليا بصرف النظر عن الأسباب المثارة، وقادة العالم من كبار السن إلا قليل منهم	Irrelevant	Non Situational
1253	498779256	@iklalik أهلاً بك: يمكنك الدخول للاختبار إذا كان الوضع الصحي في تطبيق توكلنا "محصن" أكمل جرعات لقاح كورونا (كوفيد-19) بالتوفيق.	True Vaccine Info	Caution and Advice
1255	1.23E+18	كيف تحمي نفسك وأسرتك من فيروس كورونا للوقاية من الفيروس أكدت وزارة الصحة على أهمية التقيد بالاحتياطات الوقائية والتي تشمل المداومة على غسل اليدين بالماء والصابون وتغطية الفم والأنف عند السعال والعطس والمحافظة على النظافة العامة في أنحاء المنزل ✨ https://t.co/5b6GijKhql	True Prevention Method	Caution and Advice
1257	1.25E+18	دشنت منظمة GainPeace الإسلامية الأمريكية لوحة إعلانات عملاقة فى شيكاغو، لتسليط الضوء على نصائح النبى محمد صلى الله عليه وسلم فيما يتعلق بالوقاية والتوجيه خلال تفشى الأوبئة https://t.co/F69Vtms7fc #فيروس_كورونا https://t.co/Pk1RmNNg02	True Prevention Method	Caution and Advice
1258	1.24E+18	@sobhielhaddad أهمها العزل والحجر المنزلي لتفادى التقاط العدوى عن طريق الهواء. أليس كذلك؟	Irrelevant	Non Situational
1259	1.24E+18	الأمر أصبح أوضح من الشمس فى كبد السماء. هى حرب بايولوجية بين قوتين أقتصاديتين هما الأكبر فى العالم. الصين سوف ترد الصاع صاعين ولكن فى الوقت المناسب. https://t.co/3bGrNF7zVg	Conspiracy Theory	Doubt Casting and Criticizing
1260	1.24E+18	استئناف حركة الرحلات الجوية في مقاطعة هوبي بوسط الصين https://t.co/JcjJmUgLKA	True Governmental Measure	Notifications or Measures
1262	1.24E+18	@Mo_habib10 #عبدالله_الشريف #الجوكر_المصري #خرجوا_المعتقلين #خرجوا_المعتقلين_كورونا_جوه_السجون جيشنا شيطان # #العسكر_خربوا_البلد	Irrelevant	Non Situational
1264	1.25E+18	سؤال حير العلماء: هل ينقل #البعوض و #الذباب #فيروس_كورونا؟ https://t.co/6GNbQYAQ3D	Irrelevant	Non Situational
1265	1.25E+18	إندونيسيا تستعين بالأشباح لتطبيق حظر التجول ! https://t.co/8knHiTt41C #كورونا_في_الكويت #خليك_في_البيت #كوفيد١٩	Causing Anxiety and Fear	Non Situational
1267	1.24E+18	🔷هل المضادات الحيوية فعالة في الوقاية من فيروس كورونا ٢٠١٩ (كوفيد-١٩) و علاجه؟ #COVID19 #coronavirus https://t.co/J5P3ZVjZnI	Fake Treatment or Cure	Doubt Casting and Criticizing
1270	1.24E+18	Us: 2020 is gonna be our year *3 months later* #منخفض_التنين #فيروس_كورونا #العاصفه_الترابيه #عاصفة_التنين #الارصاد_الجويه #CoronavirusPandemic https://t.co/hsmWx1M1HE	Irrelevant	Non Situational
1271	1.40E+18	أخذ اللقاح ضروري جدا سواء لمن اصيب سابقا او لم يصب فالكل يحتاجه فالمتعافي يحتاج اللقاح الي تعزيز المناعه الطبيعيه التي تولدت من الاصابه والسليم بحاجه الي انشاء مناعه وتنشيطها للوقايه باذن الله من الاصابه https://t.co/KLaz3usH6c	True Vaccine Info	Caution and Advice
1272	1.24E+18	تحذير هام ⚠️🙅‍♂️.. المدخنون مهددون بأعراض أخطر من #كورونا 😱 #كورونا_الجديد #COVID19 https://t.co/lf1Lwy0hhq	True Virus Origin and properties	Caution and Advice
1273	1.24E+18	الدنيا مقلوبة في مصر بسبب كورونا و الجو الغير مستقر على جانب آخر من الكوكب .. 😂 #زعيم_تويتر_سهران https://t.co/hAcQRdS4JR	Irrelevant	Non Situational
1274	1.23E+18	● مدير عام منظمة الصحة العالمية WHO: • أعداد الحالات داخل #الصين تستمر بالإنخفاض، وعلى العكس تماماً خارج الصين عدد الحالات المصابة بـ #فيروس_كورونا بلغ 9 أضعاف الحالات المصابة داخلها • أكثر الدول التي تقلق منظمة الصحة العالمية هي #إيران و #كوريا_الجنوبية و #إيطاليا و #اليابان https://t.co/XAbKyPUfL0	Statistics	Notifications or Measures
1275	1.25E+18	بعد تهديد ترمب... الهند تلغي حظر تصدير عقاقير محتملة لعلاج كورونا https://t.co/nRJG5NICsV	Irrelevant	Non Situational
1278	1.24E+18	الداخلية: تمديد العمل بتعليق الحضور لمقرات العمل في جميع الجهات الحكومية والقطاع الخاص وتعليق الرحلات الجوية الدولية والداخلية ونشاط الحافلات وسيارات الأجرة والقطارات حتى إشعار آخر @MOISaudiArabia #وزارة_الداخلية #كورونا #الحجر_المنزلي #خليك_في_البيت #الساحات_العربيه https://t.co/LqlO5hnc8z	True Governmental Measure	Notifications or Measures
1288	1.24E+18	@hamadlahdan @MOPHQatar @MOI_Qatar عميلنا العزيز تتخذ وزارة الصحة العامة كل التدابير اللازمة لمكافحة فيروس كورونا (كوفيد 19)، وتدعو الجميع للمحافظة على غسل اليدين بالماء والصابون بانتظام أو استخدام المطهرات وتجنب مخالطة المرضى الذين تظهر عليهم أعراض عدوى تنفسية ومتابعة الإرشادات التي تصدرها وزارة الصحة العامة	True Prevention Method	Caution and Advice
1290	1.26E+18	•. إننا بحاجة ماسة للتفاؤل وبثّ الطمأنينة بين الناس ، ففي خضم هذه الأحداث الجسام التي تمر بها الأمة ، يُخطئ من يبث روح التشاؤم ، فإن التشاؤم سبيل للدعة والركون..﴿ وَمَن يَقنَطُ مِن رَحمَةِ رَبِّهِ إِلَّا الضّالّونَ ﴾ وكان ﷺ متفائلاً يُحب الفأل ( الكلمة الطيّبة ) #كورونا https://t.co/KBlYELZ7QN	Irrelevant	Non Situational
1291	1.22E+18	The Flu 2013 سلسلة قاتلة من فيروس انفلونزا الطيور الذي ينتشر و يقتل سكان كوريا بسرعة كبيرة. رجل إطفاء وطبيبة يسابقون الوقت للعثور على علاج. #كورونا #الهلال https://t.co/xWs9TeVv3b	Irrelevant	Non Situational
1293	1.24E+18	@pfhadq #خليك_في_البيت #خليك_بالبيت #فيروس_هانتاًًًِِِ طرق الوقاية من فايروس كورونا :- (1) عدم الخروج من البيت الا للضرورة القصوي (2) تكرار غسل الأيدي والوجه بالماء والصابون (3) تجنب الاختلاط بالاماكن المزدحمة https://t.co/SUBxLogEgB	True Prevention Method	Caution and Advice
1295	1.26E+18	نتائج مخيبة لاستخدام عقار ضد التهاب المفاصل في علاج #كورونا رابط تخطي الحجب: https://t.co/nEjXLoOGU0 للمزيد: https://t.co/02C0fgVjVA	Fake Treatment or Cure	Doubt Casting and Criticizing
1296	1.24E+18	"#التدخين قد يزيد من احتمالية الإصابة بفيروس #كورونا_الجديد #Covid_19 المصدر: #منظمة_الصحة_العالمية https://t.co/YwRUpK9uDR"	True Virus Origin and properties	Caution and Advice
1297	1.25E+18	يقول الدكتور ليونغ تعليقًا على نتائج هذه الدراسة: "هذا هو الوقت الأفضل للإقلاع عن التدخين لحماية نفسك من كوفيد-19".. أكثر تفاصيل 👇 #تونس #فيروس_كورونا https://t.co/NQGtmizdL3	True Virus Origin and properties	Caution and Advice
1299	1.25E+18	أحد هؤلاء العلماء هو العالم نايف الحربي مخترع لقاح كورونا الشرق الاوسط بإذن الله قريبا هو وزملائه سينقذون البشرية بلقاح ضد #فيروس_كورونا https://t.co/nNZgyUcrYk	Irrelevant	Non Situational
1300	1.24E+18	#كهربا قاطعه شوارع غرقانه فى مصر برق و رعد و كمان #فيروس_كورونا_المستجدّ #الارصاد_الجويه	Irrelevant	Non Situational
1302	1.23E+18	وكالة الأنباء الصينية xinhuanet: قدمت الصين العلاج بالبلازما ل245 مريض بفيروس كورونا يوم 28 فبراير وأظهرت النتائج تحسن 91 حالة ف المؤشرات السريرية والسيطرة على الأعراض #بشرة_خير	Fake Treatment or Cure	Doubt Casting and Criticizing
1303	1.24E+18	@aster_8 #تسوق_بامان 1) - تجنب المصافحة 🤝 2) - تعقيم اليدين باستمرار او بالصابون لمدة 40 ثانية👏 3) - تجنب التجمعات بانواعها🌃 4) - ارتداء الكمامة في حالة العطاس او الكحة او لديك مريض. 😷 فايروس كورونا اسمه العلمي كوفيد 19 ك : كل و : واحد ف : فينا ي : يلزم د : داره 19 يووووووم👌	True Prevention Method	Caution and Advice
1304	1.24E+18	#الجوار_برس| إيران تعزي فيروس كورونا للحرب البيولوجية https://t.co/hNN1nscjQ3	Conspiracy Theory	Doubt Casting and Criticizing
1306	1.24E+18	( وَلَنَبْلُوَنَّكُمْ بِشَيْءٍ مِنَ الْخَوْفِ وَالْجُوعِ وَنَقْصٍ مِنَ الْأَمْوَالِ وَالْأَنْفُسِ وَالثَّمَرَاتِ وَبَشِّرِ الصَّابِرِينَ * الَّذِينَ إِذَا أَصَابَتْهُمْ مُصِيبَةٌ قَالُوا إِنَّا لِلَّهِ وَإِنَّا إِلَيْهِ رَاجِعُونَ) #كورونا #تكفون_اقعدوا_في_بيوتكم	Irrelevant	Non Situational
1307	1.24E+18	حذر وزير الصحة الفرنسي، أوليفييه فيران، من استخدام الأدوية المضادة للالتهابات (مثل إيبوبروفين وكورتيزون) في حال ظهور أعراض تشبه أعراض فيروس كورونا المستجد "كوفيد-19"، لأنها قد تزيد من سوء حالة المرضى، وأوصى بتناول باراسيتامول في حالة الإصابة بارتفاع في درجة الحرارة skynewsarabia https://t.co/uRkGvmlQCf	Fake Treatment or Cure	Caution and Advice
1309	1.25E+18	وزارة الصحة في #روسيا : لا نرى عراقيل أمام استخدام دواء هيدروكسي كلوروكين في علاج #كورونا https://t.co/HlljB2aQbJ #العربية	Fake Treatment or Cure	Doubt Casting and Criticizing
1310	1.26E+18	@Try08234517 @SaudiNews50 لا طبعاً كورونا وابراج الجيل الخامس مالهم علاقة ببعض، اتمنى تشغل مخك شوي.	Conspiracy Theory	Counter Rumors
1311	1.17E+18	"الصحة" تعلن تقديم 19,527 جرعة من لقاح "كوفيد-19" خلال الساعات الـ 24 الماضية وبذلك يبلغ مجموع عدد الجرعات التي تم تقديمها حتى اليوم 24,066,018 جرعة ومعدل توزيع اللقاح 243.33جرعة لكل 100 شخص. #اخبار #الإمارات #لقاحات_كورونا #كورونا #كوفيد19 #رادار_نيوز #مرآة_الخبر https://t.co/u8y9efBiMC	True Vaccine Info	Notifications or Measures
1312	1.25E+18	ألم العين مع احمرارها البسيط هي أحد الأعراض التي قد تظهر على مصاب فيروس كورونا .. بوجود بقية الأعراض مثل الحرارة والكحة الناشفة https://t.co/JkpzcWluXa	True Symptom	Caution and Advice
1313	1.24E+18	الجوكر "خواكين فينكس" يلتزم بأرشادات السلامه من فايروس كورونا مع حبيبته "روني مارا" 💕🦠 https://t.co/xhazpy87VK	Irrelevant	Non Situational
1314	1.24E+18	@ZahraaEl_swah اه علشان كان مش فاكره مين قايل ان في طياره في الجو وبيرشو تعقيم الله اعلم بقي😂🤦‍♀️	Irrelevant	Non Situational
1315	1.24E+18	@mahmoudhashems مساءك صحة فيروس كورونا الجديد (COVID-19) ينتمي لعائلة فيروسات كورونا التنفسية والتي تنتقل عن طريق رذاذ العطاس أو السعال من الأشخاص المصابين، كما أن المداومة على غسل اليدين كفيل بالقضاء على الفيروسات التنفسية بشكل عام. مع تمنياتنا للجميع بالصحة والعافية	True Spread Method	Caution and Advice
1316	1.23E+18	س: هل يساعد تناول أوسيلتاميفير في الشفاء من فيروس #كورونا المستحدث (2019-nCoV)؟ ج: لا توجد بعد أي بيّنة تؤكد على أن أوسيلتاميفير يساعد في الشفاء من فيروس #كورونا المستحدث-2019. @Omantel @OoredooOman @WHOEMRO @WHO @OmaniMOH @alwatanoman @omandaily1 https://t.co/rXlL2q9xiw	Fake Treatment or Cure	Caution and Advice
1317	1.24E+18	بإتباع التعليمات من ولاة الامر ومن وزارة الصحه سيحفضنا الله من وباء كرونا الذي يهدد العالم بأسره أما الحوثي فعند صقور الجو السعوديه علاجه وإستئصاله والقضاء عليه #شمال_الرياض	Irrelevant	Non Situational
1319	1.23E+18	- لا يُعرِّض استلام الطرود من الصين إلى خطر الإصابة. فيروسات كورونا لا تعيش لفترة طويلة على الأشياء، مثل الرسائل أو الطرود. - في الوقت الحاضر، لا توجد أي بيّنة على أن الحيوانات الأليفة، قد تُصاب بفيروس كورونا. ومع ذلك، من الجيد غسل اليدين بالماء والصابون بعد التعامل مع الحيوانات	False Spread Method	Caution and Advice
1320	1.25E+18	لوحة على أحد ألطرق ألسريعة في شيكاغو كُتب عليها ألنبي محمد "ص" نصحنا كالأتي :- ▪ اغسل يديك بأستمرار ▪لا تخرج في منطقة موبؤة فيها مرض ▪لا تزور منطقة فيها مرض أيضاًبداية #الكورونا قال عضو فريق عمل البيت الابيض وعالم المناعة دكتورفاوتشي كل مانفعله قدقام به النبي قبل 1400سنة https://t.co/jnj7c5HJLC	True Prevention Method	Caution and Advice
1321	1.22E+18	من أهم أعراض #فيروس_كورونا ارتفاع درجة الحرارة #coronaviruse https://t.co/vv1j6qvbVA	True Symptom	Caution and Advice
1322	1.24E+18	6⃣ أركان للوضوء هل تعرفها؟ للوضوء أركان عليك أن تعرفها 1⃣ غسل الوجه، منها المضمضة والاستنشاق 2⃣غسل اليدين إلى المرفقين 3⃣مسح الرأس كله مع الأذنين 4⃣ غسل الرجلين إلى الكعبين 5⃣الترتيب 6⃣ الموالاة #العشر_الأخير #وقف_لا_تغيب_عنه_الشمس https://t.co/ldPjpHjTNU	Irrelevant	Non Situational
1323	1.24E+18	الشعب الأردني مش خايف يموت من الكورونا خايف يموت من الجوع 😅	Irrelevant	Non Situational
1324	1.40E+18	@zs27000 @NedaaAlkhamis بالله عليك ؟ 😁😁😁. وانتي شفت المغناطيس بعينك 😂😂😂؟ ورينا فيديو حتى نصدق. ارجوكم كفو عن الحماقة ولا تصدقو الخزعبلات والاكاذيب . انت من اشد الرافضين للقاح اكن لا اسمح لاي كان بالسخرية مني ولا أصدق مغناطيس او شريحة او كابل يدخل للجسم عبر اللقاح 😁😁😁	True Vaccine Info	Caution and Advice
1325	1.24E+18	أسئلة متكررة بشأن مرض #كوفيد19 والحمل والولادة والرضاعة، تجيب عليها منظمة الصحة العالمية @WHO من خلال الصفحة المخصصة على الرابط أدناه: https://t.co/KqZ67ZcHVO #فيروس_كورونا #كوفيد_19 https://t.co/w1pNe5VnbE	True Governmental Measure	Doubt Casting and Criticizing
1326	1.25E+18	👨‍⚕️👩🏼‍⚕️👨‍🔬👩🏼‍🔬#اترك_مسافة وخل كورونا يعدّي.. #الوقاية_من_كورونا وزارة الصحة	True Prevention Method	Caution and Advice
1328	1.24E+18	أهمية غسل اليدين بالماي والصابون للوقاية من فيروس كورونا https://t.co/KAO6fkIHKi	True Prevention Method	Caution and Advice
1329	1.23E+18	“الصحة السعودية”: لا خطورة من الطرود البريدية القادمة من الصين https://t.co/hRgqPor5N2 #السعودية #وزارة_الصحة #الصين #كورونا #حماك https://t.co/CT32jc3zii	False Spread Method	Caution and Advice
1330	1.24E+18	رغد صدام حسين تكشف حقيقة حديث والدها عن كورونا المستجد https://t.co/7wUknBuu1S https://t.co/IMvvOKgMJV	Irrelevant	Non Situational
1331	8.92E+17	@EiadAkk @DjokerNole من جماعة المعتوهين الذي صدقوا إشاعة ان لقاح الكورونا يسبب العقم😂 و هو أصلا يعرف معنى لقاح و كيف يصنع و من يصنعه !	True Vaccine Info	Caution and Advice
1332	1.22E+18	أبرز طرق الوقاية من فيروس كورونا الجديد: 1- نظف اليدين باستمرار بفركهما بمطهر كحولي أو غسلهما جيداً بالماء والصابون. 2- عند السعال والعطس، احرص على تغطية الفم والأنف بمرفقك المثني أو بمنديل ورقي، وتخلص من المنديل بعد ذلك فوراً واغسل يديك. https://t.co/XqRKCCCie1	True Prevention Method	Caution and Advice
1334	1.23E+18	#تصريح من وزارة الداخلية: أعلن مصدر مسؤول في وزارة الداخلية بالمملكة العربية السعودية عن اتخاذ إجراءات احترازية إضافية عند المنافذ الحدودية، تجاه الأشخاص الذين زاروا دولاً موبوءة بفيروس كورونا الجديد covid 19.	True Governmental Measure	Notifications or Measures
1336	1.25E+18	التطوع أثناء الحرب يختلف تماماً عن التطوع في الأزمة الصحية الوبائية والتي تحتاج لتوعية صحية وقائية وليس مجهود جسدي فقط.. #StayHome #وزارة_الصحة #الكويت_تستاهل #حظر_كامل #COVIDー19	True Prevention Method	Seeking/offering help
1337	1.24E+18	#الرياض #شكرا_الدفاع_الجوي #حجر_كامل #حظر_التجول أحيانًا عندما أنظر إليك، أشعر وكأنني أحدِّق بنجم بعيد، إنه مُبهر، لكنّ الضوء صادرٌ منذ عشرات آلاف السنين التي مضت، ربما النجم ليس موجودًا أصلًا، لكنّ الضوء أحيانًا يبدو لي حقيقيًّا أكثر من أي شيءٍ آخر” - هاروكي موراكامي	Irrelevant	Non Situational
1338	1.22E+18	كيفيه الوقايه من مرض كورونا يمكن بيان آلية الوقايه من فيروس الكورونا ع النحو الآتي . حماية الطالب وتوعيه الطالب ع الإرشادات التاليه غسل اليدين بالماء والصابون وتجنب لمس العيون والأنف والفم وتجنب الاتصال عن قرب مع الأشخاص المصابين بهذا الفيروس #وزارة_التعليم #فيروس_كورونا https://t.co/qqEWqU5XD0	True Prevention Method	Caution and Advice
1339	1.25E+18	صرح البروفسور الفرنسي لوك مونتانييه أحد مكتشفي فيروس الإيدز أن فيروس كورونا المستجد نجم عن خطأ ارتكب في مختبر.😮 #فيروس_كورونا #خليك_بالبيت #الحجر_المنزلي https://t.co/KgkMvKOccU	Conspiracy Theory	Doubt Casting and Criticizing
1340	1.25E+18	ممثل منظمة الصحة جاب من الاخر فتصريحاتة ان مفيش مصل لعلاج كورونا فالوقت القريب ولا يمكن تحديد وقت عشان محدش يهلل ويقول بلحة جاب دواء بلحة جاب دواء اة عادى غير معترف بية من الصحة العالمية لتجارب سريرية فقط لا غير	Irrelevant	Non Situational
1342	1.24E+18	إرشادات التوعية حول فيروس كورونا / كوفيد - 19 كيف نستخدم الكحول الطبي للتعقيم؟ https://t.co/dQDKHAWO0B	Irrelevant	Non Situational
1343	1.25E+18	@WHRumors الاشكال ذي المفروض يسوون تجارب علاج كورونا عليهم خلنا نستفيد منهم على الاقل	Irrelevant	Non Situational
1345	1.24E+18	اعراض فيروس كورونا : ▫الحمّى ▫السعال ▫ضيق النفس والإجهاد العام ▫القيء والإسهال ▫ارتفاع درجة الحرارة ▫سيلان الأنف والتهاب الحلق لو الاعراض دي عندك او عند حد تعرفه لازم تتوجه لالمستشفي في أسرع وقت ممكن او اتصل بالخط الساخن 105 اللي خصصته وزارة الصحة✅ #وعي_غيرك_من_الكورونا	True Symptom	Caution and Advice
1346	1.24E+18	@KUWAIT_MOH السؤال كان عن الوافد المصاب الي دخل الكويت من خالط واين يعمل .؟ وكان الجواب نحن كأطباء تحت القسم وهذه من خصوصية المريض. تعليقي خصوصية المريض عندك في العيادة مو في موضوع وباء عالمي وكل يوم الاعداد تتزايد الوباء منتشر بشكل مرعب وانت تقول خصوصية المريض !!	Irrelevant	Non Situational
1347	119756265	"الصحة" تعلن تقديم 19527 جرعة من لقاح #كوفيد19 خلال الـ24 ساعة الماضية للتفاصيل: https://t.co/kquqCh885N #نتصدر_المشهد	True Vaccine Info	Notifications or Measures
1349	1.25E+18	الكمامات الى وزارة الصحة ........#كورونا https://t.co/Anel3shloZ	Irrelevant	Non Situational
1351	1.25E+18	العالم الفرنسي لوك مونتانييه الحاصل على جائزة نوبل في الطب عام 2008، يرجع انتشار كورونا إلى مختبر بمدينة ووهان كان يُعدّ لقاحًا للأيدز .. لماذا؟ https://t.co/L1pRoT7u4o	Conspiracy Theory	Doubt Casting and Criticizing
1352	1.24E+18	2.تعقيم عربات التسوق و المصاعد و اُكر الابواب و الجوالات وكل ماتمسه الأيدي لابد أن يكون يومي ودائم وليس خوفاً من كورونا	Irrelevant	Non Situational
1355	1.25E+18	هل المضادات الحيوية فعّالة في الوقاية من ⁧#كورونا⁩ ؟ . #كلنا_مسؤول https://t.co/aStPovQirK	Fake Treatment or Cure	Doubt Casting and Criticizing
1357	1.24E+18	هل تفيد غرغرة الملح والماء الساخن في القضاء على فيروس كورونا المستجد؟ تغطية خاصة عن فيروس #كورونا.. نخبة من الأطباء عبر #العربية يجيبون على أسئلتكم للمزيد من أخبار كورونا https://t.co/UmLerMlp5x #أن_تعرف_أكثر https://t.co/mMNI3fI2Ie	Fake Treatment or Cure	Caution and Advice
1359	1.31E+18	@WebMD @LailaSaid2021 ده اللي كنت بقولك عليه انه اصابه سابقة او لقاح هو فعال ضد فصائل معينه وحاجة زي اوميكرون بيبقي التاثير اقل وعشان كده بتزيد الجرعات عشان تشمل الفصائل الجديدة مش علشان القديمة مش فعالة	True Vaccine Info	Caution and Advice
1360	1.25E+18	علاج كورونا 😒 افتهمتو الدكتورة شدكول شلون راح تسودن النسوان علينه 😅 📢📢📢📢 #خليك_في_البيت #حظر_التجوال #كورونا #كورونا_الجديد https://t.co/OTDmes645w	Irrelevant	Non Situational
1361	1.24E+18	فعالية الصابون في القضاء على كورونا https://t.co/PRiiwIeJyy https://t.co/mfxSKij7vb	True Prevention Method	Caution and Advice
1363	1.25E+18	- الحاجة التانية هي نتائج استخدام ال Hydroxychloroquine وهو دواء مثبط للمناعة وكمان بيستخدم في علاج الملاريا لكن تحذير قوي من إستخدامه بدون إشراف طبي لأن أعراضه الجانبية خطيرة ومصر أنتجت منه كميات كبيرة الفترة الأخيرة *بيستخدم في بروتوكول علاج كورونا في وزارة الصحة من الأول	Fake Treatment or Cure	Doubt Casting and Criticizing
1364	1.24E+18	كيف يمكنني تجنب خطر الإصابة بمرض ’كوفيد-19‘ ؟ غسل اليدين بصفة متكررة بالماء والصابون أو بمطهر يحتوي على كحول #احمي_البلد https://t.co/1cgoDVPFWE	True Prevention Method	Caution and Advice
1366	1.24E+18	@makkahregion @imarat_almadina #جدة @cnnarabic #مكة زيادة عدد ساعات &amp; أيام ( حظر التجول ) خطر مؤكد كالآتي: * الكهرباء : إستهلاك زائد يؤدي لحرائق التحميل *الماء : إستهلاك زائد للحفاظ على البيئة المعقمة كما نشير بأن مرشح الهواء (لأجهزة التبريد ) قد تحمل الوباء &amp; إنتقاله ,, شكرا	Irrelevant	Non Situational
1371	1.23E+18	#كورونا_السعوديه تنبيه ❌❌❌ الجوالات ارتفعة أسعارها وممكن تنقطع من السوق دبر نفسك بجوال احتياط https://t.co/mmrgXqSErO	Irrelevant	Non Situational
1373	1.22E+18	إرشادات الوقاية من فيروس كورونا: - غسل اليدين باستمرار بالصابون. -الابتعاد قدر الامكان عن الحيوانات. -عدم السفر للأماكن التي ظهرت فيها حالات الإصابة بالفيروس. #وزارة_التعليم #تعليم_الزلفي #فيروس_كورونا	True Prevention Method	Caution and Advice
1375	1.40E+18	@Leena12636 نعم يحترمو ارادتكم لكن الامور ما بتمشي على خير لان الفيروس ما رح يوقف عدوى وانصحك تروح تلقح الان احمد ربك انه في لقاح في بلدك متوفر تقدر تحجز موعد والا في بلدان ما بيوصلهم اللقاح بشكل فعال واللقاح ما ياخذ منك اي الم او اي شي هو عبارة عن ابرة تطعيم عادية	True Vaccine Info	Caution and Advice
1377	1.08E+18	💡تذكر أن المناعة الطبيعية لا تكفي لمواجهة المتحورات، ويجب أخذ الجرعات المستحقة من #لقاح_كورونا. https://t.co/xCn30VolT9	True Vaccine Info	Caution and Advice
1380	1.24E+18	المقطع الذي انتشر لشخص فرنسي يدعى أن معهد باستير اخترع فيروس كورونا عام 2003 مقطع فيه مغالطات، براءة الاختراع التي تحمل رقم EP1694829-B1 تعود لمعهد باستور الفرنسي، لكن تم تفسيرها بشكل خاطئ. وهي براءة اختراع لقاح لفيروس SARS-cov1 #كورونا #CoronaVirusUpdate #COVID19 https://t.co/j3Gvd76Uzt	Conspiracy Theory	Counter Rumors
1381	1.24E+18	تدخين السجائر والشيشة يحمل مخاطر عديدة، تتضاعف خلال فترة وباء #كورونا ينصح بالتوقف عنه.. https://t.co/mcPpiFQVS1	True Symptom	Caution and Advice
1383	1.23E+18	الاسهم المصرية موجبه واجب اسواق الصين نفسها معملتهاش !!! اااااه يولاد الحزينة يبهايم !!!	Irrelevant	Non Situational
1384	1.24E+18	#الكورونا_VS_الجواز تعددت الأسباب والموت واحد	Irrelevant	Non Situational
1385	1.23E+18	الاعتراف بالمثلية الجنسية و سنُّ قوانينَ تحمي مرتكبي الفاحشة و الاعتراف بهالشي كحق من حقوق الفرد و كحرية شخصية، أفعال كانت ردود أفعالها بطريقة تثبت صدق كلام سيد المرسلين ﷺ و بأمراض ما سبق و سمعنا فيها بالأجداد السابقين من الايدز إلى فيروس العصر كورونا https://t.co/qGHSe4xMT5	Irrelevant	Non Situational
1386	1.22E+18	لتجنب الإصابة ب #فيروس_كورونا -غسل يديك لمدة 20 ثانية على الأقل بالماء والصابون. -تجنب لمس عينيك وأنفك وفمك بأيدي غير مغسولة. -ابقي في المنزل عندما تكون مريضاً. -غطي فمك عند السعال ، أو عطس بمنديل ورمي المناديل في القمامة. -قم بتنظيف وتطهير الأسطح التي تم لمسها بشكل متكرر.	True Prevention Method	Caution and Advice
1387	1.25E+18	أحمد الشحومي: دعم الأطباء والباحثين واجب في سبيل القضاء على وباء #كورونا .. ولنا في اكتشاف د.ادوارد جينر لقاحاً للجدري عبرة =========== #امطار_الكويت #صوت_المطر #حظر_التجوال #اللهم_ارفع_عنا_البلاء_والوباء https://t.co/wKTrogfcTK	Irrelevant	Non Situational
1389	1.25E+18	#COVIDー19 #وزارة_الصحة #توقع_اول_من_يكتشف_علاج_كورونا #فيروس_كورونا #فيروس_كورونا_المستجدّ https://t.co/355J7cNKsu	Irrelevant	Non Situational
1391	1.24E+18	The coronavirus outbreak has been labelled a pandemic by the World Health Organization دابا ملي تم اعلان فيروس كورونا على أنه وباء واش ممكن تغلقو المجال الجوي والبحري مع الدول الموبوءة بالأخص الأوروبية منها @Elotmanisaad @ChefGov_ma لقد ارتفعت الحالة إلى ست حالات مؤكدة!	True Virus Origin and properties	Caution and Advice
1393	384010834	اللقاحات انتصرت على كورونا كما انتصرت على فيروسات كثيرة. بسبب اللقاحات تحور الفيروس ليصبح أقل خطورة. الدول التى رفعت القيود هى التى طعمت معظم سكانها وساد فيها متحور أوميكرون. المصريون متقاعسون عن تلقى اللقاح رغم توفره، لذلك ما زال عندنا المتحورات الأكثر خطورة المسببه للوفيات	True Vaccine Info	Non Situational
1394	1.25E+18	أشباح وأقنعة تشبه #الكورونا.. طرق طريفة اتبعتها بعض الدول لإخافة مواطنيها والبقاء في العزل، شاركونا كيف تمضون أوقاتكم في العزل الصحي في بيوتكم؟ https://t.co/jYKgyTvKXr	Causing Anxiety and Fear	Non Situational
1395	1.25E+18	#كورونا لا ينتقل عبر الأسطح !! الألمان يقلبون الطاولة على منظمة الصحة العالمية ويقدمون بحثا للعالم ينفي انتقال كوفيد١٩ عبر الأسطح . البروفيسور الألماني في علم الفيروسات هندريك شتريك يعلن أن كورونا لا ينتقل عبر ... https://t.co/w8XMkeClXW https://t.co/nY6fyIGwLT	True Spread Method	Caution and Advice
1397	1.22E+18	الصحة الروسية تعلن عن 3 أدوية لعلاج "كورونا" https://t.co/DEzVqaJaqQ #bladalnilin	Irrelevant	Non Situational
1398	1.24E+18	طرق الوقاية من فيروس كورونا غسل اليدين بالماء والصابون بشكل متكرر الابتعاد عن الأماكن المزدحمة البقاء في المنزل لفتره انتهاء الفيروس لبس الكمامات وتبديلها بشكل متكرر الإكثار من شرب الماء النظيف والسوائل لتقوية مناعه الجسم الآلتزام بهذه الطرق تحمي نفسك ومجتمعك من كورونا	True Prevention Method	Caution and Advice
1400	1.24E+18	⏹️ ماذا علي أن أفعل إذا نفذ مطهر اليدين من المتاجر؟ ⬅️ لا داعي للقلق. اغسل يديك بالماء والصابون العادي. فهو فعال في الوقاية من #COVID19 واحرص على غسل ما بين الأصابع وظهر اليدين وحول الأظافر. موارد المعلومات حول كوفيد-19⬅️ https://t.co/oDMNsQEOfR https://t.co/4ivx2aenwJ	True Prevention Method	Caution and Advice
1402	1.23E+18	إشاعات وخرافات عن كورونا.. لا تصدقها: . ❌ بالإمكان أن تصاب بالفيروس في حال وصلك طرد من الصين. ✅ لا يُعرِّض استلام الطرود من الصين الناس إلى خطر الإصابة بفيروس كورونا المستجد.كما أنَّ فيروسات كورونا لا تعيش لفترة طويلة على الأشياء، مثل الرسائل أو الطرود. #فيروس_كورونا #الكورونا	False Spread Method	Counter Rumors
1403	1.25E+18	#أردوغان يوجه بإجلاء من تبقى من العالقين الأتراك من كل دول العالم قبيل شهر #رمضان المبارك ليتمكنوا من قضاء الباقي من هذا الشهر مع أهلهم بعد خروجهم من #الحجر_الصحي . في حين يوجه #السيسي بتهميش العالقين من مواطنيه وإلزامهم بدفع 20,000 جنيه مقابل الحجر الصحي بالإضافة لقيمة التذكرة!	Irrelevant	Non Situational
1404	1.24E+18	#الهفوف #كارونا_السعودية #يوم_الجمعة ' طلعنا نخلص شغله ضروريه وصادفنا المطر ي جمال الجوو . ' سماء #هفوفي صادفني المطر ومسا علي مسا ياخذ من ريحته واجد 🥺 https://t.co/gTzZSnVNrI	Irrelevant	Non Situational
1406	1.24E+18	(١) سوف أتناول في (١٩) تغريدة بعض المقترحات للتخفيف من التبعات الإقتصادية والمجتمعية للأزمة المترتبة من #كوفيد_١٩ ولن أتناول الجوانب الصحية والوقائية ونترك ذلك لجهات الإختصاص وهي قائمة بدورها على أكمل وجه، وبعون الله ستكلل بالنجاح بالتجاوب المجتمعي معها.	Irrelevant	Non Situational
1407	1.24E+18	العام يوم النصر متصدر كان الجو أمطار وخير وفقع والاسهم منتعشة والبترول مرتفع ووناسة وسعة صدر 😍😍💛💙 وهالسنة يوم تصدر الهلال كورونا وغبار وأسهم مندقة وبترول نازل وضيقة صدر ومباريات بدون جمهور قطيعة تقطعك من فريق دايم وجهك شؤم👎👎 #حقيقة #بس_اقول	Irrelevant	Non Situational
1408	1.25E+18	الرئيس ترمب تحدث عن إمكانية استخدام المطهّرات ( ضخّ المطهر بالجسم ) لعلاج كورونا ، وعلماء وبعض شركات المطهرات يحذّرون من ذلك ترمب لاحقا قال إنه قال ذلك من باب السخرية ولم يكن جادّا تعليق امريكا فيها أعظم العلماء ويفترض أن يترك ترمب أمر الحديث عن العلاج واللقاح لهم لكنه ترمب .. https://t.co/NAxjbnlilM	Fake Treatment or Cure	Doubt Casting and Criticizing
1409	1.24E+18	@admissionweb #الصحة: فيروس #كورونا_الجديد لا ينتقل عبر الهواء بل ينتقل عن طريق رذاذ العطاس أو السعال من شخص مصاب بالفيروس كما إنه ينصح بإتباع إرشادات الوقاية العامة والتي تنص على أهمية المداومة على غسل اليدين بالماء والصابون.	True Spread Method	Caution and Advice
1410	1.25E+18	اعلم: جميع الأعمار يمكن أن يصيبها فيروس كورونا! لكن كبار السن وأصحاب الأمراض المزمنة والحوامل هم أكثر عُرضه للإصابة. #فيروس_كورونا	True Virus Origin and properties	Non Situational
1411	1.24E+18	عاجل| الجزيرة: بريطانيا تعلن إصابة رئيس وزرائها "بوريس جونسون" بفيروس كورونا. اللهم شماتة #كورونا_فيروس #كوفيد_19 #RestezChezVous https://t.co/2F8MYUNohh	Statistics	Notifications or Measures
1412	1.24E+18	التدخين يزيد من مخاطر الإصابة بفيروس الكورونا، فالإقلاع عنه يحمي نفسك وعائلتك ومن حولك. #فيروس_كورونا #الأردن #خليك_بالبيت https://t.co/T1KGbq9LnV	True Virus Origin and properties	Caution and Advice
1415	1.24E+18	أصدر (بنك أوف أمريكا) تقرير أبحاث الاستثمار، والذي يقول إن هاتف آيفون الداعم لشبكات الجيل الخامس (iPhone 5G) المرتقب صدوره من قبل شركة آبل قد يشهد تأجيلًا بسبب تفشي فيروس كورونا، وتوصل البنك إلى هذا الاستنتاج بعد التحدث مع (إليوت لان) Elliot Lan خبير سلسلة التوريد في آبل https://t.co/SarLF7g9EA	Conspiracy Theory	Doubt Casting and Criticizing
1416	1.24E+18	العلم ورجاله والشمس كفيله بعلاج الوباء. وباء كرونا علمنا طريق اخر لامكانية التعاون بين البشر و نشرها بالارقام.	Irrelevant	Non Situational
1417	1.25E+18	الغذاء والدواء الأمريكية تحذر من استخدام عقاقير الملاريا لعلاج #كورونا	Fake Treatment or Cure	Caution and Advice
1420	1.24E+18	هل المضادات الحيوية فعَّالة في الوقاية من فيروس كورونا المستجد وعلاجه؟ - لا ، لا تقضي المضادات الحيوية على الفيروسات، بل تقضي على الجراثيم فقط.	Fake Treatment or Cure	Doubt Casting and Criticizing
1421	1.24E+18	أعلنت السلطات المغربية تعليق الرحلات الجوية بين المملكة وبلجيكا وهولندا وألمانيا والبرتغال بسبب المخاوف من تفشي فيروس كورونا، وسبق أن علق المغرب جميع رحلاته الجوية مع الصين وإسبانيا وإيطاليا وفرنسا والجزائر. AJArabic@ https://t.co/Hgo7BlrVrV	True Governmental Measure	Notifications or Measures
1422	1.25E+18	1-افضل شرح وقائي من فيروس كرونا لدكتور اردني إذ قال: ان الفيروس يختلف عن البكتيريا ولا ينتقل عبر الرياح والهوى،ولا عبر البعوض وانما ينتقل علر الأجسام من خلال اللمس والزحام، وقال درجات الوقاية ١- الجلوس في البيت ٢- غسل اليدين بالمطهرات الصحية شرب السوائل الساخنة والليمون vc	True Spread Method	Doubt Casting and Criticizing
1423	1.24E+18	#تعليم_الجوف #فيروس_كورونا لتحميل تطبيق (منظومة التعليم الموحد) للاستفادة من خدمات التعليم عن بعد ⬇ الرابط للأندرويد https://t.co/6iv6Cd04PG… الرابط للآيفون https://t.co/YIoIqPOJCS https://t.co/yKotm8TESy	Irrelevant	Non Situational
1424	1.24E+18	آداب العطس لتقليل العدوى .. #كورونا #فيروس_كورونا #كوفيد_19 #كوفيد19 #فيروس_كورونا_الجديد @mohapuae @NCEMAUAE https://t.co/VMZNTGRK6Y	True Prevention Method	Caution and Advice
1426	1.25E+18	تقرير يكشف عدد من سيقع بالفقر في الدول العربية العام 2020 بسبب كورونا: قالت اللجنة الاقتصادية والاجتماعية لغرب آسيا في الأمم المتحدة أو ما يُعرف باسم "إسكوا"، إن 8.3 ملايين شخص في الدول العربية سيدخلون بمستوى الفقر… https://t.co/NGZMTvvmqZ #فيروس_كورونا #الدول_العربية #الفقر	Statistics	Notifications or Measures
1427	1.25E+18	البحث العلمي يسابق الزمن للوصول إلى علاج كورونا https://t.co/BFNRGj7Xwz via @YouTube	Irrelevant	Non Situational
1428	1.24E+18	@koghee أيوه بنت خالتي بسالها على بنتها قالتي كله مقعد الولاد خلاص من الأسبوع اللي فات عشان الجو و الكورونا	Irrelevant	Non Situational
1430	1.24E+18	#سكاكا #عرعر #القصيم #الحجر_المنزلي سؤال؟ كم مره نمت وانت ماسك الجوال بيدك ؟	Irrelevant	Non Situational
1432	1.24E+18	#فيروس_كورونا_المستجدّ بتوحدهم ضد أي خطر أو كارثة تواجههم فنحن نتنفس نفس الهواء كما إن الماء والتربة واحدة ليس بينها حواجز الحدود الوهمية التي وضعها البشر ! فهل نحن مدركون !؟ هل من صحوة بشرية عالمية بأننا في نفس السفينة الموجودة على الكرة الأرضية التي لانملك غيرها ⬇️	Irrelevant	Non Situational
1433	1.25E+18	@shaqsi_zaher88 الحبة ب١٠ يالطيف حسسوني انه علاج كورونا	Irrelevant	Non Situational
1434	1.25E+18	عالم الفيزياء والكونيات البريطاني "مارتن ريس" حذر في كتاب نُشر له عام ٢٠٠٣م من أن عام ٢٠٢٠م سيُقتل مليون انسان بسبب خطأ بيولوجي ،وقد كرر كلامه في عام ٢٠١٠م بلقاءٍ معه في هذا الفيديو #كورونا https://t.co/7KVNbFn7Gw	Conspiracy Theory	Doubt Casting and Criticizing
1435	1.40E+18	@aaali_5 @___roo7__ @llaiasm @pilot__M والله ي اخوي ماقصدي عليك ابدآ وكل اللي عندي جربو هذي التجربه وكله هرج فاضي يعني ايش بيكون اللقاح مغناطيس مثلآ بالعقل الله يسعدكم	True Vaccine Info	Non Situational
1436	1.24E+18	القنوات والاذاعات المواقع الواتس اخبار الاقتصاد والرياضة والفن كلها حول كورونا ، تتصور الفيروسات تغطي الجو والبشر يتساقطون في الشوارع والجثث تتكدس في الأزقة والحواري، العالم مقلوب رأساً على عقب كأنها القيامة ولا حل لهذه الأزمة سوى خطوة واحدة .. ارم هاتفك واغلق تلفازك وستعيش بسلام	Irrelevant	Non Situational
1438	8.06E+17	أكد خبراء ومسئولون، أن موافقة منظمة الصحة العالمية، على منح مصر ودول أفريقية أخرى الحق في الحصول على تكنولوجيا (mRNA) لتصنيع لقاحات فيروس كورونا الجديد "كوفيد – 19"، من شأنه أن يدعم الجهود الدولية لمواجهة الجائحة. #ضد_كورونا https://t.co/KI4lDrYGLU	True Vaccine Info	Caution and Advice
1439	1.24E+18	للوقاية من فيروس كورونا الجديد (كوفيد 19) ، ومنعاً لإنتشاره .. الحد من وجود الجمهور والمستفيدين في الدوائر الحكومية من خلال تعزيز التعاملات الإلكترونية وتفعيل منصات تقديم الخدمات الإلكترونية عن بعد. أمنكم وسلامتكم هدفنا https://t.co/YHMsQP6080	True Prevention Method	Caution and Advice
1440	1.24E+18	@a__abdelraouf75 الحاجة الوحيدة الصح الي لسا الحكومة معملتهاش هي موضوع حظر التجول	Irrelevant	Non Situational
1441	1.24E+18	#الصحوة | بهدف تعزيز المخزونات الطبية.. سلاح الجو السلطاني العماني يسيير رحلته الثانية إلى الصين #عمان_تواجه_كورونا https://t.co/ewjXMj7TDo	Irrelevant	Non Situational
1444	1.23E+18	المخدرات المضادة للفيروسات ، وعمليات نقل البلازما تبشر بالخير في علاج فيروس كوروناhttps://t.co/EpjKyFCmPU https://t.co/OMQEpLFASL	Fake Treatment or Cure	Doubt Casting and Criticizing
1445	1.25E+18	نتائج مذهلة لاستخدام بلازما المتعافين فى علاج المصابين فيروس #كورونا .. تفاصيل #صدى_البلد #البلد https://t.co/RI8Xx8DmNt	Fake Treatment or Cure	Doubt Casting and Criticizing
1447	3215996722	@princess80805 مساءك صحة المناعة الناتجة عن التعافي من الإصابة بفيروس كورونا أو متحوراته ليست كافية للوقاية من المتحورات، ويحتاج المتعافي من فيروس كورونا إلى أخذ اللقاح لتعزيز مناعته، حيث يمكنه أخذ اللقاح بعد التعافي مباشرة. مع تمنياتنا للجميع الصحة والعافية	True Vaccine Info	Caution and Advice
1449	1.24E+18	كيف أتعامل وقائيا من فيروس كورونا؟ #جريدة_عمان https://t.co/q2wURoi8mQ https://t.co/sTRmHuJuaE	True Prevention Method	Caution and Advice
1453	1.24E+18	هل يساعد تناول الثوم في الوقاية من العدوى بفيروس كورونا المستجد؟ يعد الثوم طعامًا صحيًا، ويتميز باحتوائه على بعض الخصائص المضادة للميكروبات. ومع ذلك، لا توجد أي بيّنة من الفاشية الحالية تثبت أن تناول الثوم يقي من العدوى بفيروس كورونا المستجد. #كورونا_الجديد #منظمة_الصحة_العالمية	Fake Treatment or Cure	Doubt Casting and Criticizing
1455	279004227	فيديو: إمدادات عقار فايزر المضاد لفيروس كورونا تحت ضغط الزمن https://t.co/TUWKRxwBO1	True Treatment or Cure	Caution and Advice
1456	1.25E+18	حقيقة وفاة #الشاب_خالد بـ فيروس #كورونا في #باريس #صدى_البلد #البلد https://t.co/T5g3hOZZAw	Statistics	Notifications or Measures
1457	1.25E+18	أن لله وأنا اليه راجعوان وفاة الدكتور #نبيل_خير نائب رئيس الاتحاد العام للجاليات #الفلسطينية بأوروبا إثر إصابته بفيروس #كورونا. نحسبه عند الله شهيد اللهم تغمده في رحمتك @NC__87 @7ala_27 @anah0r_4 @allaho_4 @Aemy_m @S1A6H2 @Lido8080 @hory_zky @s_0_lly @MASHALLAH101 https://t.co/duCdqdOY9R	Irrelevant	Non Situational
1458	1.25E+18	الصحة: نسبة الإصابة في مصر 61% للذكور و39 % للإناث و2% للأطفال https://t.co/Uph61fRV5r #عاجل https://t.co/tIJRysjwVb	Irrelevant	Non Situational
1461	1.24E+18	إصابة رئيس وزراء بريطانيا بوريس جونسون #كورونا_الجديد خله تنفعه مناعة القطيع اللي روج لها بداية الأزمة https://t.co/9EUMAgvp8d	Statistics	Non Situational
1462	1.24E+18	بحسب دراسة صينية، رحلة المصابين بكورونا كوفيد-١٩داخل المستشفى ١. حرارة تستمر ١٢-١٣ يوم ٢. السعال يبدأ مع الحرارة ٣. ضيق التنفس يبدأ من اليوم السابع ٤. تعفن الدم Sepsis في اليوم التاسع ٥. احتمال دخول العناية المركزة يكون يوم١٢ ٦. متلازمة الالتهاب الرئوي الحاد في اليوم ١٠ #كوفيد_19 https://t.co/DIE3KLjMYc	True Symptom	Caution and Advice
1463	1.22E+18	خلال ١٠ أيام .. الصين تنهي بناء مستشفى لمواجهة مرض #كورونا ! #نصيحة "إحرص على غسل اليدين و المحافظة على النظافة حيث انها الدرع الأقوى لمواجهة الفيروسات و الامراض" https://t.co/N7MC6THxRH	True Governmental Measure	Notifications or Measures
1465	1.25E+18	"الوصفة الوحيدة لعلاج كورونا ؛ #الزم_بيتك" ولا تسمعون للإشاعات https://t.co/KAII9YcDjf	True Prevention Method	Caution and Advice
1467	1.24E+18	🚨الاتحاد الآسيوي يتجه لاعتماد استكمال دور مجموعات دوري أبطال آسيا 2020 لأندية الغرب، عبر نظام التجمع في أغسطس المقبل، بعد تأجيل الجولتين الثالثة والرابعة بسبب فيروس كورونا. 🗞 (الرياضية)	Irrelevant	Non Situational
1468	1.24E+18	الصوره بعنوان: الغروب الأخير. الطبيب الصيني اصطحب المريض حسب رغبته لمشاهدة آخر غروب شمس في حياته.. الصوره من ووهان بالصين . https://t.co/NL76GxUzL3	Irrelevant	Non Situational
1469	1.37E+18	@alateeqaziz1 @sabqorg شايف كم عدد اللي ماتوا اول سنة؟ وشايف كم عدد المصايين الان ونادرا مايموت احد؟ اللقاح مثل لقاح الانفلونزا يقوي مناعتك بس ما يمنع الاصابة.	True Vaccine Info	Caution and Advice
1472	1.24E+18	لماذا لا تقتل المضادات الحيوية فيروس #كورونا يوم https://t.co/eqFPTq28OA https://t.co/M98a0wstn1	Fake Treatment or Cure	Notifications or Measures
1473	1.24E+18	الرياضية | أبلغ الإتحاد السعودي لكرة القدم الفرنسي هيرفي رينارد بتأجيل مباراتي الأخضر أمام سنغافورة و اليمن في الجولتين السابعة و الثامنة من التصفيات الأسيوية المؤهلة إلى نهائيات كأس العالم 2022 " بسبب فيروس كورونا "	True Governmental Measure	Notifications or Measures
1476	1.22E+18	#فيروس_كورونا. للوقاية من #فيروس_كورونا يجب الاهتمام بالنظافة الشخصية و الحرص على غسل اليدين بالماء والصابون بشكل منتظم واستخدام المواد المعقمة والمطهرة عند السعال أو العطس، تجنب ملامسة الفم والأنف والعينين بالأيدي ، والحرص على ارتداء الكمامات في الأماكن العامة والمزدحمة https://t.co/1b2iLQcm1C	True Prevention Method	Caution and Advice
1477	1.24E+18	حينما يستهدف كورونا الإنسان غير المدخن، فإنه يسبب له التهابا في الرئتين، ويفقد بذلك القدرة على التنفس بشكل جيد، ولكن مع التدخين فإن تأثير كورونا يكون أشرس؛ لأن الرئة لا تعمل بشكل جيد، وبالتالي "تستسلم سريعًا"، وبهذا يكون هناك ملايين في الصين مهددون بخطر التقاط فيروس كورونا.	True Symptom	Caution and Advice
1479	1.24E+18	#السعودية_العظمى #فايروس_كورونا لا زال أبناء وبنات الوطن في سباق علمي وصحي نحو اكتشاف دواء لهذه الأوبئة والأمراض، بحث علمي منشور في مجلة علمية لأحدى بنات منطقة #الجوف وبنات محافظة #القريات بأمثالها نفخر في خدمة الوطن والإنسانية جمعاء..🇸🇦 https://t.co/sjmIdBk5Wx	Irrelevant	Non Situational
1480	1.24E+18	#الصين تغلق حدودها مع معظم الدول وتمنع الرحلات الجوية؛ مخافة عودة انتشار فايروس #كورونا على أراضيها، بعد تراجعه بشكل كبير. https://t.co/0BXAwaaPX8 https://t.co/XC3J2AUu7w	True Governmental Measure	Notifications or Measures
1482	1.24E+18	مجموعة "سانوفي" الفرنسية تكشف عن دواء "فعال" لمعالجة كورونا. اعلنت مجموعة "سانوفي" الدوائية الفرنسية، امس الثلاثاء ان "بلاكنيل" الدواء المضاد للملاريا الذي تنتجه، اثبت فاعليته في معالجة المصابين بفيروس كورونا المستجد (كوفيد-19) #اقعدو_ببيوتكم_لحد_يجي #كورونا https://t.co/JwEkwMciVX	Fake Treatment or Cure	Notifications or Measures
1483	1.24E+18	@aster_8 #تسوق_بامان 1) - تجنب المصافحة 🤝 2) - تعقيم اليدين باستمرار او بالصابون لمدة 40 ثانية👏 3) - تجنب التجمعات بانواعها🌃 4) - ارتداء الكمامة في حالة العطاس او الكحة او لديك مريض. 😷 فايروس كورونا اسمه العلمي " كوفيد 19 " ك : كل و : واحد ف : فينا ي : يلزم د : داره	True Prevention Method	Caution and Advice
1484	1.24E+18	هل أكد الفاتيكان إصابة البابا فرانسيس واثنين من مساعديه بـ #فيروس كورونا حقًا؟ #بوليغراف #التلفزيون_العربي @NidalHamdiTw https://t.co/IjW5UglqoT	Statistics	Notifications or Measures
1486	1.25E+18	#هل_كنت_تعلم_انو كورونا لا ينتقل عن طريق البعوض https://t.co/M9tLnGQvya	False Spread Method	Caution and Advice
1487	1.24E+18	المدة التي يعيشها #فيروس_كورونا على الأسطح: على الزجاج .. 5 ايام على الخشب .. 4 ايام على الفولاذ.. 3 ايّام على البلاستيك.. 3 ايام على الكرتون.. 24 ساعة في الهواء .. 3 ساعات كحد أقصى #حاله_الطواري_يا_تبون	True Spread Method	Caution and Advice
1488	1.24E+18	إصابة رئيس وزراء #بريطانيا بوريس جونسون بفيروس #كورونا https://t.co/z4ohwVgZeP	Statistics	Non Situational
1489	1.41E+18	بعض الناس ليس لديه المقدرة على مواجهة فيروس كورونا او المتحورات الجديدة ولم ياخذ اللقاح لظروفه الصحية وكذلك مستثنى من اخذه فما بالكم بالاطفال وكبار السن؟ #قرارات_يجب_ان_تدرس	True Vaccine Info	Non Situational
1491	1.25E+18	@Rana_AlFares #جنوب_سعد_العبدالله علاج كورونا موجود تحت اطارات رحية ولازم تشيلونها بسرعة تصدقين هالفيلم او ماتصدقينة عاد انتي وفهاميتج 😎 ( لازلنا بشهر ابريل ) 😁 https://t.co/Uq1JgvIa5v	Irrelevant	Non Situational
1493	1.23E+18	كيفية الوقاية من عدوى كورونا المستجد، الذي يعرف اختصارًا باسم (2019-nCoV). المداومة على غسل اليدين بالماء والصابون، وتغطية الفم، والأنف عند السعال والعطس.. كما هناك أعراض لفيروس كورونا عند ملاحظتها لابد من التوجه إلى أقرب مركز صحي ونسأل الله السلامة لنا ولكم ❤️ #تعليم_صبيا https://t.co/HiU9k8kByy	True Prevention Method	Caution and Advice
1494	1.24E+18	#تأجيل_الدراسه_في_مصر..التراب والجو أصبح أخطر من فيروس الكورونا...	True Governmental Measure	Notifications or Measures
1495	1.25E+18	"#الصحة": تتضاعف خطورة #كورونا على المدخنين والمصابين بأمراض مزمنة. https://t.co/7U1R0UpZkh	True Virus Origin and properties	Caution and Advice
1496	1.24E+18	لا صحة لما ورد بتغريدة @adenalghad بحسب منظمة الصحة العالمية يستطيع #فيروس_كورونا أن يعيش في المناخ الرطب والحار على السواء. وقد انتشر بالفعل في بلدان ذات مناخ حار وأخرى ذات مناخ بارد وجاف. https://t.co/Djd2psQV0L https://t.co/xFDVm2zuo9 https://t.co/gNm6cJI1Qv	True Virus Origin and properties	Counter Rumors
1498	1.22E+18	2-الوحدة اليابانية 731 خلال الثلاثينيات و الأربعينيات من القرن الماضي، شن الجيش الإمبراطوري الياباني حرباً بيلوجية و أجرى تجارب طبية على المدنيين، خاصة في الصين ما يزال عدد الضحايا مجهولاً حتى اليوم لكنه يمكن أن يصل ل 200 الف شخص حسب صحيفة نيويورك تايمز... https://t.co/8dmAoaiBce	Irrelevant	Non Situational
1500	1.24E+18	رئاسة شؤون المسجد الحرام والمسجد النبوي: إغلاق الحرمين الشريفين بعد انتهاء صلاة العشاء بساعة و إعادة فتحهما قبل صلاة الفجر بساعة لمنع انتشار العدوى - إغلاق صحن المطاف حول #الكعبة و المسعى طوال فترة تعليق العمرة و ستكون الصلاة داخل المسجد فقط #مسكان #الكويت #الحرم_المكي #كورونا https://t.co/xpRr379CC3	True Governmental Measure	Notifications or Measures
1501	1.25E+18	اخبار إيجابية جداً اخبار عن دواء من شركة Gilead لعلاج كورونا أثبت وفق إختباره في مستشفى جامعة شيكاغو بأنه يسرع عملية الشتافي لاقل من أسبوع مؤشر العقود الآجلة لمؤشر الداو جونز وناسدك يرتفعان باكثر من 695+ نقطة #DJI #NYSE https://t.co/aIDXw3luOT https://t.co/3pzshjDecD	Irrelevant	Non Situational
1503	1.25E+18	طبعاً كل العلاجات المرخص استخدامها لحالة الطوارئ في علاج كورونا موجودة في السعودية ومستخدمة حسب بروتوكول الوزارة بنسخته الثانية ويعالج فيها المرضى. كل هذه العلاجات موجودة: hydroxychloroquine Lopinavir/Ritonavir Remdesivir Favipiravir وتحدثت عنها سابقاً هنا: https://t.co/i2NIQA55uB	Fake Treatment or Cure	Notifications or Measures
1504	1.25E+18	@Mbm20007 الحمد لله على الصحه والعافيه	Irrelevant	Non Situational
1505	1.24E+18	#شكرا_الدفاع_الجوي شكراً أبطالنا شكراً قيادتنا شكراً شعب المملكة أثبتنا ولا زلنا نثبت للعالم أجمع أننا دولة معطاء دولة الرحمة والإنسانية وأننا شعب متعلم ومتحضر في آن سواء رسالة للحوثيين أذناب إيران العالم أجمع يواجه وباء عالمي وأنتم لا شرف ولستم رجال ولاكن نحن بالمرصاد	Irrelevant	Non Situational
1506	1.24E+18	تجنب لمس العينين والأنف والفم بيديك قبل غسلهما بالماء والصابون منعاً لانتقال الفيروسات #الوقاية_من_كورونا مع تحيات وزارة الصحة @SaudiMOH	True Prevention Method	Caution and Advice
1508	1.24E+18	اذا كنت ترى ان هذا الكلام صحيح ريتويت واذا مبالغ فيه لايك الجواز الامريكي البريطاني الكندي الكويتي 👇🏻 #الكويت #فيروس_كورونا https://t.co/ESUposDdYL	Irrelevant	Non Situational
1515	1.25E+18	⚠️ ما حقيقة قرار المملكة السعودية بإلغاء موسم الحج للعام 2020 بسبب فايروس #كورونا (كوفيد-19) المستجد؟ إليك تحقق فريق #مسبار 👇 https://t.co/gIOSarJb4C #CoronaVirusFacts #DatosCoronaVirus #منصة_مسبار #حقائق_كورونا #كوفيد١٩ #COVID19	True Governmental Measure	Notifications or Measures
1518	1.24E+18	كن الدرع المضاد لانتشار الفيروس واعزل نفسك فور شعورك بالحرارة أو ضيق التنفس وكلم الصحة937 مع تحيات وزارة الصحة #كورونا_الجديد #COVID19	True Prevention Method	Caution and Advice
1519	1.25E+18	أعرفكم بأختي د.آلاء الحربي من الجنود المجاهدة في سبيل الله ثم الوطن أعرفكم بفخري وعزي .. اليوم أختي أنقذت أحد مرضى فايروس كورونا .... ربي يحميكم ربي يحميكم ويردكم لنا سالمين غانمين ياااارب ♡ #كورونا #كورونا_السعوديه #ابطال_الصحة_بكم_نفخر https://t.co/LlNYueTXfV	Irrelevant	Non Situational
1520	1.24E+18	@SaudiMOH937 السلام عليكم هل يوجد حالات اصابة بكورونا الجديد في منطقة الجوف	Irrelevant	Non Situational
1521	1867302133	#الكويت تشتري عقار «باكسلوفيد» أول دواء لعلاج #كورونا بـ 9 ملايين دولار (الانباء) https://t.co/OSiYhW25H9	True Treatment or Cure	Caution and Advice
1523	1.25E+18	#منظمة_الصحة_العالمية : شبكات الجيل الخامس للهواتف المحمولة لا تساهم في انتشار مرض #كوفيد_19 ساهموا في محاربة الشائعات وتوفير المعلومات الصحيحة بشأن #فيروس_كورونا #COVID19 #فيروس_كوفيد19 https://t.co/4qfCfW5ehi	Conspiracy Theory	Counter Rumors
1524	1.24E+18	@elalshagy الترزيه عندنا في البلد بتعمل كمامات دلوقتي . هههههههه طبعا ملهاش اي لزمه العبره بالجوده يا حج والحدايه مبترميش كتاكيت	Irrelevant	Non Situational
1525	1.23E+18	❌ جاء فيروس كورونا بسبب حساء الخفافيش. ✅ غير صحيح. بدأ الفيروس في مدينة ووهان الصينية في سوق مزدحم ملئ بالحيوانات المختلفة ولا يُعلم من أين جاء الفيروس أساساً. . . . #يتبع	True Virus Origin and properties	Counter Rumors
1527	1.25E+18	هل تعلم: يستطيع #فيروس_كورونا أن يعيش في المناخ الرطب والحار على السواء. وقد انتشر بالفعل في بلدان ذات مناخ حار وأخرى ذات مناخ بارد وجاف. اتبع احتياطات الوقاية أينما تعيش ومهما كان المناخ. https://t.co/JZFkporsjM	True Virus Origin and properties	Caution and Advice
1528	1.24E+18	الدوري الجزائري بدون جماهير بداية من الجولة القادمة بسبب فيروس كورونا	Irrelevant	Non Situational
1529	1.24E+18	آداب العطاس لتقليل العدوى: التعود على ممارسات وقائية من العدى و اتباع آداب العطاس و السعال مثل: تغطية الأنف و الفم عند العطاس التخلص من أي مناديل ورقية تم استخدامها في سلة مهملات مغلقة غسل اليدين بانتظام وبشكل متكرر. #وعينا_عن_كورونا @kau_HAC	True Prevention Method	Caution and Advice
1531	1.25E+18	@Majedabdullah22 @Muwafig خذ هذا الذي اكتشف علاج كورونا وهو في المنزل.وعالج حالات وشفيت...... https://t.co/sSwQLCC3Kj	Irrelevant	Non Situational
1532	25628242	"صحة أبوظبي" توفر عقار إيفوشيلد للوقاية من كورونا https://t.co/El7WxXmOq7 https://t.co/hnR2d6O2dD	True Treatment or Cure	Caution and Advice
1533	1.24E+18	@TebbouneAmadjid إنا لله وإنا إليه راجعون، رحمهم الله. لكن ما الحل مع تفشي فيروس كورونا ولماذا لم يتم توقيف الرحلات الجوية و البحرية مع دول أوروبا ؟	Irrelevant	Non Situational
1539	1.24E+18	هل الطرود وصناديق البضاعة📦 القادمة من الصين تحمل فايروس كورونا المستجد وهل هي آمنة إلى حد ما ؟؟ الأشخاص الذين يتلقون الطرود🗳️ من الصين ليسوا عرضة لخطر الإصابة بفيروس كورونا. https://t.co/X0DfNHsOvz	False Spread Method	Caution and Advice
1540	1.23E+18	#كورونا ❌ بالإمكان أن تصاب بالفيروس في حال وصلك طرد من الصين. ✅ لا يُعرِّض استلام الطرود من الصين الناس إلى خطر الإصابة بفيروس كورونا المستجد.كما أنَّ فيروسات كورونا لا تعيش لفترة طويلة على الأشياء، مثل الرسائل أو الطرود.	False Spread Method	Doubt Casting and Criticizing
1541	1.25E+18	#صحيفة_اليوم l #فيديو د. ساره الورثان.. هذه #الأدوية المستخدمة في علاج #كورونا وماهي الفئات الأكثر عرضة للإصابة⁉ https://t.co/GlNqT1jVBY https://t.co/9LqJ84g60v	Irrelevant	Non Situational
1542	1.24E+18	اذا لم. يظهر. وباء كورونا في. اليمن. لمدة اسبوعين فإنه لن يظهر. ابدا هذا. كلام منظمة الصحه العالميه ..وماذا. عن استنأف الرحلات الجويه الى مطار عدن من. صباح. الغد. نرجوا. اقفال الاجواء والمنافذ حتى اشهار. اخر	True Governmental Measure	Notifications or Measures
1543	1.22E+18	منظمة الصحة العالمية : تعلن فاشية #فيروس_كورونا المستجد طارئة صحة عامة تثير قلقاً دوليا @WHOEMRO @WHO https://t.co/pGYejXFODk	Causing Anxiety and Fear	Notifications or Measures
1544	1.24E+18	علماء يبدأون بتجربة لقاح لـ #كورونا على البشر • معهد صحي في «سياتل» الأميركية بدأ في تجنيد #متطوعين منذ بداية مارس.. لتجريب اللقاح • شركة «مودرنا» أنتجت لقاحاً مصمماً لإقناع خلايا الجسم.. بإنتاج أجسام مضادة ضد #الفيروس https://t.co/hpHnwXWxRl	Irrelevant	Non Situational
1548	1.24E+18	شركة مدعومة من البنتاغون تصرح أنها تملك لقاح ضد #فيروس_كورونا_المستجدّ و بتقنية جديدة و تستطيع انتاج ١٠ مليون جرعة في الشهر و تنتظر الاعتماد من FDA https://t.co/lUeMLWKGem https://t.co/XQXyEfzccz	Irrelevant	Non Situational
1549	1.25E+18	@SaudiNews50 الا وش صار على تغريدة الامير اللي يقول قريبا علاج كورونا بايادي سعودية 100% .. وين اختفى بعد ماوصل الرتويت حقه من المهبّل الى مالا نهاية خخخخخ ماعاد لقيته لاهو ولا تغريدته.	Irrelevant	Non Situational
1551	1.24E+18	#إنفوجرافيك "الوقاية خير من العلاج".. وللوقاية من فيروس #كورونا المستجد (كوفيد-19) عليكم باتباع الارشادات التالية: ⬅️غسل اليدين بالماء والصابون ⬅️تجنبوا المصافحة ⬅️ابتعدوا عن التجمعات #الوطن #الدوحة #قطر #سلامتك_هي_سلامتي https://t.co/X0hPQpeU3a	True Prevention Method	Caution and Advice
1552	1.24E+18	#الصين بلاد كافر عند ما ا صابهم مرض الكورونا اتجهو الى الصلاة والدعاء والتوسل الى الله سبحانه وتعالى والعراق بلاد العجائب يغلق المراقد والجوامع بدل التوجه والتوسل والدعاء إلى الله فى الأماكن المقدسة لكي يبعد الله المرض عن هذا البلد المظلوم	Irrelevant	Non Situational
1553	1.24E+18	أنا كورونا عو بخ خافوا!😅 خافوا يا جماعة والزموا بيوتكم! حظر التجول بدأ بالفعل! حفظ الله مصر بعينه الكالئة شمسا تطمس كل النجوم آمين!	True Prevention Method	Caution and Advice
1554	1.24E+18	- الحجر الصحي للأشخاص الذين كانوا على اتصال مع المريض 0 - نقل رسالة راديو البصرية على الإجراءات الصحيحة لاعتمادها - رقم هاتف مجاني للاتصال به في حالة وجود شك في فيروس كورونا (0801004747) - إغلاق الرابط الجوي والبحري والبرّي مع إسبانيا - تعليق الخط الجوي مع الجزائر	True Governmental Measure	Notifications or Measures
1556	1.24E+18	#العراق يحتجز 25 شاحنة قادمة من #إيران بطريقة "غير شرعية" في ظل إغلاق المنافذ البرية والبحرية والجوية بين البلدين لاحتواء وباء #كورونا https://t.co/eTUdQ1Imo5	True Governmental Measure	Notifications or Measures
1557	1.24E+18	#الكورونا_انتشر_وكتر ويا ريت يضل العدد هيك او قريب منو ولكن للاسف عطول منوصل مأخرين وكل شيء بنعالجو بشكل طائفي ومذهبي وهذا هو مرض لبنان العضال	Irrelevant	Non Situational
1558	1.24E+18	إنفلوانزا ؟ 🤔 ولا كورونا ؟ 🤯😷 الفرق بينهم 👇 #السيسي_يقتل_المصريين_بكورونا #الحقونا_كورونا_جوه_مصر #الجوكر_المصري https://t.co/HMmpinkB4V	Irrelevant	Doubt Casting and Criticizing
1559	1.24E+18	#فيروس_كورونا لايرى بالعين المجردة إستطاع ان: يعطل المنافذ البرية ويوقف الرحلات الجوية ويلغي الحفلات الغنائية ويعلق الدراسه في الأهلية والحكومية ويهبط بسوق الأسهم المالية اللهم إني أعوذ بك من زوال نعمتك، وتحول عافيتك، وفجاءة نقمتك، وجميع سخطك. {إن لم يكن بك علينا غضب فلا نبالي}	True Prevention Method	Notifications or Measures
1560	1.24E+18	مع انتشار مرض #فيروس_كورونا (كوفيد-١٩)، تنتشر الكثير من المعلومات الخاطئة في المجتمع! احم نفسك من المرض باتباع طرق الوقاية الموصى بها، وحارب انتشار المعلومات الخاطئة بعدم مشاركتها ودعم ترويجها. معلومات أكثر عن كوفيد-١٩👈 https://t.co/CNb7EEU4OG https://t.co/skwmF178sS	True Prevention Method	Caution and Advice
1561	1.24E+18	#عاجل | ممثل الصحة العالمية بـ #مصر: فيروس #كورونا لا ينتقل عبر الهواء وإنما بـ #الرذاذ.. فيديو #صدى_البلد #البلد https://t.co/FTqCE44rAc	True Spread Method	Caution and Advice
1562	1.24E+18	@amerrjob اخ عامر الناس عم تحكي انه بدها تطلع من بيوتها وتموت بكورورنا ولا تموت من الجوع قدام ولادها لانه ما في شي ببيوت الناس في ظلم كبير وفي ناس شغلها يومي وعلى الله انحشرو ببيوتهم وبستنو الموت يارب تصحا الحكومه يارب قبل ما تنقلب الايه من كورونا للموت جوعاً...	Irrelevant	Non Situational
1563	1.25E+18	هذا عنده دراسة علاج كورونا فرع امريكا وللعلم اغناهم https://t.co/ApcdkQzlJL	Irrelevant	Non Situational
1564	1.23E+18	العالم برا يحاربوا في الكورونا بالبحوث والدراسات والتجارب المعملية العرب كيف يحاربوا في الكورونا👎 https://t.co/C8qkvbtMgA	Irrelevant	Non Situational
1566	1.24E+18	@aster_8 #تسوق_بامان 1) - تجنب المصافحة🤝 2) - تعقيم اليدين باستمرار او بالصابون لمدة 40 ثانية👏 3) - تجنب التجمعات بانواعها🌃 4) - ارتداء الكمامة في حالة العطاس او الكحة او لديك مريض😷 فايروس كورونا اسمه العلمي " كوفيد 19 ك : كل و : واحد ف : فينا ي : يلزم د : داره 📚📚 @Om_55m	True Prevention Method	Caution and Advice
1567	1.23E+18	@azoooze555 اتغير الاجراء بعد انتشار الكورونا وقالو بالجواز لازم	Irrelevant	Non Situational
1570	1.24E+18	@zaidabdulwahab #نطالب سيادة النواب المحترمين# وللجنة حقوق الانسان # ومنظمة الامم المتحدة بالمطالبة #بالاسراع بالتصويت على قانون العفو العام #وترك الخلافات جانبا خوفا من تفشي فيروس كيرونا بين السجون قبل فوات الاوان التي تفتقر لابسط الوسائل الصحية اسوة بالعفو بدول الجوار # والعفو عند المقدرة... https://t.co/HcjMXykDcg	Irrelevant	Non Situational
1574	1.25E+18	الشرطة الهندية تلقي القبض على أشخاص مخالفين لحضر التجول الجماعي، ووضعتهم في سيارة إسعاف مع مريض حالة وهمية. لجعلهم يدركون خطأهم 😂😂😂😂😂 #Covid_19 #فيروس_كورونا #رمضان_مبارك #العراق https://t.co/ENkQgFYkaW	Causing Anxiety and Fear	Non Situational
1576	1.25E+18	الصحة: علاج كورونا ببلازما الدم من المتعافين قيد الدراسة في المملكة.	Fake Treatment or Cure	Doubt Casting and Criticizing
1577	1.24E+18	اغسل يديك جيداً بالماء والصابون حافظ على تعقيمها باستمرار تجنب ملامسة وجهك ابتعد عن الأماكن المزدحمة قرارات اللجنة العليا واجبة التنفيذ وعدم تنفيذها يعرضك للمساءلة والعقوبة التزامك أمان لك ولأسرتك معاً للحد من انتشار #فيروس_كورونا #عمان_تواجه_كرونا تصميم حساب: @omanqaboos18 https://t.co/kbsog0t6Wb	True Prevention Method	Caution and Advice
1578	1.25E+18	في الصين تمت تجربة علاج البلازما على عشرة مصابين ب #كورونا_فيروس كانو في حالة خطرة بواسطة حقنهم بدم ينتمي إلى بعض المتعافين من ذلك الفيروس.النتائج كانت جد مرضية حيث البعض تحسنت وضعيتهم و منهم من شفيو نهائيا. ممكن تجربة هذا العلاج في #الجزائر على الحالات الخطرة عسى أن تنقذ الارواح https://t.co/mVGLionSJm	Fake Treatment or Cure	Doubt Casting and Criticizing
1579	1.24E+18	من هم الأشخاص المعرضون لخطر الإصابة بمرض وخيم؟🧐🧐 مازلنا نتعرف على تأثير مرض كوفيد-19 على الناس، ومع ذلك فيبدو أن المسنين والأشخاص المصابين بحالات طبية موجودة مسبقاً (مثل ارتفاع ضغط الدم وأمراض القلب وداء السكري) يصابون بمرض وخيم أكثر من غيرهم #Translators_against_Corona	True Virus Origin and properties	Caution and Advice
1581	1.25E+18	#نفديك_ياوطن_الاعلاميه جهود كبيرة تبذل من الحكومة : * رجال بالميدان لتطبيق التعليمات * رجال بالمستشفيات للعلاج من الوباء * رجال توصل طلبك لمنزلك دون اي تكلفه * رجال تشارك دول شقيقة وصديقة بعلاج كورونا لديها * رجال على الحدود حماية للبلد #هذه_السعودية صباح الخير والسعادة للجميع	Irrelevant	Non Situational
1582	1.24E+18	#عاجل الهند تعلن إصابة ثلاثة من مواطنيها بفيروس كورونا بعد عودتهم من فينيسيا الايطالية مروراً بمطار #الدوحة على متن طائرات تابعة للخطوط الجوية القطرية وتدعو جميع من كان على متن هذه الرحلات الاتصال بالسلطات الهندية. #قطر #الهند	Irrelevant	Non Situational
1583	1.25E+18	أستاذ بجامعة أكسفورد: توقعات بانتهاء تجارب لقاح كورونا أغسطس المقبل https://t.co/n71YTu3596	Irrelevant	Non Situational
1584	1.24E+18	#ووهان تودع كورونا.. أعلن الرئيس الصيني "شي جين بينغ" للعالم عن إغلاق آخر مستشفى مؤقت من المستشفيات الـ16 التي هيئتها الحكومة الصينية لسيطرة على #كورونا، محققين بذلك "أكبر عملية حجر صحي" في التاريخ الطبي.☝🏻🇨🇳 https://t.co/f4FVDJmfb8	True Governmental Measure	Notifications or Measures
1585	1.24E+18	#وزارة_الصحة_الكويتية : تحويل المراجعين الوافدين لاستكمال اجراءاتهم الوقائية المتعلقة بالسفر إلى مركز صبحان الصحي وقد تم تدعيم المركز بالكوادر الصحية والإدارية لاستيعاب أعداد المراجعين وتقديم الخدمة وفق الجودة المطلوبة. #الكويت #فيروس_كورونا_المستجد https://t.co/kvRBeVHuVn https://t.co/nJgQjhAI72	True Governmental Measure	Notifications or Measures
1587	1.24E+18	@mostafalabeeb4 اولا اشكرك على ثناءك على التويته ثانيا المؤلف كان يوصف واقع حدث في مدينة وهران الجزائريه في حوار انساني بين طيبين يعالجون الناس من وباء الطاعون الذي عزلت بسببه المدينه ويبرز دور رجل الدين ودور العلم في مثل هذه الظروف	Irrelevant	Non Situational
1590	1.25E+18	إلى الطاقم الطبيّ النبيل الذي بدا عليه الإرهاق و الإعياء و لازال في الميدان مجاهدًا. الشكر و الدعاء أقل ما يمكن تقديمه لكم. كونوا بخير🌺 #الحالات_الجديده #الاصابات_الجديدة #وزير_الصحه #وزارة_الصحة #فيروس_كورونا #الحالات_اليوم #COVID2019 #كوفيد_19 #كورونا #خليك_في_البيت https://t.co/XgLOyeU7eR	Irrelevant	Non Situational
1591	1.25E+18	إقالة مدير هيئة طبية أمريكية لمعارضته استخدام الكلوروكين لعلاج #كورونا لتخطي الحجب: https://t.co/6wMESJ6NGF للمزيد: https://t.co/jEFLqxVA83	Fake Treatment or Cure	Notifications or Measures
1593	1.24E+18	https://t.co/5mrahBSKtb "الصحة العالمية" توضح: الغرغرة بالماء المالح لا تقتل "كورونا" https://t.co/JH4XRpwApZ… https://t.co/CVAHnmApkS	Fake Treatment or Cure	Doubt Casting and Criticizing
1594	1.25E+18	جانب من مداخلتي.. حول أزمة إساءة معاملة الافارقة في #الصين على خلفية الاشتباه باصابتهم بفيروس #كورونا https://t.co/oFB4k4Ybdq	Hate and Exclusion	Non Situational
1597	1.24E+18	يوصي خبراء الصحة، بالمواظبة على غسل اليدين لأجل الوقاية من #فيروس_كورونا، ولكن الغسل بالماء فقط لا يساعد على إزالة الجراثيم المتراكمة على الجلد.. شاهد كيف يقضي غسل اليدين بالماء والصابون على الجراثيم #WashYourHands #صباح_العربية https://t.co/KGVdapuVEs	True Prevention Method	Caution and Advice
1598	1.25E+18	"وزارة الصحة: المدخنون أكثر عرضة للإصابة بفيروس كورونا المستجد. #السعودية #التدخين #كورونا"	True Virus Origin and properties	Notifications or Measures
1600	1.24E+18	@hinddd95 @_vampirre الكلام ده شكله مش حقيقي عشان اغلب الخطوط ملغية في امريكا والمطار هيتقفل قريب كمان معرفش وفي نفس الوقت منين ده حصل ووزيره الصحة راحت الصين ورجعت ومعملتش quarantine او بلغت نتيجه تحليل	Irrelevant	Non Situational
1603	1.24E+18	الصين أعلنت حالاً إنها نجحت فى السيطرة على فيرس كورونا ببلازما الدم من المتعافين من المرض بعد أن استخدمت بلازما دم المريض المتعافي لحقن المصاب ووجدت تحسن كبير في الحالات الخبر صحيح ؟!! تم تدشين العلاج أول امس و انه تم الإعلان عنه اليوم فايروس كورونا تمت السيطرة عليه	Fake Treatment or Cure	Notifications or Measures
1604	1.23E+18	@IRAQ__2019 الثوم لا يقتل الفيروس بل هو مضاد حيوي للوقاية من البكتيريا و الجراثيم مثل الكوليرا . للأسف لا تقتل فيروسات RNA ومنها SARS و كورونا المستجد .	Fake Treatment or Cure	Doubt Casting and Criticizing
1605	1.24E+18	اتحاد بلديات الفيحاء قام بحملة تعقيم داخل مخيم البداوي والجوار https://t.co/OcpZsJuHhX	True Prevention Method	Caution and Advice
1607	1.25E+18	ثاني المفاهيم الخاطئة: الصيام يقلل المناعة فبالتالي تزداد نسبة خطورة الوفاة اذا اصبت بكورونا !! الحقيقة : الصيام يساعد في عملية إصلاح DNA 🧬 و زيادة المناعة و الإدراك و التفكير، و كذلك يقلل من خطر الإصابة بالسرطان و الزهايمر 📍لا يوجد اي تأثير معلوم لفيروس كورونا اثناء الصيام	Irrelevant	Non Situational
1608	1.26E+18	شاهد 🔴 . . . ما هو عقار "#ريمديسيفير" الذي أظهر أثراً واضحاً في علاج #كورونا ؟ https://t.co/DeQIScsKhk	Fake Treatment or Cure	Doubt Casting and Criticizing
1610	1.24E+18	@BishoyMW اي دي حاله تانيه كانو متوقعين انو عندو كورونا لكيين مات بمشكله ف القلب ف مستشفى الجوده.. الحاله التانيه جات من الإمارات قبل كم يوم كدا و مات بسبب الكورونا و العينه أكدت الكلام ده!	True Symptom	Caution and Advice
1611	1.25E+18	1️⃣ #الاكوادور الناس ترمي الجثث المصابة بفيروس #كارونا بالشارع لعدم إستجابة السلطات لهم🔞 . . #حظر_كامل #خلك_في_البيت #الكويتي_و_السعودي_عشق_للابد #خليك_بالبيت #فيروس_كورونا #كوفيد_19 #الحجر_المنزلي #كوفيد١٩ #طرف_علم #السعودية_بدون_بيض #مساء_الخير #coronavirus #التباعد_الاجتماعي https://t.co/2KStcijaaC	Causing Anxiety and Fear	Non Situational
1614	498779256	@X_ss99 مرحباً: توافقاً مع الاحترازات الصحية المعتمدة؛ يجب ارتداء الكمام وتحميل تطبيق "توكلنا" عند حضورك لمقر الاختبار، كما يجب أن يكون الوضع الصحي في تطبيق "توكلنا": محصن أكمل جرعات لقاح كورونا (كوفيد-19). بالتوفيق.	True Vaccine Info	Caution and Advice
1615	1.22E+18	في #الصين تم بناء مستشفى متكامل بسعة 1000 سرير في مدة عشرة أيام، عندنا الأمر مختلف حيث تقدمت للحصول على بطاقة مصرفية محلية منذ 4 شهور ولم تجهز بعد. #كورونا #فايرس_كورونا	True Governmental Measure	Notifications or Measures
1616	1.24E+18	ادعو كافة الصحفيين اليمنيين الى وقف المهاترات السياسية والصراعات وتكريس الجهود في الوقت الحالي لمكافحة وباء #كورونا تحتاجنا اليمن واهلها اكثر من اي وقت مضى، صبرت الناس على الجوع والفقر والحرب وخذلناها كثيرا واليوم لاطاقة لها بهذا الوباءالذي لايميز شخص عن اخر فلنكن الى جانبهم	True Prevention Method	Caution and Advice
1617	1.24E+18	#شكرا_الدفاع_الجوي #شمال_الرياض #صوت_تفجير #الرياض #صوت_انفجار_في_الرياض #سعد_ال_درويش لاتحسبون #الكورونا يضيع معها الأمن عينٍ على الصحه وعينٍ على أمن البلد https://t.co/buZyTCPLjX	Irrelevant	Non Situational
1618	1.24E+18	@Yara_alqasim الحين يطلعون لك يقولون : مسلمين الايغور سنة عشان كذا الصين تعالجت ، بس لو كانوا شيعة ما تعالجوا 🤓💔 #والله_تصير	Irrelevant	Non Situational
1620	2588048844	صباحكم خير! شكرًا لفريق عمل مركز لقاح كورونا في رئاسة أمن الدولة @pss_ar على الترحيب الرائع خلال تلقيّ الجرعة المعززة الثالثة من اللقاح ضد كوفيد-١٩. تهانيّ على سرعة الإجراءات وعلى التنظيم المميز. معًا سوف نتمكن من القضاء على الجائحة! 🇸🇦💙🇫🇷 https://t.co/uS8XihNTrs	True Vaccine Info	Caution and Advice
1621	4422603207	#السادسة| #الكويت تشتري عقار «باكسلوفيد» أول دواء لعلاج «#كورونا» بـ 9 ملايين دولار https://t.co/VGJDOwcNbF	True Treatment or Cure	Caution and Advice
1623	1.25E+18	نجاح أول حالة علاج #كورونا بالبلازما المناعية بـ #تركيا https://t.co/Wwb2m3zCps	Fake Treatment or Cure	Doubt Casting and Criticizing
1624	1.24E+18	انو عشنا القصف والتهجير بالحرب، وحكومات سرقونا وفقرونا وجوعونا وحرمونا الكهربا والماي الزفت عالطرقات، حتى الهواء النقي حرمونا ياه. ومن ٣ سنين اجانا عهد قوي قش الأخضر واليابس وما متنا لهلأ بالآخرة نموت بعطسا؟؟؟ يييي عليك يا #فيروس_كورونا #coronavirus https://t.co/s7hzaboDX6	Irrelevant	Non Situational
1627	1.24E+18	ايش علاقة الحجر المنزلي بالجوع ؟ اشبه فمي م يتقفل من اصحى لين انام	Irrelevant	Non Situational
1628	1.24E+18	#صحة_الجوف : لاصحة لما يتم تداولة بنقل حالة مصابة بكورونا من أحد مجمعات #سكاكا التجارية. https://t.co/HaXHwSivtY	Irrelevant	Non Situational
1629	1.22E+18	#الرؤية_tv : 10 أيام فقط لبناء مستشفى في #الصين لمقاومة #كورونا #جريدة_الرؤية https://t.co/qeRnuLG9WD	True Governmental Measure	Notifications or Measures
1630	1.24E+18	#كورونا #وزارة_الصحة #الزموا_بيوتكم #كورونا_الجديد #صحة_المدينة كرونا وباء سريع الانتشار. بتكاتف الجميع نستطيع السيطره عليه. اهتموا بارشادات الوقاية منه. اتركوا مسافة متر او اكثر بينكم وبين الآخرين. عدم لمس مقابض الابواب المشتركه بدون عازل او غسل اليدين بالماء والصابون. https://t.co/vC7qOAWomJ	True Prevention Method	Caution and Advice
1631	1.25E+18	د. سنجل : آثار التدخين مضرة على صحة الفرد و مستقبله ومعظم الحالات اللي تعرضت لمضاعفات الإصابة بـ #فيروس_كورونا_المستجد كانت من المدخنين	True Virus Origin and properties	Caution and Advice
1633	1.25E+18	البعوض غير ناقل لفيروس كرونا @BoaoofA @saad3sanad5 @Werath #مسابقه_وقايه_وتثقيف	False Spread Method	Doubt Casting and Criticizing
1634	1.25E+18	🔴 أخبار| مدير مكتب الصحة في وادي حضرموت الدكتور هاني العمودي يطلع على سير التجهيزات في مستشفى بروج في مديرية القطن ليكون المكان الأساسي لعزل وعلاج أي إصابة بوباء كورونا في حال ظهورها تقدر السعة السريرية للمستشفى بعدد 200 سرير https://t.co/kPlFtffxnE	True Prevention Method	Notifications or Measures
1635	1.24E+18	@tfrabiah @tfrabiah #الصحة_937 @SaudiMOH @Mhrsd_sa @Ahmed_S_Alrajhi تطلب الحجر المنزلي ولا تخرجو من البيت ونحن نداوم بالمواقع في الشمس بالشركات واكثر عرضه للوباء مع الاجانب وتقول ألزمو البيوت!!! كيف كذا ؟؟؟ هل هذا من المنطق للمواطن السعودي 😡	True Governmental Measure	Notifications or Measures
1636	1.24E+18	#شكراً_الدفاع_الجوي الصين ترسل اطباء لايطاليا لعلاج مرضى كورونا والحوثي ابن الكلب يرسل صواريخ للرياض لا دين ولا انسانية ولا حتى نظام حيواني	Irrelevant	Non Situational
1638	1.24E+18	الفيديو الثاني حول #كورونا , غسل اليدين! شرح مفصّل للكيفية الصحيحة لغسل يديك! وكالعادة بلغات متعددة! #كوفيد_19 https://t.co/LRKVsgGaBF	True Prevention Method	Caution and Advice
1639	1.25E+18	والذي نفسي بيده . ان علاج كورونا يبدا من هنا وكذالك علاج كل الاوبئه والكوارث. لعلهم يتضرعون https://t.co/xrnuxJzx2l	Irrelevant	Non Situational
1640	1.25E+18	الدكتور عبد اللطيف الخال يشرح كيفية علاج #كورونا في #قطر #لأجل_قطر_كلنا_في_البيت #covid19 https://t.co/umw71fVqsq	Irrelevant	Non Situational
1642	1.25E+18	علاج كورونا بدا ياخذ مفعوله https://t.co/34lo6YPIEH	Irrelevant	Non Situational
1643	1.24E+18	@josephinedeeb الجوع هو فقط على منطقة معينة ؟ او بعض الشباب المستهتر في مقابل وباء عالمي هو سوف يعرضنا ويعرض كبارنا للإصابة .. بدي ذكرك أنو لا يمكن للبناني ان يوجع ونحن جيل حرب وعاشرنا اصعب الظروف اما هذا فقط لأستغلال سياسي بحت كان الاجدر بك كأعلامية ان تنشري الوعي لهؤلاء وليس تسجيل موقف .وبس	Irrelevant	Non Situational
1646	9.91E+17	@AliAyzdo انت بالمانيا وشفت شكد ضغط حرفيا الي مملقح ما اله اي مميزات بعد بهل بلد حتى مطعم ميكدر يفوت اللقاح لازم يكون اختياري مو اجباري بطريقه غير مباشره الناس احرار بجسدها الي يخاف ع نفسه يلقح ويلبس كمامه ويسوي تباعد بس مال اجبار ناس شي موحلو الصراحة اعصابهم جباره الي متحملين ليهسه	True Vaccine Info	Caution and Advice
1647	1.22E+18	في ظرف ٨ ايام الصين تنتهي اليوم من بناء مستشفى خاص للمصابين بالوباء #كورونا لا تعليق	True Governmental Measure	Notifications or Measures
1648	1.24E+18	@oqo888 ابو فيصل تصوراتك ل تكوين الفترة الجاية خصوصاً ان عندها مصنع كمامات واسمنت الجوف رايك باهدافه للمستثمر هل هي مجدية او يوصل راس المال بعني خروج " ٨:٢٨	Irrelevant	Non Situational
1649	1.25E+18	«الصحة»: وظائف في الأمن السيبراني للسعوديين فقط – أخبار https://t.co/cKrMSSKrjA	Irrelevant	Non Situational
1650	1.24E+18	الاقتصاد القطري يعاني بسبب كورونا.. نفاد السيولة المالية للخطوط الجوية وتكبدها خسائر بالملايين.. توقعات بانكماش كبير خلال العام الجاري التفاصيل ◄ https://t.co/zHctVBw5Ve	Causing Anxiety and Fear	Non Situational
1651	1.25E+18	📞د. محمد ابل طبيب امراض فيروسية يكشف العلاقة بين البلازما وعلاج #فيروس_كورونا رابط المداخلة https://t.co/I442BkmZux @drcharizmaa #قناة_atv | #أزمة_وتعدي| #كرونا_الكويت https://t.co/vG0nIIBseh	Fake Treatment or Cure	Notifications or Measures
1654	1.23E+18	@SoufienGass3 أنا والله الراجل و عايلتو مسخفيني حتى بعد ما يبرى بش يقعدوا منعوتين بالصبع في انتي جبتلنا الكورونا في شمهزك لإيطاليا و هاك الجو عاد..	Irrelevant	Non Situational
1657	1.24E+18	#الحجر_المنزلي : النتيجة 13 ساعة عالجوال بيوم واحد 🤢 https://t.co/rCgZUv4FGb	Irrelevant	Non Situational
1659	1.24E+18	الحمى تقتل 70 الف خلال ثلاث اشهر الفقر والجوع يقتل اكثر من مليون خلاث ثلاث اشهر حوادث المرور تقتل حوالي 382 ألف خلال ثلاث اشهر الجرائم في العام الواحد 116 ألف خلال ثلاث اشهر الكورونا او الفيروس هذا قتل 3100 خلال هذه المدة اذن ضع المقارنة بين كورونا والقتل والفقر والحوادث والحمى https://t.co/keSv0WFeh5	Irrelevant	Non Situational
1660	1.24E+18	احدااااث تهز العالم فيروس كورونا اغلاق الحرم المكي سقوط الجوف و صواريخ و مسيرات تدك معسكرات الغزاة و المرتزقة و مارب قاب قوسين او ادنى و يجيلك واحد من المرتزقة يغرد و ينشر عن الجارودية و الزيدية و مش عارف ايش و المشكلة انه واحد محلل سياسي و ليس عالم او فقيه افلااس	Irrelevant	Non Situational
1661	1.24E+18	جهات حكومية رسمية تؤكد أن غسل اليدين بالماء والصابون كافي ويقي من التقاط فيروس كورونا(#هيئة_الغذاء_والدواء و #الصحة و #وزارة_التجارة_والصناعة...) https://t.co/1qqyiCKIRS #السيح #الدلم #الخرج #السعودية #هنا_الخرج #الصحة_العامة #وزارة_الصحة #تعليم_الخرج #كورونا_السعوديه https://t.co/YCa1fqx2vL	True Prevention Method	Caution and Advice
1663	1.24E+18	الجو حلو بس الحجر المنزلي احلى 💔	Irrelevant	Non Situational
1664	1.25E+18	القومى للبحوث: نتيجة فعالية دواء "أفيجان" لعلاج كورونا نهاية الأسبوع https://t.co/Pxg6oUvEpW	Fake Treatment or Cure	Doubt Casting and Criticizing
1665	1.25E+18	الصحة الروسية: لا عراقيل أمام استخدام “هيدروكسي كلوروكين” في علاج كورونا https://t.co/ieo90tqf9D https://t.co/n5UofQIQNk	Fake Treatment or Cure	Doubt Casting and Criticizing
1666	1.24E+18	#ايطاليا لاجازيتا : وكيل أعمال ديبالا ينفي إصابة باولو بفيروس كورونا https://t.co/dA0cwESXie	Statistics	Notifications or Measures
1668	1.25E+18	4 أجعل طعامك يتضمن البروكلي والشعير والثوم حيث أن هذه الأطعمة تحتوي على معدن الجرمانيوم وهو عنصرمفيد للجهاز المناعي. استخدم العصائر الطازجة يوميا وبالأخص عصير الأناناس والليمون والكيوي. 5 الفلفل الأحمر يلعب دور هام في رفع كفاءة الجهاز المناعي وعليه يجب إضافته إلى الطعام #كورونا	Fake Treatment or Cure	Non Situational
1669	1.22E+18	بضائع #الصين لا تنقل #كورونا https://t.co/jJVeh51hKL #صحيفة_مكة https://t.co/VoxHF3MCoc	False Spread Method	Caution and Advice
1672	1.25E+18	انا من الشباب إذاً انا لدي مناعه ضد ال #الكورونا ! هذا كلام خاطئ يمكن للفيروس ان يصيب كل الاعمار ، ويمكن ان يضعك في المستشفي لأسابيع و يمكن ان يقتلك حتي اذا لم تكن تعاني من اَي مرض قد تكون الخيارات في اتخاذها هي الفرق بين الحياه والموت . هذا ماقاله الدكتور @DrTedros #Covid_19	True Virus Origin and properties	Caution and Advice
1675	498779256	@Atb2Ir أهلاً بك: يمكنك الدخول للاختبار إذا كان الوضع الصحي في تطبيق توكلنا "محصن" أكمل جرعات لقاح كورونا (كوفيد-19) بالتوفيق.	True Vaccine Info	Caution and Advice
1676	1.24E+18	#صوره_من_العزل_المنزلي . من جاء العزل صرنا نحس بالجوع تونا مخلصين عشا https://t.co/cJfU41WWYE	Irrelevant	Non Situational
1677	1.25E+18	#وزارة_الصحة تشتري مليون حبة من دواء #هايدروكسي كلوروكوين من #الهند، والذي اعتمدته الوزارة كأحد الأدوية المستخدمة لعلاج مرض #كوفيد١٩ جريدة #وجهات #عمان_تواجه_كورونا #خليك_بالبيت #كوفيد_19 https://t.co/PVJTeAktQD	Fake Treatment or Cure	Notifications or Measures
1678	1.22E+18	#الصين : مستشفى جديد لعلاج "كورونا الجديد" في #بكين سيتم الإنتهاء منه خلال اسبوع ليستقبل المرضى في 2 فبراير القادم #كورونا #القادسية_العربي #دانه_عبدالرزاق #دانه_عبدالرزاق https://t.co/mzsjdhCdyY	True Governmental Measure	Notifications or Measures
1681	1.24E+18	@2Nooral الكمامه مفعولها مو قوي زي معقمات اليد الفايروس يبقى فاليد مايكون منتشر فالجو..فاشتري معقمات اكتر من الكمامه	True Prevention Method	Caution and Advice
1682	1.24E+18	#احنا_بخير_مع_السعودية #شكرا_الدفاع_الجوي #الرياض #حظر_التجول #استقطاع_رواتب_القطاع_الخاص https://t.co/vNChBu1sxN	Irrelevant	Non Situational
1684	1.25E+18	القطط والبعوض ( النامس ) لاتنقل فايروس كورونا . https://t.co/b25DUKGSW5	False Spread Method	Caution and Advice
1685	1.22E+18	43.5 مليون دولار.. التكلفة التقديرية لتشييد مستشفى علاج #كورونا بالصين • الانتهاء من أعمال التشييد سيستغرق 10 أيام.. والبدء في تقديم العلاج 3 فبراير المقبل • مساحة #المشروع 25 ألف متر.. والمستشفى تتسع لأكثر من 1000 سرير. https://t.co/xrwRLl2Soo	True Governmental Measure	Notifications or Measures
1687	367050581	@AlkhairKull75 @mdo0ona369 @QaisDehrab فيروس الجدري مختلف و لقاح الجدري فعال اكثر . الواضح الان و بالإجماع كورونا مستمر رغم التطعيم،اللقاح لا يمنع الاصابه، فعاليته قصيره اشهر فقط،لابد من جرعات متكرره و تحديث للقاح، اللقاح يقلل المضاعفات للفئات الأكثر عرضه مثل الانفلونزا. لا الاغلاق و لا التطعيم قضى عليه.	True Vaccine Info	Caution and Advice
1688	1.24E+18	#حظر_تجوال مع توقف المصانع في الصين خف التلوث الصينين ينقلون انهم يرون السماء الزرقاء و ينعمون بهواء نقي لأول مرة منذ سنوات! وقت اكثر مع العائلة ...دعوة للعودة للداخل و تفحص أمور نفسك و روحك ... هل ممكن هذا الفايروس له رسائل كبيرة و عظيمة غير الصحة و المناعة ؟	Irrelevant	Non Situational
1689	1.24E+18	أحب أشكر الأحوال الجوية ع الواجب اللي عملاه معانا الترم ده أما الكورونا ملهاش جمايل علينا.	Irrelevant	Non Situational
1690	1.25E+18	كرونا متطور جدا توصل علماء اسلنديون الى دراسة مرعبة لكارونا(كوفيد19) تفيد بإن له 40 طفرة جينية وان 3 انواع منه الان تفتك بأوروبا هى (كرونا الايطالى /والانجليزى/والنمساوى) وانه متطور حسب مناخ البلد الذى يتفشى فيه اى ان الحرارة لا تعنى لبعض انواعه وانه يفتك بالشباب والشياب على حد https://t.co/TfkxysBxI7	True Virus Origin and properties	Caution and Advice
1691	1.24E+18	تجنب لمس العينين والأنف والفم بيديك قبل غسلهما بالماء والصابون منعا لانتقال الفيروسات #الوقاية_من_كورونا - مع تحيات وزارة الصحة https://t.co/L58wSpwSsB https://t.co/uoVGjvFMmN	True Prevention Method	Caution and Advice
1693	1.25E+18	ودا كان تهديد لأخت لينا هنا لما واجهته بالمقالات وسألته عن دليله علي كل اللي بيقوله في الجروبات بتاعت علاج #كورونا وغيرها وبنوجه الشكر والتقدير ليها لأنها السبب الأول اللي خلانا نبحث وراه وطبعاً مش هنكشف هويتها لأمنها الشخصي هيا وكتير من اللي ساعدونا شكراً 🌹 #السيسي_كداب_برخصه https://t.co/47uukTSxWc	Irrelevant	Non Situational
1695	1.25E+18	نفس العقلية التي تربط انتشار #فيروس_كورونا_المستجدّ بشبكة الجيل الخامس5G 📡، هي تلك العقلية التي ربطت اسباب مرض السرطان 🦀بتناول وجبة الاندومي 🍲	Conspiracy Theory	Counter Rumors
1696	1.24E+18	«الصحة»: فيروس «كورونا» ينتقل عبر الرذاذ.. لا الهواء - مختبرات الصحة العامة الفيروسية حصلت على إشادة من «الصحة العالمية» https://t.co/NFRcGvwqjh https://t.co/R7nCEAUy8C	True Spread Method	Caution and Advice
1697	1.25E+18	#الشروق| وزير الأوقاف يتلقى خطابا رسميا من الصحة بعدم تأثير كورونا على الصيام https://t.co/eE16bo04xi #كورونا #فيروس_كورونا https://t.co/zY7ODpGHny	Irrelevant	Non Situational
1698	1.22E+18	أعلنت #السلطات_الصينية الانتهاء من بناء مستشفى في 8 ايام لعلاج حالات الإصابة بـ #فيروس_كورونا https://t.co/SVy5fqcYdx https://t.co/Qw2DU9SUap	True Governmental Measure	Notifications or Measures
1699	1.24E+18	@Bsooom00964451 @Nishan2030 الصين تعالجو وهاذا من شهر 3 اتوقع	Irrelevant	Non Situational
1701	232543064	@Q8demo أولاً شكراً من القلب لجرأة الدكتورة شروق عجلان والدكتور أسعد مهدي ،،، ثانياً لا يوجد على وجه الأرض مختص أو غير مختص أن يجزم أن لقاح كرونا آمن 100% ، والاحتمالية في التقرير أعلاه تعني أن اللقاح غير آمن على الأقل في عدد لا بأس به من الناس !	True Vaccine Info	Caution and Advice
1702	1.25E+18	الأسهم الأمريكية ترتفع بفضل آمال في عقار "جلياد" لعلاج كورونا https://t.co/FCkYZ8veEn	Irrelevant	Non Situational
1704	1.24E+18	الصوره دي و تحت عنوان الغروب الأخير واخده تريند النهارده .. الطبيب الصيني اصطحب المريض حسب رغبته لمشاهدة آخر غروب شمس في حياته ..الصوره فعلا من ووهان بالصين .. بس واضح انه لا غروب ولا شروق .. دي في وقت العصر! https://t.co/C4aeYjoTi7	Irrelevant	Non Situational
1707	1.25E+18	إمكانياتهم تتوافق مع شبكات الجيل الخامس https://t.co/1Z3Ic0C7kv #علوم #it #رادار_نيوز #مرآة_الخبر #كورونا	Irrelevant	Non Situational
1708	1.24E+18	الامر يبدأ مع يديك غسل يديك بالماء والصابون أو تنظيفهما بمطهر كحولي #خليك_بالبيت #كورونا_الجديد #كوفيد_19 #الحظر_اليوم_الثاني #نصايح_لتفادي_كورونا #الجبرتي_للاستقدام https://t.co/HAFbc3qiqa	True Prevention Method	Caution and Advice
1710	1.24E+18	🚨🚨 - إستمرار مُباريات بُطولة @SPL دون تأجيل أو تقديم ، فيما سَـتُقام الجولات القادمة بِلا حضور جماهيري خشيةً من فيروس " كورونا " .	Irrelevant	Non Situational
1711	1.24E+18	الفَقير كيف بدُّو يطَعمِي ولادُو مِين بيوقَف حدُّو وبيسَاعدُو وإذا تخبَّى من الكُورُونا بالبَيت كيف بيمنَع الجُوع يجِي لعندُو #خليك_بالبيت	Irrelevant	Non Situational
1712	1.24E+18	#جلسة_مع_الذات يعود تاريخ فلسفة الفينغ شوي إلى الصين القديمة فتترجم العبارة الصينية (الفينغ شوي) إلى (الماء و الهواء) وكما يشرح معناها موقع (Mind Body Green): "من دون الهواء و الماء نهلك ،وعندما يتوافر الاثنان بانسيابية و توازن ، تصبح الطبيعة في حالة انسجام" يستخدم الفينغ شوي https://t.co/QEPyGDfERM	Irrelevant	Non Situational
1715	1.25E+18	#الكورونا و الرضاعة الطبيعية .. في غاية الأهمية معرفة التفاصيل و هل هناك تأثير للجائحة على ذلك للتسجيل : https://t.co/8VnVGj6XXn 🔴رابط المشاهدة ⬇️⬇️⬇️⬇️ https://t.co/XMLr3wUsSv مبادرة #eventtroop لان #كلنا_مسؤول بالتعاون مع برنامج تشجيع الرضاعة الطبيعية https://t.co/hlDvPCy3XX	Irrelevant	Non Situational
1716	1.24E+18	- الرحلات الجوية في لبنان توقفت من والى إيطاليا - كوريا الجنوبية - إيران - الصين (هونغ كونغ، ماكاو، تايوان الصينية) لمدة أسبوع. -الرحلات ستتوقف في 16 آذار من والى فرنسا - مصر - سوريا - العراق - المانيا - إسبانيا - المملكة المتحدة لمدة أسبوع، أي حتى تاريخ 23/3/2020 ضمنا. #كورونا	True Governmental Measure	Notifications or Measures
1717	1.24E+18	#الخطوط_الجوية_القطرية أول شركة طيران شرق أوسطية تستأنف خدمات شحن البضائع على طائرات الركاب من كافة وجهاتها في #الصين #قطر #Qatar https://t.co/vqhmFNjIs9	Irrelevant	Non Situational
1719	1.25E+18	#البحرين تجرّب سريريًا علاج #كورونا ببلازما المتعافين التفاصيل: https://t.co/CsYQnu7BjA https://t.co/XXzL057bIJ	Fake Treatment or Cure	Doubt Casting and Criticizing
1724	1.24E+18	اين المفر يالخبيث إن شاء الله يصيبك #كورونا 🦇ويفتك فيك #جريمة_عدم_ختم_الجواز https://t.co/7BOylYgoA3	Irrelevant	Non Situational
1725	1.25E+18	*12 ابريل * امريكا و إيطاليا و اسبانيا و ألمانيا يتحدثون عن تخفيف القيود * النتائج الإيجابية لأدوية علاج #كورونا خصوصاً ( دواء الملاريا و الدواء الياباني ) مؤشرات متفائلة بالسيطرة و التحكم بالفايرس المهم الان الاستمرار بالتباعد الاجتماعي https://t.co/HNJCDKsUMn	Fake Treatment or Cure	Doubt Casting and Criticizing
1727	1.24E+18	#صباح_السعودية | د. شادن فايز: ينتقل فايروس #كورونا عن طريق السعال أو العطاس أو اللمس، ولسلامتكم تجنبوا كثرة السلام باليد. https://t.co/GCDzjFSYMl	True Spread Method	Caution and Advice
1729	1.23E+18	#فيروس_كورونا. هذي اجابه لاسئله كثيره كيف الجوزات علي الجسر لايعلمون انه قادم من ايران ماخبث فعلتهم https://t.co/miQndFMQTa	Irrelevant	Non Situational
1730	1.24E+18	آخر توصيات مكافحة فيروس كورونا المستجد: توصي باستمرار إعطاء الطفل الرضيع لبن الأم لأنه يوفر الحماية المطلقة ضد الفيروس وأمراض أخرى لا حصر لها " استمري بإرضاع طفلك الصغير حتى لو كنتي مصابة " #دكتور_عبووود https://t.co/GcSaO4DaHn	True Governmental Measure	Notifications or Measures
1731	1.24E+18	صورة اليوم : عودة الأطباء الصينين الي مُدنهم من ووهان بعد السيطرة على تفشي الفيروس ، وسط تحية ♥️👏🏻 #كوفيد١٩ #كورونا_الجديد https://t.co/cDoU9BD8bb	True Governmental Measure	Notifications or Measures
1732	1.25E+18	#فعاليات_الحجر_المنزلي كلٍ فاتح شباكه ونسمة هواء ترد الروح😴💘. https://t.co/oqAd7rwINF	Irrelevant	Non Situational
1733	1.24E+18	#عاجل اصابة رئيس الوزراء البريطاني بوريس جونسون بفايروس #كورونا_الجديد	Statistics	Non Situational
1734	1.25E+18	أخبار الفن | حقيقة إصابة سعد الصغير بـ فيروس كورونا .. تطورات الحالة الصحية لـ خالد النبوي .. ممثل كوميدي يفلت من الموت بسبب المشروبات الكحولية #صدى_البلد #البلد https://t.co/Tv71MXpSsJ	Statistics	Notifications or Measures
1735	1.24E+18	5️⃣❌ الإصابة بالفيروس تشابه نوبة البرد تمامًا ويصعب التفرقة بينهما. ✅ نوبة البرد تنتج من أنواع أخرى من كورونا وليست كوفيد-19، وأعراض نوبة البرد تبدأ بحكة أو آلام في الحلق مع رشح أو زكام وبدون ارتفاع في الحرارة وهى ليست الاعراض الشائعة لفيروس كوفيد-19، لذا لا يجب الخلط أو الفزع.	True Symptom	Caution and Advice
1736	1.24E+18	@ALABDULLATIF @B_Al3bdullatif اللون الأزرق ☘💚 #تخفضات_العبداللطيف @Antqaouat @n_j74 @Psycfact @fkrh_7 *في ظل تفشي فيروس #كورونا (كوفيد-19) تحثنا المنظمات الصحية على اتخاذ تدابير وقائية لحماية أنفسنا، كغسل اليدين بالماء والصابون لمدة 20 ثانية على الأقل.*	True Prevention Method	Caution and Advice
1737	1.24E+18	شاهد.. شرح لأهمية غسل اليدين بالصابون ضد كورونا يستحق التنويه https://t.co/yJihp8Jphf #وقاية_وأمان #صحتكم_أمانة #الوعي_أهم_وقاية #كوفيد_19 #كورونا #كورونا_الجديد #فيروس_كورونا #COVID19 #coronavirus #البيان_القارئ_دائما https://t.co/CoZPGyS0mK	True Prevention Method	Caution and Advice
1738	1.24E+18	توصي منظمة الصحة العالمية بالتالي: تغطية الفم والأنف عند العطس أو السعال وغسل اليدين بعدها لمنع انتشار الفيروس. #كورونا #فيروس_كورونا_المستجدّ #كورونا_السعودية #وعيك_أمان_وطن #كوفيد_19 #الخفجي https://t.co/rpX9AMSwvS	True Prevention Method	Caution and Advice
1739	1.25E+18	إدارة الغذاء والدواء الأمريكية تحذر من استخدام هيدروكسي كلوروكين وكلوروكين لعلاج كورونا خارج المستشفيات #كورونا #الكويت #الوكالة_الدولية_للإعلام https://t.co/h4qXshi16N	Fake Treatment or Cure	Caution and Advice
1740	1.24E+18	مركز السيطره على الأمراض في أمريكا : 1️⃣ لا يؤيد لبس الكمام لمن ليس لديه أعراض كورونا❗️ 2️⃣ غسل اليدين بالصابون لمدة لا تقل عن ٢٠ ثانية بعد الحمام وقبل الأكل وبعد العطس او النفخ وإذا لم يتوفر الصابون يستخدم المعقم❗️ 3️⃣ عدم لمس العين والأنف والفم ❗️	True Prevention Method	Caution and Advice
1741	1.25E+18	توصية قد تبدو غريبة.. هل يمكن لأمهات مصابات بفيروس #كورونا إرضاع أطفالهن؟ لتخطي الحجب: https://t.co/EkBCN2PGp6 للمزيد: https://t.co/MOtF0ICBD4	Irrelevant	Non Situational
1742	1.25E+18	اقتراحات ترامب حول علاج كورونا تصدم الخبراء: "ستقتل الفيروس والمرضى معاً " https://t.co/sbMXcuMESW | #الإمارات_اليوم	Causing Anxiety and Fear	Doubt Casting and Criticizing
1743	1.24E+18	اذا بيضلّ الكورونا للصيف بدي انتحر .. سوسو، كل عمرها بتتشمّس عالسطح	Irrelevant	Non Situational
1744	1.25E+18	لم يثبت حتى الان انتقال عدوى فيروس كورونا من #الأم لطفلها عن طريق الرضاعة الطبيعية ⁣ 🌷كل التحية والتمنيات للجميع بداوم الصحة والعافية #الوقاية_من_كورونا⁣⁣ #كورونا # السعودية #كلنا_مسؤول	True Virus Origin and properties	Caution and Advice
1745	1.24E+18	أمي : الله خلق فيروس كورونا ليش الله ما يقتل الفيروس ويموت 😶😶😶 عندما يفكر الصغار وينتظر الجواب	Irrelevant	Non Situational
1746	1.22E+18	أكدت اليوم @WHO ظهور أولى حالات فيروس كورونا المستجد في إقليم شرق المتوسط، بالإمارات العربية المتحدة. عقب تأكيد @mohapuae في 29 يناير. كان 4 أفراد من نفس العائلة من مدينة ووهان الصينية وصلوا إلى الإمارات في بداية يناير 2020، وتم إدخالهم المستشفى بعد تأكد إصابتهم ب #فيروس_كورونا.	Irrelevant	Non Situational
1747	1.22E+18	وكالات - #الصين / الانتهاء من بناء المستشفى الذى تبلغ قدرته الاستيعابية ألف سرير فى تسعة أيام فقط. #كورونا… https://t.co/YJZCaLp3La	True Governmental Measure	Notifications or Measures
1749	1.25E+18	الهند توافق على تصدير عقار يستخدم لعلاج كورونا إلى للإمارات https://t.co/FwiVi03xeI	Irrelevant	Non Situational
1750	1.23E+18	@hTTu1Eprzt10FCJ @717_Qatari @fdeet_alnssr @JoaanBinHamad الأستاذة الكاتبة ليست سعودية ولاخليجية أصلاً ،،عربية تكتب بأسلوب ساخر ولامست حقيقة أن هذا النظام القطري داعم للإرهاب والجريمة وتبييض الأموال ومخدرات شريفة وأصبح وكراً للمافيات والجواسيس ومشاركته في تفشي الفيروس للأضرار بالآخرين لخدمة أجندة اسيادة والتحقيق قد يكشف دوره في الوباء،،	Irrelevant	Non Situational
1751	1.25E+18	@SPAregions احسبها جائزه للي بيلقى علاج كورونا 😂	Irrelevant	Non Situational
1752	1.22E+18	43.5 مليون دولار.. التكلفة التقديرية لتشييد مستشفى علاج «كورونا» https://t.co/8Toyh9XU05	Statistics	Notifications or Measures
1753	1.25E+18	@sahabnews2 حسب جامعة كوينزلاند: موزة واحدة 🍌🍌 في اليوم تحميك من كورونا (خبر زائف)❌❌ https://t.co/Yjb55kbUI9	Fake Treatment or Cure	Doubt Casting and Criticizing
1754	1.23E+18	الفيديو المتداول بعنوان «الصين بدأت بقتل المصابين بفيروس #كورونا» غير صحيح, والحقيقة أن الفيديو مفبرك وذلك عبر دمج ثلاثة مقاطع مختلفة وإستخدام فيديو آخر للشرطة وهي تتعامل مع كلب مسعور. https://t.co/Mi6uRIPD00	Causing Anxiety and Fear	Counter Rumors
1756	1.24E+18	21 إلى متى يظل الفيروس نشطًا؟ على حسب............ يُعتقد أن فيروس كورونا SARS-CoV-2 يظل نشطًا على الأسطح المناسبة لساعات ، ربما أيام. الرطوبة ("المذيبات") وضوء الشمس (ضوء الأشعة فوق البنفسجية) والحرارة (حركات جزيئية) كلها تجعل الفيروس أقل استقرارًا. https://t.co/baAIl4qfEQ	True Spread Method	Caution and Advice
1757	1.24E+18	الحب❤يتحداه اجراءت كارونا بضيافة عريب وبحضور نورعيوني وظبيانية ومحرمي روح الجوهره عمر اكرم الله من تكلف https://t.co/wru47dC1T8	Irrelevant	Non Situational
1758	1.22E+18	الصين تعلن أن بعد غد هو موعد إفتتاح المستشفى الذي تقوم ببنائه خصيصاً لإستقبال مرضى وباء #كورونا_الجديد. المستشفى سيكون الأول والأضخم من نوعه الذي يُبنى ويُجهّز بالكامل خلال أسبوع ويُقام على مساحة ٢٥ ألف متر مربع ويضم آلاف الأسرة. ليت وزارة صحتنا تتعاقد معهم لبناء بعض المستشفيات https://t.co/v60NFlAXHi	True Governmental Measure	Notifications or Measures
1759	1.25E+18	التيار الصدري يعلن عن تحدي عالمي لمن يقدم اكثر ويعلن اغاثته لملايين البشر ويتحدى بذلك منظمة الاغاثة العالمية ومنظمة الصحة العالمية ومنظمة التعاون الاسلامي والامم المتحدة والاتحاد الاوربي ومنظمة التعاون الخليجي وجامعة الدول العربية والعالم بأسره فهل من مبارز احدثكم عن العمارة https://t.co/zbtwHBapva	Irrelevant	Non Situational
1760	250579935	@mjamal110 للأسف دكتور في ناس تخلط بين آمن و خلوه من إحتمالية بعض المضاعفات . اللقاح او أي دواء لا يمكن يطرح للإستخدام و دمغه بالآمن و الفعال الا بعد تجاوز إمتحانات و دراسات شاقة و مكلفة و لقاح كوفيد ليس إستثناء . وجود بعض المضاعفات لا يناقض كونه آمن و إصابة بعض الملقحين لا يناقض فعال .	True Vaccine Info	Caution and Advice
1763	1.24E+18	#الوقايه_من_كرونا الالتزام بالارشادات التوعويه غسل اليدين جيدا بالماء والصابون ربنا يحفظنا وأياكم من كل مرض	True Prevention Method	Caution and Advice
1764	35733056	الصحة' تعلن تقديم 17,879 جرعة من لقاح 'كوفيد-19' خلال الساعات الـ24 الماضية.. والإجمالي حتى اليوم 24,105,247 https://t.co/4EP12ALLTP https://t.co/bHQM16ysOR	True Vaccine Info	Notifications or Measures
1766	1.23E+18	قال أستاذ جامعي صيني يوم الاثنين إن أطباء في شنغهاي يستخدمون بلازما مستخلصة من دماء بعض الأشخاص الذين تعافوا من فيروس كورونا الجديد لعلاج آخرين لا يزالون يصارعون العدوى، مشيراً إلى أن بعض النتائج الأولية مشجعة، وقال خبير كبير في الطوارئ بمنظمة الصحة.. #عميد_الإمارات https://t.co/RFd1efW2Ko	Fake Treatment or Cure	Doubt Casting and Criticizing
1767	1.25E+18	الصحة العالمية: إصابات كورونا ستبلغ المليون والوفيات 50 ألفا خلال أيام https://t.co/K6G3OTY2GZ	Statistics	Notifications or Measures
1768	1.25E+18	الصحة العالمية تنصح باستخدام الكمامة لعامة الناس. توو لات . https://t.co/Y317drFEcM	True Prevention Method	Caution and Advice
1771	1.24E+18	200309[INFO] حفل The Fact Music Awards الذي تم تأجيله بسبب فايروس كورونا سيتم استبداله ببث مباشر، والإعلان عن الجوائز سيتم الإفراج عنه على صفحتهم الرسمية بتاريخ 16 مارس الساعة 10:00 صباحاً/ 4:00 فجراً بتوقيت السعودية Cr.gloomy718 @SJofficial https://t.co/kXVEQzLbIn	True Prevention Method	Caution and Advice
1773	1.24E+18	#جائحة #كورونا يوم يفر المرء من أمه وأبيه وصاحبته وبنيه منظر مؤلم لأم ممرضة تعانق ابنتها على الهواء خوفا من انتشار فيروس كورونا لها. سبحان الله، نسأله تعالى السلامة WATCH: Chinese Nurse Treating Coronavirus Patients Gives Air Hug to Sobbing Daughter https://t.co/50SPoIgyW9	Irrelevant	Non Situational
1774	1.25E+18	#نقطة_حوار مع @mabdulhamidBBC | هل يمكن فعلا نقل #فيروس_كورونا عن طريق شبكات اتصال الجيل الخامس؟ شاهدوا الإجابة من عالم في الأوبئة https://t.co/w1q6tXjfMt	Conspiracy Theory	Doubt Casting and Criticizing
1776	1.24E+18	#فعاليات_الحجر_المنزلي الاجتماع العائلي كل خميس تحول اجتماع الكتروني عن بعد 😍 كل بيت مجهز قهوته و فاتح الجوال و نسولف 😁 #معا_ضد_كورونا 💪🏻 #الصحه_أولاً ☝🏻	Irrelevant	Non Situational
1777	1.24E+18	السلام عليكم ورحمه الله وبركاته في هذا الثريد رح اتكلم عن نتائج دراستنا البحثية الجديده عن تأثير #كورونا_الجديد على المرضى الذين يعانون من أمراض تنفسية مزمنة وايضا على #المدخنين https://t.co/hGkMUS0jD3	True Virus Origin and properties	Doubt Casting and Criticizing
1780	1.24E+18	منظمة الصحة العالمية توصي بعدم تناول الايبوبروفين ومضادات الالتهاب اللاستيرويدية NSAIDS لأنها قد تكون "عاملاً يزيد من خطورة" عدوى كوفيد-19 "فيروس الكورونا" اعرف معلومات اكتر عن الكورونا والايبوبروفين من هنا: https://t.co/GHWsc1Sy1b https://t.co/yyICLnu7Qn	Fake Treatment or Cure	Doubt Casting and Criticizing
1781	1.22E+18	منظمة الصحة العالمية توجه نصائح للجمهور حول فيروس كورونا الجديد. وقالت المنظمة إن "المضادات الحيوية لا تعمل ضد الفيروسات، وإنما ضد البكتيريا فقط"، موضحة أنه نظرا لأن فيروس كورونا الجديد هو فيروس، فإن المضادات الحيوية ليست فعالة في الوقاية منه أو علاجه. #معا_ضد_كورونا https://t.co/iZIWttIR1U	Fake Treatment or Cure	Caution and Advice
1782	1.24E+18	@6BOab72NJxsoGwK @Msabd67 إيقاف الرحلات الجوية ...إغلاق المدارس..منع التجمعات ..حجر القادمين من دول تفشى فيها الفيروس ..هذا هو أهم ما تم اتخاذه حتى الآن وهناك مطالبة بالمزيد	True Governmental Measure	Notifications or Measures
1783	1.24E+18	أكد أطباء في تخصصات الصحة العامة والأمراض المعدية، أنه من غير المؤكد حدوث تأثيرات مباشرة من الأمطار تجاه فيروس كورونا المستجد (كوفيدـ19)، وأن الفيروس لا يعيش في الهواء معظم الوقت لكي يتأثر بالأمطار. التفاصيل https://t.co/mMyK4yQZAL	True Virus Origin and properties	Caution and Advice
1785	1.25E+18	العزل (٧) رافق سقوط نبتة عباد الشمس، آخر سويعات مارس... هناك يداً أيضاً خضراء انتشلتها من السقوط، سألت جارتها، - لِمٓ لم تشاركوا تجمُعنا وهتافاتنا للوطن؟ قالت في غصة وخجل - ليس في بيتنا ( بلكونة)	Irrelevant	Non Situational
1786	1.25E+18	عاجل.. حقيقة وفاة الشاب خالد بفيروس "كورونا"👇 https://t.co/xgeiJMsRLP https://t.co/ndcHdCSZFh	Statistics	Notifications or Measures
1788	596025144	يطلق @CsrKsa مبادرة #معا_محميون بدعم من@nupco بهدف التوعية بأهميةالحصول على اللقاح لتحصين المجتمع ضد فيروس كورونا والتأكيد على أمان وفعاليةاللقاحات،وآلية توريد وتخزين اللقاحات بشكل أمن وإيصالها لمراكز اللقاحات بكل يسر وسهولة،بالتعاون مع وزارة الصحة وهيئةالغذاء والدواء https://t.co/5DvVoUYuLp	True Vaccine Info	Caution and Advice
1789	1.24E+18	@FadiaSleem @Mahmood88Jo الجواب كان واضح انه اصحاب التخصص واللي الهم معرفة بالموضوع بنسمعلهم! باقي اللي بحكوا مش من "جماعة تخصص ما تخصص" بيجوا من باب التنظير وتضييع الوقت بزمن الحجر المنزلي! وهاي رد كانت على تغريدة منذر مش على الكلام اللي فوق	Irrelevant	Non Situational
1791	1.24E+18	#كرونا وباء عالمي على وزارة مجلس الوزراء الغاء كل الاجتماعات والفعاليات الجماعية والمهرجانات وفرض حالة الطوارئ والحد من انتقال المواطنين بين الولايات مع ايقاف كل الرحلات البرية والجوية	True Governmental Measure	Notifications or Measures
1792	1.23E+18	عاجل منظمة الصحة العالمية تعلن شفاء 27879 من اصل 80413 شخصا مصابا بفايروس كورونا حول العالم... وهو ما يزيد بحوالي 2000 شخص متعافي خلال ال24 الساعة الماضية. https://t.co/0qGlSWBIMI	Statistics	Notifications or Measures
1793	1.24E+18	إجراءات احترازية غلق الحدود البرية مع الإمارات الكويت والبحرين وقصر الدخول عبر المطارات مع ضمان الناقل الجوي لوجود شهادة مخبرية للراكب معتمدة تضمن خلوه من فايروس #كورونا https://t.co/EcPyVSLi8i	True Governmental Measure	Notifications or Measures
1794	1.25E+18	كشف @AmbChenWeiQing سفير الصين لدى المملكة تشن وي تشينغ عن بعض نتائج تجربة بلاده في مكافحة #فيروس_كورونا_المستجدّ (كوفيد-19) وأوضح أن عدة علاجات تَبَيَّن أن لها فعالية واضحة ومنها علاج الخلايا الجذعية وبلازما المرضى المتعافين من الفيروس، والأدوية الصينية التقليدية كشوربة ديتوكس https://t.co/cAkk3gjBuF	Fake Treatment or Cure	Doubt Casting and Criticizing
1795	1.25E+18	Philippe Gautret الباحث الفرنسي والذي كان قد نشر بحث عن فعالية Hydroxychloroquine and Azithromycin في علاج كورونا عاد من جديد ببحث بإستخدام نفس الدوائين ولكن هذه المرة تم إعطائها ل 80 مريض (بدلاً من 20 مريض في الدراسة السابقة ٦ منهم فقط اخذوا الدوائين مع بعضهم)	Fake Treatment or Cure	Doubt Casting and Criticizing
1797	1.24E+18	لن يتوفر لقاح قبل عام والجدل مستمر حول استخدام الكلوروكين وبلازما النقاهة لعلاج #كورونا #لنحمي_بعض #معا_نعزل_كورونا #تلفزيون_سوريا https://t.co/pxgsuLnGZV	Fake Treatment or Cure	Doubt Casting and Criticizing
1799	1.25E+18	@Qamal_ibrahem @ABMOHARRAM الاختيار بين حرق او دفن جثمان المتوفي بفيروس كورونا يعود الى ثقافات/عادات/تقاليد او اسباب دينية خاصة باهل المتوفي ... لاتوجد تعليمات ملزمة بحرق الجثث من منظمة الصحة العالمية ... وقد تختلف تعليمات السلطات المحلية بين دولة واخرى.	Irrelevant	Non Situational
1800	1.24E+18	(R) الجواب بلدان أوروبية لا ينقصها لا إمكانيات ولا وعي مجتمعي تعلن فقدانها السيطرة على إنتشار فيروس كورونا منها النرويج ورئيس وزراء دولة عظمى يعزي شعبه قبل سقوط ضحايا ويطلب من مواطنيه توديع أحبابهم وماكرون يستسلم للوضع ويتحدث عن موجة ثانية للفيروس لا ترحم تابع في التعليق👇👇👇 https://t.co/UYyMJop5EL	True Spread Method	Non Situational
1801	1.24E+18	الأمل ببكرا ..................اولك رح يجي بكرا ؟؟اولك رح تشرق شمس جديده او القصه فكره؟ اولك رح نكبر ونشيخ سوى او رح نصير صورة على الحيط للذكرى ؟؟؟؟؟ اولك كتير علينا نحلم او الحلم بدو خبره ؟؟؟اولك رح يجي بكرا #كورونا_لبنان https://t.co/pdHDKdi9Is	Irrelevant	Non Situational
1804	1.24E+18	اخي يوسف المجتمع ككل مضلوم سواء اني او فقيرة هل تعلم كيف يعيش سالم الفقير الذي كان يخرج ليفان قوت يمه لعياله تجده لا سكن و لا عمل و راتب شهري يجد نفسه في حجر إجباري اسمه فايروس كورونا(ماذا يفعل) الجواب الله المستعان. https://t.co/pn1JLFXK7T	Irrelevant	Non Situational
1805	1.24E+18	@josephtawk الشغلة بدها قوة قلب من السياسيين الرافضيين والساكتين لهالسياسة يتفضلوا يوقفوا بوج هالشي ل عم يصير وخلصنا خايفيين نموت من الجوع اجانا الكورونا وبعدين هيك بدنا نضل مقهورين لازم الكل يوقف ايد وحدي بوجن وخلصنا خوف عا مشاعر ومصالح حدا مش مستعدين نموت كرمال حدا بكفي	Causing Anxiety and Fear	Non Situational
1806	1.25E+18	لا يُهاجم فيروس كورونا أعمار محدّدة، فالجميع مهدّد بالإصابة به بغض النظر عن عمره. لذلك التزموا دائماً بتدابير السلامة والاجراءات الاحترازيّة. #كورونا_الأردن #فيروس_كورونا #صحتك_بتهمنا #رح_اقعد_بالبيت #خليك_بالبيت #خليك_بالدار https://t.co/mxqDeH7OVh	True Virus Origin and properties	Caution and Advice
1807	1.25E+18	بعد حديث ترامب..تجدد التحذيرات من استخدام هيدروكسي كلوروكوين لعلاج كورونا https://t.co/Wr9O8zyV9E	Fake Treatment or Cure	Caution and Advice
1809	1.24E+18	#الاتحاد_للطيران تخفض رحلاتها الى #مسقط من 3 يوميًا إلى رحلتين في اليوم حتى 31 مارس، نتيجة تفشي #فيروس_كورونا_المستجد وتأثيره على خدمات السفر الجوي حول العالم، كما خفضت وألغت عدد من الرحلات الدولية والاقليمية. جريدة #وجهات @etihad التفاصيل عبر/ https://t.co/o8MledKg6d https://t.co/rIfBsDpaVr	True Governmental Measure	Notifications or Measures
1810	1.24E+18	منشور مزيف نصه "🇨🇳 تُعلن للجميع رسمياً منذ ساعات نجاح المصل المصرى الذى قدمته وزيرة الصحة المصرية "هالة" لعلاج فيروس كورونا والدي أثبت فاعليته بنسبة 100% على حالات تم شفائهم بعد 48ساعة منه لتعلن الصين ان المصرين اثبتوا للعالم اجمع انهم هم صناع الحياة واصبح حق ابتكار المصل مصرى" https://t.co/AJ6D3A9qPE	Irrelevant	Non Situational
1811	1.25E+18	اذا كان مطلوب من المراجعين لمراكز الخدمات الحكوميه ارتداء كمامات وقفازات لمنع انتشار وباء #الكورونا فمن باب اولى ان تقوم وزارة الصحه بتوزيعها على المراجعين للمستشفيات والمراكز الصحيه . المحافظه على الكوادر الطيبه اولى#قطر	True Governmental Measure	Caution and Advice
1813	1.24E+18	#وزارة_الداخلية : تمديد #العمل بتعليق الحضور لمقرات العمل في جميع #الجهات_الحكومية و #القطاع_الخاص وتعليق الرحلات الجوية الدولية والداخلية ونشاط الحافلات وسيارات الأجرة والقطارات حتى إشعار آخر. #السعودية #فيروس_كورونا	True Governmental Measure	Notifications or Measures
1814	1.24E+18	#الداخليه يارجال الاعمال حكاية اعمل نفسك ميت هذي اصبحت قديمه نريد حملة توعيه والرقي بمستوى الاجراء لمكافحة تفشي الوباء من خلال نشاطكم التجاري اوقفو المسابقات والتي هي بمثابة حيله على المواطن واقلبوها حملة توعيه من خلال نقاط التواصل كاالجوال وقروبات ومواقع التواصل اللي هريتوهتا	Irrelevant	Non Situational
1815	1.24E+18	#شكرا_الدفاع_الجوي #النشيد_الوطني صوت النشيد بصوت واحد قهرهم وتحمّسوا في كسر حظر التجوّل بس ردّ (ربّي) كيدهم في نحرهم وشفنا صواريخ المكيدة .. تحوّل #اول_الغيث #وقفة_مواطن https://t.co/QNaVGFMZHv	Irrelevant	Non Situational
1816	1.24E+18	@le_Abdullah الغش الغذائي بدأ من الصين . يخلطون الرز الحقيقي بالرز البلاستيكي عشان يكفي الشعب .. لانهم مليار والمحاصيل ماتكفيهم وبدأو ياكلون الخفافيش والحشرات من "الجوع" وتعودوا عليها	Irrelevant	Non Situational
1817	1.24E+18	الصورة دي شوفتها الصبح وحرقت دمي .. صحبتي دلوقتي بتكلمني وبتعيط من الفزع ان في المعمل دلوقتي مش عارفين يجيبوا كمامات ومش لاقيينها وكل يوم بيتعاملوا مع حالات وناس .. واتحرق دمي دلوقتي اكتر :) . https://t.co/ZxLPRklrYG	Irrelevant	Non Situational
1818	1.24E+18	الخطوط الجوية التركية تعلن تعليق بيع تذاكر الرحلات الداخلية مؤقتا، لغاية التنسيق مع السلطات، في ظل منع السفر إلا بتصريح، ضمن تدابير الحد من انتشار فيروس #كورونا #ترك_بوست https://t.co/UoYXDaZvnP	True Governmental Measure	Notifications or Measures
1820	1.23E+18	@37b8B1YOOj5i4it #الجوف انا خايف يا شباب من هذا الفال الحرب في #اليمن بدائت بعاصفة #الحزم واليوم #تسقط مدينة #الحزم عاصمة محافظة الجوف ولها مابعدها تالي الايام الافضل نغرد عن الحب في زمن #كورونا	Irrelevant	Non Situational
1821	1.25E+18	الصين وافقت بشكل رسمى ع علاج كورونا https://t.co/YMzF7C19Ta	False Governmental Measure	Notifications or Measures
1823	1.24E+18	#أسئلة_عن_كورونا 14- كيف أعقم الأسطح والمفارش والغرف داخل المنزل؟ يمكنك فعل ذلك من خلال رش المفارش والأسطح والأثاث داخل المنزل بمطهر يحتوي على الكحول، فإن لم يتوفر المطهر فبإمكانك صنعه داخل المنزل عن طريق استخدام كحول بنسبة 60% فأكثر مع الماء. المهم ألا تقل نسبة الكحول عن 60%.	True Prevention Method	Caution and Advice
1824	274841449	دراسة عن جامعة Sun Yat-sen الصينية أوضحت أن الأجسام المضادة الناتجة عن جرعة ثالثة مُعززة من لقاح #سينوفارم تتراجع بنحو 53% بعد 6 أشهر - الدراسة أوضحت أن تقديم جرعة رابعة من اللقاح "ليس بالخيار المثالي" لتوفير حماية ضد متحور #أوميكرون https://t.co/W7t8e4Bksz	True Vaccine Info	Caution and Advice
1825	1.24E+18	@Reham_gr_ اوكى مفهتمنيش بس هوضحلك حاجه ، الحكومات ايام انفلونزا حاولت تقلص المخاطر واعداد الوفيات عشان الروح المعنويه للناس ، وتوعي الناس وكده ، معملتش شو وبروباجندا ضخمه وصلت للهلع بالناس ، مع أنه كان وباء خطير ومكنش ضمن اي حرب خالص دا طلع كده محدش يعرف مصدره	Causing Anxiety and Fear	Non Situational
1829	1.25E+18	شبكات الجيل الخامس 5G تنشر #فيروس_كورونا في بريطانيا؟ الحقيقة والدور الروسي. #الحالات_النشطه https://t.co/PWxtiJZQbg	Conspiracy Theory	Doubt Casting and Criticizing
1831	1.25E+18	الصحة :- وجود 69 حالة جديدة مصابة بفيروس كورونا اليوم و6 حالات وفاة https://t.co/ot5XtTuBO3الصحة-وجود-69-حالة-جديدة-مصابة-بفيروس-كو/	Irrelevant	Non Situational
1832	1.24E+18	المدخنون ليسوا اكثر عرضه للعدوى من اي شخص اخر ولكن اذا تم اصابتهم بالمرض فان المضاعفات لديهم تكون أخطر. لذالك يجب وقف التدخين فورا. تدخين الشيشه في مجموعه يزيد من خطر نقل العدوى. #Covid_19 #الكورونا #ابقى_بالبيت #خليك_في_البيت	True Symptom	Caution and Advice
1835	1.48E+18	@tooty38_cute @HashKSA اهم شيءٍ لما تجي الكورونا يكون عند الواحد لقاح فعال	True Vaccine Info	Caution and Advice
1836	1.23E+18	الان حطت طائرة الخطوط الجوية الجزائرية قادمة من الصين وعلى متنها 120 صيني والان يصولون ويجولون دون ان رقابة صحية هذالنظام المجرم الفاسد يتعمد نشرالمرض بين الشعب فقط من اجل كسر الحراك هذالنظام اخر همه مصلحة الشعب كل همه مصلحته حتى لو هدم الوطن يمكرون ويمكر الله والله خير الماكرين	True Spread Method	Caution and Advice
1838	1.24E+18	@Zozo77055 @Eslam1986611 الصين مش هبله تعمل فيروس وماتعملش اجراءات تمنع انتقاله ثم المعمل الصيني معمول بالتعاون مع باستير الفرنسي يعني فرنسا عارفه ال فيه ثم حكاية ان فيروس فجأة ينط من حيوان لانسان معروف من زمان دي قائمة بالفيروسات وغيرها ال نطت م الحيوان للانسان بدون مناسبة https://t.co/PVTjxpPTX5	Irrelevant	Non Situational
1839	1.25E+18	@Kamal2Nona @TEKO_110 اول اختبار فقط لسه باقي الاختبارات لان ممكن يظهر بعد كده حسب منظمة الصحة محده الفترة 14 يوم حتي لو سلبي	Irrelevant	Non Situational
1840	1.24E+18	@DrAlsharif61 هذه التجربة نجريها كل عام في المختبر لكل المواد في قسم الكائنات الدقيقة .. ونختبر أنواع عدة من المعقمات التجارية والصابون والمطهرات.. ودائماً نفس النتيجة بالنسبة لتجربة غسل اليد (الماء والصابون ) الأفضل للتخلص من المايكروبات ولابد أن تكون بالطريقة الصحيحة 👍🍀#كرونا	True Prevention Method	Caution and Advice
1841	1.25E+18	#عاجل تحذيرات من استخدام "هيدروكسي كلوروكين" في علاج كورونا https://t.co/h38gOKvHYf	Fake Treatment or Cure	Doubt Casting and Criticizing
1843	1.25E+18	أذكر أن أحدهم قد أخبرني يوما أنه قد وصف له تناول كمية قليلة من مادة الكاز لعلاج مرض السكري وقد استهجنت ذلك يومها وظننت أن هذا أقصى ما يمكن أن أسمعه في هذا المجال لكنني اليوم وأنا أستمع لأحد السياسيين الذين لا تنقضي نوادره يصف لنا الحقن بالمعقمات لعلاج كورونا أيقنت كم كنت مخطئا. https://t.co/BAonieWUk5	Fake Treatment or Cure	Notifications or Measures
1844	1.25E+18	طبيب في كاليفورنيا يعلن أنه قد يكون توصل الى طريقة جديدة لعلاج مرضى فيروس كورونا (كوفيد-19) من خلال بلازما المتعافين من الفيروس نفسه #فيروس_كورونا_المستجدّ #كوفيد_19 #كورونا https://t.co/nXgo2WauzR	Fake Treatment or Cure	Doubt Casting and Criticizing
1846	1.23E+18	«#الصحة» تعلن آخر موقف لـ #كورونا.. وتؤكد عدم خطورة استلام الطرود البريدية من الصين https://t.co/u89r5LyLgu	False Spread Method	Doubt Casting and Criticizing
1848	1.24E+18	ڨايروس كوڨيد 19 (كورونا) : - يتسبب بإلتهاب حاد فالرأتين ، والكلى . -لا يوجد علاج لحد الآن . - يستطيع العيش على الاسطح قرابة 3 ساعات ، كما يعيش فالهواء اكثر من ذلك . - لا يُقاوم الحراره فوق 25-30 درجة مأويه . حماكم الله من كل مكروه . https://t.co/DkEIBt33FU	True Symptom	Doubt Casting and Criticizing
1850	1.25E+18	منظمة الصحة العالمية تفجر مفاجئة بشأن علاج #كورونا https://t.co/s9Y868aQnn	Irrelevant	Non Situational
1855	1.24E+18	#الحمدلله #شكرا_الدفاع_الجوي #فزعة_الكويت #جازان_الآن #الحجر_الصحي #حظر_التجول #السعودية #صوت_تفجير https://t.co/v7HqF9tP4M	Irrelevant	Non Situational
1858	1.24E+18	#كورونا احنا الحمد لله مسيطرين ع الوضع وكل شى تمام 🤩🤩ومفيش خوف لما من الفيروس ولا الاحوال الجويه 🤣🤣🤣💃 https://t.co/dpSsVqfAEX	Irrelevant	Non Situational
1859	1.17E+18	@potroq هذا كذب .. كورونا فعال وآمن .. وليس مميت .. وحكومة بدلك لاتعطي شعبك لقاح مميت	True Vaccine Info	Caution and Advice
1862	1.26E+18	أنطوني فوتشي مستشار ترامب الصحي : نتائج جيدة لدواء "ريمدسيفير" ضد كورونا ونتائج جيدة لدواء إيبولا في علاج كورونا https://t.co/tZGv0ipfdv	Fake Treatment or Cure	Doubt Casting and Criticizing
1865	1.24E+18	يمكنني تجنب خطر الإصابة بمرض ’كوفيد-19‘ ؟ غسل اليدين بصفة متكررة بالماء والصابون أو بمطهر يحتوي على كحول. #إحمي_البلد	True Prevention Method	Caution and Advice
1866	1.25E+18	د.يوسف شمس الدين لـ «الأنباء»: المضادات الحيوية غير فاعلة في علاج كورونا لكن تستخدم لعلاج الالتهابات البكتيرية - لا يوجد دليل قاطع على أن فيروس كورونا سيختفي مع ارتفاع درجة الحرارة https://t.co/PH5icsDCcd #الكويت #كورونا https://t.co/d2er0yxfjT	Fake Treatment or Cure	Notifications or Measures
1867	1.24E+18	@AlMasryAlYoum ايوة و كان لازمته ايه من الأول. مصر عاملة لهم ايه عشان يكون ده رد فعلهم في حين معملوش كدة مع الدول اللي فيها بؤر كورونا	Irrelevant	Non Situational
1868	1.25E+18	أبوي يقول لنا لغز يوم عرفته قال بسم الله عليك 🤣🤣🤣 يحسبني عرفت علاج كورونا	Irrelevant	Non Situational
1870	1.24E+18	@MOPHQatar تتخذ وزارة الصحة العامة كل التدابير اللازمة لمكافحة فيروس كورونا (كوفيد 19) وتدعو المواطنين والمقيمين للمحافظة على غسل اليدين بالماء والصابون بانتظام أو استخدام المطهرات، وتجنب مخالطة المرضى الذين تظهر عليهم أعراض عدوى تنفسية.	True Governmental Measure	Caution and Advice
1872	1.22E+18	#بريطانيا تسجل أول حالتي إصابة بفيروس #كورونا • حجز البريطانيين العائدين من #ووهان الصينية في الحجر الصحي	Irrelevant	Non Situational
1873	1.25E+18	الصحة العالمية تحذر المدخنين مجددًا من خطر الإصابة بفيروس كورونا https://t.co/lXRlqHSf80 #الصحة_العالمية #كورونا #فيروس_كورونا #COVID19 #كورونا_الجديد #coronavirus https://t.co/UAK3w3db8M	True Virus Origin and properties	Caution and Advice
1874	1.24E+18	إغلاق المواقع السياحية، تعليق الدراسة والرحلات الجوية.. الدول العربية في مواجهة تحدي فيروس كورونا #فيروس_كورونا #الجزائر #تونس #كورونا #Coronavirus #Covid_19 https://t.co/FXmF3DtBqh	True Governmental Measure	Notifications or Measures
1876	1.24E+18	لبنان أنهى العام الدراسي الحالي بسبب انتشار فيروس كورونا المستجدّ؟ هذا الخبر غير صحيح، والوثيقة المرفقة به مزوّرة https://t.co/QykK6u2u2e	False Governmental Measure	Counter Rumors
1880	1.25E+18	الشارع السياسى | ممثل “الصحة العالمية” فى مصر: لن يتم الوصول لعلاج كورونا فى وقت قريب https://t.co/KoXslPjyXD https://t.co/fkzwF5Qclz	Irrelevant	Non Situational
1881	1.24E+18	@Aymn79860356 الخطوط الجوية العراقية تُعلق كافة رحلاتها من وإلى #ايران بعد أن تأكدت من اكتفاء #العراق بوجود حالات لا بأس بها مصابة بفيروس #كورونا #CoronaVirusUpdates #قاعد_بالبيت #خليك_بالبيت #COVIDー19 #mosul #Corona #كورونا_الجديد #فيروس_كورونا	True Governmental Measure	Notifications or Measures
1882	1.24E+18	#شاهد أمير الجوف جهود الجهات الحكومية للوقاية من #كورونا https://t.co/TajVaZnbdW #الجوف https://t.co/PYIXX0CdOq	Irrelevant	Non Situational
1884	1.24E+18	أنا عندي معمل ومستعدين نبلش نعمل كمامات و بدلات عازلة ونسلم للأستاذ @neematfrem #صار_الوقت	True Prevention Method	Caution and Advice
1885	1.24E+18	21March | 11:38 جالسين بالصالة كل العيلة فاتحين الشباك مقفلين التلفزيون وهدوء ونسمة هواء باردة 💨 💙 نتعشى حليب شكولاتة حار مع ساندوتشات زعتر 🎶 #الحجر_المنزلي #لمة	Irrelevant	Non Situational
1889	1.24E+18	@seimofff @Calm04508317 @kasimf او ان الصين هي سبب نشر الغاز القاتل في الدول.و يقتل الناس و ينتشر في الهواء.و من يصاب عند عطسه ينتشر حوله.فرضية ؟؟؟!!!	Irrelevant	Non Situational
1890	1.24E+18	المضادات الحيوية بس لمنع اي بكتيريا تخش في ظل ضعف الجسم في حالة اصابته باي فايروس لكن مافيش ولا مضاد حيوي ممكن يأثر على #كورونا_الجديد - منظمة الصحة العالمية	Fake Treatment or Cure	Doubt Casting and Criticizing
1893	1.24E+18	#شكرا_الدفاع_الجوي #صوت_انفجار_في_الرياض الحوثي بدل مايبني مستشفيات لمكافحة الكورونا يهدر الاموال في التعدي على المسلمين .... عالجوا اهل اليمن واطعموهم ياخونه #اليمن #اللهم_اجعل_كيدهم_في_نحورهم	Irrelevant	Non Situational
1894	1.25E+18	الكلام ده اقرب الي الصحه حتي خروج دواء كامل شافي https://t.co/wh9H6BkkUG	Irrelevant	Non Situational
1895	1.24E+18	الرئيس الأمريكي #ترامب في إعلان حالة الطوارئ الوطنية بهدف مكافحة إنتشار فيروس #كورونا يُعلق جميع الرحلات الجوية القادمة من أوروبا لمدة 30 يوماً، إبتداءً من منتصف هذه الليلة لمنع دخول حالات جديدة إلى #الولايات_المتحدة #اخبار_الطيران ✈️ https://t.co/4T4dWZguXc	True Governmental Measure	Notifications or Measures
1897	1.23E+18	@ALGtrend أجتماع روتيني يعني عادي بسبب أوضاع في الجوار و فيروس كورونا	Irrelevant	Non Situational
1898	1.25E+18	أمران من الصعب تصديقهما: التوصل فعلا إلى لقاح لعلاج #كورونا؛ وإمام جمعة طائفي شغله الشاغل تكفير مخالفيه حين يختم خطبته ب: "أقول قولي هذا وأستغفر الله العظيم لي ولكم"! #لا_تنبشون_في_الماضي	Irrelevant	Non Situational
1899	1.24E+18	@cgtnarabic اذا اردتم توجيه تحذيرات لاحد،، فالاولى ان تحذروا المصانع التي تصدر للعالم سلع غير صالحة تعرض صحتهم لمخاطر مميتة العالم يعاني فنرجوا منكم الزام جميع المصانع بمعايير الجودة العالمية وفحص كل السلع قبل تصديرها فالعالم لن يتحمل وباء وفساد معا	Irrelevant	Non Situational
1900	1.22E+18	وزير الصحة: متلقو الطرود من #الصين غير معرضين للإصابة بـ #فيروس_كورونا https://t.co/ykN5PcI5Hr @Hamad_hassan20 https://t.co/w7441q2Hx5	False Spread Method	Notifications or Measures
1901	1.23E+18	@got_h9 الجرعة التنشيطية هدفها تخفيف اعراض كرونا و تحد من انتشاره .. فألي عنده ضعف بالمناعه او عنده كبار بالسن او ذوي احتياجات خاصة لا يريد الغائها خوفاً عليهم انا اصبت بها مرتين و اخذت ٣ لقاحات و كل مره تكون اعراضها اقل من الي سبقها علماً لازلت صحياً متأثر من اول اصابه و كانت في رمضان	True Vaccine Info	Caution and Advice
1902	1.24E+18	ايران | فيديو متداول لمطار طهران الدولي خال من المسافرين بعد وقف تسيير الرحلات الجوية بين ايران ومعظم دول المنطقة منذ أيام بسبب انتشار فايروس #كورونا https://t.co/k6Bv6N1JBp	True Governmental Measure	Notifications or Measures
1903	1.04E+18	#سويسرا تعفي القادمين من #قطر و #السعودية و #الإمارات و #الكويت من تعبئة نموذج الدخول وإحضار شهادة اللقاح ونتيجة (PCR) سلبيَّة، مع ضرورة ارتداء الكِمامات 😷 في وسائل النقل بينما لا يشترط ارتداؤها في المطاعم والمتاجر #COVID19 | #سفر | #هام #Kj_News https://t.co/zuu545hMHc	True Vaccine Info	Caution and Advice
1905	1.25E+18	مفاجأة: الصين ارسلت أدوات طبية لبريطانيا واكتشفوا انها ملوثة بالفايروس نفسه #كورونا #COVIDー19	True Spread Method	Doubt Casting and Criticizing
1906	1.27E+18	#الرياض(من أحد المتابعين) عودة لقاح #فايزر في مدينة الأمير سلطان(المستشفى العسكري) عبر تطبيق #صحتي وتختار (وزارة الدفاع/مركز لقاحات كوفيد ١٩ بالرياض https://t.co/wPYhNtRTmG ولجميع الجرعات وطوال ايام الاسبوع من الصباح حتى قبل السابعة مساء والأولية #الجرعة_الثالثة	True Vaccine Info	Caution and Advice
1907	1.24E+18	الامارات تقريبا اول دولة عربية اعلنت تسجيل حالات كورونا وفيها جنسيات عربية واجنية كتير جدا ومع ذلك مشفناش ولا واحد اماراتى بيشتم فى والوافدين او بيطلب بتريحلهم	Statistics	Notifications or Measures
1909	1.25E+18	السودان .. الصحة: (112) حالة اشتباه بـ”كورونا” في مراكز العزل https://t.co/hSgjiuycUv	Irrelevant	Non Situational
1910	1.24E+18	الجو تراب و تحفة و في وباء و الحكومة مش بتعمل تحاليل و حياتنا جميلة	Irrelevant	Non Situational
1911	1.24E+18	هل تعلم: يستطيع #فيروس_كورونا أن يعيش في المناخ الرطب والحار على السواء. وقد انتشر بالفعل في بلدان ذات مناخ حار وأخرى ذات مناخ بارد وجاف. اتبع احتياطات الوقاية أينما تعيش ومهما كان المناخ. ⬅️موارد معلومات عن #COVID19 : https://t.co/lanvZFHXQ4 https://t.co/n44nxuPNIC	True Virus Origin and properties	Caution and Advice
1912	1.25E+18	@oman_br اتفق معك بدأ علاج كورونا واكتشاف اللقاح المناسب للشفاء	Irrelevant	Non Situational
1914	1.24E+18	#الجوف في الجمعة الاولى مع الحوثي ، مساجد مدينة الحزم فارغه من المصلين ، ليس وقاية من وباء #كورونا ولكن خوفاً من الوباء الحوثي الذي اجتاح المدينة قبل ايام ، وتم توزيع خطباء من خارج الجوف ، حتى محافظ المليشيات كان خطيباً في المسجد الكبير الخالي من المصلين،	Causing Anxiety and Fear	Non Situational
1915	1.25E+18	إدارة ترمب: لا يوجد عقار لعلاج #كورونا للآن #عكاظ #ان_تكون_اولا #corona https://t.co/DLqxbvS0pf	Irrelevant	Non Situational
1916	1.25E+18	#اليوم_السابع | وصول عينات الدواء اليابانى لعلاج #كورونا إلى مطار القاهرة https://t.co/UOfJCY3wvF https://t.co/tXNsK7KmyT	Fake Treatment or Cure	Doubt Casting and Criticizing
1917	1.25E+18	إيران.إقالة رئيس جامعة العلوم الطبية في مدينة اردبيل لاعلانه المصابين بكورونا https://t.co/stOzZsHgRE #كورونا في #إيران	Irrelevant	Non Situational
1919	1.24E+18	تجنب لمس العينين والأنف والفم بيديك قبل غسلهما بالماء والصابون منعا لانتقال الفيروسات #الوقاية_من_كورونا - مع تحيات وزارة الصحة https://t.co/yGDRL3G2dl	True Prevention Method	Caution and Advice
1920	1.24E+18	الأنظمة الطبية المارقة للدول البوليسية التي قدمت وفضلت المخابرات والجواسيس والأسلحة وأهملت الصحة والتعليم والتي لم توليها ذاك الاهتمام الذي تستحقه كركن أساسي للدول العصرية والمتحضرة هي التي سوف تتأثر وتندثر #كورونا_الجديد #كوفيد_19	Irrelevant	Non Situational
1924	1.24E+18	أخيراً وصل تحديث أندرويد 10 لجهاز ون بلس 7 برو 5G في الصين وسيصل بشكل تدريجي للجميع https://t.co/nWXKncNSSx	Irrelevant	Non Situational
1926	1.24E+18	#فيروس_كرونا_المتجدد #Corona_Virus أهمية غسل اليدين بالصابون لتجنب نقل #فيروس_كرونا_المتجدد وكيف تقوم جزئيات الصابون بتحطيم الفيروس المصدر : @nytimes ترجمة : @AhmadAlamir1 https://t.co/t7FmqxaVlz	True Prevention Method	Caution and Advice
1927	1.25E+18	البعوض لا ينقل #كورونا (علماء فرنسيون) أجمع علماء فرنسيون، على أن البعوض لا يمكن أن يكون ناقلا للعدوى بفيروس #كوفيد19، وذلك بتقديم شرح علمي عن كيفية عمل البعوض على نقل الفيروسات... التفاصيل 👈 https://t.co/wYcCIvQLVj #covid19 #coronaupdate #corona https://t.co/HLHKjYoRvJ	False Spread Method	Doubt Casting and Criticizing
1928	1.24E+18	الـدهـر يـومان ذا أمـن وذا خـطر والعيش عيشان ذا صفو وذا كدر أمـا تـرى الـبحر تعلو فوقه جيف وتـسـتـقـر بإقصى قــاعـه الـــدرر وفــي الـسـماء نـجوم لاعـداد لـها ولـيس يـكسف إلا الشمس والقمر #مساء_الخير #روائع_الشافعي #الحجر_المنزلي_واجب_وطني	Irrelevant	Non Situational
1929	1.23E+18	#طرق_الوقاية من فيروس كورونا الجديد: 1- نظف اليدين باستمرار بفركهما بمطهر كحولي أو غسلهما جيداً بالماء والصابون. 2- عند السعال والعطس، احرص على تغطية الفم والأنف بمنديل ورقي، @shahahzd @tabuk_edu @oihm1 @Media_M_E @alqiadatalmadrs	True Prevention Method	Caution and Advice
1930	1.24E+18	#الحجر_المنزلي الوضع اذا فكرنا نشم هواء مع الحجر المنزلي :🤣 https://t.co/z8qOrkAKS7	True Prevention Method	Caution and Advice
1931	1.24E+18	@Darksgh اذا الروس اكبار ابشرك مالهم علاج ولو الصين بيهم خير چان عالجو شيابهم مو جثثهم ترست المستشفيات	Irrelevant	Non Situational
1932	1.24E+18	@kalsarraf_ اي وثاني شي المفروض الاولوية للي موجودين بـ دول الاجانب مو دول الخليج !! لان الاجانب ماكو وقايه ومكانهم اخطر و فوق هذا اصلا مايبون يعالجون احد ! فـ خطتهم زي 💩 نفسهم طبعاً واحد واحد . عيل واحد فيه كورونا يدق عالسفارة تقوله اشرب ماي حار ؟ كلهم 💩	Irrelevant	Non Situational
1935	1.24E+18	اعراض #فيروس_كورونا _ارتفاع درجة الحرارة لا ينخفض بسهوله _تكسير وبالجسم وصداع شديد _سعال(كحه) ناشفه يعني بلا بلغم _عطس قليل عكس الاشاعات _الانف جاف يعني مش سايب (مخاط قليل) _احتقان بالحلق خفيف عكس الانفلونزا العادية لو ظهرت الأعراض،اعزل نفسك #الزم_بيتك ،اتصل بالاسعاف البسى كمامه	True Symptom	Caution and Advice
1937	1.25E+18	من تتوقع أن ينتج علاج كورونا في القريب العاجل؟	Irrelevant	Non Situational
1938	1.24E+18	الطواريء يعني الفقير يموت من الجوع مش من الكورونا الحدود مسكرة والجيش على الطرقات شو المطلوب ؟ اذا الشعب بقي حمار وأناني الله لا يرده https://t.co/znF5JKDMPi	Irrelevant	Non Situational
1939	1.25E+18	إذا استمر السكان في إطاعة أوامر التباعد الجسدي، فستواجه الولاية الأمريكية الأكثر سكان نقص في ١٦٠٠ سرير مستشفى في غضون ستة إلى ثمانية أسابيع، وفقًا للتقديرات! وقال عن النماذج التي تبين أن معدل الإصابة يزداد ببطء أكبر بسبب قيود الصحة العامة "لا يجب أن يمنح هؤلاء الناس أملا فوريا"! https://t.co/IkvWZENEGH	Irrelevant	Non Situational
1940	1.40E+18	ولله الحمد من خلال وعي المجتمع بأهمية أخذ اللقاح نصل الآن إلى حصانة الكثير منهم 👏🏻 المبادرة ضرورية لأخذ اللقاح في هذا الوقت للوصول إلى المناعة المجتمعية والعودة إلى الحياة الطبيعية 🙏🏻 #خذ_الخطوة https://t.co/IbQ80D8rlj	True Vaccine Info	Caution and Advice
1941	1.25E+18	معقول؟ هناك من لا يزال يعتقد أن فيروس #كورونا_الجديد إشاعة أو أنه ليس فيروس بل مشكلة من شبكات الجيل الخامس؟!؟! كفى إشاعات و معلومات خاطئة! كل هذه الفحوصات التي تثبت وجود الفيروس في المصابين، و كل هؤلاء المرضى في العالم، و هناك من يستنكر حقيقته أو حقيقة سببه؟ #صوت_الطبيب	Conspiracy Theory	Counter Rumors
1942	1.24E+18	#القاهرة || قام فريق من إدارة الأزمات و #الحرب_الكيمائية فى #الجيش_المصرى ، بناءً على تكليف من القائد العام وزير الدفاع والإنتاج الحربي بالتعاون مع وزير التعليم العالي بعمليات تعقيم مبانى كليات جامعة عين شمس https://t.co/MZA5XqU0cv	True Prevention Method	Caution and Advice
1944	1.24E+18	عميلنا العزيز تتخذ وزارة الصحة العامة كل التدابير اللازمة لمكافحة فيروس كورونا (كوفيد 19)، وتدعو الجميع للمحافظة على غسل اليدين بالماء والصابون بانتظام أو استخدام المطهرات وتجنب مخالطة المرضى الذين تظهر عليهم أعراض عدوى تنفسية ومتابعة الإرشادات التي تصدرها وزارة الصحة	True Prevention Method	Caution and Advice
1945	256937266	عاجل | الكويت تشتري عقار «باكسلوفيد» أول دواء لعلاج «كورونا» بـ 9 ملايين دولار https://t.co/i5mCd3sIg8 https://t.co/J9fFnnAh4H	True Treatment or Cure	Caution and Advice
1950	1.25E+18	@DhuhaSalah الإحصائية صادرة من وزارة الصحة مساء هذا اليوم	Irrelevant	Non Situational
1951	1.23E+18	أكدت "الصحة" أنه من المستبعد انتقال فيروس كورونا الجديد عبر البضائع، وطمأنت الجميع بعدم وجود خطورة في التعامل مع الشحنات والطرود البريدية الواردة من الصين وغيره من الدول التي يسري فيها المرض.	False Spread Method	Doubt Casting and Criticizing
1953	1.25E+18	#الصحة_العالمية: تجارب سريرية تجرى في مصر للوصول إلى علاج #كورونا https://t.co/FkITjxtCAU	Irrelevant	Non Situational
1954	1.24E+18	كيفية الوقاية من عدوى كورونا الجديد : *غسل اليدين بالماء والصابون بانتظام *تغطية الفم والأنف عند السعال والعطس *طهي اللحوم والبيض جيداً *تجنب الاتصال المباشر مع أي شخص تظهر عليه أعراض أمراض الجهاز التنفسي مثل السعال والعطس . #صيدلية_كوم https://t.co/PjPVxE2eFM	True Prevention Method	Caution and Advice
1958	1.24E+18	الصح والخطأ في التعامل مع فيروس #كورونا بحسب منظمة الصحة العالمية لا يمكن أن ينتقل عن طريق لدغات البعوض هو من فيروسات الجهاز التنفسي ينتقل نتيجة مخالطة شخص مصاب عن طريق قطيرات الجهاز التنفسي التي يفرزها أثناء السعال أو العطس أو اللعاب أو إفرازات الأنف.	False Spread Method	Doubt Casting and Criticizing
1959	1.25E+18	#تركيا.. بدء تجربة علاج "كورونا" بـ"البلازما المناعية" ـ طبيب تركي متعافي يتبرع لتجربة "البلازما المناعية" ضد كورونا ـ تقوم هذه التجربة على نقل بلازما أشخاص تعافوا من فيروس كورونا إلى آخرين مصابين به https://t.co/xB9JbMO5oC	Fake Treatment or Cure	Doubt Casting and Criticizing
1960	1.25E+18	أين من اتهمنا بالكذب والتطبيل بسبب هذه التغريدة؟ أين من تفلسف علينا واستهزء بالتغريدة والمعلومة؟! ها هو وزير الخارجية التركي يكشف قبل قليل أن 94 دولة طلبت مساعدات طبية من تركيا وأن تركيا أرسلت بالفعل مساعدات إلى 23 دولة https://t.co/UtGfKQoAxp	True Prevention Method	Seeking/offering help
1961	1.23E+18	أكدت #وزارة_الصحة أنه لا يوجد أي خطورة في تسلم الشحنات والطرود البريدية الواردة من #الصين أو غيرها من الدول المنتشر فيها فيروس "#كورونا" الجديد وقالت الوزارة في بيانٍ لها، اليوم الأحد، إنه من المستبعد انتقال الفيروس عبر البضائع. #السعودية #المشهد_الإخبارية #نجران	False Spread Method	Caution and Advice
1962	1.25E+18	حكاية علاج كورونا والذي حصل فيه سوء فهم للدكتورة #امل_الانصاري https://t.co/mgooCl0hIz	Irrelevant	Non Situational
1963	1.24E+18	إجراءات أمنية شاملة لمواجهة وباء كورونا الخطير .....كورونا انتقل إلى 94دولة من 3دول فقط ....و الوسيلة كانت النقل الجوى ....و الغاية هى ضرب أهداف بشرية ضخمة انطلاقا من نقاط ارتكاز كورونا او نسميها (ترانزيت) لهدا وقف النقل الجوى من الدول التى تمثل ترانزيت لوباء كورونا ... https://t.co/cQbhkp1bjL	True Governmental Measure	Notifications or Measures
1964	1.25E+18	المجلس الأعلى للشؤون الدينية التركية يحسم الجدل حول صيام شهر رمضان: - الصيام لا يساهم في تفشي وباء #كورونا ولا يشكّل أي خطر على الصائم. - سيستمر تعليق صلاة الجمعة، ولن تقام صلاة التراويح طيلة الشهر. - الأدلة العلمية تثبت أن الصيام يعزز مناعة الجسم، التي تساهم في التصدي للفيروس	Irrelevant	Non Situational
1965	1.25E+18	📱 نظريات المؤامرة تعود من جديد.. وهذه المرة تتهم شبكات الـ5G بنشر #فيروس_كورونا! معلومة 💡: بحسب منظمة الصحة العالمية لا يوجد دليل علمي حاسم على أن التعرض لإشعاعات الـ5G يصيب البشر بأمراض مزمنة #كوفيد19 #عطاء_في_عملي_وسلامه_في_بيتي #شغف_بالمعرفة https://t.co/6YhHCumS2z	Conspiracy Theory	Counter Rumors
1966	1.24E+18	انتهت الصين من بناء مستشفى جديد لمرضى فيروس كورونا المتحور الجديد في مدينة ووهان وسط البلاد، وقد أنجز بوقت قياسي بلغ عشرة أيام، ومدينة ووهان هي حيث بدأ ظهور الفيروس الذي أودى بحياة أكثر من 361 شخصا في الصين. : https://t.co/ldjV3y6P9i	True Governmental Measure	Notifications or Measures
1968	1.24E+18	#كرونا_السعودية خبر مبشر من شركة سانوفي الفرنسية حيث اكتشفت أن دواءها (Plaquenil) المستخدم في علاج الملاريا قد أظهر نتائج إيجابية ومبشرة لعلاج فيروس كورونا، وهي مستعدة لعلاج مايقرب من 300,000 مصاب بكورونا. https://t.co/vgpXTDSmAJ	Fake Treatment or Cure	Doubt Casting and Criticizing
1972	1.24E+18	🔴طرق الوقاية من كورونا🔻 ♦️ غسل اليدين جيداً بالماء والصابون وباستمرار في كل الأوقات. ♦️تجنب التعرض لسعال أو عطاس الآخرين. ♦️تغطية الفم والأنف بمنديلٍ أو الذراع أثناء السعال أو العطاس وعدم البصق على الأرض. #فيروس_كورونا_المستجدّ #كورونا	True Prevention Method	Caution and Advice
1973	1.24E+18	اختي اول مره تشوف الشمس ! تقول لي : من جد حظر التجول من ٣ ولا بابا خايف علي اطلع ؟؟ وأحس..... https://t.co/gi4x2IOPyq	Irrelevant	Non Situational
1974	357826998	بقيمة 9 ملايين دولار " الصحة" طلبت التعاقد المباشر لتوفير عقار "باكسلوفيد" أول دواء لعلاج كورونا https://t.co/CGnR8qAAm5	True Treatment or Cure	Caution and Advice
1976	1.23E+18	@hheys3 مساءك صحة بناء على المعلومات المتوفرة حالياً فإنه لايوجد خطر من إنتقال فيروس كورونا عبر البضائع والطرود القادمة من الصين مع تمنياتنا للجميع بالصحة والعافية	False Spread Method	Caution and Advice
1977	1.24E+18	المخالطة المباشرة للمصابين بالمرض ولمس الأسطح والأدوات الملوثة ثم لمس الفم أو الأنف أو العينين.. تعرف على طرق انتقال عدوى #كورونا #covid19 #COVID2019 #وقاية_وأمان https://t.co/7OaScq6jH4	True Prevention Method	Caution and Advice
1978	68483043	أعلنت منظمة الصحة العالمية تحديث مبادئها التوجيهية بشأن علاجات #كوفيد_19 لتضمينها توصية مشروطة بشأن استخدام دواء مولنوبيرافير الجديد المضاد للفيروسات. مولنوبيرافير هو أول عقار مضاد للفيروسات يؤخذ بالفم يتم إدراجه في المبادئ التوجيهية لعلاج المرض. https://t.co/BmUavpHFF4	True Treatment or Cure	Caution and Advice
1979	1.24E+18	#الوقايه_من_كرونا الالتزام بالارشادات التوعويه غسل اليدين جيدا بالماء والصابون ربنا يحفظنا وأياكم من كل مرض	True Prevention Method	Caution and Advice
1981	2256678577	الصحة العالمية: سنواجه المزيد من المتحورات "المثيرة للقلق" https://t.co/sqDmRXbflD #الأردن #جريدة_الدستور_الاردنية #مصلحتك_في_اللقاح https://t.co/uAhZsabTyB	True Vaccine Info	Notifications or Measures
1983	1.24E+18	@emad_alzahrani9 الجهاز دا ينقي الهواء ، بس شكله كده اتطبق في ووهان قبل كده	True Prevention Method	Caution and Advice
1984	1.22E+18	د. عبداللطيف الخال: لا يوجد ما يثبت حتى الآن أن البضائع أو الطرود القادمة من #الصين تكون مصدرا للعدوى بفيروس #كورونا، وفقا لما أكده مركز مكافحة الأمراض الأمريكي، ولكن ينصح بشكل عام غسل اليدين جيدا بعد التعامل مع تلك البضائع. #الوطن #الدوحة #قطر	False Spread Method	Doubt Casting and Criticizing
1988	1.25E+18	احذر !! لا تضغط على الرابط #إمارة_منطقة_مكة @makkahregion #سناب_المجتمع #الوقاية_من_كورونا #وزارة_الصحة #كلنا_مسؤول #وزارة_الداخلية @SaudiMOH @MOISaudiArabia @bip_ksa https://t.co/mLiLV4ncDr	Irrelevant	Non Situational
1989	1.24E+18	@Habalas العفو تقرر تعليق الرحلات الجوية الدولية للمسافرين لمدة أسبوعين اعتبارًا من يوم الأحد الموافق 20/07/1441 هـ، علماً أن جميع الحالات التي تأثرت من الإجراءات الاحترازية التي تم اتخاذها لمنع تفشي فيروس #كورونا_الجديد، سيتم الإعلان لاحقاً عن طريقة معالجتها. سعدنا بتواصلك	True Governmental Measure	Notifications or Measures
1992	1.24E+18	@SaudiLavrov @aharkan1 @HanaaAHashim اتوقع أنه مش تعقيم هما عارفين الفيروس كم مدة بقاءه على الأسطح وما ينتقل بالهواء هذا التنظيف المعتاد عليه للمآذن	True Spread Method	Doubt Casting and Criticizing
1995	498779256	@malak_ii5 مرحباً: توافقاً مع الاحترازات الصحية المعتمدة؛ يجب ارتداء الكمام وتحميل تطبيق "توكلنا" عند حضورك لمقر الاختبار، كما يجب أن يكون الوضع الصحي في تطبيق "توكلنا": محصن أكمل جرعات لقاح كورونا (كوفيد-19). بالتوفيق.	True Vaccine Info	Caution and Advice
1996	1.24E+18	المضادات الحيوية: إن المضادات الحيوية لا تقضي على الفيروسات، بل تقضي على الجراثيم فقط. ويعد فيروس كورونا المستجد-2019 من الفيروسات، لذلك يجب عدم استخدام المضادات الحيوية في الوقاية منه أو علاجه. #Corona #COVID2019 #كورونا https://t.co/ubgeE6h8jc	Fake Treatment or Cure	Doubt Casting and Criticizing
1998	1.24E+18	@Ibtihaltarek ابعتيهملى💔💔💔 يابا ان شاء الله الجو يتعدل ونطير😂😂😂 وبعدين مالدنيا كلها بيعملوا خطوبات اهى قرمط بقا ال هيخاف من الكورونا😂😂 ننجز بقا ونتخطب ف الاجازه دى⁦♥️⁩	Irrelevant	Non Situational
1999	1.23E+18	عملائنا الكرام الذين يسألون عن بضائع الصين ومدى نقلها لفيروس #كورونا .. هذا تأكيد من وزارة الصحة بعدم خطورة البضائع والطرود القادمة من هناك .. تطمنوا ☺ وجهزوا روابطكم وكالعادة .. خلوا الباقي علينا 😍 تسوق ممتع مع متجركم #متجر_وناسه 💕 . https://t.co/Joyn2H8rKG	False Spread Method	Doubt Casting and Criticizing
2001	1.24E+18	📍كيف يحدث ذلك؟ عن طريق تطعيم ٦٠-٨٠٪ من السكان وهو عدد كافي للحد من انتشار المرض 📍كورونا ليس له لقاح كيف يمكن ذلك؟ إذا اصيب 60% من السكان بالمرض ستكون النسبة كافية لتكوين مناعة للحد من انتشاره 📍كيف تستطيع الحكومة الجزم بأن المرض لن يصيب سوى ٦٠٪ من السكان؟ لا يمكن الجزم 🤭	True Vaccine Info	Caution and Advice
2003	1.23E+18	الجزائر تعيد برمجتها رحلات الخطوط الجوية الى الصين بعد قطعها شهر	True Governmental Measure	Notifications or Measures
2004	1.24E+18	الوقاية من الأمراض والفيروسات تبدأ من: النظافة الشخصية إن غسل اليدين بالماء والصابون بانتظام هو أحد أهم الوسائل للوقاية من فيروس كورونا #كوفيد_19 #كورونا_الجديد #COVID19 https://t.co/EZlEfNQ8JP	True Prevention Method	Caution and Advice
2005	1.24E+18	#فايروس_كورونا كانوا يتداولون بعض الصور للتقليل من قيمة الجواز السعودي ويقارنونه بالجواز الأمريكي والبريطاني والكندي ..! ودارت الأيام وتأكّد للجميع بأن حامل هذا الجواز محفوظ الكرامة ومقدّر من حكام هذه البلاد حفظهم الله. دام عزك يا بلادي 🇸🇦🇸🇦 https://t.co/rvdBAy2JKj	Irrelevant	Non Situational
2007	1.24E+18	#شًكرا_الدفًاع_الجويً أي قلب هذا الذي بحوزتك يا حوثي ؟! العالم كله شغله الشاغل كورونا ولا شيء غيره ... الناس قلقة في أزمة فايروس .. تعزل نفسها في منازلها بحماية أولي أمرها💚 تأتي أنت تسمعها دوي تفجير صواريخك !!!! حسبنا الله وكفى https://t.co/vmORKs3csq	Irrelevant	Non Situational
2008	1.24E+18	أبطالنا البواسل في سلاح الجو السلطاني العماني يحلقون الى جمهورية الصين من أجل إحضار المستلزمات الطبية بقيادة الكابتن عبدالله الغيثي ويرافقهم رجل المهمات النقيب الشيخ حمد البطاشي حفظهم الله في حلهم وترحالهم. https://t.co/O6zjXmlqVW	True Prevention Method	Seeking/offering help
2009	1.24E+18	#كرونا_السعوديه #كوفيد١٩ في خبر سارٍ ظهر قبل ساعات، شركة سانوفي الفرنسية اكتشفت أن دواءها Plaquenil الذي يستخدم في علاج الملاريا قد أظهر نتائجًا إيجابية وواعدة لعلاج فيروس كورونا، وأنها مستعدة لعلاج مايقرب من 300,000 مصاب بكورونا. https://t.co/usWSgTqXyZ	Fake Treatment or Cure	Doubt Casting and Criticizing
2014	1.24E+18	البروق قويه الان على هجره الوجعان الخير جاي الله يغسل الارض والجو من كل وباء وارفع عن ديارنا الاوبيه والامراض 🙏 https://t.co/BP8k28igND	Irrelevant	Non Situational
2015	1.24E+18	#إمارة_الجوف #السلام_نظر اسبوعين فقط إما انتشار أو انحسار .. علينا واجب وطني ديني المكوث بالمنزل واتباع تعليمات #وزارة_الصحة .. حفظ الله #مملكتنا الحبيبة وقادتها وشعبها فوق كل أرض وتحت كل سماء 💚🇸🇦🤍 #الحجر_المنزلي 🇸🇦💚🤍	True Prevention Method	Caution and Advice
2016	1.24E+18	#شكرا_الدفاع_الجوي أبطال تواجه فيروس كورونا المستجد، وأبطال تواجه إرهاب إيران وميليشياتها ويبقى أبناء المملكة دائماً في الموعد وهذه البلاد محفوظة من رب العباد. نم قرير العين يا وطن 🇸🇦♥️دام عزك يا وطن	Irrelevant	Non Situational
2017	1.24E+18	#الحجر_المنزلي_واجب_وطني اغلب أوقاتنا بالديوانيات ولا الجمعات العائلية ولا الطلعات ماسكين الجوال حاول هذه الفتره ان تطبق الحجر المنزلي باستخدام التطبيقات اللي فيها تواصل مسموع ومرئي وتخيل انك متواجد بهذي الأماكن @SaudiMOH937 @manal_wshy	True Prevention Method	Caution and Advice
2018	1.24E+18	🔴 معمل حديد في البصرة ينتج "الديتول المزيف" في ازمة كورونا تمكن الامن الاقتصادي في محافظة البصرة، اليوم الاربعاء، من ضبط معمل للحديد ينتج معقمات غير صالحة للاستعمال للمتاجرة بها وسط ازمة تفشي فيروس كورونا في البلاد. https://t.co/UnJ9UIGpF5	Irrelevant	Non Situational
2019	1.25E+18	📌 "خيبة امل".. بريطانيا تعرقل إجراءات تجارب علاج كورونا التفاصيل من هنا.. https://t.co/fxtldO5Jcv https://t.co/t087wVhaN4	Irrelevant	Non Situational
2021	1.24E+18	#مهم_جدا منظمة الصحة العالمية : يمكن لفايروس كورونا الانتقال عبر الهواء وليس فقط عبر الأسطح. #اقعد_بالدار ، اللي مش خايف ع حاله يخاف ع امه ع ابوه ع إخوانه ع اي حدا بحبه. https://t.co/UO1ylzUUdu	True Spread Method	Caution and Advice
2022	1.25E+18	علاج كورونا القرار بالبيت لتعرف المرأةأن القرارفي البيت نعمة وصحة وعافية وأمن وأمان لايدعوها للخروج إلا من طمع فيها ﴿وقرن في بيوتكن ولاتبرجن تبرج الجاهلية الأولى وأقمن الصلاة وآتين الزَّكاةَ وَأَطِعنَ اللَّهَ وَرَسولَهُ إنما يريد الله ليذهب عنكم الرجس أهل البيت ويطهركم تطهيرا﴾	Irrelevant	Non Situational
2023	1.24E+18	@AhmadSadikDiab اذا لقيت عندهم معقمات او فيتامين سي اعطينا خبر 😁👍	Irrelevant	Non Situational
2024	1.24E+18	كم يستطيع #فيروس_كرونا البقاء على الاسطح؟ الجواب في الصورة 👇🏼 لا ننسى ان الحرارة لها دور في بقاء فيروس #كرونا_الجديد فهذا الارقام في أفضل الحالات المناخية لفيروس #كرونا https://t.co/oMrM1trnyd	Irrelevant	Non Situational
2025	1.24E+18	أعلنت / فلايبي / البريطانية، أكبر شركة للرحلات الإقليمية في أوروبا إفلاسها بسبب تداعيات انتشار فيروس #كورونا على السفر. اتحاد النقل الجوي الدولي / إياتا / توقع أن تصل خسائر شركات الطيران في العالم إلى 113 مليار دولار هذا العام، في حال عدم احتواء الفيروس	Irrelevant	Non Situational
2026	1.24E+18	٣١٩٩ ماتوا و ٦١٦٤٤ اتعالجو في الصين https://t.co/FqvhOqHP6u https://t.co/MFIOc02rhw	Irrelevant	Non Situational
2027	1.23E+18	"يتم إرسال بيان رسمي لوزارة التربية يبين فيه إلغاء العام الدراسي 2019/2020". هذا الخبر عار عن الصحة، يكفي اللبنانيين شائعات مفبركة بيكفيون اللي فيون! #كورونا #لبنان #فيروس_كورونا	False Governmental Measure	Counter Rumors
2028	1.25E+18	https://t.co/rly2LgEJqQ القول الفصل فى اللقاحات: "اوميكرون" (الذى هو الصورة الأخيرة من متحور كورونا) هو نفسه الآن أفضل وآمن لقاح لكورونا نفسها. أنصح بالصبر والتركيز فى سماع هذا الشريط حتى آخرة. كلام فى غاية الإقناع. المس فى المتحدث الصدق والكفاءة والخبرة والتمكن فى الموضوع.	True Vaccine Info	Caution and Advice
2030	1.24E+18	- 7000 سنه قاعد القعده دى في الشمس محدش فكر يديني بوق مايه. القمر منين؟ -الصين - والله منا شارب..... https://t.co/Tek1evlIwp	Irrelevant	Non Situational
2031	1.22E+18	خلال ١٠ أيام فقط و بأكثر من ٤ آلاف عامل و الألوف من الأدوات، السلطات الصينية تتباهى بقدراتها على بناء مستشفى هيوشنشان بمساحة تقدر بـ ٣٤ ألف متر مربع في منطقة ووهان اليوم الأحد. و غداً سيتوفر فيه ١٠٠٠ سرير لمرضى #فيروس_كورونا_الجديد https://t.co/ZAneb0UEhY https://t.co/P6VDa2zBtF	True Governmental Measure	Notifications or Measures
2032	1.24E+18	احسن حل للتخلص من الكرونا فايروس كوفيد 19هو ان تتعامل مع الناس كانك مصاب وتعاملهم كانهم مصابون بهذه الطريقة سوف يحاصر وينحصر بإذن الله.	True Prevention Method	Caution and Advice
2033	1.24E+18	نفى الدكتور خالد مجاهد مستشار وزير الصحة معلومات متداولة على صفحات مواقع التواصل حول سبب زيارة د/هالة زايد وزيرة الصحة للصين للكشف عن مصل مصري لعلاح فيروس كورونا وعار تماما من الصحة وأن الزيارة بتكليف من الرئيس السيسي حاملة هدية للشعب الصيني من المستلزمات الطبية مع رسالة تضامن https://t.co/lCdb4Rs38g	Irrelevant	Non Situational
2034	1.24E+18	يوصي جميع الخبراء بغسل اليدين جيداً بالماء والصابون للوقاية من #فيروس_كورونا 👐 #بوبساي #العلوم_للعموم #كوفيد_19 #COVID19 https://t.co/GkZBrZWweP	True Prevention Method	Caution and Advice
2036	1.22E+18	فيديو - مشروع المستشفى الصيني الذي سيتم بناءه في 10 أيام ليستوعب حالات #فيروس_كورونا كما بدا اليوم في وسائل الإعلام https://t.co/AcoHiqkExH	True Governmental Measure	Notifications or Measures
2039	1.25E+18	سؤال حير العلماء: هل ينقل #البعوض و #الذباب #فيروس_كورونا؟ https://t.co/tUmXRPBMPK	Irrelevant	Non Situational
2041	1.25E+18	فيروس كورونا من الفيروسات المغلفة، وهذه الفيروس يحيط بها غلاف من مادة دهنية، يتأثر بشكل كبير بارتفاع درجة الحرارة والأشعة فوق البنفسجية، ويتأثر بشكل كبير بالرطوبة، ومن المتوقع أنه عندما ترتفع درجات الحرارة لـ26 درجة مئوية أن يقتل الفيروس على الأسطح وفى الجو; وصلنا الى نهايته🇰🇼🇰🇼 https://t.co/18010rQNRf	False Virus Origin and Properties	Doubt Casting and Criticizing
2043	1.24E+18	الصورة الأكثر انتشاراً و تأثيراً تحت عنوان "الغروب الأخير".. 💔 في مدينة ووهان الصينية وفي لحظات الغروب الطبيب Dr. Liu Kai أخرج مريض مصاب بفيروس كورونا لكي يحقق له أمنيته الأخيرة برؤية غروب شمس مدينة ووهان .. https://t.co/1ZDnvqLM51	Irrelevant	Non Situational
2044	1.25E+18	يعد الثوم طعامًا صحيًا. مع ذلك، لا توجد أي معلومات علميه مؤكده تثبت أن تناول الثوم يقي من العدوى بفيروس كورونا . #أندلسية_معاك_خليك_بالبيت #كورونا_مصر #فيروس_كورونا #AndalusiaWithYou_StayHome #CoronaVirusUpdates #StayHomeStaySafe #StayHomeSaveLives https://t.co/Db1bkts8OD	Fake Treatment or Cure	Doubt Casting and Criticizing
2047	1.24E+18	🔴#سلاح_الجو_السلطاني_العماني يواصل تسيير رحلاته الجوية إلى جمهورية #الصين الشعبية لاستيراد مواد وأجهزة طبية متنوعة، حيث غادرت مساء اليوم طائرة نقل من نوع (الايرباص) من قاعدة السيب الجوية متوجهة إلى الصين، وعلى متنها كوادر طبية عُمانية، وستعقبها رحلات مماثلة. #عمان_تواجه_كورونا https://t.co/y5j0AIrpH9	Irrelevant	Non Situational
2049	1.24E+18	إترزعوا في البيت يجماعه إحنا يعني لو معملناش شو و هيصه هيخس علينا حاجه ؟ حسبي الله في تفشي الجهل وقله الوعي بخطوره الموضوع والناس السخيفة اللي لسه واخده ان الموضوع تريند مش مرض خطير ممكن يمحي أساسا العالم كله من الوجود يارب إلطف بينا وعدي معانا الأمور علي خير	Causing Anxiety and Fear	Non Situational
2050	1.25E+18	الإصابة بكورونا فيروس تودي بمندوب الصحة الإقليمي في أكادير إلى العناية المركزة https://t.co/fp9f4Avyxj https://t.co/cJSCDUaha8	Irrelevant	Non Situational
2052	1.25E+18	هل لـ #التدخين علاقة بتفاقم مضاعفات #فيروس_كورونا؟ https://t.co/iBLdTBoMbG	Irrelevant	Non Situational
2054	1.25E+18	لا تلتفت للشائعات حول #فيروس_كورونا .. وتأكد بان : 📍جميع الأعمار يمكن ان يصيبها الفيروس. https://t.co/UX3Cb5jpws	True Virus Origin and properties	Doubt Casting and Criticizing
2057	1.24E+18	الصين: نجحنا في عزل الفايروس ايران: نحاول صنع مضادات للفايروس من دم شخص تعافى امريكيا: نختبر لقاحاً جديد للفايروس العرب : هلأ بس تشوّب بيموت لحالو 🤣🤣#فيروس_كورونا #Covid_19	Irrelevant	Non Situational
2059	1.24E+18	الدعاءعندسماع الرعد #الجوكر_المصري #السيسي_يقتل_المصريين_بكورونا #مش_هودي_ولادي_المدرسه https://t.co/LmqEA58rxX	Irrelevant	Non Situational
2062	1.24E+18	#الاحوال_المدنيه_كرونا يجب ايقاف البصمه في الاحوال المدنيه والجوزات وكذلك مواقع اجهزة ابشر وكذلك اتمنى وجود معقمات عند كل صرافه يوفرها البنك	True Prevention Method	Caution and Advice
2063	1.24E+18	أنا لو متخرجتش السنادي بدل ما تعالجوني من الكورونا هتعالجوني من الاكتئاب 💁🏻	Irrelevant	Non Situational
2065	1.24E+18	إدارة المساجد والدعوة والإرشاد بمحافظة القويعية تقوم بتركيب معقمات اليدين في عدد من الجوامع والمساجد بمحافظة القويعية ، وتأتي هذه الخطوة حرصاً على سلامة المصليين من فيروس #كورونا حفظ الله بلاد الحرمين من كل مكروه ، #ساحات_القويعية https://t.co/vlIfzoeguM	True Prevention Method	Notifications or Measures
2066	1.24E+18	المصري اليوم| منظمة الصحة العالمية: لا يوجد دليل على أنّ تناول الثوم قد يحمي من الإصابة بفيروس كورونا المستجد https://t.co/YUrv08PUhm	Fake Treatment or Cure	Doubt Casting and Criticizing
2067	1.23E+18	سؤال: هل يمكن لفيروس كورونا الجديد البقاء على قيد الحياة في المناخات الحارة والرطبة؟ جواب؛ نعم، ينتشر الفيروس إلى البلدان ذات المناخ الحار والرطب وكذلك ذات المناخ البارد والجاف على حد سواء. أينما كنت، بغض النظر عن المناخ ،من المهم اتباع الإحتياطات. #فيروس_كورونا #CoronaVirus https://t.co/oLA9xhnH8Z	True Virus Origin and properties	Caution and Advice
2068	1.17E+18	@_3azeez_ سبحان الله الانسان اذا جاه يومه مات مهوب من لقاح ولاغيره بس للأمانه اللقاح بعدالله يقي من دخول العنايه والدليل اكثرالناس اذا موكلهم جاتهم كورونا والحمدلله خفيفه التطعيم آمن	True Vaccine Info	Caution and Advice
2070	1.24E+18	@islo1 @essamheggy الالتهاب الكبدي خلاص 90٪ من المرضي اتعالجو والدوله مشكوره عملت مبادرات للعلاج علي نفقتها. والسرطان حضرتك مش وباء و انتشاره في العالم واحد ..	Irrelevant	Non Situational
2072	1.23E+18	#عاجل مصدر مسؤول بـ #الداخلية: اتخاذ إجراءات احترازية إضافية عند المنافذ الحدودية تجاه الأشخاص الذين زاروا دولاً موبوءة بـ #فيروس_كورونا_الجديد #إمارة_مكة	True Governmental Measure	Notifications or Measures
2076	1.25E+18	🔴 عاجل أمريكا: إدارة الغذاء والدواء الأمريكية تحذر من استخدام هيدروكسي كلوروكين وكلوروكين لعلاج كورونا خارج المستشفيات.	Fake Treatment or Cure	Caution and Advice
2077	1.25E+18	لا تصدق كل ما يكتب عن كورونا ..مره ثوم ومره بصل ..خذ المعلومه من مصدرها ..اتصل بوزارة الصحة يعطونك الجواب #كورونا_الجديد	Fake Treatment or Cure	Doubt Casting and Criticizing
2081	1.25E+18	5 حقائق حول استخدام "البلازما" في علاج كورونا https://t.co/lRzq4v7aB5	Fake Treatment or Cure	Doubt Casting and Criticizing
2087	1.25E+18	طبيب مصري يُثير الجدل بعلاج كورونا المصري! https://t.co/JWXMQXqt3g	Irrelevant	Non Situational
2088	1.24E+18	الصحة تحذر من النصائح التي تروج لتناول كميات من الثوم الطبيعي كوقاية فعالة للقضاء على فيروس كورونا المستجد @mohapuae #فيروس_كورونا_المستجد #كوفيد19 #وزارة_الصحة_ووقاية_المجتمع_الإمارات #كوفيد_19 #كورونا_الجديد #فيروس_كورونا #كورونا #COVID19 #شبكة_الامارات_الاخبارية https://t.co/HleAaWE6cL	Fake Treatment or Cure	Doubt Casting and Criticizing
2090	302624914	«الصحة» تؤكد مجددًا : اللقاح آمن وتوضح الأعراض الجانبية https://t.co/t5k4bVHHkh #الصحة #السعودية #لقاح_كورونا https://t.co/JdYm8glYlQ	True Vaccine Info	Caution and Advice
2095	1.23E+18	- تناول الثوم يساعد في الوقاية من العدوى بفيروس كورونا: يعد الثوم طعاماً صحياً، ويتميز باحتوائه على بعض الخصائص المضادة للميكروبات.. ومع ذلك، لا توجد أي بيّنة تثبت أن تناول الثوم يقي من العدوى بفيروس كورونا المستجد.	Fake Treatment or Cure	Doubt Casting and Criticizing
2096	1.24E+18	#الملك_سلمان_يتحدث_عن_كورونا الان الملك سلمان يتحدث على الهواء مباشرة عن انتشار فايروس كورونا #السعودية #الملك_سلمان #خادم_الحرمين_الشريفين #كورونا #الغاء_اختبارات_فاينل_الامام #بريطانيا_العظمي #السعوديه_نموذج_عالمي #نجاح_جميع_الطلاب https://t.co/c9eTxhZfPx	Irrelevant	Non Situational
2097	1.24E+18	وزارة الصحة: ليس هناك أي علاج لفيروس كورونا ، وما يتم الإعلان عنه هي تجارب لمدى فاعليته. . #السعودية #كورونا	Irrelevant	Non Situational
2106	1.24E+18	ٰ انخفاض نسبة تلوث الهواء بالعالم ككل وذلك لقلة تنقل الناس وعدم استخدامهم وسائل المواصلات كما السابق #من_فوائد_الكورونا	Irrelevant	Non Situational
2107	1.25E+18	لايمكن للذباب والبعوض نقل #فيروس_كورونا سواء من الشخص المصاب أو من الأسطح لأن الفيروس حجمه مابين 400-500 ميكروجرام مما يصعب على الحشرات الطائرة حمله https://t.co/JGvSDgfYoN	False Spread Method	Doubt Casting and Criticizing
2109	1.24E+18	الارهابي #حسن_نصرالله يدعو العالم إلى اكتشاف علاج للكورونا ..طيب وين دعاء الجوشن الكبير والجوشن الصغير والجوشن المتوسط (لا هذه من عندي) وادعيه علي والحسين والسجاد والمداد ومدد #ياعلي_مدد كلها الآن ما تفيد ضد هذا الفيروس ؟ بانت ألاعيب الدجالين الآن #فيروس_كورونا_المستجدّ	Irrelevant	Non Situational
2111	1.24E+18	@TariqWjd @Dr_Abdullatif_a @Saudi_Moia السلام عليكم ورحمة الله وبركاته د عبداللطيف لماذا لايتم وضع جهاز قياس الحراره في الجوامع مثل المستشفيات للعنايه بالمصلين مع وجود معقمات وادوات سلامة وان كل مصلي يحضر سجاده معه كفانا واياكم شر الوباء 👍🏻	True Prevention Method	Caution and Advice
2114	1.24E+18	❗الفيروس لا ينتشر بالهواء❗️ (إلا على بعد مترين من رذاذ المصاب أوالحاضن). الفيروس ينتقل من رذاذ فم المصاب أو أنفه فكن على بعد مترين (6قدم) من اي مشتبه او مصاب.👈غسل اليدين مهم لأن رذاذ المصاب يسقط على أشياءقد تلامسها! https://t.co/HuEQxEwiqG	True Spread Method	Caution and Advice
2118	1.22E+18	#الصين الآن الشرطة تفرض الحجر الصحي https://t.co/oivaWcImzX	True Governmental Measure	Notifications or Measures
2123	1.24E+18	@sami88310288 @EgyArmySpox أنت في السعودية ليه الجيش السعودي ما ساعدش مع الشرطة طيب ليه الجيش معملش حملات تعقيم المنشأت وأتصور و عمل شو اعلامي طيب ليه الجيش معندوش نشاط اقتصادي و ليه الدولة مطلبتش مساعدة الناس و عوضت المؤسسات القطاعات المتضررة و الأفراد و ليه و ليه و ليه	True Prevention Method	Seeking/offering help
2124	1.24E+18	#شمس_الكويتيه_اخرسي ناقصين حنا التافهة السخيفة السطحية شمس ذي 🙄 ماندري نلقاها من الصين اللي اكلوا الأخضر واليابس وامرضونا ولا من كورونا وآخرتها تطلع لنا الغبية شمس تتكلم عن الفرق بينا وبين المغربيات وكيف ترضي الوحدة الرجل جعله مارضي عمره كله🤔شمس كلي تراب ي مريضة https://t.co/z6jOsCbNaN	Irrelevant	Non Situational
2125	1.25E+18	اذا كنت في الحجر الصحي وحبيبك من مواليد برج #الجوزاء، اتصل به لكي تتأكد من أنه لا يزال يتذكرك	Irrelevant	Non Situational
2127	1.24E+18	#اليمن يعلن إغلاق جميع المنافذ البرية والبحرية والجوية للحد من انتشار فيروس #كورونا الهدف منها ربما وأقول ربما هو *منفذ شحن* أما الباقي فعواطل والكل عارف جالسين نضحك مع بعض في زمن الحرب و كورونا يا شرعية أستحوا قليل مله عييييييييب	True Governmental Measure	Notifications or Measures
2129	1.24E+18	طرق انتقاد عدوى كورونا ١. الانتقال المباشر من خلال الرذاذ المتطاير من المريض أثناء الكحة أو العطس. ٢.الانتقال غير المباشر( لمس الأسطح والأدوات الملوثة ) . ٣.المخالطة المباشرة للمصابين. ٤.الملامسة المباشرة للحيوانات الحية . ٥. تناول الأطعمة دون طهي. #صيدلية_كوم https://t.co/d7tg5r0Zg1	True Spread Method	Caution and Advice
2130	1.24E+18	الحجر المنزلي يحمي من الكورونا لكن من الاكيد من الان لاسبوع الجوع ما لح يخلي حدى قاعد بييته سرقتوا البلد و هلق خايفين على صحتنا #كورونا_لبنان #الحجر_المنزلي #خليك_في_البيت	True Prevention Method	Caution and Advice
2131	1.24E+18	@fayez_malki الصحة: فيروس كورونا الجديد لا ينتقل عبر الهواء بل ينتقل عن طريق رذاذ العطاس أو السعال من شخص مصاب بالفيروس كما إنه ينصح بإتباع إرشادات الوقاية العامة والتي تنص على أهمية المداومة على غسل اليدين بالماء والصابون.	True Spread Method	Caution and Advice
2133	1.24E+18	الجوازات تمدد تأشيرات الزيارة للحالات التي تأثرت بتطبيق القرارات والإجراءات الاحترازية لمنع تفشي فيروس #كورونا الجديد. https://t.co/fFQ3ELpioz	True Prevention Method	Notifications or Measures
2134	1.22E+18	س. هل تحمي اللقاحات المضادة للالتهاب الرئوي من #فيروس_كورونا المستجد؟ ج. لا. لقاحات الالتهاب الرئوي لا تحمي من فيروس كورونا المستجد. هذا الفيروس جديد ومختلف ويحتاج لقاحاً خاصاً به. الباحثون يعملون على تطوير لقاح مضاد لهذا الفيروس. #اعرف_الحقائق https://t.co/QTGmI2flo9	Fake Treatment or Cure	Caution and Advice
2135	1.24E+18	@manal19905 الأخبار المتداولة عن إصابة الشيخ محمد بن زايد بفيروس #كورونا أعتقد أنها غير صحيحة ، ولكن كمية الشماتة التي لاحظتها على هذا الخبر بين العرب من المحيط إلى الخليج استفتاء حقيقي على اتساع مخيف لمستوى الكراهية الذي حصدته #الامارات لدى الشعوب العربية في ظل قيادته	Statistics	Notifications or Measures
2137	1.24E+18	@Shahad07859852 @lamh66 @ALNEMERK باذن الله التعقيم موجود ومركبين جهاز تعقيم الجو وبالعاده اصلا ماالزق فيهم بس اشوف احتياجاتهم والله يكفيهم الشر حبايب قلبي	True Prevention Method	Caution and Advice
2140	1.25E+18	#انفوجرافيك حملة #يدا_بيد التي مجه بها سمو امير منطقة #تبوك #الزم_بيتك_حماية_لوطنك #كلنا_مسؤول #تبوك_الان #تبوك_الورد #نيوم #الأمن_العام #وزارة_الصحة #السعودية_العظمى https://t.co/pRFPYSXWCr	Irrelevant	Non Situational
2142	1.24E+18	@YoucefZaghba الجزائر و الصين راهم كي الجوارين تزيفطلها زلافه طعام و هاديك ترجعلك فيه مبسس و لا سكر و ما نعرف واش 😂😂	Irrelevant	Non Situational
2143	1.25E+18	Stop Corona en Tunisie.. شاركوا في استبيان وزارة الصّحة التونسية ، للاطمئنان على صحّتكم وإثراء قاعدة البيانات للمساهمة في تطويق وباء كورونا https://t.co/zT2lmroGQe https://t.co/SuLwqf2V5E	Irrelevant	Non Situational
2144	269995958	دواء "باكسلوفيد" المضاد لفيروس كورونا (كوفيد-19) يعمل على تخفيف الأعراض ويقلل خطر المضاعفات الصحية للفيروس على المدى الطويل #حماية_والتزام #كلنا_فريق_البحرين https://t.co/PUuTJPcnyn	True Treatment or Cure	Caution and Advice
2145	1.24E+18	#السعودية: إغلاق #الحرمين_الشريفين من العشاء للفجر لمواجهة «كورونا» https://t.co/ghtESaIvhh #فيروس_كورونا https://t.co/drB8A4JgOz	True Governmental Measure	Notifications or Measures
2148	1.23E+18	#كورونا_السعوديه #قصائد سلكنا دروب المحبّة وتوكلنا على القيوم عسى ربي يجيب الخير لدروبٍ سلكناها. وعرفنا ان بالسماء شمس وقمر ونجوم. فيها جمالٍ من حلاها يشبه من عرفناها.. https://t.co/acqIHlSZUW	Irrelevant	Non Situational
2149	1.24E+18	السياسية الفرنسية مارين لوبان تقول لن نقبل أي مسؤول عربي في مستشفياتنا للتداوي من فيروس كورونا وتضيف كان لديهم 60 سنة بين أيديهم لبناء مستشفيات محترمة و مشرفة، لكنهم لم يفعلوا ذلك ولم تكن لديهم أي مسؤولية تجاه شعوبهم، أتمنى أن لا يستقبلهم أي مستشفى أوروبي أن يعالجوا فيها	Hate and Exclusion	Notifications or Measures
2151	1.25E+18	الآن تقول ان معاها علاج كورونا وتطلب مليار دينار كويتي 😂	Irrelevant	Non Situational
2155	1.24E+18	إذا لم توحدنا المشاريع التصفوية لقضيتنا الفلسطينية و لم يوحدنا وباء عالمي "كورونا" بات يدق زنازين أسرانا و معتقلينا لدى الإحتلال الإسرائيلي ، ما الذي سيوحدنا و يجمع شملنا ؟! أ هي بيانات شجبكم و إستنكاراتكم أم زخات رصاصكم بالهواء يوم تصلنا أنباء إستشهادهم؟! #الاسرى_في_خطر	Irrelevant	Non Situational
2156	1.24E+18	@ghadifrancis اذا انتي شوي مسرسبة ..فيكي تجيبي جهاز صغير للرش منحط فيه معقمات عادة نستعملها لغرف العمليات وهو غير سام وفعال ويعقم الهواء ومحتويات المكان .. بدل ما تعقمي كل شي وكل الوقت بواسطة التمسيح ..وغسل اليدين والاسطح بالصابون والماء فاعل جدا واقل اذى للجلد...	True Prevention Method	Caution and Advice
2158	3215996722	@notreeher صباحك صحة بشكل عام يعتبر لقاح فيروس كورونا آمن ويحمي من المضاعفات الشديدة والوفاة من كوفيد-19،وقد تشمل الأعراض الجانبية الشائعة بعد تلقي اللقاح: - الشعور بالتعب والتوعك والصداع - ألم في موضع الحقن - آلام في العضلات - ارتفاع درجة الحرارة ورعشة بالجسم -1	True Vaccine Info	Caution and Advice
2160	1.24E+18	الدكتور :Dr. Liu Kai في مدينة ووهان الصينية وفي لحظات الغروب ، اخرج مريض مُصاب بفيروس كورونا (COVID-19) ، لتحقيق أمنيته ولعلها الاخيرة برؤية غروب شمس مدينة ووهان؟ الصوره في الصحف بإسم : " الغروب الأخير" https://t.co/BTTyCVnyKs	Irrelevant	Non Situational
2162	1.25E+18	رسالة إلى كل مدخن وشارب الشيشة .. احذر احذر احذر ! #أضرار_التدخين #أزمة_كورونا https://t.co/0Bmin65OBS	Irrelevant	Non Situational
2163	1.25E+18	المستشفيات الأمريكية ترى أن الأمل في البلازما لعلاج المرضى من فيروس #كورونا #COVID2019 https://t.co/AJBEYpNwkW	Fake Treatment or Cure	Doubt Casting and Criticizing
2164	1.22E+18	#الصين : مستشفى جديد لعلاج "كورونا الجديد" في #بكين سيتم الإنتهاء منه خلال اسبوع ليستقبل المرضى في 2 فبراير القادم #كورونا https://t.co/gQf4uZHyIq	True Governmental Measure	Notifications or Measures
2165	1.24E+18	((20 حكمًا سعوديًا)) يستعدون لقيادة الجولات القادمة من #الدوري_السعودي_للمحترفين وذلك في حال تعذر وصول الطواقم الأجنبية بسبب قيود السفر للحد من انتشار فايروس #كورونا🚩 https://t.co/cKg31JFws2	True Prevention Method	Notifications or Measures
2166	1.23E+18	الجهات_المعنية توضح في #عمان بأنه نظراً لازدياد حالات الإصابة بمرض فيروس كورونا في بعض الدول فإن الزائرين للسلطنة من الدول المنتشر فيها المرض وكإجراء احترازي سيتعذر السماح لهم بالدخول من جميع المنافذ الجوية والبحرية والبرية، وإن كانوا محولين عبر دول أخرى، ولديهم تأشيرات سارية. https://t.co/1enoFoDma5	True Governmental Measure	Notifications or Measures
2171	1.24E+18	#كورونا: الشباب يتأثرون أيضا بالفيروس يعتقد بعض الشباب أنهم قد يصابون بأعراض طفيفة لمرض "كوفيد-19" ولكن تقريرا صدر مؤخرا عن مراكز السيطرة على الأوبئة في الولايات المتحدة يدحض هذا الاعتقاد، ويقول إن أعداد الشباب المصابين إصابات خطرة قد يكون أعلى بكثير. https://t.co/RTy2e4gjZ7	True Virus Origin and properties	Counter Rumors
2172	1.24E+18	#سوريا توقف الرحلات الجوية.. #لبنان تبدأ تطبيق الحجر المنزلي بالجيش والمروحيات.. #خامنئي يدعو #الإيرانيين بالإنجاب لمواجهة كورونا.. #إيطاليا تحرق جثث #كورونا	True Governmental Measure	Notifications or Measures
2173	1.25E+18	السبورة: الصحة العالمية تزف بشرى سارة الى البشرية بشأن علاج كورونا الجديد https://t.co/ozyZUlHT1d	Irrelevant	Non Situational
2174	1.24E+18	👇👇👇 الوقاية خيرٌ من العلاج 🙏😊 دمتم سالمين وبخير دائماً 🙏🌹 *جزاكي الله خيراً يا أخت دينا oO 😍😅 #السيسي_يقتل_المصريين_بكورونا #الجوكر_المصري https://t.co/KcMsRrZkjC	Irrelevant	Non Situational
2175	1.22E+18	#الصين تفتتح المستشفى الجديد لمواجهة #فيروس_كورونا والذي تم بناءه خلال 7 أيام https://t.co/EZix4TUuaY	True Governmental Measure	Notifications or Measures
2176	1.25E+18	#كورونا والتدخين #ظل_بالبيت #خليك_في_البيت #أزمة_كورونا #ازمه_وتعدي #٢٠٢٠ https://t.co/5CaGsCus7w	Irrelevant	Non Situational
2178	1.22E+18	الصين تنتهي من بناء مستشفى جديداً بسعة 1000 سرير لعلاج مرضى فيروس "#كورونا" في 10 أيام فقط! #نحن_معكم https://t.co/SJIKdb5lJg	True Governmental Measure	Notifications or Measures
2179	1.24E+18	#انا_جالس_في_بيتي #فايروس #كورونا #روضة #براعم #الجوف #الاهلية نصائح للوقايه من فايروس كورونا ♥️ @AL_6foolh2 @ahli_aljouf @aljoufedu @private_educat @aboyzed_r @moe_gov_sa @ienjoufedu https://t.co/Sydgcr3erm	True Prevention Method	Caution and Advice
2180	1.24E+18	توصيات صندوق الأمم المتحدة للسكان بشأن فيروس كورونا الجديد للنساء الحوامل والمرضعات #UNFPAJo #فيروس_كورونا #كوفيد١٩ #كوفيد_19 https://t.co/TOkvKdxKWq	Irrelevant	Non Situational
2181	1.25E+18	@TurkiShalhoub الاسم والمنصب عاريان عن الصحة	Irrelevant	Non Situational
2182	1.22E+18	#الشروق| أبرزها الاستحمام بالماء الساخن.. شائعات ظهرت في الصين بعد انتشار كورونا https://t.co/9NNlwga5dB #11سنة_الشروق #كورونا https://t.co/1gG6GnEM5h	False Virus Origin and Properties	Counter Rumors
2183	1.24E+18	الحكومة تستخدم قانون الطوارئ السارى من ١١ ابريل حتى الآن لحماية نفسها ياريت المرة دى (تستخدموه لحماية الشعب من وباء كورونا) البين قوسين دا أمنية بعيدة المنال💔 ابسطها ليكم قانون الطواري دا بيعني :- انت يا سوداني يا غلبان موت في بيتك بي الجوع لكن ما تموت لينا بي كرونا https://t.co/Vxx3kpEcqj	True Governmental Measure	Notifications or Measures
2186	1.24E+18	@imccYziYnhW1ZPg صباحك صحة فيروس كورونا الجديد COVID19 لا ينتقل عن طريق الهواء فهو أحد الفيروسات التنفسية التي تنتقل عن طريق رذاذ العطاس أو السعال من شخص مصاب بالفيروس مع تمنياتنا للجميع بالصحة والعافية	True Spread Method	Caution and Advice
2189	3635212399	يمكن للأطفال الذين تتراوح أعمارهم بين 5-11 عامًا تلقي الجرعة الثانية من لقاح كوفيد-19 بعد مرور 21 يومًا من تلقي الجرعة الأولى من اللقاح. للمعلومات حول حجز المواعيد زورونا على https://t.co/IlKtW7NASE #مناعتنا_حياة #جاء_دورنا https://t.co/IiX3OhXzqP	True Vaccine Info	Caution and Advice
2190	1.25E+18	https://t.co/pwcq1f6Otc ادعى عالم الفيروسات الفرنسي والحائز على جائزة نوبل لوك مونتانييه أن الفيروس كورونا نشأ في مختبر. استند بحث مونتانييه إلى حقيقة أن جينوم COVID-19 يحتوي على عناصر من فيروس نقص المناعة البشرية والملاريا. #العراق #العراق_ينتفض	Conspiracy Theory	Doubt Casting and Criticizing
2191	1.37E+18	“FDA” تضاعف من جرعات عقار إيفوشيلد من الأجسام المضادة للحماية من كورونا https://t.co/RUVzdkzSaB	True Treatment or Cure	Caution and Advice
2193	1.24E+18	#الفيصلي_النصر_الدوري 🔴 عاجل تشير مصادر صحفية عن إيقاف الدوري بسبب فيروس كورونا بعد نهاية الجولة الحادية والعشرين وتتويج الهلال بالدوري ⁉️ #الهلال_الاتفاق #الهلال هو المستفيد #النصر مظلوم	True Prevention Method	Caution and Advice
2195	1.24E+18	السراج بعت طائرة الخطوط الجوية الليبية نوع A320 الى لندن لإجلاء افراد أسرته البوطانات وأسرة البغل البزناس مازن بن رمضان الى طرابلس بعد تفشي وباء كورونا في بريطانيا	True Governmental Measure	Notifications or Measures
2198	247913389	#وزارة_الصحة طلبت التعاقد المباشر لتوفير عقار #باكسلوفيد المضاد لـ #كوفيد_19 من شركة #فايزر وهو أول دواء لعلاج #كورونا. وطلبت توفير كميات من العقار المخصص لعلاج مرضى كورونا بقيمة 9 ملايين دولار. وهو أول دواء مضاد للفيروسات يعطى عن طريق الفم لعلاج الفيروس. #الكويت https://t.co/G2ceCmRmAn	True Treatment or Cure	Caution and Advice
2199	1.26E+18	هل يساعد تناول الثوم في الوقاية من العدوى بفيروس كورونا ؟ https://t.co/wXHVnika9Y #متصدقش #فيروس_كورونا #الكونسلتو https://t.co/IbDOiSsdqO	Irrelevant	Non Situational
2201	1.24E+18	١. اهم الحلول إغلاق المعابر تماما وما تتفتح لاي كائن كان والا كورونا ح تصفي الشعب السوداني. البرة برة والجوة جوة. اتخيل أسوا فيلم رعب شفته عن وباء، كورونا في السودان ح تكون أفظع. موت بالجملة بعد معاناة وعذاب. ٢. منع التجمعات وفرض الغرامات ٣. التوعية ٢٤/٧	True Prevention Method	Caution and Advice
2202	1.24E+18	🔟 سؤال : الحالات المتعافية من #كورونا.. هل يمكن أن تصاب بالفيروس مرة أخرى؟ الجواب من د.نزار باهبري @DrNezarB https://t.co/ln4pD22Dw0	True Virus Origin and properties	Caution and Advice
2204	1.23E+18	ما حقيقة "انتشار فيروس كورونا المستجدّ في المدارس المصريّة"؟ FactCheck# @HalaHomsi https://t.co/qfsIuARVed	Causing Anxiety and Fear	Non Situational
2205	1.25E+18	يعني مو علاج كورونا منو قالكم انها قالت علاج كورونا ولمن قابلوها وزارة الصحة قابلوها عشان موضوع السرايات والأمطار https://t.co/AUQN8UYySJ	Irrelevant	Non Situational
2206	1.24E+18	دراسة سريرية ذات المرحلة الأولى تنطلق في أمريكا لتجربة لقاح ضد فيروس #كورونا_الجديد #كوفيد_19 ومتوقع أن تستمر لمدة 6 اسابيع https://t.co/wqeOR8DSan	Irrelevant	Non Situational
2207	1.24E+18	بريطانيا تعلن إصابة رئيس وزرائها #بوريس_جونسون بفيروس #الكورونا ،،فعلا لا شماتة بالمرض ولكن انت تستحق #جائحة_كورونا	Statistics	Non Situational
2208	1.25E+18	تخاريف #كورونا العلاجية.. من المشروبات الكحولية لبول الإبل https://t.co/Z7EXIH7YX4 #احمى_نفسك_احمى_بلدك #كورونا #كورونا_الجديد #فيروس_كورونا	Fake Treatment or Cure	Doubt Casting and Criticizing
2209	1.24E+18	الطيارة لالحين بالجو بو علي باقي كم ساعه ويوصلون ان شاء الله من الصين https://t.co/SYYBEjxz0C	Irrelevant	Non Situational
2211	1.24E+18	@ayaat_999 الفيروس قديم جدا اما المستجد حاليا هو الجيل الجديد من كورونا ويطلق عليه كوفيد 19	True Virus Origin and properties	Non Situational
2212	1.24E+18	🤦🏽‍♂️ والله اللي ماجاش #ليبي فاته الجو كله حق 🤦🏽‍♂️ #ليبيا #كورونا https://t.co/KeOze4qZqU	Irrelevant	Non Situational
2213	1.23E+18	@MEWA_KSA العالم ينتفض بسبب فيروس كورونا وينقي الهواء وينتج بيئة جيدة للعيش وهواء نقي ونحن أهالي مركز المشعلية بمنطقة نجران نعيش في وسط حضائر وحاضنات الدواجن نستنشق السموم والروائح الكريهة والغازات التي تنبعث من تلك الحضائر ليل نهار. وزارة البيئة لاتتجاوب مع شكاوى أهالي المشعلية.	Irrelevant	Non Situational
2214	1.24E+18	#كرونا_السعوديه اهم شي حط في بالك الفايروس ينتقل عن طريق الانف او الفم يعني اذا رحت محل تجاري ولمست الاسطح او البضائع لاتلمس وجهك واذا بتحك وجهك حك من طريق الساعد لاتستخدم اليدين بحك وجهك مباشرة استخدم منديل او اي شي عازل وبعد رجوعك للبيت افرك يديك جيدا بالماء والصابون	True Spread Method	Caution and Advice
2215	1.24E+18	@sarA38730590 باقي يقولون كورونا مسويه الهلال فايروس بالمعمل الزعيمي !!!!!! قوطي تعلم مين	Irrelevant	Non Situational
2216	1.24E+18	@alaa123adm إلي يقولك مستوي المستشفيات في مصر زبالة و مش عارفين يعالجوا الناس و لا عارفين يسيطروا و مفيش ماسكات و لا جوانتيات.قوله لما تجيلك كورونا انت او اي حد من اهلك حنسفرك تتعالج في انضف مستشفيات اوروبا تحب تتعالج من الكورونا في ايطاليا و لا فرنسا و لا اسبانيا و لا المانيا و لا هولندا؟	Irrelevant	Non Situational
2219	1.24E+18	أمين الشرقية يوجه برفع أعداد الفرق الميدانية والجولات الرقابية الى 5 أضعاف لتطبيق القرارات الخاصة للحد من انتشار فايروس "كورونا" https://t.co/EF2ybye6P8	True Prevention Method	Notifications or Measures
2224	1.25E+18	RT.@Maryam_Rajavi_A-#Iran واصيب عدد كبير من السجناء بكورونا في سجون مختلفة في البلاد من السجون وتوفي عدد منهم. ويتفشى الفيروس بسرعة في سجون #إيران التي تكتظ بالنزلاء أكثر من سعتها عدة مرات ولا يوجد الحد الأدنى من مستلزمات الصحة والعلاج #كورونا https://t.co/2TaBQs1kc4	True Spread Method	Doubt Casting and Criticizing
2228	1.24E+18	الدول العربيه كلها تقريبا وقفت الرحلات الجويه لمصر وبتعامل معانا علاننا دوله موبؤه فحين انها معملتش كده مع إيطاليا او الصين نفسها او كوريا اللي هما موبؤين فعلا وده آن دل يدل علي آن الدول العربيه كلها مبتجيش الا بضرب الجزم وبيحبوا الدول الاعلي منهم وتخليهم يبوسوا الايادي	True Governmental Measure	Notifications or Measures
2229	1.25E+18	عاجل | «ليس قريبًا».. أخبار سيئة من «الصحة العالمية» حول علاج #كورونا https://t.co/cxniRgKqVt #المسافة_أمان https://t.co/bIHBaL6jJH	Irrelevant	Non Situational
2230	1.24E+18	الخوف من خوف الناس لا من #كورونا فخوف الناس إن طغى دفعهم لمسح أرفف المتاجر والأسواق والإمساك عن العمل والتجارة وهذا سيعطل حركة الإقتصاد التي تغذي معايشهم مما سيضيف على حمل الوباء حمل الخوف والجوع وهذا إن إستقر وظهر تبدد معه الأمن وإستوحشت الأنفس تشبثاً بغريزة حب البقاء	Causing Anxiety and Fear	Doubt Casting and Criticizing
2232	1.39E+18	وش المشكله في اخذ الجرعات انا اخذتها الثلاث والحين فيني كورونا بدون اعراض نهائيااااااااااا والسبب في اللقاح #الغاء_كافة_القيود	True Vaccine Info	Caution and Advice
2233	1.24E+18	أنا مع الحجر المنزلي صرت ما احب اتكلم مع حد بعد عالجوال.....	Irrelevant	Non Situational
2237	1.23E+18	أكدت وزارة "الصحة" , عدم وجود خطورة في التعامل مع الشحنات والطرود البريدية الواردة من الصين وغيرها من الدول التي يسري فيها فيروس كورونا الجديد. واستبعدت الوزارة في بيان لها , انتقال الفيروس عبر البضائع.	False Spread Method	Notifications or Measures
2241	1.24E+18	احلى شي ان الغبار وقت السماح بالتجول والجو الحلو وقت حظر التجول	Irrelevant	Non Situational
2246	1.24E+18	@hamza556519 3- كما أن مخاطر الإصابة بالفيروس الذي يسبب مرض (كوفيد-19) عن طريق طرد تم نقله وشحنه وتعرض خلال ذلك لمختلف الظروف ودرجات الحرارة، هي مخاطر ضئيلة.	True Spread Method	Doubt Casting and Criticizing
2247	1.25E+18	⚠️ العديد من الأندية الكبرى تواجه أزمات مالية ولا تقدر على دفع رواتب موظفيها، برشلونة على سبيل المثال اكثر الأندية عالميا من حيث العوائد بحاجة للتخلص من 3 نجوم كحد أدنى قبل عقد أي صفقة كبيرة وهذا دليل ان أزمة كورونا قد ألقت بظلالها على ميركاتو اللاعبين وخطط الأندية للتدعيم.	Irrelevant	Non Situational
2249	1.24E+18	السؤال اللولبي الذي يبطح نفسه 🤔 #السيسي_يقتل_المصريين_بكورونا #الجوكر_المصري https://t.co/ZgPxBmqofJ	Irrelevant	Non Situational
2251	1.26E+18	الرئيس ترامب وعلاج كورونا !! مؤشر داوجونز يقبع عند 22.000 نقطة، وفجآة يخرج الخبر العاجل على وسائل الاعلام بأن شركة جيلياد الطبية $GILD تعمل على تطوير علاج يبدو انه فعال وانهم يقومون بإجراء الاختبارات عليه، فيقز السوق الى23.000 نقطة على مدار أسبوعين بفعل التغطيات والترويج للخبر . https://t.co/H1acD9Rhz5	Irrelevant	Non Situational
2252	1.25E+18	السؤال الحالات هذي في الحجر عندهم الي فارضته الصحة ولا حالات من برى يعني ناس يروحون المستشفيات يكتشفون ان عندهم حالات ؟ ماهي معقوله الاجراء الاحترازيه ولا زال العدد يزوود !! https://t.co/xJdPxaDAdY	Irrelevant	Non Situational
2255	1.24E+18	#أسئلة_عن_كورونا 7- ما هي أهم طرق الوقاية؟ أهم طرق الوقاية من الفيروس هي البقاء في المنزل ومحاولة البعد عن أي تجمعات، ثم عدم المصافحة باليدين أو التقبيل نهائيًا، وغسل اليدين بالماء والصابون لمدة 20 ثانية على الأقل بشكل متكرر طوال اليوم، وعدم ملامسة الأنف أو الفم أو العين، والعطس.	True Prevention Method	Caution and Advice
2256	1.25E+18	الكل ينتظر علاج كورونا وعلاجه التصالح مع الله حتى يأمر الله جنوده بالرحيل (استغفروا ربكم انه كان غفارا ) أستغفر الله الذي لا اله الا هو الحي القيوم وأتوب إليه.....صباح الخير https://t.co/x2EGwX9ViK	Irrelevant	Non Situational
2257	1.24E+18	الصورة ان شاء الله تكون واضحة، لكن دي محلية هوبيي الفيها ووهان و سلسلة الاحداث المرت بيها، الخطوط البرتقالية هي الحالات العندها و اثبتت بالمعمل و الرصاصية هي الحالات الفعلية البتكون موجودة و دي اتحسبت بتَتبُع انو اي زول من المصابين بكون لاقى كم زول https://t.co/TVdqAWTpzs	Irrelevant	Non Situational
2260	1.24E+18	الحمدلله اني احب البر وان الجو هالأيام رهيب جداً يعني الحجر المنزلي ماراح يأثر ان شاء الله الله يرفع عننا هالبلاء بدون اضرار عاجلاً غير آجل	Irrelevant	Non Situational
2261	1.24E+18	@YKhgICGtoPMNcwM @kasimf إذا طالت معركة الاسلام في ادلب انكشف المنافقون الغربيون اكثر و جزع المنافقون العرب أكثر لهذا يقترض العرب ليمولوا قتل أخلص أهل السنة بسرعة لكن الروس يحبون دفء سوريا والايرانيون يحبون هواءها البحري الخالى من الكورونا #	Irrelevant	Non Situational
2262	1.25E+18	⭕️ #اوقات_كورونية : آخر تجليات عبقرية ترمب اقتراحه ب "حقن البشر بالمطهرات (المواد الكيماوية المستخدمة لتطهير الجسم من الخارج و السطوح من الجراثيم)، لتخليصهم من #فيروس_كورونا . هل عرفتم حجم العجز الذي يشعر به من يفترض انه رئيس اقوى دولة في العالم و حجم الغباء الذي يحكم هذا العالم؟ https://t.co/wrsmC3QRnQ	Fake Treatment or Cure	Notifications or Measures
2263	1.24E+18	أعراض #كورونا: إرتفاع درجة الحرارة السعال/الكحة التعب العام العطس ضيق التنفس وفي الحالات المتطورة والتي يجب أن تفحص في المستشفى يمكن للمرض أن يتسبب بالتهاب الرئة /صعوبة التنفس حضانة الفيروس(14-21 يوم) وقد يكون المصاب بدون أي أعراض #الحجر_المنزلي_واجب_وطني	True Symptom	Caution and Advice
2265	1.22E+18	سؤال: هل المضادات الحيوية تحمي من الإصابة وتعالج #فيروس_كورونا_الجديد؟ الجواب: لا، المضادات الحيوية لا تعمل ضد الفيروسات، تعمل فقط ضد البكتيريا. https://t.co/ARZduLTrma	Fake Treatment or Cure	Doubt Casting and Criticizing
2266	1.24E+18	🔻اجتماع اللجنة العليا للتعامل مع كورونا برئاسة معالي السيد وزير الداخلية، ومعلومات لـ #أثير تشير إلى مناقشة عدة توصيات منها: - إجازة للقطاعين العام والخاص - إغلاق جميع المنافذ البرية والجوية #فعاليات_الحجر_المنزلي	True Governmental Measure	Notifications or Measures
2269	1.23E+18	واكب على تعقيم يديك عند مصافحة الأخرين أو عند ملامسة الأشياء في الأماكن العامة. #نصائح_الوفاق #كورونا https://t.co/JHd1NOZB3r	True Prevention Method	Caution and Advice
2271	1.24E+18	عند السعال او العطس احرص على تغطية انفك وفمك بمنديل نظيف ثم ارم المنديل في سلة المهملات فورا، وان لم يكن لديك منديل استخدم الجزء العلوي من كمك وليس يدك .. #قطر #الدوحة #كوفيد_19 #فيروس_كورونا https://t.co/yLq8w29TQm	True Prevention Method	Caution and Advice
2272	1.25E+18	الاعلام يركز ع إيطاليا وإسبانيا وتتصدّر لنا عشرات التقارير والفيديوهات عن أزمة #كورونا عندهم . لكن هناك كارثة لدى بلد فقير جداً إسمه الإكوادور لدرجة مئات الجثث بالشوارع ومحد يدفنها.😪😪 #EcuadorCoronavirus https://t.co/beMYbACPiA	Causing Anxiety and Fear	Non Situational
2273	1.24E+18	لا يوجد دليل على أن تناول الموز يحمي الأشخاص من فيروس كورونا ( COVID-19). نوجه عناية الجمهور بأهمية عدم تداول أي معلومات لم تصدر عن الجهات المعنية الرسمية. #مركز_أبوظبي_للصحة_العامة #نحو_مجتمع_يتمتع_بالصحة_والسلامة #الصحة_العامة #كوفيد19 #كورونا #فيروس_كورونا https://t.co/AiLNFmsiPN	Fake Treatment or Cure	Doubt Casting and Criticizing
2275	1.23E+18	لا يُعرِّض استلام الطرود من الصين الناس إلى خطر الإصابة بفيروس كورونا المستجد. و أنَّ فيروسات كورونا لا تعيش لفترة طويلة على الأشياء، مثل الرسائل أو الطرود. في الوقت الحاضر، لا توجد أي بيّنة على أن الحيوانات المرافقة/الأليفة، مثل الكلاب أو القطط، قد تُصاب بفيروس كورونا المستجد	False Spread Method	Doubt Casting and Criticizing
2277	1.25E+18	@tarabet_rachid 😂😂😂😂 يعني ممكن لقاو فيها علاج كورونا	Irrelevant	Non Situational
2278	1.24E+18	الحمد لله والشكر وصلتنا كمامات امهات التچة تصنيع محلي من معمل بالحلة 👍 بارك الله بيكم	Irrelevant	Non Situational
2279	1.23E+18	العالم منشغل بمرض الكورونا بينما المرتزقة بلاهم الله بموجة كمونا كموم في الجوف ومارب!!	Irrelevant	Non Situational
2280	1.25E+18	العهر السياسي يتدخل في كل ما يعيب خصمه الجمهوريون يعيبون على ترمب حماسه لعقار كلوروكين المضاد للملاريا في علاج كورونا قاتل الله الاهواء	Fake Treatment or Cure	Doubt Casting and Criticizing
2281	1.25E+18	الشاب خالد بصحة جيدة في باريس وخبر وفاته زائف إليك تحقق مسبار👇 https://t.co/ihdkHjG4JH #آخر_الأخبار #CoronaVirusFacts #DatosCoronaVirus #كورونا #منصة_مسبار #حقائق_كورونا #كوفيد١٩ #COVID19 https://t.co/sYRf1uN9Kd	Statistics	Notifications or Measures
2282	1.25E+18	الوضع سيّء جدا في الاكوادور بسبب فيروس #كورونا، الجثث تنتشر على الطرقات لصعوبة دفتها video from guayaquil, ecuador. it’s really bad. #Covid_19 https://t.co/ymg34uEfbO https://t.co/Wsu9VsfeNZ	Causing Anxiety and Fear	Non Situational
2283	1.25E+18	ممثل الصحة العالمية بـ #مصر: التدخين يضع صاحبه فى مرمى الإصابة المؤكدة بـ #كورونا https://t.co/cbtFGerCnR https://t.co/1z5Iwxs21m	True Virus Origin and properties	Caution and Advice
2284	1.24E+18	#صوت_تفجير #شمال_الرياض #غرب_الرياض الحوثه فاهمين عنصر المفاجأة غلط فايروس كورونا وحظر تجول لايعني أبطال الدفاع الجوي نايمين (قل لن يصيبنا إلا ما كتب الله لنا)	Irrelevant	Non Situational
2285	1.24E+18	🛑 الصحة: #فيروس كورونا الجديد لا ينتقل عبر الهواء بل ينتقل عن طريق رذاذ العطاس أو السعال من شخص مصاب بالفيروس كما إنه ينصح بإتباع إرشادات الوقاية العامة والتي تنص على أهمية المداومة على غسل اليدين بالماء والصابون.✋🏻"	True Spread Method	Caution and Advice
2286	1.24E+18	حملة للتوعية ب كرونا بعدد من اللغات السودانية. 1- اقعد في البيت 2- غسل يدك بالصابون.	True Prevention Method	Caution and Advice
2287	1.24E+18	تحذير هام انتشرت شائعة ان بخار الماء الساخن يقضي على فايروس #كورونا عبر استنشاقه ان استنشاق البخار بكميات كبيرة يسبب الالتهاب الرئوي والسبب ان الرئة عند استنشاق البخار تتشبع بلبخار الذي يتحول الى ماء داخل حويصلات الرئة وأن وجود الماء في الرئتين هو أمر خطير يمكن أن ..يتبع https://t.co/uiUOCz3JTU	Fake Treatment or Cure	Doubt Casting and Criticizing
2288	1.24E+18	هل الصابون العادي يقاوم الفيروسات ؟ طريقة مفيدة لتوضيح أهمية غسل اليدين بالصابون بالنسبة للأطفال من خلال إجراء تجربة تظهر مدى سرعة تحرك جزيئات الفلفل الأسود التي تعمل كالفيروس التاجي (كوفيد-19) بمجرد أن يغسل الطفل يديه بالصابون. #فيروس_كرونا #كوفيد_19 #CODVID19 . https://t.co/gf2tLloCua	True Prevention Method	Caution and Advice
2290	1.24E+18	#عاجل | مراسل #الجزيرة: الخطوط الجوية العراقية تقرر وقف رحلاتها المباشرة مع لبنان ووقفا جزئيا لرحلاتها إلى الأردن #جريدة_الراية #فيروس_كورونا_المستجدّ https://t.co/Oj7MWUg0aR	True Governmental Measure	Notifications or Measures
2292	1.24E+18	#ترمب: ننسق مع دول الجوار ونبذل مجهودات كبيرة لمواجهة تفشي #كورونا #كورونا_المستجد #صحيفة_مكة https://t.co/6pBjr6hGdh https://t.co/ANiRG7nbVX	True Governmental Measure	Notifications or Measures
2293	1.24E+18	#الوقايه_من_كورونا -تجنب المصافحة البدء بوالديك وكبار السن حتى لاتنقل لهم العدوى.. -عند دخولك المنزل غسل يديك حتى لانتقل العدوى لداخل المنزل بلمس مقابض الابواب والاسطح. https://t.co/fGOD3hM4Kt	True Prevention Method	Caution and Advice
2294	1.25E+18	الروضان: الحكومة سلمت مخزون الكمامات الطبية إلى «الصحة» لكون العاملين بها أكثر عرضة للاصابة بـ "كورونا" https://t.co/7zOWxy3abj https://t.co/eQZ8e7zmBD	True Prevention Method	Caution and Advice
2296	1.25E+18	مضادات للفيروسات والالتهابات وبلازما المتعافين.. قائمة بأدوية عديدة دخلت التجارب السريرية لعلاج #كورونا #العربية #أن_تعرف_أكثر https://t.co/mzk5nr98ql	Fake Treatment or Cure	Doubt Casting and Criticizing
2297	1.25E+18	الصحة العالمية تدرج لقاحاً روسياً على قائمة اللقاحات الواعدة في علاج كورونا https://t.co/DXlTQmu7FBالصحة-العالمية-تدرج-لقاحاً-روسياً-على-قائمة-اللقاحات-الواعدة-في-علاج-كورونا https://t.co/CxZ0rTXk1V	Irrelevant	Non Situational
2298	1.25E+18	أول الاطباء ببريطانيا اول من قام لعلاج كورونا مسلمين https://t.co/OCnhDClyhP	Irrelevant	Non Situational
2300	1.24E+18	الصين تنشر صور لمستشفى في مدينة ووهان لاغلاق المستشفى وتعافي كل المرضى من كورونا إذا صحيح نقول الحمدلله بس العالم أخذ مقلب لن ينساه 😷😷😷😷 https://t.co/QPCgBiCEvC	True Governmental Measure	Notifications or Measures
2301	1.25E+18	3 بمناهضتها للعدوان وجعلتهم يكتبون بأسلوبهم ما يخدم أجندتهم ؛ وزارة الصحة ومنظمة الصحة العالمية تؤكد خلو اليمن من فيروس كورونا والعميقين مصممين ان الفيروس قد دخل وقد مات كذا شخص في مستشفى كيت و...الخ ؛ اخوتنا السذجه العاملين انفسهم عميقين ومؤثرين شغل العلبه الفول اللي برأسك قليل	Irrelevant	Non Situational
2302	1.24E+18	#اللهم_البشارات في أزمة مثل فيروس كورونا، من المرعب تصور مصير السجناء الذين يعيشون في سجون بلا تهوية أو شمس أو أبسط معايير النظافة. بالإضافة لغياب تام لأي رقابة مستقلة. لو انتشرت كورونا في السجون كيف سنعرف إلا بعد إصابة المئات وربما الآلاف؟ #العفو_عن_سجنا_الحق_العام	True Spread Method	Caution and Advice
2303	1.24E+18	احلي اسبوعين هتاكل فيهم في حياتك ( اسبوع الجواز - اسبوع الكورونا) 😂😂😂	Irrelevant	Non Situational
2304	1.24E+18	الساعة 1 بتوقيت مكة: البريميرليج يعلن لعب جميع مباريات هذه الجولة في توقيتها الساعة 1:17 بتوقيت مكة: ارسنال في بيان رسمي يعلن تعرض أرتيتا لفيروس كورونا الساعة 1:40 بتوقيت مكة: البريميرليج يعلن في بيان رسمي وفي ضوء تعرض أرتيتا للفيروس عن عقد اجتماع طارئ في الغد ساعة جنونية 😰 https://t.co/DatK4aNpSH	Irrelevant	Non Situational
2305	1.24E+18	WuHan Hot Dry Noodles丨武汉热干面丨4K UHD丨小喜XiaoXi丨Cheer Up, Wuhan! 武汉加油！ https://t.co/Ab0KZrwsSF via @YouTube بعيد عن الكورونا و الطب و المختبرات .. صاحب القناه جامع بين حرفتين حلوه النجاره و الطبخ و النتائج جميله عيشوا الجو معايا 🥰🥰 #كورونا #صحة	Irrelevant	Non Situational
2308	1.25E+18	في ولاية #شيكاغو بـ #أميركا نصائح النبي محمد صلى الله عليه وآله وسلم عن التعامل مع الأمراض المعدية وكيفية الوقاية منها تزين لافتة إعلانات «لا تغادروا الأماكن الموبوءة ولا. تزورها».. . #الكويت #نيشان_نيوز #بكم_نفتخر #فيروس_كورونا #كورونا #StayAtHome https://t.co/zMZzhBda4d	True Prevention Method	Caution and Advice
2310	1.24E+18	6 صور "صادمة" بتقنية متطورة تظهر أهمية غسل اليدين جيداً لمواجهة #فيروس_كورونا والاختلافات الواضحة بين قبل الغسل وبعد 6 ثوان ودون صابون وبعد 30 ثانية بالماء والصابون حسب توصية #منظمة_الصحة_العالمية #صحة #كورونا_الجديد #CoronaVirusUpdate #coronavirus #كوفيد_19 #الصحة https://t.co/bhwMpQNchq	True Prevention Method	Caution and Advice
2311	1.25E+18	الاطباء لاينصحون بالحجر الصحي او لزوم البيوت فقط في مواجهة #كرونا بل ينصحون بالتركيز كذلك على تناول الفواكه مثل (البرتقال،والليمون )والورقيات يوميا التي تعطي الجسم مناعة قوية -مع النظافة - ضد الفايروسات ؟	Fake Treatment or Cure	Doubt Casting and Criticizing
2312	1.25E+18	@Poet_Hassan1 اهلا يا حسن ده حسابى التالت...😄 دوا ناشرين ان اليابان اكتشفته لعلاج كورونا وهو موجود من زمان ف مصر لعلاج السل وامراض الصدر ده👎 https://t.co/iPU5nzY2mZ	Fake Treatment or Cure	Non Situational
2316	1.25E+18	التدخين و #كورونا ثنائي خطير التدخين عامل قوي في رفع خطر الوفاة عند الاصابة ب #كوفيد١٩ حتى عند المصابين من فئة الشباب، كما انه عامل قوي في المضاعفات الأخرى كالفشل التنفسي و الحاجة للتنويم في العناية المركزة.	True Symptom	Caution and Advice
2317	1.25E+18	ترمب : اذا كانت المطهرات تقتل الفيروسات، فـ لماذا لا نجد طريقة نحقن بها الناس حتى يتعافوا من فيروس #كورونا 🤣🤣🤣 https://t.co/ulVcjtsPgA	Fake Treatment or Cure	Doubt Casting and Criticizing
2320	1.24E+18	كورونا والرضاعة الطبيعية ،يمكن للأم مواصلة تقديم الرضاعة الطبيعية بينما تلتزم بجميع الاحتياطات الضرورية من غسل اليدين(مذكوره بالأسفل). وإذا كانت الأم مريضة بشدة، فيجب تشجيعها على ضخ الحليب وتقديمه للطفل في كوب نظيف وفي الوقت نفسه الالتزام بأساليب الوقاية نفسها. المصدرWHO #كورونا https://t.co/eDKEsR8EVd	True Prevention Method	Caution and Advice
2321	1.24E+18	السلام عليكم في ظل الحجر المنزلي وحظر التجوال عندي شغف وحب للبرمجة وابغى ابداء اتعلم تطبيقات الجوال وش اللغة او المنصة اللي تنصحوني اتعلمها ؟ @PrograminLovers 🌹	Irrelevant	Non Situational
2323	1.24E+18	إن رباً سبحانه يبدل نور النهار بظلمة ، و صفاء الجو إلى غُبرة في ثواني معدودة ، لقادرٌ على أن يبدل حالك من حزن إلى فرح و من ضيقٍ إلى فرج .#فيروس_كورونا https://t.co/RMtV86F5Nw	Irrelevant	Non Situational
2324	1450994419	#بنديرة| #الكويت تشتري عقار «باكسلوفيد» أول دواء لعلاج «#كورونا» بـ 9 ملايين دولار https://t.co/p9socYcnrD	True Treatment or Cure	Caution and Advice
2326	1.24E+18	🔹 تجنب المصافحة والإتصال المباشر مع الأشخاص وخل السلام بالعين . #معا_للوقاية_من_كورونا #كرونا_السعودية #كورونا_الجديد https://t.co/JYQKhEKfoz	True Prevention Method	Caution and Advice
2329	1.22E+18	اعلنت الصين الاسبوع الماضي عن بناء مستشفى جديد بسعة ١٠٠ سرير في ووهان خلال ١٠ ايام فقط. فيديوا يوضح مراحج تطور المشروع #فيروس_كورونا https://t.co/g8ybAl3zu8	True Governmental Measure	Notifications or Measures
2330	1.24E+18	@abdelrhman_mo11 @i_Abdelnaserr إنها الصورة من ووهان قبل نحو أسبوع. المريض على السرير عمره 87 سنة وهو كان مريضا شديدا. في ذلك اليوم اصطحبه الطبيب الشاب إلى مبنى آخر لإجراء فحصCT وكانت غروب الشمس جميلة. لم يخرج الرجل العجوز منذ أسابيع، فتوقف الطبيب السرير وشاهد غروب الشمس معه لحظة.	Irrelevant	Non Situational
2331	1.24E+18	السرطان والتدخين وحوادث الطرق والملاريا تقتل أكثر بكثير من فيروس #كورونا الجوع،وهو وباء من صنع الإنسان،يقتل أضعافا مضاعفة الحروب والصراعات المسلحة والارهاب تقتل أكثر بكثير لكن لا يتوقف العالم عند أي منها بل يكاد ينساها ربما عن عمد وباء الاستبداد يقتل أمما وليس أفرادا	Irrelevant	Non Situational
2332	1.26E+18	انا من الشباب إذاً انا لدي مناعه ضد #الكورونا هذا كلام خاطئ يمكن للفيروس أن يصيب كل الأعمار ويمكن أن يضعك بالمستشفي لأسابيع و يمكن ان يقتلك حتي اذا لم تكن تعاني من أي مرض قد تكون الخيارات في اتخاذها هي الفرق بين الحياةوالموت حديث دكتور @DrTedos #طلاب_الثانوية_بتتفيروس	True Virus Origin and properties	Caution and Advice
2335	1.24E+18	١- اعلان حال الطوارىء ٢- اقفال كل المعابر الجوية والبرية والبحرية ٣-استقالة وزير الصحة ٤- تأمين فحص الكورونا مجاناً من قبل الدولة اللبنانية #Corona	True Prevention Method	Caution and Advice
2337	1.24E+18	قد يكون للثوم نكهة لذيذة، لكنه لا يقي من #فيروس_كورونا_المستجدّ. 🚫لا تنشروا الشائعات 🚫 إن المعركة ضد #كوفيد_19 تُلزمنا أيضاً بالتصدي للمعلومات المضللة. #تبادل_المعلومات #تبادل_المعرفة https://t.co/ergw06SvNA	Fake Treatment or Cure	Doubt Casting and Criticizing
2338	1.24E+18	هل المضادات الحيوية تعتبر علاج لفيروس كورونا المستجد❓ هذه المعلومة غير صحيحة حيث ان المضادات الحيوية خاصة فقط لمحاربة البكتيريا وليس لديها أية فاعلية ضد الفيروس بشكل عام.	Fake Treatment or Cure	Doubt Casting and Criticizing
2339	1.24E+18	اتصلت بي صديقتي بسنت تطمن علي أخباري .. سألتها سؤال هو ربنا غضبان علي البشرية جمعاء وقفل في وجوهنا جميعا باب الجوامع والكنائس والمعابد والكعبه والفاتيكان ..هو ربنا بيوصل رسالته من خلال وباء؟؟ ردت بوسي: ياتري ممكن نتقابل يوما ما..ثم ودعتني	Irrelevant	Non Situational
2344	270000000	دواء "باكسلوفيد" المضاد لفيروس كورونا (كوفيد-19) #حماية_والتزام #كلنا_فريق_البحرين https://t.co/LPVBjxXroh	True Treatment or Cure	Caution and Advice
2345	1.25E+18	@Drbaselalsabah معالي وزير الصحة د. باسل الصباح هل هذا الخبر صحيح ؟ وهو علاج #كورونا https://t.co/9bPab0rToN	Irrelevant	Non Situational
2346	1.25E+18	أخبار مصر اليوم.. الصحة: بدء تصنيع 200 ألف عبوة من عقار "كلوروكوين" لعلاج كورونا https://t.co/4KIF3QCNBe	Fake Treatment or Cure	Doubt Casting and Criticizing
2347	1057850227	سواء كنت قد اخذت اللقاح أم لا، قومي بإجراء الفحوصات على الفور إذا كنت تشعرين بأي عارض من أعراض فيروس كوفيد-١٩. #NTCCP #Pregnancy #PregnantLife #Covid19 #coronavirus @UNFPALebanon https://t.co/peuc6SrYS4	True Vaccine Info	Caution and Advice
2348	1.24E+18	الأخبار المتداولة عن إصابة الشيخ محمد بن زايد بفيروس #كورونا أعتقد أنها غير صحيحة ، ولكن كمية الشماتة التي لاحظتها على هذا الخبر بين العرب من المحيط إلى الخليج استفتاء حقيقي على اتساع مخيف لمستوى الكراهية الذي حصدته #الامارات لدى الشعوب العربية في ظل قيادته.. #يحدث_الآن	Hate and Exclusion	Non Situational
2349	1.25E+18	غضب كبير بين الأفارقة في #الصين بسبب عنصرية السكان المحليين واتهامهم بنشر فيروس #كورونا حيث تم طردهم من منازلهم ومن الأحياء التي يسكنونها	Hate and Exclusion	Non Situational
2350	1.24E+18	@CareemCare السلام عليكم ايش المهزله بالعملاء انا طالب من Careem NOW العصر طلعلي استلام المندوب الطلب تركت الجوال ورحت مشوار وخليت أخي الصغير يستنى الطلب ارجع احصل تم الغاء الطلب وانا كنت صائم و منتظر الفطور اذن المغرب ما اقدر اخرج في وقت حظر التجول ايش هذا الاستهتار https://t.co/TkRXePNqBW	Irrelevant	Non Situational
2352	1.24E+18	https://t.co/yu2vP5mwTJ كالعادة، التدخين بيزود المضاعفات واحتمالية الوفاة من فيروس كورونا أضعاف كتير، ربنا يعافي كل الناس من التدخين وقرفه يارب.	True Symptom	Caution and Advice
2354	1.24E+18	#الأردن يعلق الرحلات الجوية مع #مصر لمنع وصول #كورونا… الله أبعد عنا وباء كل دولة ووباء كل طاغية وديكتاتور…	True Governmental Measure	Notifications or Measures
2356	1.24E+18	ي وان ميركل تترجاهم عشان يعطونها منه 😂😭😂😭😂 يخربيتكم على هالكذبه الفاشله هذي ، عجزوا العرب ينجحون بحياتهم قالوا خل نكذب مافي غيره نقدر نرفع انفسنا 🤣🤣🤣🤣🤣 الفيديو برعاية ( الأخونجيه) https://t.co/dmJFjSY1vA	Irrelevant	Non Situational
2357	1.25E+18	الغارديان : خبراء يحذرون من وصفة ترامب لعلاج كورونا https://t.co/D5ONrsSpgG	Fake Treatment or Cure	Caution and Advice
2358	1.24E+18	الفرق بين الانفلونزا وال كورونا ان علاقة كورونا بالرئتين (السعال) اضافة الى الحمى اكثر من الانفلونزا التي تتميز بالرشح واحتقان الحلق. إجراءات الوقاية هي نفس الاجراءات في الحالتين، وإذا كان لديك شك حاول ان تجعل الطبيب يقوم بالتشخيص.	True Symptom	Caution and Advice
2363	1.24E+18	@SaudiNews50 الا الآن مافهمت ليش يهربون من العزل ؟ ترى بيعالجونك مو يذبحونك	Irrelevant	Non Situational
2365	1.24E+18	في الوقت اللي الصين أعلنت رسميًا السيطرة على فيروس "كورونا"، طبعًا بالأبحاث والعلم، إحنا لسه بنقول للناس إن الوضوء بيقتل الفيروس! https://t.co/j9tci4akuB	Irrelevant	Non Situational
2366	1.24E+18	السلام عليكم ورحمه الله وبركاته ارجو من معالي وزير الصحه ان يلزم جميع البنوك والدوار الحكومية والمنافذ البريه والبحرية والجوية ان يتم تامين معقمات في مقراتهم للمراجعين وايظن الصرافات التابعة للبنوك حيث انه كثير من المواطنين يستخدم الصرافات في الشوارع https://t.co/rEEqMR7vi7	True Prevention Method	Caution and Advice
2372	1.24E+18	22-يتوقع الخبراء الآن سعرًا سلبيًا للنفط مع نفاد مساحة التخزين في العالم. فلماذا لا يتراجع الدولار الأمريكي؟ الجواب هو أن الدولار الأمريكي لا تسيطر عليه الولايات المتحدة. هناك العديد من الدول التي تنتج الدولار الأمريكي ، بما في ذلك الصين واليابان وإندونيسيا.	Irrelevant	Non Situational
2373	1.23E+18	لا تقضي المضادات الحيوية على الفيروسات، بل تقضي على الجراثيم فقط. حتى تاريخه، لا يوجد أي دواء محدد مُوصى به للوقاية من فيروس كورونا المستجد-2019 أو علاجه. #منقول	Fake Treatment or Cure	Doubt Casting and Criticizing
2378	1.24E+18	العراق يسجل أول حالة وفاة بسبب فيروس الكورونا في مدينة السليمانية. #الجورنال https://t.co/5XGIU0XKGo	True Symptom	Non Situational
2379	1.25E+18	العالم لوك مونتانييه وهو حائز على جائزة نوبل للطب يؤكد خروج #فيروس_كورونا من مختبر صيني في ووهان https://t.co/Ag4iIEu6J3	Conspiracy Theory	Doubt Casting and Criticizing
2380	1.27E+18	@Saudi_FDA هل تعلم هيئة الغذاء والدواء التي صرحت بمأمونية لقاح فايزر انه شهدت شهادة امام الله والخلق بأن اليهودي ابن الهولكوست والمكرم بجائزة جنيسيس(نوبل الاسرائيلية) رئيس شركة فايزر صنع لقاح امن صالح للمسلمين وابنائهم. وان ثقة هيئة الغذاء في اليهودي ابن اسرائيل ثقة كاملة في صحتنا ! https://t.co/wUaef7AjRm	True Vaccine Info	Caution and Advice
2381	3215996722	@ghaza_l998443 صباحك صحة بشكل عام يعتبر لقاح فيروس كورونا آمن ويحمي من المضاعفات الشديدة والوفاة من كوفيد-19،وقد تشمل الأعراض الجانبية الشائعة بعد تلقي اللقاح: - الشعور بالتعب والتوعك والصداع - ألم في موضع الحقن - آلام في العضلات - ارتفاع درجة الحرارة ورعشة بالجسم -1	True Vaccine Info	Caution and Advice
2382	1.23E+18	وزارة الصحة: الثوم لا يحمي من فيروس كورونااضافه رد البيان ذكرت وزارة الصحة ووقاية المجتمع على حسابها الرسمي في موقع تويتر، أنه لا يوجد دليل علمي على أن تناول الثوم يحمي من فيروس كورونا المستجد. https://t.co/Oth1dUNhX5 https://t.co/lLrfmQb9G8	Fake Treatment or Cure	Notifications or Measures
2383	1.24E+18	الحقيقة التي لا نستطيع أن ننكرها هي أنه يوجد مرض أخطر من كورونا ألا وهو الجوع و علاجه متوفر و بكثرة وهو الطعام لاكننا لم نحرك ساكنا لمكافحته و القضاء عليه تبا لهذا العالم المنافق الصور من اليمن https://t.co/bk9PA5OHf3	Irrelevant	Non Situational
2386	1.24E+18	@Saudi_Aramco #أرامكو_السعودية تطبق أعلى معايير الجودة و السلامة .أعتقد اذ لزم الأمر سوف تتخذ الاجراء الازم #ارامكو شركة لها الحصه الأكبر في اقتصاد الدوله من غير المنطق ان تقوم بايقاف جميع معاملاتها وهي تستطيع اخذ الحيطة بعدم تفشي المرض وحريصة كل الحرص على ذالك لان سمعة #ارامكو من سمعة الدولة	True Governmental Measure	Notifications or Measures
2390	1.25E+18	حط في بالك أن المضادات الحيوية لا تقضي على اي نوع من أنواع الفيروسات ❗ #الوقاية_من_كورونا #فيروس_كورونا #Covid19… https://t.co/io9tSqYB5A	Fake Treatment or Cure	Doubt Casting and Criticizing
2391	1.24E+18	#نقاش_علمي للمتخصصين في مجال علوم الأحياء الدقيقة والفيروسات من المعلوم أن ارتفاع حرارة الجسم سلوك مناعي عند إصابة الإنسان بفيروس ،يساهم في الحد من معدل تكاثر الفيروس بالجسم،حتى القضاء عليه وطرده من الجسم . السؤال: هل ارتفاع حرارة الشمس تساهم في قتل فيروس كورونا خارج الجسم ؟	Irrelevant	Non Situational
2393	1.25E+18	#عاجل بيان لجنة البحوث الفقهية في جلستها الطارئة اليوم بشأن تداعيات #فيروس_كورونا ومدى تأثيره على صيام شهر #رمضان https://t.co/HfZUCL4aoB	Irrelevant	Non Situational
2395	1.24E+18	#شكرا_الدفاع_الجوي هذا حال المواطن اليمني مع الحجرالصحي وانتشارفيروس كورونا بالعالم وتحت الحكم الجائرلمليشيا الحوثي المجرمة ماذا قدم الحوثي لليمن سوى الخراب والتدمير والقتل والتشريدوالجهل والتخلف؟ بعدهذاكله هل يستحق أن يحكم اليمن؟ كان يجب على شرفاءاليمن أن يقفوا ضده صفا واحدا https://t.co/L7oXzPtpHk	Irrelevant	Non Situational
2396	1.24E+18	إيلاف جروب للخدمات العامة وصيانة المكيفات الهواء وأنظمة معالجة المياه تعقيم الخزانات المياه المدارس والمستشفيات والفلل Office: +971 656 56111 Mobil: +971 506 457699 E-mail: ealafgroup.info@gmail.com https://t.co/x6wDMJffpx	Irrelevant	Non Situational
2398	1.23E+18	س. من الأكثر عرضة للإصابة بفيروس كورونا المستجد؛ كبار السن أم صغار السن؟ ج. يمكن أن يصاب الأشخاص من جميع الأعمار بفيروس كورونا المستجد. ولكن قد يكون كبار السن والمصابون بالربو أو السكري أو أمراض القلب هم الأكثر عرضة للإصابة بمرض وخيم حال التقطوا العدوى بفيروس https://t.co/pt9FifmEoR	True Virus Origin and properties	Caution and Advice
2399	1.24E+18	إصابة اللاعب باولو #ديبالا بفايروس #كورونا المستجد (كوفيد-19). إليك تحقق فريق #مسبار 👇 https://t.co/WTWrua2ply… https://t.co/pda9QV4rmH	Statistics	Non Situational
2400	1.24E+18	@Ammarelsawy13 احا ده الكورونا عملها و انا لسه معملتهاش😢	Irrelevant	Non Situational
2402	1.23E+18	لارتداء الكمامة طريقة واحدة ⚠️ الجهة البيضاء تغطي الأنف والفم وتبقى الجهة الزرقاء إلى الخارج #CoronaVirusFacts… https://t.co/KwkMbM5PzQ	Irrelevant	Non Situational
2403	1.25E+18	@llaa_2000 @xihiv9 اجل لي انتشر الوباء عندهم لانهم يصرفوا لهم ادويه ويفلتوهم بس التامين مايغطي علاج كورونا	Irrelevant	Non Situational
2405	1.24E+18	متى استخدم الكمامة؟ تشكو من أعراض تنفسية(مثل العطاس و السعال) تعتني بشخص لديه أعراض تنفسية #وعينا_عن_كورونا @kau_HAC	True Prevention Method	Caution and Advice
2407	1.24E+18	يعجبني في #كورونا_الجديد أنه خطير على المدخنين والمدخنااااات ☠️☠️☠️👻👻👻	True Virus Origin and properties	Non Situational
2408	1.24E+18	#تعليق_الدراسة 📌 قطاع التعليم هو المستفيد بعكس القطاع الصحي: -اليوم الوطني المعلمين إجازه -الأعياد العاديه المعلمين اجازه -الجو برد او امطار او غبار المعلمين اجازه -فايروس كارونا المعلمين اجازه ♦️انا ما أحسدهم بس أعطي العاملين بالصحه مردود مالي بسبب الخطر عليهم😱 @tfrabiah https://t.co/IGUeqccLy8	Irrelevant	Non Situational
2409	1.24E+18	الجيش الكويتي: استكمالاً لدور القوات المسلحة في دعم جهود الدولة لمواجهة خطر إنتشار فيروس كورونا المستجد، وتسهيلاً منها في عملية نقل شحنات الكمامات الوقائية، فقد وصلت مساء اليوم الدفعة الثانية من هذه الشحنات على متن طائرة للقوة الجوية الكويتية https://t.co/IIgagA3kfe	True Governmental Measure	Notifications or Measures
2411	1.24E+18	وتشتد حدة المرض لدى شخص واحد تقريباً من كل 6 أشخاص يصابون بعدوى كوفيد-19 حيث يعانون من صعوبة التنفس. وتزداد احتمالات إصابة المسنين والأشخاص المصابين بمشكلات طبية أساسية مثل ارتفاع ضغط الدم أو أمراض القلب أو داء السكري، بأمراض وخيمة.	True Symptom	Caution and Advice
2412	1.24E+18	@wo77ow البحرين وضعها مثل السعوديه ما عندنا طيران مباشر بينا وبين ايران واللي ياو ما علموا الا عقب ما اعرفوا ان واحد صادته الكورونا عندنا .. واعتقد ايران ما تختم على الجوازات ☹️	Irrelevant	Non Situational
2416	1.25E+18	بدء تحضير "بلازما مناعية" لعلاج #كورونا في #الكويت https://t.co/sRl8QlTAZN https://t.co/qnlY4ycVJM	Fake Treatment or Cure	Doubt Casting and Criticizing
2417	1.25E+18	⛔القاعده 2: داخل أجسام المرضى : سيموت الفيروس في مدة تتراوح بين 7 إلى 30 يوم، إما بمناعة الجسم و إما بموت الجسم. 🌀الخلاصة: إذا قطعنا العدوى، ينقرض الفيروس في 30 يوم على الأكثر. وزارة الصحة اليوم تقلك شد دارك لتثبيت فرضية الصفر (00) عدوى يتبع 👇👇🌹	True Virus Origin and properties	Caution and Advice
2418	1.24E+18	لا يُعرِّض استلام الطرود من الصين الناس إلى خطر الإصابة #فيروس_كورونا_المستجدّ #فيروس_كورونا #فيروس_كورونا_الجديد وحسب تحليل أجري مسبقًا، أنَّ #فيروس_كورونا لا يعيش لفترة طويلة على الأشياء، مثل الرسائل أو الطرود.#صحة #الاسره #جمعية_الأرشاد_الأسري_والنفسي	False Spread Method	Caution and Advice
2420	1.25E+18	التدخين و فيروس #كورونا_الجديد (#كوفيد_19) https://t.co/fKJEQwz4UH	Irrelevant	Non Situational
2422	1.25E+18	استخدام المضادات الحيوية ليس له أي تأثير على الڤيروسات عمومًا وليس الكورونا فقط، حيث أن استخدام المضادات الحيوية يجدي مع البكتيريا فقط. #كورونا #فيروس_كورونا #الجرعة_اليومية_من_العلوم #شاركنا_الشغف_بالعلم #DDS https://t.co/agSha02hkn	Fake Treatment or Cure	Doubt Casting and Criticizing
2423	1.23E+18	الغبار ما يقتل الفيروسات ومنها فيروس كورونا الغبار ما يقتل الفيروسات ومنها فيروس كورونا الغبار ما يقتل الفيروسات ومنها فيروس كورونا ان شاءالله المعلومه وصلت ؟؟؟ الغبار ممكن ينشر الفيروسات وشكرا أرجوكم وقفوا التأليف 😷	False Prevention Method	Caution and Advice
2424	1.25E+18	الإقلاع عن التدخين يمكن أن يكون له تأثير إيجابي فوري تقريباً على وظائف الرئة والقلب والأوعية. إليك في الرابط التالي… https://t.co/xjfbmtYskz	Irrelevant	Caution and Advice
2425	1.24E+18	البرفيسور عادل المقرن بالمدينة الطبية في جامعة الملك سعود: 80% ممن يصابون بـ #كورونا المستجد إصابتهم ستكون خفيفة ولا تحتاج سوى رعاية منزلية، وتعزيز المناعة بالغذاء الصحي والنوم الكافي، وتجنب الهلع والقلق، والالتزام بتعليمات الجهات الصحية أهم ما يمكن فعله لمواجهة هذا الوباء. https://t.co/LbMolzZ3Ui	True Symptom	Caution and Advice
2426	1.24E+18	طرق الوقاية من فيروس #كورونا Covid-19 يمكن اختصارها في عدد من الخطوات:- 1- غسل اليدين بالماء والصابون بانتظام 2- تغطية الفم والأنف عند الكحة والعطاس 3- طهي اللحوم والبيض جيدًا 4- تجنب الاتصال المباشر بشخص تظهر عليه أعراض المرض	True Prevention Method	Caution and Advice
2427	1.24E+18	الرقي في أبهى صورة كراسي ، تعقيم دوري وإلتزام سوبرماركت الحارة ، أم السماق-عمان ... https://t.co/P7CsRzrlXU	True Prevention Method	Caution and Advice
2428	1.24E+18	💊 لا تقضي المضادات الحيوية على الفيروسات، بل تقضي على البكتيريا فقط. 🧪 لا يوجد حتى يومنا هذا لقاح ولا دواء محدد للوقاية من فيروس كورونا أو علاجه للاطلاع على الحقائق قم بزيارة موقعنا: https://t.co/YDU9Ykzrpl *نقلاً عن منظمة الصحة العالمية @WHO #فيروس_كورونا #coronavirus	Fake Treatment or Cure	Doubt Casting and Criticizing
2429	1.25E+18	⚠️ما حقيقة إعلان منظمة الصحة العالمية سورية بلداً ناجياً من انتشار فايروس #كورونا خلال ثلاثة أسابيع؟ إليك تحقق فريق #مسبار 👇 https://t.co/LzWrltnnJj #CoronaVirusFacts #DatosCoronaVirus #منصة_مسبار #حقائق_كورونا #كوفيد١٩ #COVID19 #عاجل https://t.co/o5ue8XWbRa	Statistics	Notifications or Measures
2430	1.25E+18	https://t.co/7vwbl9ckpz Algeria في الإكوادور جثث تلقى في الشارع مثال حيّ على وحشية كورونا https://t.co/Jnkxr1gxyl A… https://t.co/ITxGlh4FfG	Causing Anxiety and Fear	Non Situational
2431	1.25E+18	#اخبار_العالم (شبكة شايفك : الإمارات.. 150 إصابة جديدة بكورونا وحالتا وفاة) - أعلنت وزارة الصحة ووقاية المجتمع اليوم عن رصدها 150 حالة إصابة جديدة بـ"كورونا المستجد" المعروف بـ"كوفيد-19"، وحالتي وفاة. وقالت ... تفاصيل اكثر https://t.co/QIhyLC6aHx -------------------	Statistics	Notifications or Measures
2432	1.24E+18	5. دعونا ننظر الى العالم قبل جائحة كورونا من الناحية البيئية بتمعن وكيف كان العالم يعاني من التلوث البيئي بشتى أنواعه سواء كان تلوث الهواء او تلوث المياه السطحية او الجوفية او او تلوث الأنهار والبحار ، وكذلك التلوث بالنفايات الصناعية وغير الصناعية والنفايات البلدية	Irrelevant	Non Situational
2435	1.23E+18	الجوع يقتل ضعف ما يقتل فيروس كورونا. اين انتم يا حكام العرب	Irrelevant	Non Situational
2436	1.24E+18	كورونا ميفرق بين رئيس حكومه وبين فقير ، تم الإعلان عن إصابة رئيس الوزراء البريطاني بوريس جونسون بفايروس كورونا #خليك_بالبيت_ورتل_القرآن https://t.co/MXLqgQvqjO	Statistics	Non Situational
2437	1.24E+18	قناة DW العربية/ ما علاقة التدخين ب #فيروس_كورونا_المستجدّ؟. هل المدخنون أكثر عرضة للإصابة؟ https://t.co/M2yQsCtw7v عبر تطبيق نبض https://t.co/B0iyrHBmp3	Irrelevant	Non Situational
2438	1.25E+18	المضادات الحيوية فعّالة في الوقاية من فيروس كورونا أو علاجه! المعلومة غير صحيحة لأن المضادات الحيوية لا تقضي على الفيروسات و لكن تقضي العدوى الجرثومية. فلا ينبغي استعمال المضادات الحيوية كوسيلة للوقاية أو علاجه. إلا وفقاً لتعليمات الطبيب #متصدقش #فيروس_كورونا #الكونسلتو https://t.co/3jOifJ7BZN	Fake Treatment or Cure	Counter Rumors
2439	1.24E+18	باحث امريكي يقول: ان عدد الارواح التي سيتم إنقاذها جراء انخفاض معدلات التلوث في الصين أكثر 20 مره من عدد الارواح التي فُقدت نتيجة لفيروس كورونا حيث أدى إغلاق المصانع بسبب فيروس كورونا الى انخفاض تلوث الهواء بنسبة كبيرة🤔 رب ضارة نافعة ..سبحان الله	Irrelevant	Non Situational
2441	1.24E+18	#فيروس_كورونا لا ينتقل عبر الهواء .. ولكن عبر الرذاذ لذا ضع مسافة بينك وبين كل شخص الهند وضعت بين كل شخص وآخر مسافة ولكن بطريقة جميلة 👌🏻🇮🇳 https://t.co/WDaa7iQ0U1	True Spread Method	Doubt Casting and Criticizing
2443	1.25E+18	هل ينقل البعوض العدوى؟.. 5 شائعات عن فيروس #كورونا #وقاية_وأمان #Covid_19 https://t.co/ARgfDisRSe	False Spread Method	Doubt Casting and Criticizing
2445	1.24E+18	قناة DW العربية / ما علاقة التدخين ب #فيروس_كورونا_المستجدّ؟. هل المدخنون أكثر عرضة للإصابة؟ - عبر نبض @NabdApp https://t.co/d8gThp6H13	Irrelevant	Non Situational
2447	8.73E+17	الاتحاد الأوروبي هيتخلص من 55 مليون جرعة من لقاحات كوفيد-19 مع نهاية فبراير عشان تاريخ الصلاحية، في حين انه اتبرع لأفريقيا ب 30 مليون جرعة فقط https://t.co/agNwwL4KWG	True Vaccine Info	Notifications or Measures
2448	1.25E+18	البرازيل: عدد الحالات "مقلقة للغاية"! قال وزير الصحة لويز هنريك مانديتا إن عدد حالات الإصابة بفيروس كورونا والوفيات في البرازيل مقلقة للغاية، معربا عن قلقه المتزايد بشأن إمداد البلاد بمعدات واقية ومعدات طبية وأجهزة تنفس! https://t.co/Sa0ZrBfn78	Causing Anxiety and Fear	Notifications or Measures
2449	1.24E+18	إصابات كورونا #كوفيد_19 في #العالم تقفز لأكثر من ٧١١ ألف إصابة منها في #أمريكا وحدها ما يقرب من ١٣٧ ألف إصابة في ظل استمرار فتح المجال الجوي والحركة الجوية بين جميع المدن الأمريكية وهو ما ساعد على إنتشار الوباء، وفي #إيطاليا يقترب عدد الإصابات لـ ٩٨ ألف إصابة https://t.co/bGsRetwDfz	Statistics	Notifications or Measures
2450	1.24E+18	العالم يتطهر من الدنس والنجاسة بفضل #فيروس_كرونا أكبر حملة نظافة وتطهير صحي في تاريخ البشرية يعرفها العالم هذه الايام بعد تفشي الفيروس الفظيع صور الاقمار الصناعية اظهرت نقاء الهواء في مدن صينية بعد سنوات من التلوث القاتم وعسى ان تكرهوا شيئا وهو خير لكم	Irrelevant	Non Situational
2451	1.25E+18	هناك أدلة متزايدة على أن التدخين يزيد أيضاً من خطر حدوث مضاعفات تهدد الحياة وتسبب الوفاة عند الإصابة بـ #فيروس_كورونا الجديد. تعرّف على المزيد في الرابط: https://t.co/j8SpVDht8C #COVIDー19 #فيروس_كورونا #الامارات #السعودية #البحرين #الكويت #الاردن #أعراض_كورونا #Coronavirus	True Symptom	Doubt Casting and Criticizing
2452	1.24E+18	1/3 يقول: " انها أكثر الفيروسات المخيفة التي شاهدها حتى الان" #الفيروس_التاجي_المستجد بلا شك مخيف والسبب : 🔴لا نعلم عنه الكثير🔴 لكنه بكل تأكيد🔴ليس الأخطر ولا الأشرس والسبب : 1⃣ يننقل الفيروس بواسطة القطيرات التي تترسب على بعد أمتار وليس محمولا بالهواء لمسافات بعيدة &gt;&gt; https://t.co/08HmhCKzTY	True Virus Origin and properties	Caution and Advice
2454	1.23E+18	مصدر مسؤول بـ #وزارة_الداخلية: اتخاذ إجراءات احترازية إضافية عند المنافذ الحدودية تجاه الأشخاص الذين زاروا دولاً موبوءة بفيروس #كورونا الجديد #عاصمه_الربيع #حفرالباطن https://t.co/L9XoxB0kmg	True Governmental Measure	Notifications or Measures
2455	1.25E+18	في مقابلة مع البروفيسور الفرنسي "مونتانييه" وهو حاصل على جائزة نوبل صرح بأن فايروس #كورونا نتيجة تلاعب جيني في الصين من فيروسات سابقة وفيروس نقص المناعة البشرية وهو ما أكده باحثون أمريكيون من كاليفورنيا.	Conspiracy Theory	Doubt Casting and Criticizing
2456	1.24E+18	@bekhouche_manel 1- لماذا لا يوجد مركز كشف للفيروس في كل ولاية ؟ 2 - ماهو عدد أسرّة الانعاش المتوفرة في حالة تفشّي الوباء 3 - اعلان حالة الطورائ و تعليق الرحلات الجوية والبحرية لمدة شهر على الأقل كخطوة أولى 4العمل على إستراتيجية فيما يخص الأسواق	True Governmental Measure	Notifications or Measures
2457	1.25E+18	هل ينتقل “كورونا” عبر البعوض؟ ..”الصحة” توضح https://t.co/33lQf28pGZ https://t.co/txBF8Brmrj	Irrelevant	Non Situational
2458	1.25E+18	هل ينتقل فيروس كورونا بالرضاعة؟ https://t.co/FHTgLRZ5Pi #السوسنة #اخبار #فيروس_كورونا #الحظر_الشامل https://t.co/hdH6BjOuyz	Irrelevant	Non Situational
2460	1.24E+18	#عاجل #الجوف معارك عنيفة والجيش الوطني والمقاومة يواصل تقدمة في بلاد المهاشمة بمديرية خب الشعف #نسيم_حبتور #النفط #الجوف_تسحق_الحوثي #الجيش_اليمني #الجوف_محرقه_الحوثي #الجوف_درع_الجمهوريه #كورونا	Irrelevant	Non Situational
2462	1.25E+18	الكورونا هو فيروس وهذا مثبت من خلال pcr test لذلك الاكيد هو ليس غاز ولليوم الدراسات لم تتوصل لمعرفة مصدر الفيروس ، لذلك لم يثبت ارتباط الكورونا بغاز السارين #الكورونا	True Virus Origin and properties	Caution and Advice
2463	1.24E+18	#إيقاف_صلاة_الجماعة تلمسوا حاجات الضعفاء حولكم، فبعضهم يجمع قوت كل يوم بيومه، وقد تعطلت مصالحه بعد الحجر المنزلي، ومنع العمل والبيع. تصدقوا لعل الصدقات تجلو الغمة، تصدقوا بخفاء ولا تتبعوها منّاً ولا أذى. فكم من متعفف وجاره يسرف في الشراء خشية الجوع~~.	Irrelevant	Non Situational
2465	1.25E+18	⚠️ما حقيقة إعلان منظمة الصحة العالمية سورية بلداً ناجياً من انتشار فايروس #كورونا خلال ثلاثة أسابيع؟ إليك تحقق فريق #مسبار 👇 https://t.co/LzWrlt5MRL #CoronaVirusFacts #DatosCoronaVirus #منصة_مسبار #حقائق_كورونا #كوفيد١٩ #COVID19	Statistics	Notifications or Measures
2466	1.24E+18	@SaudiNews50 كيف ينتقل؟#كورونا o من شخص الى آخر عبر الإحتكاك بطريقة مباشرة. o عبر الرذاذ الناتج عن العطس أو السعال من الشخص المصاب. o من خلال لمس الأسطح الملوثة ومن ثم لمس الفم أو الأنف أو العينيين.	True Spread Method	Caution and Advice
2470	1.24E+18	@IndyArabia الشو اليومي اللي بيعمله هو ومستشارينه واللي معملتهوش الصين فى عز ازمتها وحتى بعد ما سيطرت على الاوضاع يؤكد انه بيستغل الازمه افضل استخدام لدعم انتخاباته للمرحله القادمه حتى ولو علي حساب البشريه	Irrelevant	Non Situational
2471	1.24E+18	#فيروس_كورونا ياشعبنا حاذردنّو المخاطرمن قبلما البلوى تصل كل ديره فيروس كورونا كسركل باطرلا تستهينوا بالأمورالخطيره مادام عادالجو صافي وعاطرلابدما نعمل بوعي وبصيره من قبلما تملي جثثنا القواطرلافي سبيل اللّه ولاللمسيره خليك ياشعب اليمن شعب شاطروإتبع تعاليم الجهات الخبيره هذاالوباء	Irrelevant	Non Situational
2472	1.25E+18	هل تصيب شبكات الجيل الخامس بفيروس #كورونا؟ منظمة الصحة العالمية تجيب https://t.co/VW7ZL3Lo76	Conspiracy Theory	Doubt Casting and Criticizing
2473	1.24E+18	لعلاقة التدخين ب #كورونا التدخين لايجعلك أكثر عرضة للإصابة ب #فيروس_كورونا ولكنه يجعل المدخن المصاب ب #COVID19 معرضا للإصابة بمضاعفات العدوى بسبب مشاكل التدخين وتأثيرها على الرئة مقارنة بالشخص الغير مدخن الموقع هذا ذكر تفاصيل أكثر https://t.co/2wAVsaINiu https://t.co/H24EH7rPoW	True Virus Origin and properties	Caution and Advice
2475	1.24E+18	الوقت! الوقت هوي الدليل القاطع على نجاح الخطوات الوقائية متل الالتزام: بغسل اليدين بالمي والصابون لمدة ٢٠ ثانية تعقيم اليدين والاسطح المشتركة آداب السعال والاهم الابتعاد عن الحشود و الاشخاص يلي عليها عوارض سعال ورشح فإذا #خليك_في_البيت لتحمي صحتي وصحتك #كورونا https://t.co/uAh40b3f5K https://t.co/AcMVQpwmou	True Prevention Method	Caution and Advice
2476	1.22E+18	طرق الوقاية من فيروس “كورونا” المستجد: أنه يجب المداومة على غسل اليدين جيداً بالماء والصابون أو المواد المطهرة الأخرى التي تستخدم لغسيل اليدين، خصوصاً بعد السعال أو العطس، بجانب استخدام المناديل عند السعال أو العطس والتخلص منها في سلة النفايات على أن يتم… https://t.co/y0DQmPTa6G https://t.co/ptq5o94JjD	True Prevention Method	Caution and Advice
2478	1.24E+18	#فيروس_كورونا قد يظل حي على الأسطح لبضع ساعات أو لعدة أيام. وقد يختلف ذلك باختلاف الظروف (مثل نوع السطح ودرجة الحرارة أو الرطوبة البيئية) لذلك يدعوكم نادي الإعلام الاجتماعي للالتزام بالحجر المنزلي حفاظاً على سلامتكم، فـ #كورونا_تقتله_الوحدة #خليك_بالبيت #السوشلجية_الصح https://t.co/IEWQfONdbw	True Spread Method	Caution and Advice
2479	1.24E+18	بـ #الكمامه و #الجونتي .. محلات القصب تواجه #فيروس_كورونا https://t.co/dd8FBZt6wH	Irrelevant	Non Situational
2480	1.24E+18	هل التدخين يعرضك للإصابة بـ«كورونا»؟ خبراء يجيبون | الشرق الأوسط https://t.co/iY03Mles94	Irrelevant	Non Situational
2482	1.24E+18	#كرونا_السعوديه بعد التوكل ع الله سبحانه "لا تتصرف وكأن الفيروس لن يصيبك. وتعامل مع الناس وكأنهم مصابون. حتى لا تصيب أي شخص آخر" https://t.co/RyapogjB5d	True Prevention Method	Caution and Advice
2483	1.25E+18	#أخبار_السعودية وزارة الصحة: المدخنون أكثر عرضة للإصابة بفيروس كورونا المستجد #كورونا	True Virus Origin and properties	Caution and Advice
2484	1.25E+18	المهم إن دلوقتي أحمد موسى بيكلم المتحدث باسم رئاسة الوزراء وبيسأله بالنسبة للتجارب السرية اللي بتعملوها لعلاج كورونا أخبارها ايه	Irrelevant	Non Situational
2485	1.24E+18	ثالثا: تجنب التدخين لانه يجعلك فريسة سهلة لفيروس كورونا وتزيد نسبة المضاعفات بسببه #كورونا #كورونا_الجديد #حظر_كلي #صحتك	True Virus Origin and properties	Caution and Advice
2486	1.24E+18	#الحجرالمنزلي. خذ فنجان قهوتك وافتح النافذة واستنشق الهواء الصافي الخالي من التلوث الذي تسببه الطائرات والمعامل الكبرى التي تعطلت هذه الأيام بسبب هذا الفيروس اللعين ،اغتنم فرصتك عند تحسن جودة الهواء.	Irrelevant	Non Situational
2488	1.24E+18	#كفو_اسواق_عبدالله_العثيم تلمسوا حاجات الأسر العفيفة من حولكم، فبعضهم يجمع قوت كل يوم بيومه وقد تعطلت مصالحه بعد الحجر المنزلي.. تصدقوا لعل الصدقات تجلو الغمة..تصدقوا بخفاء ولا تتبعوها منّاً ولا أذى فكم من متعفف وجاره يسرف في الشراء خشية الجوع https://t.co/2UJdxhqbKc	Irrelevant	Non Situational
2489	1.25E+18	أين الفيتو الروسي والصيني من #كورونا . الكورونا لاتملك البراميل التي تمزق الجسد لكنها تجعلك تشعر بنفس شعور #اطفال الغوطة عندما مزق السارين أنفاسهم. #سوريا #تركيا #الشهيد_عبدالرحيم_الحويطي	Irrelevant	Non Situational
2490	1.25E+18	انفلوانزا &amp; كورونا ____________ • عدد وفيات الأنفلوانزا الموسمية من بداية العام وحتى نهاية شهر مارس١٥٠ ألف تقريباً. هذا مع وجود لقاح للمرض • عدد وفيات فايروس كورونا فى نفس الفترة ١٤ ألف تقريباً. هذا مع عدم وجود علاج ولا لقاح للمرض (الإحصائيات طبقاً لمنظمة الصحة العالمية)	True Symptom	Caution and Advice
2491	1.24E+18	الداااااد لها الحكومة 😂😂😂😂 . . حصار، وباء، جشع تجار، فساد بعض المتنفذين الي صاروا فرعون بدال عون في وقت حساس . . والي يبون الحكومة تسوي كل شي سواء من مواطنين، او بعض المسؤولين الي يتفرجون وياكلون حب شمسي	Irrelevant	Non Situational
2494	1.25E+18	اخبار ساره لعلاج #كورونا_الجديد حيث تم اكتشاف دواء #remdesivir ونتائجه مبشره حتى الان https://t.co/M9vNMdUFv2	Fake Treatment or Cure	Doubt Casting and Criticizing
2496	1.23E+18	هل الثوم يقي من عدوى #كورونا_الجديد https://t.co/ZesgvQiKBi	Fake Treatment or Cure	Doubt Casting and Criticizing
2497	1.24E+18	بإمكانك أخي خلال فترة #حظر_التجول أن تجعل بيتك روضة من رياض الجنة: ١ - حلقة لتعليم القرآن حفظا وتدبرا. ٢ - درس علمي . ٣ - مواعظ ترقق القلوب بعد الصلوات أحيانا. ٤ - الجلوس في المصلى بعد الفجر حتى ترتفع الشمس ثم صلاة الضحى. ٥ - قيام الليل سواء بالصلاة قبل النوم أوفي الثلث الأخير.	Irrelevant	Non Situational
2501	1.24E+18	أكيد ما نحن اخترعنا الكورونا بس الأكيد نحن اخترعنا الأسلحة والصواريخ والتدمير والتلوث والكره والقتل والغدر والخيانة نحن اخترعنا الجريمة نحن دمرنا الطبيعة والهواء نحن قتلنا النفس نحن طورنا #الكورونا	Irrelevant	Non Situational
2502	1.24E+18	الاتحاد الآسيوي لكرة القدم يقرر رسميا تأجيل جميع مباريات الجولة الثالثة من دور المجموعات في #دوري_أبطال_آسيا 2020 لمنطقة غرب آسيا بسبب تفشي فيروس #كورونا # https://t.co/mdtOlYMm0V https://t.co/sir4oh2fOt	True Governmental Measure	Notifications or Measures
2503	1.24E+18	7- قد يسبب الحجر المنزلي أضرار إقتصادية على أصحاب العمل نتيجة توقفه؟ الجواب القرآني"وإن خفتم عيلة فسوف يغنيكم الله من فضله"(التوبة) 8- من سيخرجنا من هذه الصعوبات و الأزمات ؟ الجواب القرآني" الله ينجيكم منها و من كل كرب "(الأنعام) 💙💙	Irrelevant	Non Situational
2504	1.24E+18	دراسة: المدخنين الأكثر عرضة للإصابة بفيروس #كورونا في العالم. https://t.co/t7GxqVMc4j	True Virus Origin and properties	Caution and Advice
2505	1.24E+18	#كرونا_السعوديه فرنسا دواء الملاريا ( بلاكنيل ) علاج كورونا الصين دواء ( فافيبيرافير ) لعلاج كورونا أمريكا تدرس لقاح جديد قد يستغرق 12-18 شهراً ليثبت فاعليته شركات الأدوية في الدول العربية 🧘🏻‍♂️	Fake Treatment or Cure	Doubt Casting and Criticizing
2506	1.23E+18	كيفية الوقاية من عدوى كورونا 😷: 1- غسل اليدين بإنتظام بالماء والصابون. 2- تغطية الفم والأنف عند السعال والعطاس 3- طهي اللحوم والبيض جيداً. 4- تجنب الإتصال المباشر مع أي شخص تظهر عليه أعراض أمراض الجهاز التنفسي مثل السعال والعطاس. https://t.co/z208xGeXgX	True Prevention Method	Caution and Advice
2507	1.22E+18	زيادة أعداد المصابين بـ #كورونا، وافتتاح مستشفى تم بناءها في ثمانية أيام فقط لعلاج المصابين ببؤرة تفشي #الفيروس_الجديد في #الصين https://t.co/suAHZasOE7	True Governmental Measure	Notifications or Measures
2510	1.23E+18	وزارة الصحة ووقاية المجتمع في #الإمارات تؤكد: لا يوجد دليل علمي على أن تناول الثوم يحمي من فيروس #كورونا المستجد، مشيرة إلى أن الالتزام بعادات النظافة الشخصية كغسل اليدين بالماء والصابون باستمرار تساعد على الوقاية من المرض https://t.co/7Hhqhd0AL0	Fake Treatment or Cure	Caution and Advice
2511	1.24E+18	#تعليق_الدراسة_واجب_وطني_كورونا على الجميع اتخاذ موقف جاد من هذا #الفيروس الذي أعلنت #منظمة_الصحة_العالمية انه وباء عالمي ، ونحن لسنا باستثناء خاصة كل الدول المحيطة بنا أعلنت الاصابة بالفيروس وأولى الخطوات التي اتبعتها وقف #الدراسة وقفل جميع المنافذ البرية والبحرية والجوية والغاء	True Governmental Measure	Notifications or Measures
2512	269315281	رئيس لجنة مكافحة كورونا لقاحات كوفيد – 19 آمنة على الصحة الإنجابية للرجل والمرأة https://t.co/oNKll7btcd #أخبار_مصر https://t.co/DVfzB0ABCX	True Vaccine Info	Caution and Advice
2513	1.24E+18	عاجل // Romeo Agresti : خبر باولو #ديبالا مصاب بفيروس #كورونا إشاعة https://t.co/AKxiU11dVC	Statistics	Counter Rumors
2514	1.24E+18	٥ جهات حكومية رسمية تؤكد أن غسل اليدين بالماء والصابون كافي ويقي من التقاط فيروس كورونا(هيئة الغذاء والدواء والصحة والتجارة...) https://t.co/dgiZlYPwgw https://t.co/qoz56tagJF	True Prevention Method	Caution and Advice
2517	1.47E+18	@jazan_empire @News_Ejazah لاتسوي فيها انا جاني الفايروس وكل الاهل ولا فيه شي خفيف لاننا ماخذين اللقاح وصلن هو المتحور خفيف مو قوي مثل متحور دلتا	True Vaccine Info	Caution and Advice
2520	1.25E+18	صور.. جثث ضحايا كورونا تتراكم في شوارع الإكوادور: مش ملاحقين يجمعوها https://t.co/kOuLOA0nVA https://t.co/eksR3aNpr9	Causing Anxiety and Fear	Non Situational
2521	1.22E+18	تصرف سليم ١٠٠٪ المصيبة في فايروس #كورونا الجديد إن أعراض الفايروس قد لا تظهر على الشخص اللي يحمله لعدة أيام وتستمر حضانته في الجسم لمدة اسبوعين بدون أي أعراض ويستمر نقل المرض بين الناس وهم مو عارفين إنهم يحملون الفايروس أصلاً!! كارثة والعياذ بالله https://t.co/ZZM6QC9tYV	True Virus Origin and properties	Doubt Casting and Criticizing
2523	1.23E+18	*إرشادات عامة* *اليونيسف - Unicef* ▪ فايروس الكورونا كبير الحجم حيث قطر الخلية 400- 500 مايكرو، ولهذا فإن أي قناع يمنع دخولها فلا داعي من استغلال الصيادلة للتجارة بالكمامات . ▪ الفايروس لايستقر في الهواء بل على الأرض لذا لا ينتقل بواسطة الجو.	True Virus Origin and properties	Caution and Advice
2528	1.24E+18	تم اليوم بموجب أمر رئاسي وضع كل ولاية البليدة تحت الحجر الصحي المغلق تماما لمدة عشرة أيام قابلة للتجديد كما تم فرض حضر التجوال في الجزائر العاصمة من السابعة مساءا إلى السابعة صباحا. 10 أيام لن نغادر البيت إلا للضرورة القصوى. اللهم إرفع عنا الضر و الوباء و البلاء. #كوفيد19	True Governmental Measure	Notifications or Measures
2530	1.24E+18	الإجابة الصحيحة: لا. 👉 . إن المواظبة على غسل يديك يضمن لك حماية أفضل من الإصابة بعدوى كوفيد-19 مما ستضمنه القفّازات المطّاطية. إذ إن من الممكن الإصابة بالفيروس عبر القفازات نفسها. فإذا لمست وجهك يمكن أن ينتقل الفيروس من القفازات إلى وجهك ويصيبك بالعدوى. . #كورونا #نصائح #لمسة	True Prevention Method	Caution and Advice
2531	1.23E+18	نصائح لتحمي نفسك من "فيروس كورونا": 1- تجنُّب الاتصال المباشر مع الناس الذين يُعانون من فيروس كورونا. 2- النظافة الشخصيّة بشكل دائم والانتباه على غسل اليدين بالماء والصابون جيِّداً. 3- تجنب لمس العينين أو الأنف أو الفم دون غسل اليدين.	True Prevention Method	Caution and Advice
2533	1.25E+18	#اخبار_المدينه #المدينة_المنورة #ريتويت_المدينه بارقة أمل.. «لقاح كورونا» ينجح مع الفئران @RT_MD #عكاظ #كورونا #ان_تكون_اولا https://t.co/tpScFZM4wr https://t.co/zSKWkkP0EN	Irrelevant	Non Situational
2534	1.24E+18	#عاجل .. إصابة رئيس الوزراء البريطاني #بوريس_جونسون بفيروس #كورونا . #فيروس_كورونا_المستجدّ #كوفيد_19 https://t.co/CyTPka4l2J	Statistics	Notifications or Measures
2535	1.24E+18	@AmalM1989 ترى يقولون أعراضه حادة يعني مو لأنك عطستي وانفك يسيل قلتي كرونا بعيد الشر عنك، طبعا لا، اول شي الإنسان يبدأ يعاني الشحوب والتعرق والحرارة القوية وصداع من قوته تحسينه نازل للاكتاف والصدر والاسهال الله يكرمك عرض من أعراض كرونا وهالكلام منقول من ناس تعرضوا للإصابة	True Symptom	Caution and Advice
2536	1.24E+18	@Ahmed61441543 @Neigood2 @woodyshrarh الڤايروس ما بتنقل بالهواء ، لو لابس كمامة و لمست سطح ملوث و بعدها لمست عينك مثلا كده أنت أخدت الڤايروس مع انك لابس كمامة 😷 أحمي مداخل جسمك ( الفم - العين - الانف ) من اللمس	True Spread Method	Caution and Advice
2538	1.25E+18	قتيل وإصابات بقصف لحفتر.. واستهداف مشفى لعلاج كورونا https://t.co/9izjCT3Lwq	Irrelevant	Non Situational
2539	1.24E+18	@MeoNews اولا يصدقون بعدد الأصابات والوفيات علشان يتم تصديق مدة الأستمرار ,, ايران احد الدول الأكثر تفشي فى #فيروس_كورونا وانتقلت لها العدوي مبكرا فى يناير 2020 ولم تطبق اي احترازات مسبقة للحد من انتشار الفيروس وساهمت فى نقله لدول الجوار ,, عدد الوفيات فى ايران مثل ايطاليا ان لم يكن اكثر	Irrelevant	Non Situational
2540	1.24E+18	#استشر_طبيبك لا ينتقل #فيروس_كورونا من الحامل للجنين ولا عن طريق الرضاعة. ولكن من الممكن أن ينتقل للرضيع لو لم تحتاط الأم المرضعة المصابة ب #كورونا بلبس كمامة اثناء الرضاعة. https://t.co/3GGeALMSbX	True Prevention Method	Caution and Advice
2542	1.24E+18	@ElmahiAmin @YAH00o الجزائر تلغي جميع رحلاتها الجوية مع المغرب لفيه 6حالات كورونا وتبقى الخطوط الجوية والبرية مفتوحة مع صين وإيطاليا وفرنسا أكتر إصابات بكورونا أنا مافهمت والو واش باغين يستوردو كورونا 🤣🤣🤣	True Governmental Measure	Non Situational
2543	1.24E+18	أكتر من نص الشعب تحت خط الفقر حظر تجوال &gt; الجوع ح يشرطنا ماف حظر &gt; كورونا ح ي***نا قلتُ: أهي النهاية؟ قالوا: نعم	Causing Anxiety and Fear	Non Situational
2547	1.24E+18	@Mi_Amore_Qtr @Aisha__2022 اولا فيتامين سي لا يحمي من كورونا وانما فقط يقوي المناعه. ثانيا دامها اشاعه ليش طالبته 🤣	Fake Treatment or Cure	Non Situational
2549	1.25E+18	التوقف فوراً عن المساعدة في التوقف فوراً عن المساعدة في علاج كورونا للسلطة الفلسطينية كورونا للسلطة الفلسطينية https://t.co/rZyGlVPy8k	Irrelevant	Non Situational
2551	1.25E+18	فريق شبان متطوعون يظهرون بقرية في أندونيسيا بلباس أشباح بشكل مخيف ومرعب على أمل إبقاء السكان في منازلهم في أمان بعيداً من فيروس #كورونا وقد نسّقوا مع الشرطة بشأن تلك المبادرةللترويج للتباعد الاجتماعي في ظل التفشي" #خليك_بالبيت https://t.co/eUZmajQMB4	Causing Anxiety and Fear	Non Situational
2553	1.25E+18	#الدمام 🤚 إخواني آخواتي جميعا من أجل سلامتكم وسلامة الجميع فضلاً إبقوا في منازلكم لا احد يطلع الا للضروره القصوى هذه غمة وستزول بإذن الله تعالى الحذر واجب والوقاية خير من العلاج كورونا داء وله دواء بإذن الله تعالى. لقوله الله تعالى سَيَجْعَلُ اللَّهُ بَعْدَ عُسْرٍ يُسْرًا	True Prevention Method	Caution and Advice
2557	1.24E+18	🔵 اغسل يديك بشكل متكرر باستخدام الصابون و الماء و افرك يديك بمعقم @UNICEFSudan #كورونا_السودان https://t.co/klfCfg6ssY	True Prevention Method	Caution and Advice
2560	1.23E+18	مركز #أبوظبي للصحة العامة: "لا يوجد دليل علمي على أن تناول الثوم يحمي من فيروس كورونا، لكن التمسك بعادات النظافة الشخصية ، مثل غسل اليدين بالماء والصابون باستمرار ، يمكن أن يساعد في الوقاية من المرض https://t.co/iByQqRSsNv	Fake Treatment or Cure	Caution and Advice
2561	1.25E+18	عليكم الاكثار من شرب الماء في ظل هذا #كرونا_الجديد و اكثروا ايضا من التعرض للشمس في هذه الفترة حتى ولو تعرضتم للتعرق فعدو الفيروسات درجات الحرارة عند العودة من التسوق اركنوا السيارة في الشمس لمدة طويلة قبل تنزيل المواد المتسوقة التي لا تتأثر من الشمس. #عمان_تواجه_كرونا	False Prevention Method	Doubt Casting and Criticizing
2564	1.24E+18	الإقلاع عن التدخين جزء من #الوقاية من #كورونا	True Prevention Method	Caution and Advice
2565	1.24E+18	توصيات صندوق الأمم المتحدة للسكان بشأن فيروس كورونا الجديد #للنساء #الحوامل و #المرضعات. #فيروس_كورونا #كوفيد19 #Corona_virus #Pregnant #Lactating_Women #UNFPA https://t.co/uzYLfgXsc2	True Governmental Measure	Notifications or Measures
2566	1.25E+18	بعد حملة الدعايه له ، نسبة الوفاه للمرضي الذين استخدموا عقار #بلاكونيل المعروف بعلاج الملاريا لعلاج #كورونا فيروس ارتفع الي 28% بعد استخدامهم للعقار...! ابو حنان فى #امريكا فكرني بحد كده قال احنا معندناش حاجة اسمها دراسه جدوي 😅✋ https://t.co/rB2tJZ9pql	Fake Treatment or Cure	Doubt Casting and Criticizing
2567	259464217	يطلق @CsrKsa مبادرة #معا_محميون بدعم من @nupco بهدف التوعية بأهميةالحصول على اللقاح لتحصين المجتمع ضد فيروس كورونا والتأكيد على أمان وفعالية اللقاحات،وآلية توريد وتخزين اللقاحات بشكل أمن وإيصالها لمراكز اللقاحات بكل يسر وسهولة،بالتعاون مع وزارة الصحة والهيئة العامةللغذاء والدواء. https://t.co/cVFQb2bWGi	True Vaccine Info	Caution and Advice
2568	1.23E+18	"@LylaGhan فيروس كورونا 19 Covid19 هو الأكثر فتكا لكبار السن والأشخاص الذين يعانون من مشاكل في الرئة مثل مدخني التبغ. الدعاء للجميع!"	True Virus Origin and properties	Caution and Advice
2569	1.23E+18	خبر انهاء العام الدراسي في لبنان..عارٍ عن الصحة #كورونا_لبنان #وزارة_التربية	False Governmental Measure	Counter Rumors
2570	1.25E+18	@gh707aq @Mysteri69789325 #الموسيقى نهاية الامم..!! هذا على اساس انك ياحمادة بدون الموسيقى سبقت كل الامم..!! الغرب الكافر اللي تحطون فيه حرّتكم وتعذلون فيه هو ابو الموسيقى الان و ابو العلم والمختبرات .. وكل افئدة الناس تتمنى ان يحصلوا على علاج #كورونا منهم .. قال ايش قال نهاية الامم..!!	Irrelevant	Non Situational
2571	1.25E+18	#تفاعلكم : الشلولو والفول وغيرها من الأطعمة.. هل تعالج #كورونا ؟ @DrNezarB يجيب .. للمزيد من التفاصيل 👇👇👇 https://t.co/9K4MSiFZl6 https://t.co/KSumscJivb	Fake Treatment or Cure	Doubt Casting and Criticizing
2573	1.24E+18	#فيروس_كورونا #الدراسة_مستمرة #تعليم_الجوف https://t.co/TRY6n2924e	Irrelevant	Non Situational
2574	1.24E+18	أقصر الطرق للحد من الخسائر البشرية والاقتصادية على مستوى الدولة الواحدة والعالم اجمع هي طريقة العزل المنزلي للمواطنين ،والحجر الصحي للمرضى الشعوب منفردة هي التي تقود نفسها بالإدراك لمسؤليتها !! او فعلا ستكون مجرد قطيع تسوقه الاهواء والرغبات . تحياتي للشعب السعودي الأبي🍃👍🌸	True Prevention Method	Caution and Advice
2577	1.25E+18	_ هل فعلا الثوم يساعد على #الوقاية_من_كورونا ؟ . . في الواقع #الثوم قد يحتوي على بعض الخصائص المضادة لل #ميكروبات و… https://t.co/K3n9jIEKje	Irrelevant	Non Situational
2578	1.24E+18	#كرونا_في_الكويت بخصوص الزحمة المهووله بالجمعيات، الناس خافت من الجوع أكثر من الكورونا 😅 التجمع ينشر العدوى بس تعال فهم!	Irrelevant	Non Situational
2579	1.24E+18	@al7mrany @Saudi_FDA أتمنى منكم توفير أقراص فيتامين سي الفوارة في جميع صيدليات المملكة #صيدليات_النهدي #صيدلية #كورونا_السعوديه #كورونا #خادم_الحرمين_الشريفين #فعاليات_الحجر_المنزلي	Irrelevant	Non Situational
2581	360042397	امكم خايفين من كورونا وعياله ليش ابد مزعجينا باللقاحات؟ انا مو ضد اللقاح انا معه لكن دامنا بناخذ اللقاح خلاص ما يهم المتحورات إلا اذا اللقاحات خربوطه https://t.co/sWgxxBYqa4	True Vaccine Info	Non Situational
2582	1.25E+18	#مقال: شبكة 5G والاتهامات الخاطئة لجائحة الكورونا. بقلم: د. محمد ابراهيم بسيوني. رابط المقال: https://t.co/THPFasnjTl #موقع_مقال #الإنترنت #الفيسبوك #فيروس_كورونا #نظرية_المؤامرة #وسائل_التواصل_الاجتماعي https://t.co/32Ps0PpIKb	Conspiracy Theory	Counter Rumors
2584	1.25E+18	بارقة أمل جديدة لعلاج #كورونا.. هذه المرة من من مدينة #مرسيليا في #فرنسا https://t.co/EHwSvWCouZ	Irrelevant	Non Situational
2585	1.24E+18	#إفتتاح المستشفى الميداني العسكري لمكافحة وباء كورونا الذي قامت بتجهيزه القيادة العامة للقوات المسلحة بقاعدة بنينا الجوية . تفرجو لي يقولو مانبوش حكم العسكري https://t.co/3Z1gqcACCj	True Governmental Measure	Notifications or Measures
2587	1.24E+18	#عمان_تواجه_كرونا تهيب وزارة الصحة بالجميع التقيد بإجراءات الحجر الصحي حسب الارشادات وعدم ارتياد الأماكن العامة أو دور العبادة. كما تهيب بجميع المواطنين والمقيمين المداومة على تنظيف اليدين بالماء والصابون وتجنب لمس الوجه والأنف والفم والعينين واتباع العادات الصحية ... يتبع	True Prevention Method	Caution and Advice
2588	1.24E+18	"التدخين يزيد خطر #الكورونا، طبعا، https://t.co/UqMGDp5Hcj"	True Virus Origin and properties	Caution and Advice
2589	1.24E+18	الآن هو الوقت الأنسب للإقلاع عن تدخين السجائر والشيشة بكل أشكالها .. مناعة وقوة الجهاز التنفسي هي المحك في مقاومة #فيروس_كورونا #السعودية #كورونا #كورونا_الجديد #كورونا_السعوديه #كوفيد_19 #فيروس_كورونا_المستجدّ	True Prevention Method	Doubt Casting and Criticizing
2590	1.24E+18	@ARbfvClhX5cdtPD 😂😂😂😷😷😷 رائحته فايحة في العالم كله 🤭🤭 #السيسي_يقتل_المصريين_بكورونا #الجوكر_المصري	Irrelevant	Non Situational
2591	1.25E+18	جامعة جونز هوبكنز: أستراليا ستجرب لقاح "كالميت جويرين" المخصص للسل لعلاج كورونا #العربية_عاجل https://t.co/KCSN9ANMGL https://t.co/GfNaq0nufK	Fake Treatment or Cure	Doubt Casting and Criticizing
2592	1.25E+18	ما هي قصة #سعد_الصغير مع #فيروس_كورونا! وما حقيقة إصابته به؟ https://t.co/hYJiQ9pz90	Irrelevant	Non Situational
2593	1.23E+18	@rwnraa2322 وعليكم السلام بناء على نتائج الدراسات الوبائية فإنه لايوجد خطر من انتقال فيروس كورونا الجديد من خلال البضائع والطرود القادمة من الصين . مع تمنياتنا للجميع بالصحة والعافية	False Spread Method	Caution and Advice
2595	1.25E+18	يا #المعيز ياعسل الفنكوش وصل الصحة العالمية: لا نعلم شيئا عن دواء "آفيجان الياباني لعلاج كورونا الدكتورة مها المستشارة الإقليميةلمنظمةالصحة العالمية أن منظمةالصحة العالميةليست لديها أي معلومات عن دواء آفيجان الياباني لعلاج مصابي كورونا،👇	Fake Treatment or Cure	Doubt Casting and Criticizing
2596	1.24E+18	رفع درجة حرارة الغرفه سيقوم بقتل الفيروس علي الأسطح وهو حمض نووي لم يقتله رفع درجه حراره الغرفه داخل جسم الانسان وهو كائن حي فالعامل الاول لمحاربه كرونا هو الوعي بين الناس لعدم نقل الفيروس من شخص لآخر عن طريق الاتصال المباشر ورزاز اللعاب واللمس المتبادل	True Virus Origin and properties	Caution and Advice
2597	1.24E+18	الجو يهبل والهوا نظيف ربي لك الحمد 💙 #حظر_التجول_بالكويت	Irrelevant	Non Situational
2598	1.25E+18	بلازما الدم من متعافي كورونا تسهم في علاج آخرين في الصين والشباب عندنا توهم يستوعبون فايدتها .. https://t.co/rqNJRCOKYh	Fake Treatment or Cure	Doubt Casting and Criticizing
2600	1.24E+18	@moltov80_ مادري شنو علاقة الكورونا بالناس الي تطيح اعراض كورونا ارتفاع درجة الحرارة سعال ومليون فيديو توعوي عن اعراض كورونا لكن ذبحونا جماعة حصرياً	True Symptom	Caution and Advice
2603	25628242	الصحة' تعلن تقديم 19,527 جرعة من لقاح 'كوفيد-19' خلال الـ 24 ساعة الماضية https://t.co/T8OpyhglYG https://t.co/sT20nptO9E	True Vaccine Info	Notifications or Measures
2605	1.24E+18	العاب الجوال مسليه وقتي في الحجر المنزلي	Irrelevant	Non Situational
2606	1.25E+18	وزارة الصحة الروسية: الثوم والليمون والزنجبيل ليست فعالة ضد فيروس كورونا - الوكيل الاخباري https://t.co/WepEbOttVg	Fake Treatment or Cure	Doubt Casting and Criticizing
2607	1.25E+18	عاجل من #الإمارات | هيئة الصحة في #دبي: قرار استخدام بلازما الدم لعلاج #كورونا بعد ثبوت الكفاءة السريرية للعلاج https://t.co/5t3eIvPjBE https://t.co/rl6soDiLaG	Fake Treatment or Cure	Notifications or Measures
2608	1.25E+18	@taatuf اعراض فايروس كورونا : ١- الحمى ارتفاع درجة الحرارة ٢- سعال جاف ٣- صعوبة في التنفس	True Symptom	Caution and Advice
2612	1.23E+18	#كارونا رحمة الله وسعة كل شيئ الحالة الجوية في المناطق الغربية والوسطى في العراق إعصار ترابي قوي أن شاء الله هذا الإعصار الترابي قاتل ومدمر لاي فايروسات بإذن الله تعالى .	False Prevention Method	Doubt Casting and Criticizing
2614	1.25E+18	الصحة: #فيروس_كورونا_المستجد يعيش ويرتكز بالأساس في الجهاز التنفسي، وليس فالدم، لذلك غير وارد انتقاله عن طريق الحشرات أو من خلال لدغة البعوض. #عطاء_في_عملي_وسلامه_في_بيتي #خلك_في_البيت #معا_ضد_كورونا https://t.co/MvfYDM5lPI	True Virus Origin and properties	Doubt Casting and Criticizing
2616	1.25E+18	بالأسماء والصور: تعرفوا على اللبنانيين الـ8 الذين يشاركون في مركز أبحاث البروفيسور راوول لعلاج كورونا في فرنسا…. طلاب لبنان ثروته التي لا تقدر بثمن !! https://t.co/rP7sDSqmjd https://t.co/S7BBdStP43	Irrelevant	Non Situational
2618	1.25E+18	هل الغرغرة بالماء الدافيء والملح أو الليمون تقي من الإصابة بفيروس كورونا المستجد؟ 🤔 #كورونا_الجديد #Covid_19… https://t.co/zDr0X3gJzd	Irrelevant	Non Situational
2619	1.25E+18	أهنئ سيدي #خادم_الحرمين_الشريفين وأهنئ سيدي ولي العهد #محمد_بن_سلمان_بن_عبدالعزيز وأهنئ الشعب السعودي النبيل والمسلمين في كافة ارجاء العالم بحلول شهر رمضان المبارك سائلاً الله عز وجل أن يوفقنا لصيامه وقيامه إيماناً واحتساباً ويجعلنا فيه من المقبولين وأن يبعد عنا وباء كورونا	Irrelevant	Non Situational
2620	1.24E+18	الحالات التي ثبتت إيجابيتها معمليًا لـ #فيروس_الكورونا اليوم لإثنين، 4 حالات منهم 3 مصريين وسيدة أجنبية وجميعهم من المخالطين للحالات التي تم الإعلان عنها مسبقًا للمزيد : https://t.co/i6QDhG5n0c https://t.co/jPTPiVGUan	Irrelevant	Non Situational
2621	1.25E+18	أفادت تقارير أصدرتها الوكالات والصحف الدولية أن لاجئي الروهنغيا في الهند يعانون من الجوع بسبب قرار حظر التجول الذي فرضته الحكومة لمدة ثلاثة أسابيع لمكافحة الفيروس التاجي كوفيد19 . https://t.co/RZdjT2rNAi https://t.co/O9rt73dfMH	Irrelevant	Non Situational
2622	1.23E+18	لاصحة لما تم تداوله عن إصابة عدداً من موظفي المراعي بفيروس #كورونا إبحث عن المستفيد من هذه الإشاعات !! https://t.co/ouQBYiWUMC	Marketplace Rumors	Counter Rumors
2625	1.25E+18	#الشبيبة وزير الصحة: علاج #كورونا المستخدم في عدة دول يتوفر لدينا في #السلطنة https://t.co/TGU79v0x1x	Irrelevant	Non Situational
2626	1.24E+18	#الكورونا_انتشر_وكتر وشرّف لعنا من بلد موبوء من بعد ما فتحولوا حدودو الجوية من اوسع بوابه، هيدا الشي ببين قدي الدولة مستهترة بشعبها وآخر هما صحته	Irrelevant	Non Situational
2630	1.24E+18	*** عاجل.. بتوجيه وزير الشؤون الإسلامية .. إقامة صلاة الجمعة في المساجد غير الجوامع إذا كان الجامع القريب يزدحم بالمصلين للوقاية من فايروس كورونا. #السعودية #كورونا https://t.co/M1YbUIswZE	True Governmental Measure	Notifications or Measures
2636	1.48E+18	بالغصب ابي احميك من الفيروس وتاخذ اللقاح وتلبس كمامه وبكيفي بعد ارمي غاز مسيل للدموع عشان احميك من مطالبك، من بحث ابو 3 ثواني هذي اضراره. #لا_للتطعيم_الاجباري https://t.co/5kMiPBikjw https://t.co/netPLNzmhr	True Vaccine Info	Caution and Advice
2637	1.25E+18	💎 *من إبداعات الشرطة الهندية:* ألقت الشرطة القبض على عدد من الأشخاص المخالفين لحظر الخروج من المنازل، ووضعتهم في سيارة إسعاف مع مريض وهمي بفيروس كورونا لجعلهم يدركون خطأهم 😂👇 https://t.co/oF198Q9EhK	Causing Anxiety and Fear	Non Situational
2638	1.24E+18	أمانة منطقة #الجوف تكثف أعمال التنظيف والتعقيم للمواقع الحيوية ذات التردد السكاني المرتفع في مدينة #سكاكا اثناء منع التجول ضمن إجراءاتها الوقائية لمنع إنتشار فيروس #كورونا #الحظر_الكامل. https://t.co/SfqwCzhMzd	True Prevention Method	Caution and Advice
2640	1.24E+18	الفترة هذي في نصايح بقولها لكم بخصوص #كورونا او المعروف بفيروس #كوفيد_19 : 1-غسل اليدين كل عشر دقايق . 2-تعقيم اليدين جيدا.. 3-تجنبو التجمعات او الاماكن المزدحمه. 4-عدم لبس قلفزات باليد بالاماكن العامه اكتفو بالتعقيم. 5-واخيرا الله يحفظنا ويحفظكم🙏🏽♥️..	True Prevention Method	Caution and Advice
2641	1.24E+18	#شكرا_الدفاع_الجوي #الرياض الحوثي الغبي يفكر الدفاع جوي مطبق عليهم حظر التجول😂	Irrelevant	Non Situational
2642	1.24E+18	المستشارة الألمانية ميركل: تطوير لقاح وأدوية مضادة لفيروس كورونا سيستغرق بعض الوقت	Irrelevant	Non Situational
2644	1.23E+18	- بالإمكان أن تصاب بالفيروس في حال وصلك طرد من الصين: لا يُعرِّض استلام الطرود من الصين الناس إلى خطر الإصابة بفيروس كورونا المستجد.. كما أنَّ فيروسات كورونا لا تعيش لفترة طويلة على الأشياء، مثل الرسائل أو الطرود.	False Spread Method	Doubt Casting and Criticizing
2646	1.25E+18	زمن بقاء فيروس كرونا المستجد على الأسطح نشطا و قادر على احداث العدوى و لكن في درجة حرارة 21 الى 23 مئوية و رطوبة 40٪ الغبار الجوي 3 ساعات اسطح النحاس 4 ساعات ورق مقوى ≤ 24 ساعة بلاستيك to 2 إلى 3 أيام ستانلس ستيلto 2 إلى 3 أيام	True Virus Origin and properties	Doubt Casting and Criticizing
[truncated: 1,968 more rows]
